# Supplementary material for: Key circRNAs from goat: discovery, integrated regulatory network and their putative roles in the differentiation of intramuscular adipocytes
Source: BMC Genomics. 2023 Jan 28;24:51. doi: 10.1186/s12864-023-09141-7 (PMC9883971; doi:10.1186/s12864-023-09141-7)
Supplement: Supplementary file 2 — Additional file 2: Supplementary Material S1. The GO terms of host genes encoding DE-circRNAs. [file 12864_2023_9141_MOESM2_ESM.xlsx]

## Sheet: IMA_vs_IMPA.CAD_GO_enrichment_r
Supplementary Material S1: The GO terms of host genes encoding DE-circRNAs.
GO_accession	Description	Term_type	Over_represented_pValue	Corrected_pValue	CAD_item	CAD_list	Bg_item	Bg_list	Gene_names
GO:0001525	angiogenesis	biological_process	4.8908e-05	0.027395	2	14	11	20527	1.02181e+17
GO:0001568	blood vessel development	biological_process	4.8908e-05	0.027395	2	14	11	20527	1.02188e+17
GO:0001944	vasculature development	biological_process	4.8908e-05	0.027395	2	14	11	20527	1.02181e+17
GO:0045765	regulation of angiogenesis	biological_process	4.8908e-05	0.027395	2	14	11	20527	1.02181e+17
GO:0048514	blood vessel morphogenesis	biological_process	4.8908e-05	0.027395	2	14	11	20527	1.02188e+17
GO:0072358	cardiovascular system development	biological_process	4.8908e-05	0.027395	2	14	11	20527	1.02181e+17
GO:0072359	circulatory system development	biological_process	4.8908e-05	0.027395	2	14	11	20527	1.02181e+17
GO:1901342	regulation of vasculature development	biological_process	4.8908e-05	0.027395	2	14	11	20527	1.02188e+17
GO:0048731	system development	biological_process	8.3196e-05	0.041328	3	14	117	20527	1.06503e+26
GO:0007275	multicellular organismal development	biological_process	9.2231e-05	0.041328	4	14	337	20527	1.08633e+35
GO:0022603	regulation of anatomical structure morphogenesis	biological_process	0.00031712	0.12918	2	14	33	20527	1.02188e+17
GO:2000026	regulation of multicellular organismal development	biological_process	0.00056674	0.19774	2	14	42	20527	1.02181e+17
GO:0032502	developmental process	biological_process	0.00057367	0.19774	4	14	562	20527	1.02181e+35
GO:0031175	neuron projection development	biological_process	0.0007422	0.19958	2	14	49	20527	1.06503e+17
GO:0048666	neuron development	biological_process	0.0007422	0.19958	2	14	49	20527	1.06503e+17
GO:0030182	neuron differentiation	biological_process	0.00078672	0.19958	2	14	52	20527	1.02188e+17
GO:0048699	generation of neurons	biological_process	0.00078672	0.19958	2	14	52	20527	1.02188e+17
GO:0022008	neurogenesis	biological_process	0.00080169	0.19958	2	14	53	20527	1.02188e+17
GO:0007399	nervous system development	biological_process	0.0008601	0.20285	2	14	54	20527	1.02188e+17
GO:0050793	regulation of developmental process	biological_process	0.0011834	0.26515	2	14	64	20527	1.02188e+17
GO:0044707	single-multicellular organism process	biological_process	0.0013037	0.27731	4	14	711	20527	1.08633e+35
GO:0044767	single-organism developmental process	biological_process	0.0013615	0.27731	3	14	302	20527	1.02188e+26
GO:0048856	anatomical structure development	biological_process	0.0015974	0.29496	3	14	326	20527	1.06503e+26
GO:0043163	cell envelope organization	biological_process	0.0017773	0.29496	1	14	2	20527	102175527
GO:0043165	Gram-negative-bacterium-type cell outer membrane assembly	biological_process	0.0017773	0.29496	1	14	2	20527	102175527
GO:0044091	membrane biogenesis	biological_process	0.0017773	0.29496	1	14	2	20527	102175527
GO:0071709	membrane assembly	biological_process	0.0017773	0.29496	1	14	2	20527	102175527
GO:0030030	cell projection organization	biological_process	0.0023183	0.37102	2	14	92	20527	1.06503e+17
GO:0032501	multicellular organismal process	biological_process	0.0027119	0.41904	4	14	860	20527	1.08633e+35
GO:0051239	regulation of multicellular organismal process	biological_process	0.0028118	0.41999	2	14	103	20527	1.02181e+17
GO:0008757	S-adenosylmethionine-dependent methyltransferase activity	molecular_function	0.0030779	0.44491	2	14	116	20527	1.02183e+17
GO:0048646	anatomical structure formation involved in morphogenesis	biological_process	0.0035954	0.50347	2	14	115	20527	1.02181e+17
GO:0030507	spectrin binding	molecular_function	0.0039111	0.53108	1	14	6	20527	106502666
GO:0048468	cell development	biological_process	0.0048671	0.64146	2	14	134	20527	1.06503e+17
GO:0016043	cellular component organization	biological_process	0.0061217	0.78375	5	14	1705	20527	1.06503e+44
GO:0005515	protein binding	molecular_function	0.0068592	0.85378	10	14	6252	20527	1.02178e+89
GO:0071840	cellular component organization or biogenesis	biological_process	0.0078424	0.94978	5	14	1830	20527	1.02189e+44
GO:0045766	positive regulation of angiogenesis	biological_process	0.0092552	1	1	14	9	20527	102187813
GO:0030154	cell differentiation	biological_process	0.0099056	1	2	14	208	20527	1.02188e+17
GO:0045229	external encapsulating structure organization	biological_process	0.010171	1	1	14	15	20527	102175527
GO:0008176	tRNA (guanine-N7-)-methyltransferase activity	molecular_function	0.011523	1	1	14	14	20527	102182606
GO:0009653	anatomical structure morphogenesis	biological_process	0.011861	1	2	14	223	20527	1.02188e+17
GO:0034968	histone lysine methylation	biological_process	0.011928	1	1	14	16	20527	102189411
GO:0007249	I-kappaB kinase/NF-kappaB cascade	biological_process	0.012738	1	1	14	13	20527	102187813
GO:0043122	regulation of I-kappaB kinase/NF-kappaB cascade	biological_process	0.012738	1	1	14	13	20527	102187813
GO:0043123	positive regulation of I-kappaB kinase/NF-kappaB cascade	biological_process	0.012738	1	1	14	13	20527	102187813
GO:0016571	histone methylation	biological_process	0.013171	1	1	14	18	20527	102189411
GO:0048869	cellular developmental process	biological_process	0.015522	1	2	14	268	20527	1.06503e+17
GO:0010740	positive regulation of intracellular protein kinase cascade	biological_process	0.015694	1	1	14	17	20527	102187813
GO:0016423	tRNA (guanine) methyltransferase activity	molecular_function	0.016816	1	1	14	23	20527	102182606
GO:0051094	positive regulation of developmental process	biological_process	0.017437	1	1	14	20	20527	102187813
GO:0008168	methyltransferase activity	molecular_function	0.017546	1	2	14	293	20527	1.02183e+17
GO:0009036	Type II site-specific deoxyribonuclease activity	molecular_function	0.018615	1	1	14	22	20527	106502666
GO:0015666	restriction endodeoxyribonuclease activity	molecular_function	0.018615	1	1	14	22	20527	106502666
GO:0016741	transferase activity, transferring one-carbon groups	molecular_function	0.018879	1	2	14	304	20527	1.02189e+17
GO:0009307	DNA restriction-modification system	biological_process	0.019	1	1	14	23	20527	106502666
GO:0044355	clearance of foreign intracellular DNA	biological_process	0.019	1	1	14	23	20527	106502666
GO:0017048	Rho GTPase binding	molecular_function	0.021931	1	1	14	21	20527	102183840
GO:0010627	regulation of intracellular protein kinase cascade	biological_process	0.022052	1	1	14	24	20527	102187813
GO:0048522	positive regulation of cellular process	biological_process	0.023523	1	2	14	320	20527	1.02188e+17
GO:0007243	intracellular protein kinase cascade	biological_process	0.024796	1	1	14	29	20527	102187813
GO:0019087	transformation of host cell by virus	biological_process	0.024938	1	1	14	39	20527	102182760
GO:0043066	negative regulation of apoptotic process	biological_process	0.025538	1	1	14	34	20527	102187813
GO:0043069	negative regulation of programmed cell death	biological_process	0.025538	1	1	14	34	20527	102187813
GO:0060548	negative regulation of cell death	biological_process	0.025538	1	1	14	34	20527	102187813
GO:0048518	positive regulation of biological process	biological_process	0.026937	1	2	14	346	20527	1.02188e+17
GO:0016888	endodeoxyribonuclease activity, producing 5-phosphomonoesters	molecular_function	0.028148	1	1	14	35	20527	106502666
GO:0005581	collagen	cellular_component	0.028258	1	1	14	25	20527	108633220
GO:0006479	protein methylation	biological_process	0.028322	1	1	14	40	20527	102189411
GO:0008213	protein alkylation	biological_process	0.028322	1	1	14	40	20527	102189411
GO:0016278	lysine N-methyltransferase activity	molecular_function	0.028788	1	1	14	38	20527	102189411
GO:0016279	protein-lysine N-methyltransferase activity	molecular_function	0.028788	1	1	14	38	20527	102189411
GO:0018024	histone-lysine N-methyltransferase activity	molecular_function	0.028788	1	1	14	38	20527	102189411
GO:0042054	histone methyltransferase activity	molecular_function	0.028788	1	1	14	38	20527	102189411
GO:0006302	double-strand break repair	biological_process	0.029043	1	1	14	35	20527	102189411
GO:0008175	tRNA methyltransferase activity	molecular_function	0.029372	1	1	14	38	20527	102182606
GO:0006304	DNA modification	biological_process	0.029571	1	1	14	41	20527	106502666
GO:0005516	calmodulin binding	molecular_function	0.030103	1	1	14	43	20527	106502666
GO:0044420	extracellular matrix part	cellular_component	0.030652	1	1	14	29	20527	108633220
GO:0016569	covalent chromatin modification	biological_process	0.031312	1	1	14	42	20527	102189411
GO:0016570	histone modification	biological_process	0.031312	1	1	14	42	20527	102189411
GO:0009967	positive regulation of signal transduction	biological_process	0.032244	1	1	14	40	20527	102187813
GO:0010647	positive regulation of cell communication	biological_process	0.032244	1	1	14	40	20527	102187813
GO:0023056	positive regulation of signaling	biological_process	0.032244	1	1	14	40	20527	102187813
GO:0005201	extracellular matrix structural constituent	molecular_function	0.03228	1	1	14	32	20527	108633220
GO:0004520	endodeoxyribonuclease activity	molecular_function	0.035308	1	1	14	45	20527	106502666
GO:0007409	axonogenesis	biological_process	0.03632	1	1	14	43	20527	102187813
GO:0007411	axon guidance	biological_process	0.03632	1	1	14	43	20527	102187813
GO:0048667	cell morphogenesis involved in neuron differentiation	biological_process	0.03632	1	1	14	43	20527	102187813
GO:0048812	neuron projection morphogenesis	biological_process	0.03632	1	1	14	43	20527	102187813
GO:0061564	axon development	biological_process	0.03632	1	1	14	43	20527	102187813
GO:0097485	neuron projection guidance	biological_process	0.03632	1	1	14	43	20527	102187813
GO:0017016	Ras GTPase binding	molecular_function	0.039373	1	1	14	40	20527	102183840
GO:0031267	small GTPase binding	molecular_function	0.039373	1	1	14	40	20527	102183840
GO:0051020	GTPase binding	molecular_function	0.039373	1	1	14	40	20527	102183840
GO:0000904	cell morphogenesis involved in differentiation	biological_process	0.039616	1	1	14	49	20527	102187813
GO:0008170	N-methyltransferase activity	molecular_function	0.040712	1	1	14	57	20527	102189411
GO:0008276	protein methyltransferase activity	molecular_function	0.043713	1	1	14	65	20527	102189411
GO:0006400	tRNA modification	biological_process	0.043749	1	1	14	62	20527	102182606
GO:0008173	RNA methyltransferase activity	molecular_function	0.043901	1	1	14	60	20527	102182606
GO:0048584	positive regulation of response to stimulus	biological_process	0.047425	1	1	14	63	20527	102187813
GO:0032990	cell part morphogenesis	biological_process	0.047529	1	1	14	57	20527	102187813
GO:0048858	cell projection morphogenesis	biological_process	0.047529	1	1	14	57	20527	102187813
GO:0008080	N-acetyltransferase activity	molecular_function	0.04887	1	1	14	69	20527	106502666
GO:0016407	acetyltransferase activity	molecular_function	0.053946	1	1	14	77	20527	106502666
GO:0016568	chromatin modification	biological_process	0.055901	1	1	14	73	20527	102189411
GO:0016410	N-acyltransferase activity	molecular_function	0.056297	1	1	14	79	20527	106502666
GO:0006935	chemotaxis	biological_process	0.057413	1	1	14	70	20527	102187813
GO:0042330	taxis	biological_process	0.057413	1	1	14	70	20527	102187813
GO:0043414	macromolecule methylation	biological_process	0.058299	1	1	14	84	20527	102189411
GO:0009896	positive regulation of catabolic process	biological_process	0.06481	1	1	14	86	20527	102172972
GO:0010508	positive regulation of autophagy	biological_process	0.06481	1	1	14	86	20527	102172972
GO:0031331	positive regulation of cellular catabolic process	biological_process	0.06481	1	1	14	86	20527	102172972
GO:0019048	modulation by virus of host morphology or physiology	biological_process	0.066821	1	1	14	94	20527	102182760
GO:0030029	actin filament-based process	biological_process	0.070136	1	1	14	90	20527	102183840
GO:0030036	actin cytoskeleton organization	biological_process	0.070136	1	1	14	90	20527	102183840
GO:0016893	endonuclease activity, active with either ribo- or deoxyribonucleic acids and producing 5-phosphomonoesters	molecular_function	0.072864	1	1	14	109	20527	106502666
GO:0032259	methylation	biological_process	0.073561	1	1	14	108	20527	102189411
GO:0044003	modification by symbiont of host morphology or physiology	biological_process	0.07626	1	1	14	103	20527	102182760
GO:0051817	modification of morphology or physiology of other organism involved in symbiotic interaction	biological_process	0.07626	1	1	14	103	20527	102182760
GO:0016044	cellular membrane organization	biological_process	0.076836	1	1	14	101	20527	102175527
GO:0009451	RNA modification	biological_process	0.078012	1	1	14	116	20527	102182606
GO:0000902	cell morphogenesis	biological_process	0.078017	1	1	14	109	20527	102187813
GO:0032989	cellular component morphogenesis	biological_process	0.078017	1	1	14	109	20527	102187813
GO:0035821	modification of morphology or physiology of other organism	biological_process	0.079982	1	1	14	108	20527	102182760
GO:0010506	regulation of autophagy	biological_process	0.080048	1	1	14	106	20527	102172972
GO:0008092	cytoskeletal protein binding	molecular_function	0.080409	1	2	14	560	20527	1.02184e+17
GO:0019899	enzyme binding	molecular_function	0.089906	1	1	14	109	20527	102183840
GO:0009605	response to external stimulus	biological_process	0.090063	1	1	14	129	20527	102187813
GO:0010941	regulation of cell death	biological_process	0.094955	1	1	14	139	20527	102187813
GO:0042981	regulation of apoptotic process	biological_process	0.094955	1	1	14	139	20527	102187813
GO:0043067	regulation of programmed cell death	biological_process	0.094955	1	1	14	139	20527	102187813
GO:0008017	microtubule binding	molecular_function	0.096431	1	1	14	128	20527	106502666
GO:0061024	membrane organization	biological_process	0.10189	1	1	14	139	20527	102175527
GO:0006325	chromatin organization	biological_process	0.10289	1	1	14	167	20527	102189411
GO:0004519	endonuclease activity	molecular_function	0.11005	1	1	14	171	20527	106502666
GO:0031329	regulation of cellular catabolic process	biological_process	0.11296	1	1	14	146	20527	102172972
GO:0015631	tubulin binding	molecular_function	0.11337	1	1	14	150	20527	106502666
GO:0009894	regulation of catabolic process	biological_process	0.11402	1	1	14	149	20527	102172972
GO:0008033	tRNA processing	biological_process	0.11439	1	1	14	155	20527	102182606
GO:0016747	transferase activity, transferring acyl groups other than amino-acyl groups	molecular_function	0.11496	1	1	14	169	20527	106502666
GO:0051701	interaction with host	biological_process	0.11804	1	1	14	173	20527	102182760
GO:0019867	outer membrane	cellular_component	0.11864	1	1	14	177	20527	102175527
GO:0006915	apoptotic process	biological_process	0.11978	1	1	14	178	20527	102187813
GO:0012501	programmed cell death	biological_process	0.11978	1	1	14	178	20527	102187813
GO:0008270	zinc ion binding	molecular_function	0.12096	1	3	14	1686	20527	1.02189e+26
GO:0043412	macromolecule modification	biological_process	0.12212	1	3	14	1562	20527	1.06503e+26
GO:0004536	deoxyribonuclease activity	molecular_function	0.1222	1	1	14	176	20527	106502666
GO:0005578	proteinaceous extracellular matrix	cellular_component	0.12482	1	1	14	148	20527	108633220
GO:0006310	DNA recombination	biological_process	0.13018	1	1	14	193	20527	102189411
GO:0003899	DNA-directed RNA polymerase activity	molecular_function	0.13049	1	1	14	199	20527	102173235
GO:0008219	cell death	biological_process	0.13215	1	1	14	196	20527	102187813
GO:0016265	death	biological_process	0.13215	1	1	14	196	20527	102187813
GO:0048523	negative regulation of cellular process	biological_process	0.13415	1	1	14	202	20527	102187813
GO:0009893	positive regulation of metabolic process	biological_process	0.13815	1	1	14	187	20527	102172972
GO:0031325	positive regulation of cellular metabolic process	biological_process	0.13815	1	1	14	187	20527	102172972
GO:0003993	acid phosphatase activity	molecular_function	0.13841	1	1	14	127	20527	102172972
GO:0035556	intracellular signal transduction	biological_process	0.1427	1	2	14	826	20527	1.02188e+17
GO:0016740	transferase activity	molecular_function	0.1464	1	4	14	2727	20527	1.06503e+35
GO:0034470	ncRNA processing	biological_process	0.15827	1	1	14	235	20527	102182606
GO:0006399	tRNA metabolic process	biological_process	0.15879	1	1	14	229	20527	102182606
GO:0051276	chromosome organization	biological_process	0.15987	1	1	14	253	20527	102189411
GO:0003824	catalytic activity	molecular_function	0.16087	1	8	14	7567	20527	1.02178e+71
GO:0044699	single-organism process	biological_process	0.16563	1	8	14	8214	20527	1.02189e+71
GO:0048519	negative regulation of biological process	biological_process	0.17364	1	1	14	254	20527	102187813
GO:0016746	transferase activity, transferring acyl groups	molecular_function	0.17448	1	1	14	252	20527	106502666
GO:0034062	RNA polymerase activity	molecular_function	0.17468	1	1	14	263	20527	102173235
GO:0040011	locomotion	biological_process	0.17506	1	1	14	257	20527	102187813
GO:0006914	autophagy	biological_process	0.17897	1	1	14	263	20527	102172972
GO:0008233	peptidase activity	molecular_function	0.1794	1	2	14	1080	20527	1.02183e+17
GO:0006950	response to stress	biological_process	0.17963	1	2	14	1183	20527	1.06503e+17
GO:0031012	extracellular matrix	cellular_component	0.18056	1	1	14	225	20527	108633220
GO:0046914	transition metal ion binding	molecular_function	0.18116	1	3	14	2071	20527	1.02183e+26
GO:0006996	organelle organization	biological_process	0.18278	1	2	14	1029	20527	1.02184e+17
GO:0016788	hydrolase activity, acting on ester bonds	molecular_function	0.18536	1	2	14	944	20527	1.02173e+17
GO:0009966	regulation of signal transduction	biological_process	0.19472	1	1	14	228	20527	102187813
GO:0005488	binding	molecular_function	0.1983	1	11	14	12092	20527	1.02183e+98
GO:0034660	ncRNA metabolic process	biological_process	0.19989	1	1	14	308	20527	102182606
GO:0010646	regulation of cell communication	biological_process	0.19998	1	1	14	233	20527	102187813
GO:0023051	regulation of signaling	biological_process	0.20097	1	1	14	236	20527	102187813
GO:0042221	response to chemical stimulus	biological_process	0.20097	1	1	14	273	20527	102187813
GO:0006928	cellular component movement	biological_process	0.20169	1	1	14	267	20527	102187813
GO:0006259	DNA metabolic process	biological_process	0.20573	1	2	14	1231	20527	1.06503e+17
GO:0048583	regulation of response to stimulus	biological_process	0.21602	1	1	14	272	20527	102187813
GO:0006952	defense response	biological_process	0.22064	1	1	14	386	20527	106502666
GO:0008236	serine-type peptidase activity	molecular_function	0.22207	1	1	14	363	20527	102182760
GO:0017171	serine hydrolase activity	molecular_function	0.22207	1	1	14	363	20527	102182760
GO:0003677	DNA binding	molecular_function	0.24515	1	3	14	2460	20527	1.02189e+26
GO:0004518	nuclease activity	molecular_function	0.24835	1	1	14	389	20527	106502666
GO:0016791	phosphatase activity	molecular_function	0.25473	1	1	14	314	20527	102172972
GO:0003676	nucleic acid binding	molecular_function	0.25894	1	4	14	3810	20527	1.02173e+35
GO:0016787	hydrolase activity	molecular_function	0.26605	1	4	14	3475	20527	1.06503e+35
GO:0003779	actin binding	molecular_function	0.26762	1	1	14	346	20527	102183840
GO:0008150	biological_process	biological_process	0.27673	1	12	14	15300	20527	1.02183e+107
GO:0006281	DNA repair	biological_process	0.28991	1	1	14	513	20527	102189411
GO:0090304	nucleic acid metabolic process	biological_process	0.29515	1	4	14	3882	20527	1.02173e+35
GO:0016779	nucleotidyltransferase activity	molecular_function	0.29908	1	1	14	477	20527	102173235
GO:0044421	extracellular region part	cellular_component	0.31334	1	1	14	490	20527	108633220
GO:0042578	phosphoric ester hydrolase activity	molecular_function	0.31763	1	1	14	388	20527	102172972
GO:0006974	response to DNA damage stimulus	biological_process	0.3182	1	1	14	578	20527	102189411
GO:0006396	RNA processing	biological_process	0.31822	1	1	14	520	20527	102182606
GO:0033554	cellular response to stress	biological_process	0.33472	1	1	14	619	20527	102189411
GO:0006139	nucleobase-containing compound metabolic process	biological_process	0.3521	1	4	14	4208	20527	1.02189e+35
GO:0016032	viral process	biological_process	0.35321	1	1	14	579	20527	102182760
GO:0007010	cytoskeleton organization	biological_process	0.35492	1	1	14	523	20527	102183840
GO:0044248	cellular catabolic process	biological_process	0.3639	1	1	14	593	20527	102172972
GO:0065008	regulation of biological quality	biological_process	0.36893	1	1	14	626	20527	102182760
GO:0044403	symbiosis, encompassing mutualism through parasitism	biological_process	0.37438	1	1	14	619	20527	102182760
GO:0044419	interspecies interaction between organisms	biological_process	0.37589	1	1	14	623	20527	102182760
GO:0006725	cellular aromatic compound metabolic process	biological_process	0.37817	1	4	14	4350	20527	1.02183e+35
GO:0046483	heterocycle metabolic process	biological_process	0.37971	1	4	14	4348	20527	1.06503e+35
GO:0044764	multi-organism cellular process	biological_process	0.38631	1	1	14	640	20527	102182760
GO:1901360	organic cyclic compound metabolic process	biological_process	0.38853	1	4	14	4404	20527	1.02173e+35
GO:0034641	cellular nitrogen compound metabolic process	biological_process	0.39506	1	4	14	4438	20527	1.06503e+35
GO:0050896	response to stimulus	biological_process	0.39605	1	4	14	4953	20527	1.02188e+35
GO:0044763	single-organism cellular process	biological_process	0.41438	1	6	14	7419	20527	1.02184e+53
GO:0065007	biological regulation	biological_process	0.42772	1	5	14	6343	20527	1.02188e+44
GO:0009056	catabolic process	biological_process	0.42926	1	1	14	735	20527	102172972
GO:0006508	proteolysis	biological_process	0.43267	1	1	14	801	20527	102182760
GO:0006807	nitrogen compound metabolic process	biological_process	0.43821	1	4	14	4669	20527	1.02183e+35
GO:0022607	cellular component assembly	biological_process	0.44949	1	1	14	823	20527	102175527
GO:0044085	cellular component biogenesis	biological_process	0.49119	1	1	14	946	20527	102175527
GO:0051716	cellular response to stimulus	biological_process	0.51122	1	3	14	4135	20527	1.02188e+26
GO:0070011	peptidase activity, acting on L-amino acid peptides	molecular_function	0.52084	1	1	14	1007	20527	102182760
GO:0008152	metabolic process	biological_process	0.52179	1	7	14	9375	20527	1.02183e+62
GO:0046872	metal ion binding	molecular_function	0.52468	1	3	14	3536	20527	1.02183e+26
GO:0009987	cellular process	biological_process	0.52533	1	9	14	12407	20527	1.02183e+80
GO:0043169	cation binding	molecular_function	0.52757	1	3	14	3554	20527	1.02183e+26
GO:0043170	macromolecule metabolic process	biological_process	0.54925	1	5	14	6817	20527	1.02183e+44
GO:0003674	molecular_function	molecular_function	0.5568	1	13	14	18094	20527	1.02173e+116
GO:0005198	structural molecule activity	molecular_function	0.59101	1	1	14	1417	20527	108633220
GO:0051704	multi-organism process	biological_process	0.5972	1	1	14	1171	20527	102182760
GO:0050789	regulation of biological process	biological_process	0.61853	1	4	14	6116	20527	1.02181e+35
GO:0097159	organic cyclic compound binding	molecular_function	0.62519	1	4	14	5723	20527	1.02172e+35
GO:1901363	heterocyclic compound binding	molecular_function	0.62519	1	4	14	5723	20527	1.02189e+35
GO:0016491	oxidoreductase activity	molecular_function	0.63191	1	1	14	1331	20527	102178099
GO:0044237	cellular metabolic process	biological_process	0.64183	1	5	14	7314	20527	1.06503e+44
GO:0044260	cellular macromolecule metabolic process	biological_process	0.66277	1	4	14	6080	20527	1.02183e+35
GO:0016070	RNA metabolic process	biological_process	0.68071	1	2	14	3118	20527	1.02183e+17
GO:0005576	extracellular region	cellular_component	0.68969	1	1	14	1596	20527	108633220
GO:0044238	primary metabolic process	biological_process	0.69618	1	5	14	7799	20527	1.02183e+44
GO:0007165	signal transduction	biological_process	0.70226	1	2	14	3633	20527	1.02173e+17
GO:0006464	cellular protein modification process	biological_process	0.70402	1	1	14	1451	20527	102189411
GO:0036211	protein modification process	biological_process	0.70402	1	1	14	1451	20527	102189411
GO:0044700	single organism signaling	biological_process	0.70574	1	2	14	3653	20527	1.02173e+17
GO:0019538	protein metabolic process	biological_process	0.70657	1	2	14	3390	20527	1.02183e+17
GO:0023052	signaling	biological_process	0.70746	1	2	14	3659	20527	1.02188e+17
GO:0007154	cell communication	biological_process	0.71318	1	2	14	3696	20527	1.02173e+17
GO:0071704	organic substance metabolic process	biological_process	0.73206	1	5	14	8055	20527	1.02183e+44
GO:0016772	transferase activity, transferring phosphorus-containing groups	molecular_function	0.75771	1	1	14	1692	20527	102173235
GO:0010467	gene expression	biological_process	0.77752	1	2	14	3948	20527	1.02183e+17
GO:0005622	intracellular	cellular_component	0.77926	1	3	14	5506	20527	1.02181e+26
GO:0050794	regulation of cellular process	biological_process	0.80814	1	3	14	5987	20527	1.02188e+26
GO:0005634	nucleus	cellular_component	0.80998	1	1	14	2129	20527	102189411
GO:0005623	cell	cellular_component	0.82692	1	3	14	5906	20527	1.02181e+26
GO:0044464	cell part	cellular_component	0.82692	1	3	14	5906	20527	1.02181e+26
GO:0031323	regulation of cellular metabolic process	biological_process	0.83357	1	1	14	2311	20527	102172972
GO:0005737	cytoplasm	cellular_component	0.84324	1	1	14	2561	20527	102180692
GO:0019222	regulation of metabolic process	biological_process	0.84749	1	1	14	2416	20527	102172972
GO:0006351	transcription, DNA-dependent	biological_process	0.85323	1	1	14	2502	20527	102173235
GO:0043167	ion binding	molecular_function	0.85409	1	3	14	5570	20527	1.02189e+26
GO:0032774	RNA biosynthetic process	biological_process	0.85753	1	1	14	2530	20527	102173235
GO:0044267	cellular protein metabolic process	biological_process	0.8625	1	1	14	2655	20527	102189411
GO:0034654	nucleobase-containing compound biosynthetic process	biological_process	0.87918	1	1	14	2739	20527	102173235
GO:0019438	aromatic compound biosynthetic process	biological_process	0.88961	1	1	14	2842	20527	102173235
GO:0018130	heterocycle biosynthetic process	biological_process	0.89403	1	1	14	2878	20527	102173235
GO:0044271	cellular nitrogen compound biosynthetic process	biological_process	0.89415	1	1	14	2881	20527	102173235
GO:1901362	organic cyclic compound biosynthetic process	biological_process	0.89695	1	1	14	2917	20527	102173235
GO:0044424	intracellular part	cellular_component	0.90569	1	2	14	5099	20527	1.02181e+17
GO:0043231	intracellular membrane-bounded organelle	cellular_component	0.91177	1	1	14	3037	20527	102189411
GO:0043227	membrane-bounded organelle	cellular_component	0.91181	1	1	14	3038	20527	102189411
GO:0034645	cellular macromolecule biosynthetic process	biological_process	0.94425	1	1	14	3841	20527	102173235
GO:0009059	macromolecule biosynthetic process	biological_process	0.9464	1	1	14	3878	20527	102173235
GO:0043229	intracellular organelle	cellular_component	0.96586	1	1	14	4315	20527	102189411
GO:0043226	organelle	cellular_component	0.9659	1	1	14	4317	20527	102189411
GO:0044249	cellular biosynthetic process	biological_process	0.96718	1	1	14	4414	20527	102173235
GO:1901576	organic substance biosynthetic process	biological_process	0.96933	1	1	14	4492	20527	102173235
GO:0005575	cellular_component	cellular_component	0.9713	1	5	14	11805	20527	1.02181e+44
GO:0009058	biosynthetic process	biological_process	0.97225	1	1	14	4593	20527	102173235
GO:0016020	membrane	cellular_component	0.9961	1	1	14	6652	20527	102175527

## Sheet: IMA_vs_IMPA.DEG_KEGG_pathway_en
Supplementary Material S1: The KEGG Pathway terms of host genes encoding DE-circRNAs.
#Term	Database	ID	Input number	Background number	P-Value	Corrected P-Value	Input	Hyperlink
ECM-receptor interaction	KEGG PATHWAY	chx04512	2	89	0.00300265	0.0270238	102187813|108633220	http://www.genome.jp/kegg-bin/show_pathway?chx04512/chx:102187872%09red/chx:102187813%09red
Arrhythmogenic right ventricular cardiomyopathy (ARVC)	KEGG PATHWAY	chx05412	1	70	0.0618729	0.151876	102187813	http://www.genome.jp/kegg-bin/show_pathway?chx05412/chx:102187813%09red
Adherens junction	KEGG PATHWAY	chx04520	1	73	0.0644051	0.151876	102182606	http://www.genome.jp/kegg-bin/show_pathway?chx04520/chx:102182606%09red
Hypertrophic cardiomyopathy (HCM)	KEGG PATHWAY	chx05410	1	77	0.0677711	0.151876	102187813	http://www.genome.jp/kegg-bin/show_pathway?chx05410/chx:102187813%09red
PI3K-Akt signaling pathway	KEGG PATHWAY	chx04151	2	356	0.0405696	0.151876	102187813|108633220	http://www.genome.jp/kegg-bin/show_pathway?chx04151/chx:102187872%09red/chx:102187813%09red
Dilated cardiomyopathy	KEGG PATHWAY	chx05414	1	84	0.073634	0.151876	102187813	http://www.genome.jp/kegg-bin/show_pathway?chx05414/chx:102187813%09red
Small cell lung cancer	KEGG PATHWAY	chx05222	1	94	0.0819484	0.151876	102187813	http://www.genome.jp/kegg-bin/show_pathway?chx05222/chx:102187813%09red
Thyroid hormone signaling pathway	KEGG PATHWAY	chx04919	1	112	0.0967352	0.151876	102187813	http://www.genome.jp/kegg-bin/show_pathway?chx04919/chx:102187813%09red
Amoebiasis	KEGG PATHWAY	chx05146	1	116	0.0999901	0.151876	108633220	http://www.genome.jp/kegg-bin/show_pathway?chx05146/chx:102187872%09red
Protein digestion and absorption	KEGG PATHWAY	chx04974	1	120	0.103234	0.151876	108633220	http://www.genome.jp/kegg-bin/show_pathway?chx04974/chx:102187872%09red
Lysine degradation	KEGG PATHWAY	chx00310	2	53	0.00111036	0.0199866	102189411|102186471	http://www.genome.jp/kegg-bin/show_pathway?chx00310/chx:102184804%09red/chx:102189411%09red
Platelet activation	KEGG PATHWAY	chx04611	1	128	0.109688	0.151876	108633220	http://www.genome.jp/kegg-bin/show_pathway?chx04611/chx:102187872%09red
Cell adhesion molecules (CAMs)	KEGG PATHWAY	chx04514	1	155	0.131144	0.168614	102187813	http://www.genome.jp/kegg-bin/show_pathway?chx04514/chx:102187813%09red
Focal adhesion	KEGG PATHWAY	chx04510	2	208	0.0150874	0.0905243	102187813|108633220	http://www.genome.jp/kegg-bin/show_pathway?chx04510/chx:102187872%09red/chx:102187813%09red
Phagosome	KEGG PATHWAY	chx04145	1	171	0.143626	0.172351	102187813	http://www.genome.jp/kegg-bin/show_pathway?chx04145/chx:102187813%09red
Proteoglycans in cancer	KEGG PATHWAY	chx05205	1	207	0.171085	0.189854	102187813	http://www.genome.jp/kegg-bin/show_pathway?chx05205/chx:102187813%09red
Regulation of actin cytoskeleton	KEGG PATHWAY	chx04810	1	218	0.179307	0.189854	102187813	http://www.genome.jp/kegg-bin/show_pathway?chx04810/chx:102187813%09red
Pathways in cancer	KEGG PATHWAY	chx05200	1	331	0.259379	0.259379	102187813	http://www.genome.jp/kegg-bin/show_pathway?chx05200/chx:102187813%09red
--------------------
