# Supplementary material for: Key circRNAs from goat: discovery, integrated regulatory network and their putative roles in the differentiation of intramuscular adipocytes
Source: BMC Genomics. 2023 Jan 28;24:51. doi: 10.1186/s12864-023-09141-7 (PMC9883971; doi:10.1186/s12864-023-09141-7)
Supplement: Supplementary file 3 — Additional file 3: Supplementary Material S2. The expression of circRNAs in each sample was normalized by TPM. [file 12864_2023_9141_MOESM3_ESM.xlsx]

## Sheet: qRT-PCR
Supplementary Material S2: Sequences of information of primers.					Supplementary Material S2: The data of qRT-PCR
CircRNA name	Sequence (5'-3')	TM
circ_0006499 F	TCAGTTGAAGCAGGTAGCCC	60℃			Target	Ct			ΔCT	2−ΔΔCt		Target	Ct-target	CT-UXT		ΔCT	2−ΔΔCt
circ_0006499-R	AGTGTTGGGAACGCTTGTCT				0-uxt	23.73						3-uxt	24.41
circ_0006511 F	TTCAAAAGATCTATGGTGAGAACG				0-uxt	23.85						3-uxt	24.46
circ_0006511 R	AGTGTTGGGAACGCTTGTCT				0-uxt	23.87						3-uxt	24.53
circ_0003129 F	CCACCCTCACCTTCAGCAAAA				0-uxt	24.01						3-uxt	24.61
circ_0003129 R	GCGTCAGACAGGTGTTTCGT
circ_0008259 F	ACTCGGGAGTCCCTGCCTAT				0-0946	33.47	23.73	9.74	0.496667	0.708742		3-0946	33.29	24.41	8.88	-0.9	1.86607
circ_0008259 R	TTAACCCACTCAGCGGTCTC				0-0946	32.65	23.85	8.8	-0.443333	1.35974		3-0946	35.3	24.46	10.84	1.06	0.479632
circ_0005478 F	GTGCATTCCAAGGAGTTGCT				0-0946	33.06	23.87	9.19	-0.0533333	1.03766		3-0946		24.53		-9.78
circ_0005478 R	CCACTCAACTCATCTGCTTCCT				0-0946		24.01					3-0946	34.23	24.61	9.62	-0.16	1.11729
circ_0008834 F	CCAGACAGAGATACGACGGC							9.24333							9.78
circ_0008834 R	AAAACAGCAAGACAGCCACC
circ_0005860 R	GGAGATGATCAGCATTGAGAAGG				0-5870	26.1	23.73	2.37	-1.2975	2.45803		3-5870	26.11	24.41	1.7	-0.7475	1.67888
circ_0005860 F	CTGCTCGTACTGGTCGATGTAA				0-5870	27.62	23.85	3.77	0.1025	0.931418		3-5870	28.28	24.46	3.82	1.3725	0.386221
circ_0009231 F	GAGGAACCGCAACCTGTACG				0-5870	27.83	23.87	3.96	0.2925	0.816486		3-5870	27.36	24.53	2.83	0.3825	0.767107
circ_0009231 R	GCTGCCGTTCTGACCTATGG				0-5870	28.58	24.01	4.57	0.9025	0.534959		3-5870	26.05	24.61	1.44	-1.0075	2.01042
circ_0000946 F	GACAGAAAACCAAACCCGCC							3.6675							2.4475
circ_0000946 R	AAGGTCAGAGGGTTGTCGTC
circ_0005888 F	AGCTGCGTTCCCCATTGAG				0-6511	35.4266	23.73	11.6966	-0.151954	1.11107		3-6511	28.2732	24.41	3.86321	0.0313333	0.978516
circ_0005888 R	AGGTCCCCATTCTTCGCTTTT				0-6511	35.4266	23.85	11.5766	-0.271954	1.20744		3-6511	28.3176	24.46	3.85759	0.0257106	0.982337
circ_0009677 F	CCTACCTCACCAAGGACGAC				0-6511	35.6796	23.87	11.8096	-0.0389636	1.02738		3-6511	28.3625	24.53	3.8325	0.000620433	0.99957
circ_0009677 R	AGGCGTTGTTCAGACGGAAG				0-6511	36.3214	24.01	12.3114	0.462872	0.725541		3-6511	28.3842	24.61	3.77422	-0.0576643	1.04078
circ_0011446 F	TTCAGCAGTACCCCAAACCC							11.8485							3.83188
circ_0011446 R	AAGGCTTCAGCAATGGTCAGT
circ_0002854 F	CCGTCAATGACCTTGGGAC				0-11446	38.48	23.73	14.75	-0.203333	1.15136		3-11446	33.07	24.41	8.66	-0.49	1.40444
circ_0002854 R	CACTGCAGTTCAGGGTAGCA				0-11446	39.22	23.85	15.37	0.416667	0.749154		3-11446	33.59	24.46	9.13	-0.02	1.01396
circ_0008834 F	CGAAGCCGACTACCAGACAG				0-11446	38.61	23.87	14.74	-0.213333	1.15936		3-11446	33.83	24.53	9.3	0.15	0.90125
circ_0008834 R	CCCATCCGTAGGGCAAATCT				0-11446		24.01					3-11446	34.12	24.61	9.51	0.36	0.779165
circ_0005870 F	GAGCCGTGGGAGAGAAGG							14.9533							9.15
circ_0005870 R	CCTTCTGTCCTGGCTCTCC
UXT F	GCAAGTGGATTTGGGCTGTAAC				0-3129	29.25	23.73	5.52	-0.335	1.26138		3-3129	29.26	24.41	4.85	-0.1175	1.08485
UXT A	TGGAGTCCTTGGTGAGGTTGT				0-3129	29.31	23.85	5.46	-0.395	1.31494		3-3129	29.36	24.46	4.9	-0.0675	1.0479
					0-3129	30.05	23.87	6.18	0.325	0.798298		3-3129	29.47	24.53	4.94	-0.0275	1.01924
Not: F. sense primer; R. antisense primer.					0-3129	30.27	24.01	6.26	0.405	0.755236		3-3129	29.79	24.61	5.18	0.2125	0.86304
								5.855							4.9675
					0-9231	32.12	23.73	8.39	-0.88	1.84038		3-9231	32.1	24.41	7.69	-0.7675	1.70232
					0-9231	32.5	23.85	8.65	-0.62	1.53688		3-9231	32.68	24.46	8.22	-0.2375	1.17895
					0-9231	33.13	23.87	9.26	-0.01	1.00696		3-9231	33.34	24.53	8.81	0.3525	0.783226
					0-9231	34.79	24.01	10.78	1.51	0.351111		3-9231	33.72	24.61	9.11	0.6525	0.636177
								9.27							8.4575
					0-8259		23.73					3-8259	32	24.41	7.59	-0.2625	1.19956
					0-8259	33.1	23.85	9.25	-0.09	1.06437		3-8259	32.38	24.46	7.92	0.0675	0.95429
					0-8259	33.53	23.87	9.66	0.32	0.80107		3-8259	32.43	24.53	7.9	0.0475	0.967612
					0-8259	33.12	24.01	9.11	-0.23	1.17283		3-8259	32.61	24.61	8	0.1475	0.902814
								9.34							7.8525
					0-6499	34.4342	23.73	10.7042	-0.835334	1.78427		3-6499	27.7343	24.41	3.32428	0.043931	0.970008
					0-6499		23.85					3-6499	27.9617	24.46	3.50167	0.221322	0.857779
					0-6499	35.7011	23.87	11.8311	0.291626	0.816981		3-6499	27.7134	24.53	3.18338	-0.0969726	1.06953
					0-6499	36.0932	24.01	12.0832	0.543708	0.686005		3-6499	27.7221	24.61	3.11207	-0.168281	1.12372
								11.5395							3.28035

## Sheet: Circ_RNAs TPM
Supplementary Material S2: The expression of circRNAs in each sample was normalized by TPM.
circRNA.readcount	IMPA1.tpm	IMPA2.tpm	IMPA3.tpm	IMPA4.tpm	IMPA5.tpm	IMA1.tpm	IMA2.tpm	IMA3.tpm	IMA4.tpm	IMA5.tpm
novel_circ_0000006	1977.96	1838.72	1950.54	2116.75	1414.52	1794.53	1589.51	1760.14	1662.86	2345.12
novel_circ_0000009	777.056	1313.37	766.284	732.72	514.37	269.179	596.066	480.038	311.785	390.854
novel_circ_0000014	565.131	525.348	626.959	407.067	192.889	358.905	496.722	160.013	311.785	0
novel_circ_0000031	353.207	437.79	348.311	0	321.481	538.358	894.099	560.045	1039.28	879.422
novel_circ_0000039	847.697	350.232	557.297	244.24	257.185	179.453	397.377	160.013	207.857	195.427
novel_circ_0000046	353.207	262.674	487.635	162.827	257.185	269.179	198.689	0	0	488.568
novel_circ_0000054	2331.17	2714.3	2577.5	1953.92	1736	1973.98	1589.51	2400.19	1766.78	1954.27
novel_circ_0000056	423.849	0	278.649	569.893	0	628.084	0	320.026	519.642	0
novel_circ_0000057	141.283	175.116	208.986	244.24	192.889	269.179	0	400.032	311.785	293.141
novel_circ_0000058	282.566	262.674	766.284	325.653	321.481	269.179	0	240.019	311.785	977.135
novel_circ_0000070	423.849	262.674	0	162.827	450.074	269.179	298.033	320.026	415.714	683.995
novel_circ_0000076	353.207	262.674	208.986	244.24	192.889	538.358	695.41	240.019	415.714	195.427
novel_circ_0000101	211.924	262.674	139.324	162.827	192.889	358.905	0	0	0	0
novel_circ_0000113	2684.37	1926.28	2925.81	2198.16	2700.44	2512.34	2284.92	2800.22	3013.93	2638.26
novel_circ_0000118	282.566	437.79	278.649	814.133	450.074	448.632	298.033	400.032	311.785	390.854
novel_circ_0000144	777.056	875.58	1602.23	732.72	642.963	717.811	993.443	800.064	935.356	1465.7
novel_circ_0000145	565.131	437.79	417.973	569.893	514.37	358.905	496.722	240.019	207.857	293.141
novel_circ_0000146	282.566	525.348	905.608	1139.79	321.481	538.358	496.722	160.013	207.857	879.422
novel_circ_0000159	211.924	262.674	278.649	325.653	192.889	179.453	0	320.026	0	0
novel_circ_0000165	211.924	175.116	348.311	244.24	128.593	0	198.689	160.013	0	683.995
novel_circ_0000168	353.207	175.116	278.649	651.307	321.481	0	298.033	400.032	311.785	0
novel_circ_0000174	211.924	262.674	208.986	732.72	707.259	538.358	496.722	880.07	311.785	0
novel_circ_0000175	1342.19	1488.49	1741.55	1709.68	1736	1525.35	1092.79	1680.13	1455	1758.84
novel_circ_0000192	423.849	525.348	905.608	162.827	321.481	0	397.377	480.038	415.714	488.568
novel_circ_0000199	282.566	525.348	348.311	162.827	128.593	269.179	0	0	0	293.141
novel_circ_0000201	353.207	350.232	766.284	651.307	964.444	538.358	496.722	160.013	415.714	0
novel_circ_0000211	1412.83	350.232	557.297	488.48	450.074	358.905	1390.82	640.051	0	977.135
novel_circ_0000221	282.566	0	696.621	407.067	964.444	358.905	397.377	480.038	831.428	390.854
novel_circ_0000226	988.98	612.906	696.621	325.653	128.593	0	695.41	400.032	727.499	683.995
novel_circ_0000250	8618.25	10857.2	9334.73	9525.36	10866.1	7895.92	7550.17	8240.66	9873.21	7328.51
novel_circ_0000251	1059.62	1313.37	905.608	1384.03	771.555	897.263	1390.82	1040.08	1558.93	2345.12
novel_circ_0000267	3885.28	4728.13	5572.97	5373.28	4114.96	4396.59	5662.63	5440.44	5404.28	5765.1
novel_circ_0000272	0	262.674	139.324	162.827	128.593	179.453	397.377	720.058	311.785	195.427
novel_circ_0000277	1977.96	2364.07	1671.89	1546.85	1157.33	1884.25	1490.16	2080.17	2182.5	1661.13
novel_circ_0000298	4238.49	3940.11	4876.35	4477.73	3150.52	4576.04	4470.49	3040.24	4053.21	5178.82
novel_circ_0000317	423.849	525.348	557.297	651.307	0	269.179	496.722	560.045	727.499	586.281
novel_circ_0000324	494.49	437.79	278.649	488.48	385.778	448.632	397.377	0	415.714	390.854
novel_circ_0000325	423.849	437.79	348.311	651.307	1028.74	897.263	596.066	240.019	935.356	683.995
novel_circ_0000327	211.924	262.674	348.311	407.067	257.185	0	0	0	0	293.141
novel_circ_0000329	988.98	1138.25	766.284	1302.61	707.259	358.905	695.41	640.051	727.499	488.568
novel_circ_0000334	988.98	1488.49	1253.92	895.547	1414.52	1615.07	1291.48	560.045	1039.28	293.141
novel_circ_0000347	211.924	350.232	348.311	0	192.889	358.905	198.689	560.045	207.857	293.141
novel_circ_0000348	1554.11	963.138	557.297	1302.61	1028.74	1345.9	1390.82	1440.12	831.428	390.854
novel_circ_0000356	494.49	700.464	348.311	569.893	578.666	717.811	298.033	720.058	727.499	488.568
novel_circ_0000361	282.566	262.674	0	0	192.889	358.905	496.722	320.026	831.428	390.854
novel_circ_0000371	211.924	262.674	348.311	244.24	321.481	448.632	397.377	240.019	207.857	390.854
novel_circ_0000379	211.924	437.79	348.311	162.827	385.778	269.179	198.689	240.019	0	195.427
novel_circ_0000399	706.414	175.116	348.311	162.827	450.074	448.632	397.377	160.013	207.857	293.141
novel_circ_0000401	211.924	175.116	417.973	407.067	385.778	628.084	496.722	160.013	0	293.141
novel_circ_0000405	141.283	437.79	417.973	244.24	385.778	358.905	298.033	560.045	0	293.141
novel_circ_0000414	353.207	437.79	348.311	162.827	514.37	269.179	0	480.038	623.571	488.568
novel_circ_0000424	211.924	612.906	417.973	162.827	128.593	179.453	298.033	400.032	0	0
novel_circ_0000445	1059.62	1576.04	1253.92	895.547	1607.41	1525.35	1589.51	1440.12	2390.36	977.135
novel_circ_0000454	777.056	612.906	487.635	325.653	257.185	448.632	496.722	800.064	415.714	977.135
novel_circ_0000459	282.566	788.022	696.621	488.48	192.889	358.905	298.033	320.026	0	293.141
novel_circ_0000465	635.773	437.79	139.324	814.133	385.778	358.905	695.41	720.058	727.499	488.568
novel_circ_0000467	423.849	175.116	208.986	244.24	128.593	0	298.033	0	0	488.568
novel_circ_0000473	1059.62	700.464	557.297	651.307	450.074	717.811	397.377	240.019	311.785	683.995
novel_circ_0000484	777.056	1313.37	487.635	976.96	964.444	1345.9	794.755	1360.11	1039.28	1172.56
novel_circ_0000494	0	175.116	348.311	244.24	128.593	0	198.689	320.026	0	0
novel_circ_0000523	353.207	437.79	348.311	244.24	385.778	0	894.099	640.051	519.642	0
novel_circ_0000533	635.773	262.674	417.973	325.653	257.185	179.453	198.689	320.026	519.642	0
novel_circ_0000536	988.98	875.58	557.297	569.893	1093.04	897.263	1788.2	1280.1	1351.07	586.281
novel_circ_0000541	141.283	175.116	139.324	244.24	192.889	358.905	0	320.026	0	293.141
novel_circ_0000590	423.849	700.464	348.311	325.653	192.889	0	298.033	480.038	415.714	293.141
novel_circ_0000591	988.98	1225.81	1184.26	895.547	1543.11	897.263	1192.13	2000.16	2182.5	683.995
novel_circ_0000593	423.849	262.674	626.959	244.24	385.778	897.263	993.443	320.026	623.571	586.281
novel_circ_0000604	635.773	1400.93	766.284	244.24	771.555	986.99	695.41	880.07	727.499	390.854
novel_circ_0000607	565.131	262.674	348.311	488.48	385.778	538.358	198.689	320.026	207.857	195.427
novel_circ_0000615	282.566	437.79	348.311	162.827	578.666	0	397.377	960.077	207.857	293.141
novel_circ_0000621	777.056	1225.81	1323.58	1384.03	1478.81	807.537	1291.48	880.07	1766.78	1856.56
novel_circ_0000622	282.566	350.232	626.959	488.48	707.259	269.179	198.689	320.026	311.785	0
novel_circ_0000623	0	0	0	0	0	179.453	0	0	0	0
novel_circ_0000627	141.283	175.116	208.986	244.24	257.185	358.905	298.033	0	519.642	390.854
novel_circ_0000633	2613.73	4377.9	3134.8	3663.6	1543.11	3409.6	2384.26	2240.18	1974.64	2442.84
novel_circ_0000675	5580.67	4202.78	5015.67	4233.49	4757.92	5383.58	4569.84	4640.37	5300.35	4006.25
novel_circ_0000679	847.697	0	348.311	325.653	771.555	269.179	198.689	640.051	831.428	488.568
novel_circ_0000699	282.566	262.674	626.959	407.067	385.778	448.632	596.066	240.019	727.499	1074.85
novel_circ_0000716	635.773	875.58	766.284	1302.61	771.555	986.99	794.755	1200.1	935.356	683.995
novel_circ_0000719	353.207	0	348.311	325.653	385.778	179.453	1291.48	800.064	415.714	390.854
novel_circ_0000720	494.49	262.674	487.635	732.72	192.889	717.811	993.443	160.013	935.356	1074.85
novel_circ_0000723	141.283	350.232	208.986	651.307	128.593	986.99	496.722	0	311.785	293.141
novel_circ_0000737	211.924	175.116	208.986	0	0	448.632	0	240.019	0	390.854
novel_circ_0000741	0	175.116	0	0	0	179.453	198.689	240.019	311.785	195.427
novel_circ_0000753	141.283	262.674	139.324	244.24	128.593	269.179	0	0	0	0
novel_circ_0000754	353.207	525.348	348.311	407.067	321.481	538.358	198.689	0	207.857	195.427
novel_circ_0000772	777.056	788.022	766.284	895.547	514.37	628.084	1192.13	880.07	415.714	683.995
novel_circ_0000784	847.697	350.232	626.959	651.307	450.074	0	0	560.045	519.642	0
novel_circ_0000798	211.924	0	0	162.827	128.593	269.179	496.722	400.032	415.714	390.854
novel_circ_0000809	777.056	612.906	417.973	976.96	1607.41	448.632	894.099	800.064	623.571	390.854
novel_circ_0000812	211.924	875.58	417.973	244.24	578.666	179.453	496.722	960.077	0	293.141
novel_circ_0000821	1200.9	612.906	1462.9	1302.61	1028.74	1166.44	894.099	1280.1	1039.28	1563.42
novel_circ_0000829	494.49	262.674	626.959	488.48	321.481	448.632	993.443	640.051	207.857	683.995
novel_circ_0000910	211.924	0	0	162.827	0	269.179	198.689	240.019	207.857	195.427
novel_circ_0000914	706.414	525.348	348.311	895.547	257.185	538.358	695.41	800.064	519.642	390.854
novel_circ_0000918	353.207	0	208.986	0	321.481	179.453	496.722	320.026	207.857	195.427
novel_circ_0000919	423.849	262.674	348.311	488.48	321.481	0	397.377	320.026	207.857	293.141
novel_circ_0000921	211.924	437.79	348.311	407.067	0	717.811	198.689	640.051	519.642	488.568
novel_circ_0000922	353.207	1050.7	557.297	407.067	1221.63	897.263	695.41	1280.1	623.571	1954.27
novel_circ_0000924	282.566	175.116	208.986	244.24	578.666	358.905	298.033	560.045	623.571	488.568
novel_circ_0000935	211.924	175.116	487.635	325.653	192.889	269.179	397.377	320.026	207.857	0
novel_circ_0000937	1554.11	1488.49	1114.59	1058.37	1350.22	1166.44	993.443	1200.1	1143.21	1172.56
novel_circ_0000939	211.924	700.464	487.635	407.067	642.963	538.358	298.033	640.051	831.428	293.141
novel_circ_0000943	2401.81	2626.74	2159.53	2849.47	2057.48	4306.86	2582.95	2320.19	3013.93	3029.12
novel_circ_0000946	494.49	262.674	696.621	162.827	192.889	0	0	0	0	0
novel_circ_0000948	0	0	0	0	0	179.453	198.689	240.019	207.857	293.141
novel_circ_0000993	282.566	175.116	696.621	569.893	385.778	179.453	198.689	320.026	207.857	293.141
novel_circ_0001005	847.697	262.674	835.946	814.133	257.185	717.811	298.033	400.032	623.571	683.995
novel_circ_0001015	918.339	612.906	417.973	488.48	514.37	179.453	298.033	640.051	311.785	293.141
novel_circ_0001016	494.49	175.116	278.649	244.24	192.889	358.905	198.689	400.032	519.642	195.427
novel_circ_0001020	141.283	175.116	208.986	325.653	385.778	269.179	496.722	240.019	207.857	293.141
novel_circ_0001025	423.849	350.232	417.973	325.653	192.889	0	298.033	0	0	390.854
novel_circ_0001033	423.849	350.232	278.649	162.827	128.593	179.453	0	160.013	0	293.141
novel_circ_0001038	282.566	175.116	208.986	244.24	450.074	269.179	198.689	0	0	488.568
novel_circ_0001041	353.207	350.232	417.973	407.067	257.185	628.084	695.41	640.051	207.857	683.995
novel_circ_0001042	141.283	437.79	208.986	162.827	257.185	0	0	400.032	415.714	195.427
novel_circ_0001074	423.849	700.464	0	325.653	128.593	538.358	298.033	320.026	415.714	390.854
novel_circ_0001083	918.339	700.464	487.635	325.653	385.778	448.632	0	0	207.857	293.141
novel_circ_0001098	211.924	437.79	208.986	162.827	321.481	179.453	298.033	320.026	311.785	390.854
novel_circ_0001102	847.697	963.138	835.946	1139.79	1221.63	717.811	794.755	1520.12	1039.28	1758.84
novel_circ_0001110	282.566	262.674	0	0	0	538.358	298.033	240.019	311.785	390.854
novel_circ_0001113	0	437.79	139.324	0	385.778	179.453	496.722	160.013	311.785	293.141
novel_circ_0001116	0	0	208.986	488.48	192.889	179.453	496.722	160.013	311.785	488.568
novel_circ_0001128	635.773	525.348	348.311	325.653	707.259	897.263	0	560.045	727.499	879.422
novel_circ_0001132	565.131	700.464	348.311	407.067	321.481	628.084	496.722	400.032	415.714	488.568
novel_circ_0001142	211.924	262.674	139.324	325.653	192.889	0	198.689	240.019	415.714	0
novel_circ_0001144	0	0	0	0	192.889	0	198.689	0	415.714	195.427
novel_circ_0001152	1059.62	262.674	696.621	651.307	771.555	358.905	0	320.026	0	683.995
novel_circ_0001154	353.207	700.464	766.284	732.72	771.555	448.632	397.377	480.038	935.356	390.854
novel_circ_0001167	353.207	612.906	626.959	488.48	385.778	538.358	794.755	560.045	727.499	390.854
novel_circ_0001188	494.49	437.79	139.324	651.307	192.889	269.179	198.689	960.077	311.785	195.427
novel_circ_0001231	777.056	437.79	557.297	732.72	0	1166.44	1291.48	640.051	519.642	683.995
novel_circ_0001242	353.207	350.232	278.649	244.24	257.185	179.453	496.722	320.026	623.571	683.995
novel_circ_0001256	706.414	350.232	696.621	569.893	514.37	448.632	1390.82	880.07	831.428	1074.85
novel_circ_0001275	423.849	0	348.311	651.307	321.481	179.453	397.377	400.032	415.714	195.427
novel_circ_0001290	423.849	350.232	487.635	651.307	578.666	538.358	496.722	640.051	311.785	586.281
novel_circ_0001316	1766.04	1751.16	766.284	2198.16	1478.81	2063.71	1490.16	1120.09	2598.21	1954.27
novel_circ_0001325	565.131	350.232	557.297	488.48	771.555	538.358	894.099	1360.11	1974.64	683.995
novel_circ_0001350	1059.62	525.348	835.946	569.893	707.259	1076.72	1291.48	800.064	935.356	977.135
novel_circ_0001363	211.924	612.906	348.311	651.307	642.963	179.453	298.033	480.038	311.785	0
novel_circ_0001364	423.849	437.79	0	0	192.889	538.358	794.755	320.026	727.499	488.568
novel_circ_0001373	918.339	437.79	766.284	407.067	128.593	448.632	298.033	400.032	519.642	390.854
novel_circ_0001377	0	437.79	278.649	325.653	578.666	448.632	496.722	400.032	519.642	390.854
novel_circ_0001382	494.49	262.674	417.973	569.893	128.593	179.453	397.377	320.026	207.857	293.141
novel_circ_0001398	211.924	525.348	278.649	244.24	450.074	0	198.689	320.026	311.785	390.854
novel_circ_0001412	494.49	175.116	696.621	488.48	128.593	269.179	298.033	320.026	0	390.854
novel_circ_0001418	211.924	175.116	139.324	488.48	321.481	179.453	596.066	320.026	0	195.427
novel_circ_0001424	141.283	350.232	278.649	244.24	385.778	448.632	794.755	240.019	623.571	293.141
novel_circ_0001434	0	612.906	766.284	0	385.778	269.179	993.443	560.045	207.857	488.568
novel_circ_0001437	282.566	262.674	278.649	407.067	257.185	179.453	496.722	560.045	415.714	390.854
novel_circ_0001442	565.131	788.022	975.27	732.72	642.963	897.263	1688.85	960.077	831.428	781.708
novel_circ_0001449	1130.26	612.906	835.946	1139.79	642.963	448.632	496.722	640.051	1247.14	1465.7
novel_circ_0001453	494.49	175.116	696.621	244.24	385.778	807.537	0	640.051	519.642	488.568
novel_circ_0001455	777.056	963.138	696.621	407.067	450.074	717.811	0	160.013	623.571	586.281
novel_circ_0001456	847.697	525.348	557.297	407.067	1093.04	717.811	894.099	560.045	623.571	977.135
novel_circ_0001458	1059.62	1225.81	1880.88	651.307	321.481	1076.72	1589.51	1520.12	1558.93	1367.99
novel_circ_0001470	141.283	262.674	348.311	162.827	192.889	269.179	198.689	0	0	195.427
novel_circ_0001480	353.207	437.79	417.973	325.653	385.778	448.632	298.033	640.051	623.571	977.135
novel_circ_0001481	423.849	700.464	557.297	244.24	450.074	717.811	0	0	415.714	683.995
novel_circ_0001485	565.131	262.674	348.311	325.653	321.481	269.179	198.689	320.026	415.714	195.427
novel_circ_0001491	211.924	175.116	278.649	244.24	707.259	358.905	198.689	240.019	207.857	0
novel_circ_0001504	211.924	700.464	417.973	407.067	0	179.453	0	400.032	519.642	488.568
novel_circ_0001506	0	700.464	208.986	325.653	257.185	448.632	298.033	160.013	519.642	488.568
novel_circ_0001533	211.924	525.348	348.311	325.653	321.481	538.358	496.722	400.032	623.571	293.141
novel_circ_0001539	777.056	700.464	417.973	244.24	1285.93	538.358	1986.89	1040.08	1455	683.995
novel_circ_0001542	494.49	437.79	208.986	244.24	642.963	986.99	198.689	560.045	415.714	977.135
novel_circ_0001550	847.697	1225.81	835.946	895.547	514.37	448.632	2086.23	1440.12	1351.07	977.135
novel_circ_0001564	1059.62	525.348	1253.92	976.96	707.259	986.99	1390.82	560.045	727.499	1563.42
novel_circ_0001568	706.414	612.906	487.635	1302.61	642.963	807.537	397.377	720.058	831.428	1270.28
novel_circ_0001569	141.283	612.906	487.635	651.307	578.666	986.99	1291.48	640.051	935.356	488.568
novel_circ_0001583	353.207	262.674	348.311	895.547	128.593	358.905	695.41	960.077	727.499	683.995
novel_circ_0001598	0	0	0	0	0	0	0	0	0	0
novel_circ_0001606	141.283	0	348.311	325.653	642.963	358.905	397.377	240.019	519.642	195.427
novel_circ_0001607	0	350.232	278.649	407.067	128.593	179.453	298.033	320.026	415.714	390.854
novel_circ_0001648	141.283	0	417.973	325.653	257.185	358.905	794.755	720.058	415.714	195.427
novel_circ_0001651	918.339	963.138	626.959	488.48	642.963	807.537	596.066	960.077	727.499	1563.42
novel_circ_0001660	423.849	525.348	766.284	651.307	835.852	807.537	695.41	0	311.785	683.995
novel_circ_0001666	211.924	788.022	348.311	814.133	578.666	628.084	794.755	320.026	311.785	977.135
novel_circ_0001671	353.207	0	278.649	162.827	257.185	717.811	397.377	880.07	519.642	390.854
novel_circ_0001672	494.49	612.906	835.946	732.72	642.963	717.811	596.066	320.026	207.857	488.568
novel_circ_0001681	353.207	700.464	487.635	651.307	192.889	0	0	160.013	0	293.141
novel_circ_0001689	0	0	0	0	0	179.453	0	240.019	207.857	293.141
novel_circ_0001715	2260.53	3327.2	2159.53	1953.92	2571.85	2332.88	2086.23	2080.17	2390.36	1661.13
novel_circ_0001720	353.207	0	766.284	244.24	385.778	538.358	198.689	240.019	207.857	586.281
novel_circ_0001725	282.566	0	0	325.653	0	0	0	0	0	390.854
novel_circ_0001729	0	0	0	0	0	269.179	298.033	160.013	207.857	195.427
novel_circ_0001733	918.339	175.116	696.621	407.067	771.555	269.179	794.755	480.038	519.642	683.995
novel_circ_0001751	635.773	525.348	139.324	162.827	578.666	269.179	0	400.032	207.857	488.568
novel_circ_0001760	353.207	437.79	348.311	162.827	514.37	0	596.066	640.051	311.785	586.281
novel_circ_0001762	353.207	350.232	208.986	325.653	257.185	0	298.033	0	311.785	0
novel_circ_0001766	211.924	175.116	626.959	162.827	0	1076.72	496.722	480.038	415.714	293.141
novel_circ_0001769	282.566	437.79	208.986	325.653	192.889	179.453	397.377	160.013	415.714	293.141
novel_circ_0001777	918.339	262.674	557.297	732.72	835.852	358.905	596.066	400.032	207.857	683.995
novel_circ_0001799	423.849	175.116	208.986	488.48	192.889	179.453	198.689	0	311.785	293.141
novel_circ_0001805	423.849	262.674	208.986	244.24	192.889	0	0	240.019	0	0
novel_circ_0001832	494.49	262.674	1184.26	732.72	578.666	897.263	993.443	720.058	727.499	488.568
novel_circ_0001835	1412.83	700.464	975.27	651.307	514.37	1435.62	695.41	800.064	1039.28	586.281
novel_circ_0001836	141.283	262.674	348.311	488.48	707.259	448.632	596.066	400.032	623.571	488.568
novel_circ_0001838	282.566	0	139.324	244.24	385.778	538.358	496.722	320.026	311.785	195.427
novel_circ_0001840	211.924	262.674	208.986	244.24	385.778	358.905	397.377	160.013	0	0
novel_circ_0001842	353.207	350.232	417.973	325.653	257.185	538.358	397.377	720.058	207.857	781.708
novel_circ_0001863	282.566	437.79	278.649	569.893	192.889	269.179	397.377	560.045	415.714	390.854
novel_circ_0001884	706.414	175.116	0	244.24	514.37	179.453	298.033	400.032	311.785	586.281
novel_circ_0001904	1554.11	612.906	835.946	1628.27	1093.04	1076.72	1589.51	1040.08	727.499	1367.99
novel_circ_0001911	211.924	175.116	139.324	244.24	707.259	448.632	0	1040.08	0	977.135
novel_circ_0001914	2048.6	2626.74	3552.77	3582.19	3150.52	2063.71	3874.43	2000.16	3221.78	3517.69
novel_circ_0001916	988.98	1313.37	1671.89	895.547	1285.93	1166.44	695.41	1040.08	935.356	1074.85
novel_circ_0001922	141.283	262.674	348.311	569.893	642.963	179.453	0	320.026	935.356	390.854
novel_circ_0001923	10031.1	12958.6	13166.1	11723.5	11316.1	11933.6	10629.8	11120.9	10185	14559.3
novel_circ_0001943	0	0	0	162.827	192.889	358.905	496.722	240.019	415.714	488.568
novel_circ_0001960	353.207	262.674	348.311	0	0	448.632	198.689	0	311.785	0
novel_circ_0001963	211.924	262.674	208.986	244.24	385.778	179.453	298.033	240.019	0	195.427
novel_circ_0001966	282.566	262.674	208.986	0	192.889	0	298.033	320.026	207.857	195.427
novel_circ_0001993	565.131	175.116	417.973	244.24	257.185	0	0	320.026	207.857	0
novel_circ_0001996	706.414	350.232	696.621	814.133	321.481	897.263	0	400.032	207.857	488.568
novel_circ_0001998	565.131	437.79	278.649	569.893	321.481	448.632	0	480.038	0	0
novel_circ_0002044	988.98	525.348	766.284	569.893	578.666	717.811	1092.79	480.038	1039.28	1270.28
novel_circ_0002059	141.283	175.116	278.649	244.24	128.593	628.084	198.689	240.019	311.785	0
novel_circ_0002085	565.131	350.232	417.973	325.653	321.481	358.905	198.689	480.038	935.356	0
novel_circ_0002087	141.283	175.116	139.324	325.653	514.37	269.179	397.377	560.045	519.642	390.854
novel_circ_0002107	635.773	262.674	696.621	895.547	578.666	538.358	596.066	400.032	207.857	488.568
novel_circ_0002130	3037.58	2101.39	2647.16	2442.4	3021.93	2243.16	3775.08	3120.25	3429.64	2638.26
novel_circ_0002136	353.207	262.674	278.649	244.24	128.593	179.453	496.722	240.019	0	683.995
novel_circ_0002138	353.207	350.232	208.986	244.24	321.481	358.905	298.033	160.013	0	0
novel_circ_0002151	777.056	350.232	417.973	651.307	321.481	717.811	794.755	0	415.714	488.568
novel_circ_0002171	211.924	262.674	139.324	244.24	385.778	0	0	0	519.642	390.854
novel_circ_0002182	988.98	875.58	766.284	895.547	385.778	986.99	496.722	560.045	519.642	977.135
novel_circ_0002184	353.207	0	417.973	407.067	321.481	897.263	397.377	720.058	415.714	488.568
novel_circ_0002186	847.697	788.022	1323.58	976.96	1478.81	897.263	794.755	800.064	1143.21	879.422
novel_circ_0002199	353.207	525.348	208.986	651.307	192.889	358.905	198.689	480.038	0	293.141
novel_circ_0002214	1412.83	1138.25	766.284	1465.44	1221.63	1525.35	2582.95	560.045	1143.21	1367.99
novel_circ_0002218	211.924	612.906	696.621	407.067	707.259	1166.44	198.689	320.026	831.428	683.995
novel_circ_0002219	988.98	1400.93	1323.58	1384.03	1543.11	1525.35	1291.48	1040.08	831.428	1270.28
novel_circ_0002222	1059.62	1838.72	1462.9	895.547	1414.52	1345.9	993.443	1200.1	623.571	1661.13
novel_circ_0002225	0	0	0	0	128.593	0	0	0	0	195.427
novel_circ_0002231	0	0	0	0	0	0	0	0	0	0
novel_circ_0002246	635.773	700.464	487.635	1221.2	1157.33	807.537	1390.82	880.07	1247.14	879.422
novel_circ_0002254	2260.53	2451.62	2577.5	2035.33	2250.37	2512.34	1291.48	2080.17	1974.64	1465.7
novel_circ_0002258	988.98	1313.37	1044.93	976.96	964.444	1076.72	1291.48	240.019	1039.28	390.854
novel_circ_0002268	4097.2	3677.44	4458.38	2849.47	4757.92	3858.23	3179.02	3280.26	2494.28	3322.26
novel_circ_0002286	141.283	875.58	139.324	244.24	578.666	179.453	298.033	720.058	623.571	390.854
novel_circ_0002297	353.207	437.79	139.324	325.653	450.074	179.453	0	400.032	0	195.427
novel_circ_0002307	565.131	262.674	835.946	569.893	578.666	628.084	198.689	400.032	623.571	586.281
novel_circ_0002312	706.414	875.58	626.959	976.96	900.148	807.537	298.033	640.051	935.356	879.422
novel_circ_0002314	635.773	963.138	557.297	407.067	450.074	358.905	794.755	800.064	935.356	1367.99
novel_circ_0002324	353.207	612.906	139.324	0	192.889	179.453	198.689	320.026	207.857	195.427
novel_circ_0002348	282.566	175.116	139.324	407.067	192.889	269.179	496.722	0	0	293.141
novel_circ_0002351	423.849	788.022	557.297	488.48	707.259	628.084	298.033	640.051	415.714	293.141
novel_circ_0002355	282.566	175.116	278.649	325.653	321.481	0	0	400.032	0	0
novel_circ_0002362	353.207	175.116	417.973	488.48	514.37	269.179	298.033	0	207.857	0
novel_circ_0002366	423.849	350.232	208.986	244.24	257.185	269.179	496.722	320.026	0	390.854
novel_circ_0002379	353.207	262.674	557.297	407.067	514.37	448.632	0	240.019	519.642	293.141
novel_circ_0002400	1059.62	262.674	278.649	488.48	514.37	358.905	198.689	640.051	311.785	0
novel_circ_0002406	2755.02	3852.55	2856.15	3175.12	3343.41	3050.7	4768.53	4480.36	3741.43	3810.83
novel_circ_0002428	353.207	0	417.973	569.893	321.481	717.811	794.755	480.038	727.499	586.281
novel_circ_0002436	0	262.674	278.649	162.827	128.593	179.453	496.722	400.032	207.857	390.854
novel_circ_0002443	494.49	262.674	208.986	407.067	192.889	358.905	397.377	0	311.785	293.141
novel_circ_0002454	0	0	278.649	244.24	0	0	397.377	240.019	0	293.141
novel_circ_0002469	565.131	525.348	417.973	162.827	321.481	179.453	0	480.038	311.785	586.281
novel_circ_0002471	918.339	437.79	766.284	569.893	707.259	0	794.755	480.038	415.714	683.995
novel_circ_0002478	2048.6	1313.37	1323.58	1791.09	1736	2871.24	2185.58	2480.2	2390.36	2051.98
novel_circ_0002479	282.566	0	557.297	244.24	321.481	448.632	0	400.032	311.785	293.141
novel_circ_0002480	2825.66	3852.55	4319.05	3745.01	4050.67	3678.78	4470.49	4480.36	4053.21	3615.4
novel_circ_0002495	1271.55	963.138	975.27	1139.79	900.148	538.358	993.443	560.045	1351.07	879.422
novel_circ_0002498	2684.37	2364.07	3552.77	2442.4	2764.74	3409.6	3576.4	4400.35	4365	3810.83
novel_circ_0002523	353.207	175.116	696.621	244.24	385.778	628.084	397.377	400.032	311.785	0
novel_circ_0002536	494.49	0	766.284	244.24	321.481	0	993.443	160.013	311.785	0
novel_circ_0002548	494.49	525.348	626.959	488.48	578.666	1166.44	596.066	960.077	519.642	683.995
novel_circ_0002558	0	0	0	325.653	0	269.179	496.722	240.019	207.857	390.854
novel_circ_0002560	1977.96	2451.62	1602.23	2035.33	2571.85	1166.44	1589.51	2320.19	2078.57	2931.41
novel_circ_0002564	141.283	262.674	487.635	325.653	257.185	538.358	894.099	480.038	415.714	195.427
novel_circ_0002574	635.773	0	766.284	244.24	450.074	179.453	397.377	320.026	207.857	390.854
novel_circ_0002590	918.339	788.022	487.635	814.133	1157.33	1076.72	1092.79	1200.1	623.571	781.708
novel_circ_0002615	423.849	437.79	278.649	325.653	450.074	269.179	0	160.013	311.785	390.854
novel_circ_0002627	423.849	612.906	557.297	407.067	642.963	807.537	596.066	640.051	519.642	781.708
novel_circ_0002657	353.207	525.348	487.635	325.653	321.481	807.537	695.41	800.064	415.714	390.854
novel_circ_0002668	918.339	700.464	975.27	569.893	1028.74	538.358	993.443	1040.08	1247.14	1172.56
novel_circ_0002671	211.924	350.232	348.311	407.067	257.185	0	0	160.013	207.857	390.854
novel_circ_0002694	353.207	350.232	557.297	407.067	771.555	358.905	397.377	800.064	0	293.141
novel_circ_0002699	282.566	788.022	208.986	569.893	450.074	538.358	198.689	640.051	935.356	586.281
novel_circ_0002709	777.056	700.464	417.973	976.96	1093.04	0	695.41	1600.13	727.499	683.995
novel_circ_0002710	1200.9	2188.95	905.608	1628.27	1864.59	1256.17	1092.79	1600.13	1247.14	1465.7
novel_circ_0002714	1271.55	612.906	557.297	488.48	450.074	269.179	298.033	240.019	519.642	683.995
novel_circ_0002719	353.207	788.022	1184.26	569.893	1093.04	628.084	596.066	720.058	519.642	879.422
novel_circ_0002743	988.98	788.022	348.311	488.48	964.444	717.811	993.443	800.064	1247.14	977.135
novel_circ_0002753	1554.11	1663.6	766.284	1139.79	2186.07	897.263	1688.85	1200.1	935.356	1758.84
novel_circ_0002754	0	262.674	208.986	0	385.778	179.453	298.033	160.013	207.857	195.427
novel_circ_0002761	2755.02	3414.76	2647.16	2035.33	2250.37	3768.51	3576.4	3600.29	3533.57	2345.12
novel_circ_0002778	1624.75	1400.93	2089.86	895.547	1285.93	1615.07	2086.23	1040.08	1143.21	781.708
novel_circ_0002834	1483.47	1926.28	1323.58	1628.27	2378.96	807.537	1688.85	1680.13	1351.07	1270.28
novel_circ_0002840	494.49	437.79	487.635	814.133	385.778	269.179	397.377	640.051	623.571	586.281
novel_circ_0002845	918.339	875.58	1671.89	1546.85	1285.93	1076.72	1291.48	880.07	1662.86	1367.99
novel_circ_0002849	494.49	175.116	417.973	162.827	578.666	269.179	298.033	240.019	0	390.854
novel_circ_0002850	565.131	437.79	835.946	1058.37	707.259	358.905	596.066	880.07	207.857	293.141
novel_circ_0002854	0	0	0	0	0	628.084	496.722	800.064	727.499	683.995
novel_circ_0002857	706.414	700.464	766.284	1139.79	385.778	628.084	0	560.045	623.571	879.422
novel_circ_0002873	282.566	525.348	487.635	244.24	385.778	628.084	496.722	720.058	207.857	390.854
novel_circ_0002890	353.207	262.674	139.324	407.067	257.185	179.453	397.377	0	0	293.141
novel_circ_0002920	282.566	175.116	905.608	325.653	321.481	1166.44	596.066	640.051	623.571	0
novel_circ_0002941	635.773	350.232	626.959	325.653	450.074	628.084	993.443	160.013	623.571	488.568
novel_circ_0002945	1271.55	788.022	905.608	1302.61	642.963	448.632	894.099	320.026	727.499	879.422
novel_circ_0002946	211.924	525.348	417.973	162.827	321.481	358.905	397.377	480.038	519.642	195.427
novel_circ_0002966	777.056	1050.7	557.297	651.307	707.259	1076.72	695.41	1200.1	935.356	1367.99
novel_circ_0002976	211.924	262.674	208.986	0	0	897.263	496.722	240.019	415.714	390.854
novel_circ_0002980	494.49	612.906	487.635	569.893	385.778	358.905	496.722	800.064	935.356	390.854
novel_circ_0002982	141.283	262.674	0	162.827	257.185	448.632	198.689	400.032	415.714	293.141
novel_circ_0002989	635.773	875.58	139.324	488.48	257.185	358.905	894.099	560.045	519.642	683.995
novel_circ_0003006	1271.55	1751.16	1671.89	1384.03	1543.11	1525.35	1192.13	1600.13	1974.64	1367.99
novel_circ_0003027	1130.26	1576.04	1462.9	1791.09	1800.3	1435.62	1887.54	1440.12	2182.5	1954.27
novel_circ_0003046	494.49	350.232	0	162.827	321.481	448.632	397.377	240.019	415.714	195.427
novel_circ_0003047	1271.55	963.138	835.946	895.547	578.666	807.537	695.41	640.051	1351.07	879.422
novel_circ_0003064	1271.55	963.138	1253.92	1302.61	1157.33	897.263	1589.51	960.077	1039.28	2247.41
novel_circ_0003089	282.566	350.232	0	651.307	192.889	358.905	298.033	560.045	207.857	586.281
novel_circ_0003102	988.98	700.464	557.297	651.307	385.778	448.632	298.033	320.026	311.785	293.141
novel_circ_0003107	282.566	175.116	208.986	732.72	578.666	628.084	894.099	560.045	0	0
novel_circ_0003108	494.49	437.79	348.311	244.24	707.259	358.905	0	400.032	519.642	293.141
novel_circ_0003127	847.697	525.348	626.959	162.827	514.37	538.358	397.377	800.064	0	488.568
novel_circ_0003129	2260.53	2364.07	2368.51	2768.05	2121.78	1435.62	1291.48	1040.08	1558.93	1465.7
novel_circ_0003133	494.49	0	417.973	732.72	0	358.905	496.722	0	519.642	879.422
novel_circ_0003134	706.414	1225.81	1462.9	732.72	1028.74	0	298.033	800.064	623.571	586.281
novel_circ_0003147	3320.15	2801.86	2647.16	1872.51	2764.74	2422.61	1589.51	2960.24	1870.71	2735.98
novel_circ_0003150	1695.39	1926.28	1811.22	2035.33	2893.33	1435.62	1589.51	2560.2	1455	1563.42
novel_circ_0003166	423.849	437.79	348.311	407.067	578.666	897.263	496.722	560.045	935.356	683.995
novel_circ_0003174	211.924	175.116	139.324	325.653	192.889	0	0	0	311.785	0
novel_circ_0003206	0	525.348	0	407.067	321.481	179.453	298.033	560.045	415.714	1074.85
novel_circ_0003212	353.207	612.906	487.635	976.96	835.852	269.179	993.443	320.026	519.642	879.422
novel_circ_0003213	565.131	350.232	557.297	244.24	578.666	0	298.033	160.013	207.857	0
novel_circ_0003241	494.49	1050.7	975.27	1221.2	1478.81	1166.44	894.099	640.051	935.356	1563.42
novel_circ_0003266	918.339	1663.6	1114.59	1384.03	1285.93	1256.17	1390.82	960.077	1247.14	1367.99
novel_circ_0003267	211.924	262.674	348.311	407.067	257.185	0	0	320.026	0	0
novel_circ_0003272	1342.19	875.58	1114.59	407.067	1028.74	807.537	894.099	1360.11	311.785	781.708
novel_circ_0003291	494.49	525.348	278.649	651.307	257.185	448.632	496.722	560.045	519.642	293.141
novel_circ_0003292	918.339	1313.37	2089.86	814.133	1414.52	897.263	1192.13	880.07	1455	781.708
novel_circ_0003295	353.207	525.348	278.649	895.547	321.481	628.084	596.066	400.032	727.499	293.141
novel_circ_0003296	353.207	262.674	348.311	244.24	771.555	179.453	0	560.045	727.499	293.141
novel_circ_0003304	0	0	0	162.827	0	269.179	198.689	240.019	207.857	195.427
novel_circ_0003306	2755.02	3677.44	4597.7	3663.6	3407.7	4755.5	2284.92	4480.36	3117.85	4983.39
novel_circ_0003314	494.49	350.232	557.297	244.24	128.593	448.632	695.41	320.026	415.714	0
novel_circ_0003319	706.414	963.138	905.608	814.133	771.555	1256.17	794.755	1200.1	727.499	1270.28
novel_circ_0003371	423.849	350.232	348.311	732.72	642.963	538.358	794.755	720.058	519.642	781.708
novel_circ_0003374	423.849	175.116	208.986	651.307	578.666	538.358	298.033	400.032	0	293.141
novel_circ_0003396	565.131	350.232	557.297	244.24	257.185	358.905	298.033	800.064	0	293.141
novel_circ_0003400	1977.96	1576.04	2020.2	2198.16	2636.15	1525.35	2682.3	2640.21	1351.07	1270.28
novel_circ_0003404	141.283	525.348	487.635	244.24	642.963	1076.72	298.033	800.064	519.642	293.141
novel_circ_0003436	1059.62	1400.93	905.608	895.547	450.074	897.263	993.443	960.077	415.714	1172.56
novel_circ_0003437	423.849	350.232	557.297	407.067	450.074	448.632	298.033	640.051	519.642	683.995
novel_circ_0003438	353.207	175.116	139.324	162.827	321.481	0	0	160.013	0	0
novel_circ_0003443	847.697	262.674	278.649	569.893	450.074	448.632	198.689	480.038	207.857	390.854
novel_circ_0003485	141.283	437.79	208.986	162.827	192.889	179.453	0	320.026	0	195.427
novel_circ_0003509	565.131	437.79	348.311	569.893	257.185	538.358	298.033	240.019	311.785	293.141
novel_circ_0003518	211.924	0	139.324	0	0	717.811	198.689	320.026	207.857	293.141
novel_circ_0003525	423.849	700.464	487.635	895.547	707.259	448.632	1390.82	480.038	1039.28	586.281
novel_circ_0003543	282.566	0	348.311	162.827	385.778	358.905	397.377	160.013	207.857	195.427
novel_circ_0003547	282.566	350.232	208.986	325.653	128.593	538.358	298.033	320.026	207.857	586.281
novel_circ_0003552	211.924	0	0	0	128.593	0	298.033	0	0	0
novel_circ_0003556	211.924	700.464	278.649	0	257.185	0	298.033	320.026	207.857	683.995
novel_circ_0003568	494.49	175.116	139.324	0	128.593	269.179	198.689	480.038	519.642	195.427
novel_circ_0003574	777.056	437.79	905.608	569.893	642.963	538.358	496.722	640.051	1247.14	586.281
novel_circ_0003579	423.849	875.58	975.27	1139.79	257.185	448.632	397.377	320.026	519.642	390.854
novel_circ_0003583	282.566	175.116	348.311	488.48	192.889	179.453	298.033	800.064	415.714	293.141
novel_circ_0003587	141.283	262.674	139.324	162.827	514.37	358.905	0	240.019	0	195.427
novel_circ_0003614	353.207	350.232	139.324	162.827	257.185	0	198.689	240.019	207.857	195.427
novel_circ_0003623	353.207	175.116	278.649	732.72	257.185	358.905	0	400.032	207.857	0
novel_circ_0003627	565.131	525.348	487.635	488.48	1028.74	807.537	794.755	240.019	311.785	683.995
novel_circ_0003640	2896.3	2889.41	3204.46	2442.4	2764.74	3858.23	1788.2	1840.15	1662.86	2149.7
novel_circ_0003641	353.207	262.674	417.973	814.133	0	179.453	496.722	400.032	727.499	488.568
novel_circ_0003646	494.49	525.348	487.635	244.24	192.889	717.811	298.033	320.026	311.785	488.568
novel_circ_0003651	353.207	612.906	278.649	244.24	385.778	0	198.689	480.038	0	683.995
novel_circ_0003673	1624.75	1488.49	1462.9	1872.51	964.444	2063.71	1192.13	1120.09	1974.64	1465.7
novel_circ_0003675	353.207	175.116	417.973	651.307	514.37	538.358	298.033	320.026	623.571	0
novel_circ_0003676	565.131	350.232	278.649	325.653	771.555	628.084	496.722	880.07	415.714	0
novel_circ_0003697	1059.62	875.58	278.649	1221.2	578.666	0	596.066	0	415.714	390.854
novel_circ_0003702	706.414	525.348	417.973	325.653	642.963	628.084	695.41	1040.08	519.642	1074.85
novel_circ_0003737	494.49	788.022	417.973	407.067	707.259	986.99	596.066	560.045	623.571	879.422
novel_circ_0003776	1342.19	1576.04	1114.59	2198.16	1800.3	1166.44	1192.13	1600.13	1247.14	1172.56
novel_circ_0003777	635.773	0	139.324	0	192.889	269.179	198.689	240.019	311.785	586.281
novel_circ_0003788	353.207	525.348	557.297	325.653	385.778	1076.72	397.377	480.038	415.714	683.995
novel_circ_0003795	0	0	278.649	0	128.593	0	0	0	207.857	195.427
novel_circ_0003799	353.207	700.464	348.311	325.653	642.963	0	0	400.032	0	293.141
novel_circ_0003807	141.283	262.674	348.311	244.24	450.074	0	298.033	240.019	311.785	293.141
novel_circ_0003809	282.566	437.79	278.649	244.24	0	0	496.722	160.013	0	586.281
novel_circ_0003823	1059.62	700.464	1811.22	1139.79	1028.74	807.537	794.755	1520.12	1039.28	977.135
novel_circ_0003836	0	0	0	0	0	269.179	298.033	0	0	0
novel_circ_0003855	282.566	350.232	278.649	325.653	192.889	358.905	0	0	0	0
novel_circ_0003856	988.98	1488.49	1253.92	651.307	835.852	628.084	993.443	2000.16	727.499	683.995
novel_circ_0003863	353.207	437.79	0	162.827	385.778	538.358	695.41	240.019	207.857	683.995
novel_circ_0003873	2825.66	2013.83	2089.86	2116.75	2700.44	2602.06	1788.2	2800.22	2182.5	1758.84
novel_circ_0003875	282.566	0	278.649	0	192.889	0	397.377	560.045	727.499	293.141
novel_circ_0003881	423.849	0	278.649	488.48	385.778	448.632	894.099	560.045	831.428	781.708
novel_circ_0003890	423.849	525.348	557.297	162.827	321.481	0	0	0	207.857	390.854
novel_circ_0003896	141.283	262.674	208.986	162.827	192.889	179.453	198.689	240.019	0	0
novel_circ_0003942	353.207	437.79	278.649	407.067	385.778	538.358	397.377	480.038	623.571	781.708
novel_circ_0003945	353.207	437.79	278.649	244.24	707.259	897.263	496.722	320.026	415.714	781.708
novel_circ_0003953	494.49	525.348	626.959	0	1028.74	717.811	198.689	560.045	831.428	977.135
novel_circ_0003962	353.207	350.232	348.311	162.827	257.185	358.905	397.377	320.026	623.571	488.568
novel_circ_0003963	211.924	175.116	208.986	488.48	192.889	269.179	596.066	320.026	207.857	390.854
novel_circ_0003978	777.056	1050.7	557.297	569.893	835.852	179.453	397.377	0	311.785	586.281
novel_circ_0003992	141.283	350.232	417.973	325.653	192.889	807.537	397.377	480.038	311.785	195.427
novel_circ_0004002	1483.47	2013.83	1462.9	1302.61	1736	2691.79	1887.54	1200.1	2494.28	1661.13
novel_circ_0004008	1907.32	2451.62	2089.86	1465.44	2378.96	1704.8	3179.02	1840.15	2078.57	2833.69
novel_circ_0004023	494.49	262.674	417.973	976.96	835.852	807.537	894.099	560.045	415.714	488.568
novel_circ_0004024	706.414	350.232	487.635	895.547	578.666	717.811	794.755	720.058	0	683.995
novel_circ_0004028	1059.62	437.79	696.621	1139.79	642.963	1345.9	695.41	640.051	1039.28	1758.84
novel_circ_0004036	777.056	175.116	557.297	162.827	642.963	628.084	198.689	400.032	311.785	586.281
novel_circ_0004037	1342.19	1225.81	1184.26	976.96	1028.74	717.811	1688.85	1760.14	1455	1954.27
novel_circ_0004051	988.98	350.232	766.284	162.827	642.963	717.811	695.41	880.07	935.356	977.135
novel_circ_0004055	1483.47	875.58	1184.26	1709.68	771.555	1345.9	1092.79	880.07	1455	390.854
novel_circ_0004062	1977.96	1400.93	975.27	1628.27	1221.63	1435.62	1291.48	1520.12	935.356	2247.41
novel_circ_0004071	2401.81	2188.95	2159.53	2116.75	2378.96	2422.61	1788.2	2160.17	3013.93	2833.69
novel_circ_0004075	0	350.232	487.635	651.307	321.481	179.453	397.377	320.026	207.857	390.854
novel_circ_0004083	777.056	437.79	417.973	488.48	257.185	628.084	496.722	640.051	207.857	683.995
novel_circ_0004101	565.131	437.79	348.311	651.307	514.37	0	397.377	400.032	311.785	293.141
novel_circ_0004113	423.849	350.232	139.324	488.48	192.889	0	596.066	240.019	0	0
novel_circ_0004119	988.98	1663.6	1044.93	1139.79	964.444	986.99	1192.13	480.038	311.785	488.568
novel_circ_0004143	6004.52	4903.25	4737.03	5047.63	4950.81	6011.66	6159.35	6320.51	5820	4983.39
novel_circ_0004144	0	0	0	0	0	538.358	0	0	0	0
novel_circ_0004151	423.849	437.79	208.986	162.827	450.074	448.632	198.689	320.026	207.857	293.141
novel_circ_0004152	282.566	175.116	278.649	162.827	128.593	448.632	198.689	400.032	519.642	488.568
novel_circ_0004165	282.566	262.674	278.649	162.827	192.889	179.453	0	160.013	311.785	293.141
novel_circ_0004166	0	350.232	487.635	488.48	450.074	628.084	397.377	400.032	311.785	586.281
novel_circ_0004168	211.924	262.674	487.635	488.48	642.963	448.632	596.066	480.038	519.642	683.995
novel_circ_0004173	211.924	0	626.959	325.653	128.593	897.263	198.689	480.038	519.642	390.854
novel_circ_0004184	141.283	262.674	208.986	407.067	192.889	269.179	198.689	320.026	935.356	390.854
novel_circ_0004185	494.49	0	766.284	244.24	514.37	986.99	496.722	160.013	623.571	586.281
novel_circ_0004186	282.566	437.79	278.649	407.067	192.889	179.453	298.033	400.032	0	390.854
novel_circ_0004193	988.98	788.022	557.297	895.547	450.074	628.084	397.377	480.038	0	0
novel_circ_0004214	141.283	350.232	417.973	407.067	514.37	358.905	298.033	480.038	311.785	586.281
novel_circ_0004228	141.283	0	487.635	895.547	321.481	628.084	397.377	320.026	519.642	781.708
novel_circ_0004232	1130.26	700.464	1323.58	1058.37	1028.74	1435.62	1589.51	880.07	1351.07	1465.7
novel_circ_0004233	988.98	525.348	557.297	244.24	771.555	1166.44	596.066	880.07	831.428	1661.13
novel_circ_0004243	1412.83	1751.16	2159.53	1628.27	1928.89	2243.16	1788.2	1920.15	1974.64	1954.27
novel_circ_0004262	211.924	0	0	0	128.593	269.179	0	0	0	195.427
novel_circ_0004263	141.283	350.232	278.649	162.827	192.889	628.084	596.066	800.064	935.356	683.995
novel_circ_0004290	353.207	700.464	696.621	732.72	642.963	269.179	397.377	560.045	0	586.281
novel_circ_0004292	353.207	262.674	278.649	162.827	192.889	0	198.689	480.038	519.642	0
novel_circ_0004298	847.697	350.232	417.973	0	321.481	179.453	496.722	400.032	519.642	586.281
novel_circ_0004306	1412.83	1576.04	1532.57	1872.51	1350.22	1345.9	1490.16	1040.08	935.356	1367.99
novel_circ_0004307	847.697	350.232	975.27	325.653	578.666	628.084	496.722	1120.09	727.499	293.141
novel_circ_0004311	706.414	700.464	417.973	569.893	771.555	897.263	695.41	720.058	727.499	586.281
novel_circ_0004316	1412.83	612.906	1462.9	895.547	1285.93	1076.72	1490.16	1360.11	1143.21	1074.85
novel_circ_0004324	211.924	175.116	208.986	162.827	128.593	628.084	596.066	160.013	311.785	488.568
novel_circ_0004336	211.924	175.116	139.324	325.653	128.593	0	0	320.026	207.857	195.427
novel_circ_0004339	282.566	875.58	905.608	1058.37	642.963	717.811	1390.82	480.038	935.356	977.135
novel_circ_0004340	423.849	788.022	208.986	162.827	835.852	628.084	695.41	160.013	623.571	683.995
novel_circ_0004355	4026.56	5603.71	6060.61	5047.63	6043.85	5293.85	5066.56	5200.42	6235.71	3810.83
novel_circ_0004356	565.131	175.116	487.635	814.133	642.963	179.453	794.755	400.032	415.714	390.854
novel_circ_0004371	0	0	0	162.827	0	0	0	0	0	0
novel_circ_0004378	1836.68	2364.07	1184.26	1953.92	1607.41	3230.15	1788.2	2560.2	2494.28	1856.56
novel_circ_0004382	282.566	788.022	348.311	732.72	578.666	358.905	198.689	0	311.785	293.141
novel_circ_0004398	423.849	175.116	626.959	244.24	450.074	538.358	298.033	640.051	519.642	683.995
novel_circ_0004407	211.924	0	0	325.653	321.481	269.179	496.722	320.026	935.356	488.568
novel_circ_0004475	282.566	350.232	0	407.067	771.555	269.179	397.377	480.038	727.499	0
novel_circ_0004494	141.283	175.116	139.324	325.653	128.593	0	298.033	0	0	0
novel_circ_0004510	1200.9	1138.25	1811.22	814.133	1028.74	1166.44	993.443	640.051	415.714	488.568
novel_circ_0004511	423.849	350.232	278.649	488.48	192.889	0	298.033	320.026	0	390.854
novel_circ_0004513	1695.39	1576.04	1671.89	1221.2	900.148	1435.62	993.443	1680.13	831.428	879.422
novel_circ_0004523	1059.62	875.58	696.621	1302.61	1028.74	358.905	298.033	880.07	415.714	781.708
novel_circ_0004528	988.98	262.674	835.946	569.893	321.481	358.905	397.377	320.026	935.356	488.568
novel_circ_0004538	353.207	262.674	208.986	407.067	128.593	807.537	496.722	1120.09	415.714	293.141
novel_circ_0004553	0	262.674	139.324	0	128.593	179.453	0	0	415.714	195.427
novel_circ_0004555	353.207	1050.7	1393.24	651.307	578.666	628.084	794.755	0	1351.07	293.141
novel_circ_0004556	353.207	612.906	278.649	244.24	385.778	179.453	0	560.045	831.428	781.708
novel_circ_0004565	353.207	175.116	278.649	244.24	385.778	0	198.689	240.019	207.857	293.141
novel_circ_0004568	211.924	175.116	278.649	407.067	128.593	179.453	0	640.051	0	488.568
novel_circ_0004572	282.566	262.674	278.649	244.24	514.37	0	596.066	320.026	311.785	293.141
novel_circ_0004579	847.697	1050.7	835.946	569.893	450.074	538.358	794.755	400.032	519.642	488.568
novel_circ_0004591	635.773	437.79	487.635	407.067	385.778	269.179	397.377	0	415.714	195.427
novel_circ_0004592	211.924	175.116	278.649	407.067	385.778	358.905	298.033	320.026	519.642	390.854
novel_circ_0004606	282.566	350.232	348.311	162.827	385.778	0	496.722	480.038	0	195.427
novel_circ_0004616	3108.22	1225.81	1323.58	2116.75	1543.11	1615.07	2086.23	2080.17	1455	1367.99
novel_circ_0004622	211.924	175.116	208.986	325.653	128.593	0	0	160.013	415.714	293.141
novel_circ_0004634	141.283	175.116	0	162.827	0	179.453	397.377	160.013	207.857	390.854
novel_circ_0004638	2048.6	1751.16	2368.51	2035.33	1928.89	1704.8	2086.23	2320.19	1766.78	1563.42
novel_circ_0004639	918.339	437.79	348.311	1139.79	900.148	986.99	596.066	160.013	0	390.854
novel_circ_0004661	0	262.674	139.324	0	0	0	0	0	0	195.427
novel_circ_0004682	1554.11	1050.7	1950.54	2035.33	1800.3	1794.53	1192.13	1200.1	1974.64	1563.42
novel_circ_0004683	777.056	525.348	626.959	488.48	0	807.537	794.755	240.019	311.785	488.568
novel_circ_0004694	211.924	262.674	348.311	162.827	128.593	0	298.033	240.019	311.785	488.568
novel_circ_0004705	353.207	350.232	278.649	488.48	257.185	717.811	496.722	640.051	831.428	390.854
novel_circ_0004711	282.566	612.906	487.635	814.133	321.481	448.632	0	400.032	0	390.854
novel_circ_0004727	211.924	525.348	278.649	244.24	321.481	628.084	397.377	160.013	519.642	390.854
novel_circ_0004782	494.49	963.138	835.946	651.307	771.555	448.632	596.066	560.045	623.571	1074.85
novel_circ_0004794	918.339	175.116	975.27	407.067	642.963	358.905	596.066	560.045	415.714	781.708
novel_circ_0004800	353.207	525.348	278.649	651.307	514.37	538.358	794.755	1280.1	831.428	195.427
novel_circ_0004814	211.924	350.232	139.324	407.067	128.593	269.179	496.722	0	415.714	390.854
novel_circ_0004825	353.207	350.232	348.311	325.653	385.778	358.905	0	160.013	519.642	977.135
novel_circ_0004827	141.283	0	139.324	162.827	0	358.905	596.066	160.013	519.642	390.854
novel_circ_0004832	706.414	700.464	626.959	244.24	128.593	358.905	596.066	240.019	311.785	488.568
novel_circ_0004837	565.131	612.906	766.284	895.547	642.963	628.084	596.066	1360.11	1455	586.281
novel_circ_0004865	141.283	262.674	0	162.827	192.889	179.453	298.033	560.045	311.785	293.141
novel_circ_0004873	706.414	1050.7	1532.57	569.893	964.444	358.905	1291.48	800.064	1558.93	781.708
novel_circ_0004895	211.924	0	0	244.24	450.074	0	496.722	0	0	0
novel_circ_0004898	494.49	175.116	348.311	162.827	0	897.263	496.722	640.051	935.356	586.281
novel_circ_0004903	988.98	875.58	1184.26	1221.2	1221.63	1345.9	894.099	2080.17	831.428	879.422
novel_circ_0004911	211.924	262.674	0	0	321.481	0	596.066	400.032	519.642	586.281
novel_circ_0004921	1695.39	2013.83	1880.88	1546.85	1478.81	1704.8	3477.05	2160.17	1974.64	2345.12
novel_circ_0004922	423.849	262.674	557.297	244.24	257.185	0	198.689	0	0	488.568
novel_circ_0004924	353.207	262.674	557.297	488.48	642.963	358.905	596.066	0	0	0
novel_circ_0004930	0	175.116	0	0	0	269.179	0	240.019	415.714	0
novel_circ_0004931	635.773	262.674	139.324	325.653	321.481	448.632	397.377	240.019	0	0
novel_circ_0004936	211.924	0	417.973	162.827	192.889	0	0	0	207.857	0
novel_circ_0004938	353.207	175.116	417.973	325.653	578.666	0	0	160.013	207.857	586.281
novel_circ_0004962	423.849	350.232	557.297	407.067	385.778	448.632	0	400.032	0	390.854
novel_circ_0004972	635.773	437.79	975.27	407.067	450.074	538.358	198.689	160.013	727.499	879.422
novel_circ_0004980	423.849	350.232	626.959	407.067	642.963	986.99	1291.48	720.058	623.571	879.422
novel_circ_0004997	565.131	262.674	487.635	895.547	771.555	358.905	695.41	720.058	415.714	293.141
novel_circ_0005004	988.98	963.138	975.27	895.547	1093.04	1435.62	397.377	720.058	831.428	390.854
novel_circ_0005008	282.566	612.906	417.973	651.307	900.148	717.811	0	320.026	0	488.568
novel_circ_0005022	1059.62	700.464	696.621	895.547	514.37	986.99	0	880.07	207.857	390.854
novel_circ_0005054	141.283	350.232	139.324	895.547	257.185	0	298.033	640.051	0	0
novel_circ_0005055	211.924	612.906	487.635	244.24	578.666	448.632	794.755	640.051	935.356	488.568
novel_circ_0005057	565.131	788.022	278.649	244.24	514.37	717.811	397.377	480.038	623.571	683.995
novel_circ_0005062	0	0	0	244.24	0	179.453	198.689	0	0	0
novel_circ_0005078	353.207	437.79	626.959	488.48	385.778	448.632	596.066	800.064	415.714	390.854
novel_circ_0005081	353.207	350.232	487.635	325.653	450.074	269.179	198.689	160.013	415.714	195.427
novel_circ_0005094	282.566	350.232	417.973	651.307	192.889	807.537	0	640.051	0	683.995
novel_circ_0005099	141.283	350.232	626.959	407.067	514.37	179.453	0	400.032	0	0
novel_circ_0005100	0	525.348	766.284	407.067	642.963	538.358	397.377	560.045	623.571	781.708
novel_circ_0005128	988.98	2188.95	1323.58	1139.79	2121.78	3499.33	993.443	2080.17	2078.57	1465.7
novel_circ_0005130	635.773	1050.7	1044.93	895.547	771.555	1794.53	1092.79	1680.13	1558.93	1758.84
novel_circ_0005140	211.924	875.58	905.608	569.893	450.074	986.99	298.033	400.032	831.428	195.427
novel_circ_0005154	0	0	139.324	0	0	179.453	198.689	240.019	207.857	195.427
novel_circ_0005156	353.207	1400.93	835.946	732.72	1221.63	538.358	198.689	400.032	415.714	781.708
novel_circ_0005169	0	0	139.324	0	192.889	0	198.689	0	207.857	0
novel_circ_0005177	777.056	875.58	557.297	325.653	385.778	717.811	894.099	880.07	519.642	586.281
novel_circ_0005179	494.49	262.674	348.311	488.48	450.074	448.632	397.377	160.013	0	0
novel_circ_0005200	1200.9	963.138	1602.23	814.133	835.852	986.99	794.755	720.058	1247.14	683.995
novel_circ_0005206	423.849	525.348	348.311	569.893	321.481	358.905	198.689	400.032	415.714	0
novel_circ_0005214	423.849	350.232	348.311	569.893	385.778	358.905	496.722	400.032	311.785	195.427
novel_circ_0005234	282.566	350.232	208.986	244.24	128.593	179.453	0	320.026	0	390.854
novel_circ_0005236	777.056	612.906	278.649	651.307	642.963	0	794.755	1040.08	311.785	781.708
novel_circ_0005249	777.056	963.138	905.608	732.72	642.963	358.905	496.722	640.051	207.857	195.427
novel_circ_0005258	1271.55	1050.7	1044.93	1546.85	1350.22	628.084	695.41	880.07	519.642	293.141
novel_circ_0005273	211.924	262.674	139.324	488.48	192.889	179.453	198.689	160.013	0	293.141
novel_circ_0005292	211.924	262.674	348.311	244.24	192.889	269.179	596.066	160.013	0	488.568
novel_circ_0005313	635.773	262.674	417.973	407.067	257.185	628.084	695.41	400.032	519.642	781.708
novel_circ_0005314	141.283	262.674	139.324	244.24	321.481	538.358	596.066	240.019	0	390.854
novel_circ_0005316	353.207	175.116	417.973	0	257.185	448.632	496.722	320.026	519.642	488.568
novel_circ_0005321	211.924	612.906	417.973	244.24	321.481	269.179	496.722	560.045	415.714	683.995
novel_circ_0005323	353.207	262.674	487.635	244.24	0	448.632	794.755	480.038	623.571	390.854
novel_circ_0005335	423.849	350.232	766.284	325.653	128.593	538.358	198.689	320.026	311.785	683.995
novel_circ_0005340	211.924	525.348	557.297	407.067	321.481	717.811	596.066	400.032	623.571	683.995
novel_circ_0005342	141.283	175.116	139.324	325.653	128.593	269.179	298.033	160.013	311.785	390.854
novel_circ_0005351	494.49	437.79	487.635	407.067	1093.04	0	298.033	560.045	519.642	195.427
novel_circ_0005354	0	350.232	348.311	162.827	0	358.905	397.377	160.013	935.356	293.141
novel_circ_0005369	1271.55	1488.49	905.608	1546.85	1671.7	1076.72	2086.23	1680.13	1662.86	2638.26
novel_circ_0005378	1271.55	1225.81	1532.57	895.547	1607.41	2960.97	1688.85	2160.17	1455	2638.26
novel_circ_0005385	0	437.79	0	569.893	707.259	179.453	298.033	640.051	311.785	879.422
novel_circ_0005386	353.207	350.232	278.649	244.24	385.778	269.179	496.722	560.045	311.785	293.141
novel_circ_0005388	565.131	350.232	487.635	325.653	771.555	1166.44	596.066	400.032	415.714	1074.85
novel_circ_0005404	918.339	788.022	208.986	814.133	964.444	717.811	794.755	800.064	415.714	1172.56
novel_circ_0005405	635.773	175.116	1184.26	651.307	385.778	897.263	397.377	1040.08	831.428	390.854
novel_circ_0005408	0	437.79	766.284	569.893	128.593	628.084	298.033	560.045	415.714	488.568
novel_circ_0005429	353.207	612.906	417.973	407.067	128.593	269.179	298.033	320.026	0	0
novel_circ_0005434	777.056	788.022	766.284	732.72	1028.74	1525.35	0	480.038	311.785	488.568
novel_circ_0005452	211.924	262.674	278.649	569.893	578.666	269.179	298.033	240.019	519.642	390.854
novel_circ_0005460	494.49	262.674	139.324	488.48	192.889	448.632	0	240.019	0	195.427
novel_circ_0005462	141.283	525.348	487.635	0	385.778	448.632	794.755	560.045	415.714	781.708
novel_circ_0005465	706.414	963.138	905.608	488.48	514.37	717.811	1291.48	1360.11	831.428	1270.28
novel_circ_0005473	423.849	437.79	487.635	651.307	450.074	448.632	794.755	800.064	1039.28	586.281
novel_circ_0005478	12362.2	12871	14629	12619.1	12602.1	9062.36	8444.27	9600.77	9041.78	10553.1
novel_circ_0005481	353.207	262.674	208.986	162.827	128.593	179.453	0	0	0	390.854
novel_circ_0005499	423.849	175.116	278.649	325.653	385.778	269.179	298.033	320.026	207.857	683.995
novel_circ_0005511	6216.45	6216.62	5851.62	6106	5593.78	6998.65	8245.58	9360.75	8626.07	8305.65
novel_circ_0005515	1554.11	1400.93	1044.93	1139.79	1414.52	1794.53	1291.48	1200.1	1974.64	1367.99
novel_circ_0005523	141.283	175.116	417.973	244.24	192.889	358.905	198.689	480.038	415.714	293.141
novel_circ_0005530	211.924	0	417.973	162.827	385.778	448.632	496.722	320.026	1143.21	879.422
novel_circ_0005550	1200.9	1138.25	557.297	814.133	1028.74	897.263	1192.13	1040.08	311.785	977.135
novel_circ_0005553	282.566	437.79	348.311	244.24	192.889	0	695.41	400.032	415.714	0
novel_circ_0005557	141.283	175.116	139.324	162.827	192.889	269.179	0	0	0	390.854
novel_circ_0005578	353.207	175.116	348.311	162.827	321.481	179.453	397.377	560.045	0	0
novel_circ_0005611	635.773	525.348	487.635	407.067	128.593	269.179	0	0	415.714	586.281
novel_circ_0005612	635.773	788.022	417.973	407.067	771.555	448.632	298.033	240.019	831.428	0
novel_circ_0005614	141.283	175.116	348.311	325.653	257.185	0	496.722	320.026	0	293.141
novel_circ_0005627	282.566	525.348	1114.59	325.653	771.555	358.905	993.443	0	415.714	586.281
novel_circ_0005630	211.924	175.116	278.649	325.653	128.593	448.632	1390.82	240.019	311.785	293.141
novel_circ_0005634	918.339	875.58	1044.93	1302.61	771.555	0	1092.79	1360.11	831.428	879.422
novel_circ_0005655	353.207	350.232	696.621	569.893	964.444	538.358	397.377	160.013	623.571	1074.85
novel_circ_0005659	141.283	350.232	348.311	488.48	514.37	897.263	397.377	240.019	311.785	586.281
novel_circ_0005676	635.773	963.138	557.297	407.067	192.889	897.263	993.443	560.045	311.785	390.854
novel_circ_0005701	847.697	1313.37	835.946	569.893	514.37	986.99	1192.13	1200.1	935.356	879.422
novel_circ_0005702	282.566	175.116	139.324	244.24	0	269.179	0	0	0	293.141
novel_circ_0005708	635.773	262.674	417.973	325.653	771.555	269.179	298.033	720.058	0	683.995
novel_circ_0005716	282.566	175.116	417.973	325.653	128.593	717.811	397.377	0	311.785	0
novel_circ_0005717	0	350.232	417.973	488.48	514.37	807.537	496.722	400.032	415.714	683.995
novel_circ_0005723	282.566	175.116	0	732.72	450.074	628.084	794.755	160.013	623.571	488.568
novel_circ_0005732	1200.9	612.906	696.621	732.72	835.852	717.811	1291.48	1200.1	519.642	1270.28
novel_circ_0005735	211.924	612.906	417.973	732.72	450.074	358.905	496.722	800.064	519.642	488.568
novel_circ_0005738	353.207	875.58	835.946	895.547	450.074	1076.72	894.099	480.038	935.356	1270.28
novel_circ_0005740	0	700.464	0	325.653	385.778	448.632	496.722	560.045	935.356	390.854
novel_circ_0005741	565.131	875.58	487.635	895.547	257.185	807.537	794.755	400.032	519.642	683.995
novel_circ_0005742	141.283	175.116	557.297	407.067	192.889	538.358	198.689	320.026	311.785	781.708
novel_circ_0005748	7982.48	8405.57	7453.85	7327.2	7651.26	10139.1	12020.7	8800.7	9249.64	11139.3
novel_circ_0005753	1342.19	1663.6	1323.58	1221.2	2057.48	1615.07	3079.67	2720.22	3013.93	1465.7
novel_circ_0005756	494.49	175.116	139.324	325.653	0	179.453	298.033	560.045	519.642	195.427
novel_circ_0005761	211.924	788.022	417.973	325.653	128.593	0	298.033	160.013	727.499	195.427
novel_circ_0005791	494.49	0	557.297	407.067	0	358.905	298.033	400.032	311.785	293.141
novel_circ_0005792	706.414	0	696.621	976.96	707.259	717.811	596.066	800.064	1039.28	390.854
novel_circ_0005797	706.414	1050.7	278.649	732.72	578.666	1166.44	894.099	480.038	935.356	977.135
novel_circ_0005801	706.414	788.022	348.311	488.48	835.852	538.358	993.443	640.051	207.857	683.995
novel_circ_0005804	918.339	262.674	487.635	244.24	450.074	1076.72	1092.79	320.026	831.428	488.568
novel_circ_0005815	2119.24	2188.95	2229.19	2035.33	2057.48	2871.24	2384.26	2160.17	2286.43	1661.13
novel_circ_0005820	423.849	175.116	487.635	407.067	642.963	807.537	695.41	800.064	1039.28	586.281
novel_circ_0005828	1130.26	788.022	626.959	895.547	707.259	1435.62	1192.13	1360.11	1351.07	977.135
novel_circ_0005831	988.98	788.022	975.27	1058.37	964.444	538.358	993.443	1360.11	1662.86	586.281
novel_circ_0005839	211.924	0	278.649	244.24	514.37	807.537	298.033	640.051	207.857	293.141
novel_circ_0005848	565.131	525.348	487.635	162.827	514.37	269.179	596.066	880.07	623.571	390.854
novel_circ_0005860	15187.9	13659	12260.5	14328.7	13888	8972.63	12815.4	9280.74	10288.9	13093.6
novel_circ_0005870	0	0	208.986	0	0	807.537	894.099	480.038	831.428	586.281
novel_circ_0005878	1130.26	875.58	626.959	1546.85	1221.63	1345.9	993.443	560.045	623.571	488.568
novel_circ_0005880	565.131	437.79	766.284	732.72	385.778	538.358	397.377	320.026	831.428	586.281
novel_circ_0005882	1483.47	1313.37	1671.89	1139.79	1350.22	358.905	794.755	640.051	935.356	1270.28
novel_circ_0005884	494.49	525.348	417.973	814.133	642.963	0	298.033	800.064	311.785	293.141
novel_circ_0005888	2684.37	2714.3	3065.13	3256.53	3664.89	1884.25	1788.2	1520.12	1455	1758.84
novel_circ_0005903	706.414	350.232	139.324	0	128.593	717.811	397.377	240.019	831.428	195.427
novel_circ_0005905	211.924	612.906	487.635	569.893	771.555	269.179	0	400.032	0	0
novel_circ_0005919	494.49	700.464	487.635	1221.2	1093.04	1256.17	695.41	960.077	623.571	781.708
novel_circ_0005920	988.98	875.58	905.608	1058.37	900.148	1166.44	1192.13	2320.19	1143.21	488.568
novel_circ_0005928	353.207	525.348	417.973	407.067	128.593	358.905	198.689	400.032	727.499	293.141
novel_circ_0005930	777.056	437.79	557.297	407.067	385.778	538.358	596.066	560.045	623.571	488.568
novel_circ_0005951	353.207	525.348	278.649	0	128.593	448.632	496.722	640.051	727.499	390.854
novel_circ_0005960	706.414	350.232	278.649	325.653	771.555	358.905	198.689	560.045	311.785	586.281
novel_circ_0005984	423.849	437.79	278.649	325.653	128.593	179.453	198.689	320.026	623.571	488.568
novel_circ_0005985	423.849	262.674	0	0	321.481	538.358	397.377	400.032	311.785	293.141
novel_circ_0005993	282.566	262.674	417.973	407.067	900.148	717.811	0	160.013	519.642	586.281
novel_circ_0006016	211.924	350.232	835.946	732.72	192.889	448.632	198.689	400.032	207.857	488.568
novel_circ_0006020	423.849	350.232	417.973	244.24	578.666	269.179	397.377	320.026	311.785	0
novel_circ_0006050	423.849	525.348	487.635	162.827	385.778	538.358	596.066	160.013	415.714	683.995
novel_circ_0006056	211.924	525.348	278.649	325.653	192.889	179.453	0	0	207.857	195.427
novel_circ_0006057	565.131	262.674	0	325.653	514.37	448.632	0	400.032	311.785	0
novel_circ_0006073	282.566	525.348	557.297	732.72	321.481	538.358	1092.79	240.019	415.714	683.995
novel_circ_0006091	988.98	525.348	2020.2	814.133	1093.04	986.99	794.755	880.07	831.428	586.281
novel_circ_0006098	2048.6	1488.49	1253.92	1221.2	1864.59	2063.71	1589.51	1520.12	1766.78	1367.99
novel_circ_0006116	565.131	437.79	417.973	651.307	385.778	448.632	298.033	560.045	0	390.854
novel_circ_0006123	141.283	262.674	487.635	162.827	192.889	269.179	0	160.013	0	0
novel_circ_0006127	353.207	350.232	208.986	488.48	128.593	358.905	198.689	0	415.714	195.427
novel_circ_0006133	777.056	612.906	487.635	325.653	642.963	448.632	397.377	880.07	623.571	586.281
novel_circ_0006147	1342.19	1225.81	1671.89	1628.27	1285.93	1794.53	2582.95	1440.12	1143.21	1954.27
novel_circ_0006149	423.849	437.79	139.324	1058.37	321.481	269.179	0	720.058	623.571	195.427
novel_circ_0006158	141.283	350.232	139.324	162.827	128.593	0	198.689	0	207.857	390.854
novel_circ_0006190	211.924	350.232	278.649	325.653	257.185	0	298.033	480.038	623.571	293.141
novel_circ_0006198	706.414	262.674	557.297	651.307	385.778	628.084	298.033	640.051	415.714	195.427
novel_circ_0006201	141.283	350.232	208.986	162.827	321.481	0	0	0	415.714	0
novel_circ_0006204	423.849	262.674	208.986	325.653	450.074	0	0	480.038	0	195.427
novel_circ_0006228	1200.9	875.58	1671.89	1384.03	1671.7	1345.9	894.099	2000.16	1143.21	1074.85
novel_circ_0006239	141.283	175.116	139.324	407.067	450.074	0	0	480.038	207.857	293.141
novel_circ_0006244	565.131	262.674	417.973	488.48	192.889	628.084	0	480.038	519.642	195.427
novel_circ_0006253	0	175.116	487.635	162.827	450.074	358.905	0	320.026	519.642	390.854
novel_circ_0006255	282.566	437.79	417.973	1139.79	192.889	0	894.099	400.032	623.571	293.141
novel_circ_0006258	141.283	262.674	348.311	162.827	128.593	0	198.689	240.019	0	293.141
novel_circ_0006308	0	175.116	557.297	325.653	450.074	269.179	596.066	640.051	623.571	390.854
novel_circ_0006309	494.49	788.022	1114.59	488.48	964.444	628.084	794.755	1120.09	935.356	781.708
novel_circ_0006311	1200.9	963.138	1044.93	895.547	642.963	1166.44	1092.79	720.058	727.499	781.708
novel_circ_0006313	282.566	437.79	487.635	162.827	257.185	0	397.377	560.045	623.571	488.568
novel_circ_0006315	141.283	262.674	417.973	0	257.185	538.358	397.377	400.032	311.785	586.281
novel_circ_0006317	423.849	350.232	208.986	651.307	578.666	269.179	397.377	160.013	311.785	293.141
novel_circ_0006326	6145.8	5778.83	4806.69	6838.72	4500.74	6011.66	3775.08	5440.44	4157.14	6351.38
novel_circ_0006345	494.49	350.232	487.635	488.48	771.555	717.811	496.722	560.045	311.785	683.995
novel_circ_0006387	211.924	175.116	278.649	244.24	321.481	538.358	0	320.026	0	0
novel_circ_0006389	565.131	350.232	487.635	569.893	450.074	538.358	0	320.026	415.714	195.427
novel_circ_0006390	847.697	350.232	0	407.067	385.778	448.632	596.066	800.064	623.571	586.281
novel_circ_0006392	777.056	525.348	766.284	976.96	642.963	538.358	993.443	720.058	415.714	683.995
novel_circ_0006404	282.566	525.348	348.311	569.893	385.778	269.179	894.099	400.032	415.714	586.281
novel_circ_0006425	2966.94	4202.78	2856.15	4233.49	4436.44	3230.15	2781.64	2400.19	1870.71	2638.26
novel_circ_0006427	282.566	262.674	208.986	407.067	642.963	0	198.689	800.064	519.642	195.427
novel_circ_0006438	635.773	525.348	696.621	732.72	321.481	538.358	298.033	320.026	415.714	293.141
novel_circ_0006453	353.207	262.674	278.649	162.827	192.889	179.453	0	0	0	293.141
novel_circ_0006461	777.056	262.674	278.649	162.827	257.185	0	397.377	0	415.714	0
novel_circ_0006496	141.283	700.464	417.973	407.067	128.593	538.358	397.377	400.032	311.785	195.427
novel_circ_0006499	918.339	525.348	1114.59	814.133	1221.63	2871.24	2483.61	4000.32	2494.28	3029.12
novel_circ_0006502	1342.19	1400.93	1253.92	1546.85	964.444	1794.53	1688.85	1920.15	1974.64	2345.12
novel_circ_0006504	353.207	525.348	348.311	244.24	964.444	179.453	496.722	640.051	311.785	293.141
novel_circ_0006507	141.283	525.348	278.649	162.827	321.481	0	596.066	0	519.642	0
novel_circ_0006510	353.207	350.232	0	569.893	128.593	986.99	695.41	320.026	207.857	488.568
novel_circ_0006511	777.056	437.79	696.621	1058.37	385.778	1704.8	1788.2	2240.18	2494.28	1954.27
novel_circ_0006514	0	0	348.311	244.24	0	269.179	298.033	240.019	415.714	293.141
novel_circ_0006515	282.566	0	208.986	162.827	514.37	628.084	496.722	1200.1	727.499	293.141
novel_circ_0006537	141.283	262.674	417.973	325.653	257.185	0	0	400.032	207.857	0
novel_circ_0006544	1624.75	2976.97	1950.54	1953.92	2571.85	1345.9	794.755	960.077	2598.21	1172.56
novel_circ_0006549	706.414	875.58	696.621	895.547	385.778	179.453	198.689	320.026	727.499	683.995
novel_circ_0006554	211.924	350.232	487.635	325.653	321.481	538.358	298.033	400.032	207.857	0
novel_circ_0006555	423.849	525.348	278.649	488.48	385.778	538.358	198.689	480.038	727.499	977.135
novel_circ_0006564	211.924	525.348	208.986	162.827	257.185	269.179	298.033	240.019	415.714	293.141
novel_circ_0006567	211.924	700.464	0	244.24	385.778	179.453	298.033	640.051	831.428	195.427
novel_circ_0006580	1695.39	1138.25	1462.9	1953.92	900.148	1256.17	1390.82	1040.08	1247.14	1172.56
novel_circ_0006589	141.283	262.674	487.635	895.547	385.778	269.179	298.033	160.013	311.785	0
novel_circ_0006609	777.056	788.022	1044.93	1628.27	964.444	1435.62	1192.13	1120.09	1351.07	879.422
novel_circ_0006617	1200.9	1751.16	1602.23	1384.03	1607.41	2602.06	1986.89	2080.17	1039.28	2833.69
novel_circ_0006633	3108.22	2188.95	1184.26	2442.4	1414.52	1076.72	1688.85	1120.09	1455	1661.13
novel_circ_0006639	282.566	262.674	139.324	244.24	450.074	358.905	298.033	240.019	207.857	293.141
novel_circ_0006641	141.283	437.79	348.311	325.653	321.481	0	198.689	0	0	195.427
novel_circ_0006651	635.773	262.674	557.297	0	257.185	358.905	298.033	400.032	207.857	390.854
novel_circ_0006652	494.49	175.116	348.311	325.653	128.593	0	496.722	160.013	0	0
novel_circ_0006662	494.49	350.232	208.986	407.067	257.185	448.632	397.377	480.038	727.499	683.995
novel_circ_0006671	423.849	262.674	208.986	162.827	192.889	0	298.033	0	207.857	195.427
novel_circ_0006676	1059.62	788.022	905.608	1302.61	642.963	1166.44	1589.51	1200.1	1247.14	683.995
novel_circ_0006682	141.283	175.116	208.986	162.827	192.889	0	198.689	0	311.785	0
novel_circ_0006684	282.566	788.022	348.311	0	450.074	358.905	198.689	160.013	207.857	390.854
novel_circ_0006692	706.414	350.232	835.946	976.96	835.852	269.179	894.099	480.038	415.714	195.427
novel_circ_0006702	353.207	875.58	766.284	976.96	1028.74	1166.44	794.755	1040.08	1662.86	1074.85
novel_circ_0006705	423.849	525.348	278.649	407.067	450.074	628.084	993.443	0	519.642	390.854
novel_circ_0006711	918.339	1576.04	1114.59	1058.37	1221.63	1704.8	1490.16	800.064	1766.78	1172.56
novel_circ_0006712	847.697	1663.6	975.27	1465.44	642.963	1525.35	1192.13	1200.1	1143.21	879.422
novel_circ_0006748	777.056	788.022	766.284	732.72	771.555	358.905	397.377	400.032	311.785	586.281
novel_circ_0006751	2048.6	1838.72	2229.19	1546.85	1093.04	1615.07	2284.92	1840.15	1662.86	1074.85
novel_circ_0006754	211.924	175.116	139.324	407.067	128.593	448.632	496.722	0	0	195.427
novel_circ_0006756	141.283	262.674	208.986	0	321.481	358.905	198.689	240.019	311.785	390.854
novel_circ_0006760	423.849	175.116	696.621	895.547	321.481	628.084	397.377	400.032	1143.21	1563.42
novel_circ_0006761	565.131	262.674	696.621	569.893	707.259	358.905	1092.79	960.077	727.499	586.281
novel_circ_0006763	494.49	788.022	1184.26	814.133	1093.04	986.99	0	480.038	727.499	488.568
novel_circ_0006764	2472.45	1751.16	1950.54	1953.92	2186.07	1615.07	1390.82	0	1351.07	1856.56
novel_circ_0006777	635.773	437.79	0	325.653	514.37	269.179	496.722	400.032	207.857	0
novel_circ_0006779	282.566	525.348	208.986	244.24	128.593	448.632	0	240.019	207.857	390.854
novel_circ_0006782	353.207	262.674	208.986	488.48	514.37	0	0	320.026	0	0
novel_circ_0006788	565.131	700.464	557.297	407.067	321.481	269.179	794.755	800.064	727.499	488.568
novel_circ_0006800	211.924	175.116	278.649	162.827	192.889	179.453	0	160.013	0	0
novel_circ_0006816	353.207	525.348	487.635	407.067	128.593	538.358	496.722	160.013	311.785	0
novel_circ_0006838	423.849	612.906	278.649	732.72	321.481	358.905	0	240.019	415.714	293.141
novel_circ_0006858	988.98	612.906	626.959	651.307	514.37	807.537	298.033	240.019	207.857	390.854
novel_circ_0006865	494.49	175.116	278.649	488.48	128.593	0	794.755	240.019	0	0
novel_circ_0006880	988.98	963.138	417.973	976.96	900.148	448.632	993.443	1120.09	831.428	586.281
novel_circ_0006883	141.283	350.232	208.986	162.827	385.778	179.453	596.066	240.019	0	195.427
novel_circ_0006892	282.566	175.116	278.649	325.653	321.481	538.358	198.689	160.013	207.857	293.141
novel_circ_0006908	847.697	875.58	975.27	651.307	1028.74	1166.44	2086.23	1520.12	727.499	2540.55
novel_circ_0006910	141.283	0	278.649	244.24	257.185	179.453	596.066	320.026	207.857	390.854
novel_circ_0006916	777.056	262.674	278.649	325.653	321.481	358.905	0	400.032	311.785	0
novel_circ_0006922	847.697	1400.93	975.27	1791.09	1607.41	1794.53	993.443	2160.17	1039.28	1172.56
novel_circ_0006930	353.207	175.116	208.986	407.067	257.185	628.084	695.41	800.064	207.857	586.281
novel_circ_0006944	353.207	0	348.311	325.653	257.185	179.453	596.066	720.058	207.857	390.854
novel_circ_0006951	494.49	262.674	487.635	407.067	128.593	448.632	397.377	400.032	415.714	195.427
novel_circ_0006958	353.207	700.464	487.635	488.48	514.37	269.179	596.066	640.051	727.499	390.854
novel_circ_0006962	282.566	175.116	348.311	244.24	771.555	358.905	397.377	400.032	415.714	293.141
novel_circ_0006966	1624.75	2101.39	1044.93	2116.75	1800.3	2332.88	2781.64	1280.1	2494.28	1661.13
novel_circ_0006968	4521.05	4553.02	4040.4	5943.17	4372.15	3768.51	4073.12	5040.4	4157.14	5374.24
novel_circ_0006975	211.924	175.116	487.635	407.067	450.074	0	198.689	160.013	0	390.854
novel_circ_0007000	918.339	525.348	835.946	1709.68	1350.22	628.084	894.099	880.07	519.642	683.995
novel_circ_0007006	1412.83	875.58	1184.26	1139.79	192.889	807.537	1092.79	960.077	831.428	1074.85
novel_circ_0007010	565.131	437.79	139.324	569.893	578.666	538.358	596.066	240.019	727.499	879.422
novel_circ_0007016	141.283	350.232	278.649	162.827	128.593	358.905	198.689	240.019	0	0
novel_circ_0007017	1130.26	350.232	1114.59	976.96	321.481	807.537	1092.79	640.051	0	488.568
novel_circ_0007034	7205.43	5428.6	6130.27	8059.92	7136.89	5921.94	9735.74	9200.74	7482.85	0
novel_circ_0007037	423.849	350.232	835.946	325.653	514.37	717.811	1192.13	1120.09	623.571	390.854
novel_circ_0007038	1483.47	1313.37	1880.88	1791.09	1285.93	1345.9	695.41	1840.15	831.428	977.135
novel_circ_0007052	847.697	788.022	766.284	895.547	1028.74	807.537	198.689	640.051	519.642	293.141
novel_circ_0007059	2472.45	1751.16	2229.19	1953.92	2057.48	1615.07	1291.48	1920.15	1247.14	1758.84
novel_circ_0007065	1059.62	612.906	835.946	569.893	771.555	807.537	1291.48	1040.08	727.499	1074.85
novel_circ_0007083	2825.66	3764.99	3761.76	2360.99	3279.11	5114.4	3675.74	4320.35	3221.78	4397.11
novel_circ_0007093	211.924	262.674	487.635	488.48	385.778	0	0	160.013	0	781.708
novel_circ_0007105	211.924	175.116	208.986	407.067	385.778	0	198.689	160.013	207.857	0
novel_circ_0007107	282.566	350.232	278.649	244.24	192.889	0	0	0	415.714	0
novel_circ_0007113	494.49	875.58	766.284	407.067	642.963	717.811	894.099	560.045	727.499	195.427
novel_circ_0007128	565.131	525.348	835.946	325.653	771.555	807.537	496.722	560.045	207.857	977.135
novel_circ_0007147	635.773	1050.7	1044.93	407.067	707.259	358.905	496.722	560.045	623.571	390.854
novel_circ_0007162	0	437.79	278.649	325.653	514.37	807.537	397.377	320.026	207.857	488.568
novel_circ_0007163	353.207	437.79	348.311	488.48	450.074	717.811	298.033	0	207.857	293.141
novel_circ_0007169	282.566	700.464	905.608	651.307	514.37	628.084	794.755	1360.11	935.356	488.568
novel_circ_0007174	0	1663.6	0	976.96	1414.52	1525.35	0	2000.16	1039.28	1270.28
novel_circ_0007183	1271.55	612.906	557.297	1546.85	964.444	986.99	1291.48	960.077	519.642	1074.85
novel_circ_0007190	353.207	262.674	139.324	569.893	321.481	358.905	0	160.013	207.857	488.568
novel_circ_0007208	0	525.348	348.311	814.133	514.37	717.811	496.722	480.038	727.499	488.568
novel_circ_0007220	706.414	963.138	696.621	1384.03	964.444	1076.72	1490.16	1520.12	1039.28	1172.56
novel_circ_0007221	565.131	437.79	905.608	976.96	707.259	448.632	695.41	720.058	519.642	683.995
novel_circ_0007247	2825.66	3677.44	2089.86	2849.47	2893.33	3409.6	3874.43	2400.19	1455	2638.26
novel_circ_0007254	847.697	437.79	348.311	325.653	321.481	538.358	894.099	240.019	0	390.854
novel_circ_0007265	777.056	437.79	348.311	895.547	450.074	538.358	794.755	240.019	935.356	879.422
novel_circ_0007269	141.283	612.906	348.311	488.48	192.889	358.905	298.033	160.013	0	195.427
novel_circ_0007274	1977.96	1838.72	2716.82	2523.81	3472	1973.98	1192.13	1600.13	1766.78	1172.56
novel_circ_0007276	141.283	175.116	139.324	244.24	385.778	0	397.377	240.019	0	195.427
novel_circ_0007279	1695.39	1926.28	1602.23	1953.92	1543.11	1256.17	794.755	1200.1	1974.64	1661.13
novel_circ_0007292	353.207	437.79	348.311	162.827	385.778	358.905	0	400.032	0	195.427
novel_circ_0007293	282.566	262.674	278.649	162.827	128.593	0	298.033	560.045	0	195.427
novel_circ_0007297	1130.26	612.906	626.959	1709.68	514.37	628.084	496.722	640.051	311.785	683.995
novel_circ_0007305	1130.26	1576.04	975.27	651.307	1414.52	1166.44	1589.51	1520.12	1455	1172.56
novel_circ_0007318	565.131	437.79	417.973	569.893	257.185	0	0	640.051	519.642	293.141
novel_circ_0007339	211.924	0	139.324	488.48	385.778	269.179	596.066	400.032	519.642	683.995
novel_circ_0007341	1130.26	963.138	766.284	895.547	1285.93	1076.72	1490.16	720.058	1455	1074.85
novel_circ_0007343	423.849	262.674	208.986	244.24	128.593	538.358	496.722	560.045	519.642	488.568
novel_circ_0007350	282.566	262.674	417.973	569.893	321.481	179.453	397.377	160.013	519.642	195.427
novel_circ_0007351	423.849	525.348	487.635	732.72	514.37	269.179	397.377	480.038	1039.28	879.422
novel_circ_0007374	847.697	262.674	487.635	0	514.37	269.179	298.033	320.026	623.571	293.141
novel_circ_0007378	706.414	262.674	905.608	895.547	707.259	269.179	1291.48	240.019	935.356	293.141
novel_circ_0007379	777.056	963.138	835.946	651.307	1028.74	538.358	198.689	800.064	727.499	195.427
novel_circ_0007386	353.207	525.348	139.324	162.827	642.963	0	695.41	1040.08	519.642	390.854
novel_circ_0007396	635.773	788.022	766.284	895.547	707.259	1076.72	1192.13	320.026	1039.28	683.995
novel_circ_0007406	282.566	0	348.311	651.307	450.074	538.358	695.41	480.038	519.642	586.281
novel_circ_0007407	211.924	525.348	557.297	651.307	771.555	717.811	695.41	1120.09	519.642	781.708
novel_circ_0007408	282.566	612.906	626.959	244.24	257.185	269.179	298.033	320.026	0	195.427
novel_circ_0007435	847.697	437.79	766.284	814.133	964.444	269.179	596.066	560.045	519.642	195.427
novel_circ_0007437	211.924	175.116	0	651.307	257.185	538.358	596.066	0	935.356	195.427
novel_circ_0007449	494.49	350.232	417.973	814.133	707.259	269.179	198.689	480.038	831.428	586.281
novel_circ_0007451	423.849	612.906	278.649	325.653	192.889	0	198.689	240.019	727.499	195.427
novel_circ_0007456	211.924	350.232	348.311	244.24	257.185	269.179	496.722	320.026	207.857	683.995
novel_circ_0007463	988.98	700.464	208.986	569.893	578.666	538.358	397.377	720.058	415.714	293.141
novel_circ_0007464	565.131	262.674	278.649	244.24	514.37	358.905	298.033	560.045	1143.21	488.568
novel_circ_0007465	1059.62	525.348	626.959	1058.37	514.37	717.811	794.755	560.045	207.857	586.281
novel_circ_0007477	282.566	437.79	278.649	488.48	321.481	448.632	496.722	320.026	207.857	195.427
novel_circ_0007487	706.414	1138.25	1184.26	895.547	578.666	628.084	596.066	960.077	519.642	683.995
novel_circ_0007493	777.056	612.906	696.621	488.48	578.666	897.263	397.377	720.058	519.642	293.141
novel_circ_0007501	706.414	437.79	348.311	651.307	964.444	448.632	397.377	240.019	1143.21	586.281
novel_circ_0007502	706.414	1050.7	1253.92	1139.79	835.852	628.084	596.066	1120.09	0	586.281
novel_circ_0007522	353.207	700.464	557.297	325.653	257.185	448.632	496.722	160.013	415.714	0
novel_circ_0007531	847.697	525.348	1114.59	651.307	964.444	1615.07	1390.82	1360.11	1558.93	781.708
novel_circ_0007533	211.924	525.348	487.635	651.307	771.555	1076.72	1092.79	800.064	1247.14	293.141
novel_circ_0007541	918.339	1225.81	1044.93	895.547	771.555	1435.62	1390.82	1200.1	1039.28	1661.13
novel_circ_0007542	918.339	963.138	835.946	1791.09	1093.04	1794.53	1390.82	1440.12	1766.78	1074.85
novel_circ_0007548	847.697	612.906	557.297	976.96	964.444	448.632	1192.13	480.038	831.428	977.135
novel_circ_0007582	918.339	350.232	417.973	162.827	578.666	538.358	198.689	960.077	623.571	293.141
novel_circ_0007589	988.98	963.138	557.297	814.133	321.481	538.358	695.41	480.038	415.714	293.141
novel_circ_0007604	494.49	612.906	348.311	488.48	642.963	538.358	298.033	480.038	207.857	0
novel_circ_0007605	211.924	350.232	208.986	325.653	321.481	0	198.689	480.038	311.785	195.427
novel_circ_0007606	1907.32	1225.81	1253.92	1302.61	2057.48	1256.17	695.41	800.064	1247.14	1563.42
novel_circ_0007646	565.131	175.116	557.297	0	450.074	717.811	298.033	240.019	415.714	0
novel_circ_0007652	706.414	437.79	348.311	488.48	385.778	538.358	596.066	320.026	311.785	488.568
novel_circ_0007658	282.566	262.674	557.297	407.067	385.778	807.537	298.033	640.051	727.499	977.135
novel_circ_0007667	494.49	525.348	905.608	325.653	964.444	358.905	0	640.051	727.499	195.427
novel_circ_0007669	0	788.022	557.297	651.307	578.666	628.084	596.066	880.07	623.571	390.854
novel_circ_0007671	1624.75	1138.25	975.27	1058.37	1671.7	1615.07	1589.51	1600.13	2598.21	1954.27
novel_circ_0007677	282.566	350.232	139.324	244.24	192.889	179.453	298.033	320.026	0	0
novel_circ_0007692	1059.62	875.58	348.311	407.067	128.593	628.084	596.066	800.064	1143.21	293.141
novel_circ_0007742	353.207	525.348	0	732.72	257.185	269.179	198.689	240.019	207.857	977.135
novel_circ_0007752	1271.55	963.138	1184.26	732.72	1285.93	1345.9	1192.13	1040.08	1039.28	879.422
novel_circ_0007765	847.697	612.906	557.297	895.547	1093.04	986.99	1291.48	1440.12	935.356	781.708
novel_circ_0007766	1059.62	1138.25	975.27	1628.27	964.444	1256.17	1390.82	1760.14	935.356	977.135
novel_circ_0007832	565.131	525.348	975.27	651.307	578.666	179.453	894.099	960.077	519.642	781.708
novel_circ_0007869	0	525.348	348.311	244.24	514.37	538.358	198.689	400.032	623.571	586.281
novel_circ_0007872	565.131	788.022	417.973	732.72	514.37	897.263	695.41	800.064	1558.93	1563.42
novel_circ_0007878	494.49	963.138	417.973	325.653	707.259	628.084	1092.79	480.038	727.499	879.422
novel_circ_0007890	282.566	0	487.635	407.067	321.481	358.905	596.066	320.026	415.714	390.854
novel_circ_0007891	0	700.464	0	162.827	128.593	448.632	198.689	240.019	311.785	195.427
novel_circ_0007894	3178.86	3589.88	2925.81	3337.95	2829.04	3409.6	3278.36	4400.35	3533.57	3322.26
novel_circ_0007904	494.49	350.232	208.986	325.653	514.37	179.453	397.377	320.026	519.642	195.427
novel_circ_0007912	282.566	525.348	348.311	407.067	642.963	448.632	397.377	640.051	935.356	293.141
novel_circ_0007913	706.414	175.116	1323.58	895.547	835.852	897.263	794.755	1120.09	623.571	1270.28
novel_circ_0007929	565.131	612.906	835.946	651.307	1093.04	1076.72	794.755	1120.09	519.642	683.995
novel_circ_0007937	353.207	0	348.311	0	192.889	358.905	496.722	320.026	0	586.281
novel_circ_0007963	0	175.116	0	0	321.481	179.453	198.689	320.026	311.785	293.141
novel_circ_0007984	353.207	437.79	208.986	244.24	128.593	358.905	0	400.032	0	586.281
novel_circ_0007990	3037.58	4377.9	3274.12	3419.36	4179.26	4665.77	3675.74	4240.34	4780.71	4201.68
novel_circ_0007992	565.131	437.79	487.635	325.653	707.259	0	198.689	320.026	623.571	781.708
novel_circ_0007998	777.056	1138.25	1114.59	1221.2	707.259	986.99	1688.85	1040.08	519.642	1074.85
novel_circ_0008001	0	175.116	0	0	385.778	0	397.377	400.032	0	390.854
novel_circ_0008005	211.924	175.116	348.311	651.307	514.37	269.179	596.066	320.026	623.571	683.995
novel_circ_0008011	211.924	262.674	278.649	569.893	450.074	0	0	560.045	519.642	488.568
novel_circ_0008033	282.566	175.116	208.986	162.827	385.778	0	198.689	480.038	207.857	488.568
novel_circ_0008037	494.49	175.116	278.649	244.24	321.481	0	0	320.026	727.499	390.854
novel_circ_0008047	4521.05	4377.9	6339.25	5698.93	6236.74	8344.55	4669.18	5600.45	5612.14	6253.66
novel_circ_0008049	494.49	788.022	139.324	407.067	835.852	628.084	198.689	800.064	207.857	488.568
novel_circ_0008093	353.207	262.674	278.649	244.24	321.481	538.358	298.033	240.019	0	293.141
novel_circ_0008099	282.566	350.232	557.297	407.067	321.481	538.358	397.377	640.051	415.714	390.854
novel_circ_0008100	635.773	437.79	278.649	569.893	514.37	717.811	198.689	720.058	415.714	977.135
novel_circ_0008107	423.849	525.348	348.311	325.653	385.778	538.358	198.689	320.026	0	0
novel_circ_0008108	494.49	262.674	208.986	162.827	192.889	448.632	0	160.013	0	195.427
novel_circ_0008111	353.207	437.79	557.297	162.827	192.889	269.179	397.377	240.019	0	293.141
novel_circ_0008122	353.207	437.79	626.959	0	257.185	358.905	298.033	640.051	831.428	879.422
novel_circ_0008130	635.773	875.58	905.608	651.307	514.37	269.179	596.066	880.07	623.571	195.427
novel_circ_0008133	988.98	700.464	1393.24	1221.2	1928.89	2063.71	1092.79	1840.15	1247.14	1856.56
novel_circ_0008141	0	0	208.986	0	321.481	179.453	397.377	320.026	207.857	390.854
novel_circ_0008149	0	0	278.649	162.827	385.778	0	397.377	400.032	311.785	390.854
novel_circ_0008157	141.283	175.116	487.635	244.24	0	0	496.722	0	415.714	195.427
novel_circ_0008167	635.773	350.232	348.311	162.827	450.074	358.905	496.722	480.038	415.714	293.141
novel_circ_0008174	635.773	875.58	696.621	569.893	771.555	717.811	596.066	880.07	727.499	1270.28
novel_circ_0008182	141.283	175.116	139.324	325.653	321.481	179.453	298.033	0	207.857	0
novel_circ_0008214	706.414	612.906	487.635	569.893	964.444	358.905	993.443	400.032	831.428	781.708
novel_circ_0008216	494.49	262.674	696.621	895.547	578.666	448.632	298.033	960.077	623.571	586.281
novel_circ_0008225	282.566	525.348	557.297	488.48	578.666	986.99	695.41	400.032	623.571	683.995
novel_circ_0008228	988.98	700.464	1393.24	1465.44	900.148	1166.44	993.443	1120.09	1039.28	0
novel_circ_0008230	0	0	0	0	0	0	0	0	0	0
novel_circ_0008237	0	0	0	0	0	269.179	0	0	0	195.427
novel_circ_0008243	353.207	437.79	278.649	244.24	128.593	0	0	400.032	0	0
novel_circ_0008252	847.697	1050.7	417.973	1139.79	835.852	986.99	794.755	1120.09	1039.28	683.995
novel_circ_0008254	1624.75	1576.04	1671.89	1465.44	1993.18	1525.35	1887.54	1280.1	1455	879.422
novel_circ_0008258	1059.62	1138.25	1044.93	1465.44	1543.11	1884.25	1092.79	960.077	1662.86	1661.13
novel_circ_0008259	6922.86	7705.1	8916.75	9118.29	9258.66	16599.4	17683.3	14881.2	16628.6	16220.4
novel_circ_0008271	353.207	612.906	348.311	325.653	450.074	0	1291.48	400.032	311.785	293.141
novel_circ_0008276	211.924	525.348	278.649	651.307	514.37	0	695.41	0	0	683.995
novel_circ_0008306	1059.62	1050.7	626.959	1139.79	771.555	807.537	695.41	560.045	1351.07	781.708
novel_circ_0008309	211.924	1050.7	766.284	651.307	707.259	897.263	1490.16	720.058	831.428	1270.28
novel_circ_0008313	353.207	788.022	487.635	488.48	257.185	1166.44	298.033	720.058	311.785	781.708
novel_circ_0008317	423.849	0	208.986	244.24	257.185	448.632	397.377	240.019	415.714	586.281
novel_circ_0008327	423.849	350.232	417.973	162.827	450.074	0	298.033	480.038	415.714	0
novel_circ_0008330	777.056	963.138	766.284	1058.37	771.555	1166.44	1490.16	400.032	1039.28	683.995
novel_circ_0008331	1624.75	1313.37	2020.2	1953.92	2250.37	2063.71	2582.95	1920.15	3221.78	2345.12
novel_circ_0008332	777.056	0	487.635	488.48	771.555	897.263	298.033	720.058	1247.14	683.995
novel_circ_0008342	353.207	262.674	208.986	569.893	321.481	0	0	0	415.714	195.427
novel_circ_0008345	282.566	437.79	626.959	488.48	1221.63	179.453	0	320.026	311.785	0
novel_circ_0008349	2825.66	1838.72	2438.17	1709.68	1736	2153.43	1887.54	2240.18	1974.64	2149.7
novel_circ_0008355	211.924	262.674	208.986	569.893	450.074	358.905	496.722	480.038	519.642	488.568
novel_circ_0008369	494.49	612.906	626.959	814.133	321.481	448.632	695.41	560.045	207.857	293.141
novel_circ_0008371	494.49	525.348	557.297	407.067	321.481	269.179	794.755	800.064	415.714	586.281
novel_circ_0008383	1130.26	525.348	835.946	407.067	450.074	538.358	198.689	960.077	1039.28	293.141
novel_circ_0008389	494.49	437.79	348.311	488.48	707.259	0	397.377	320.026	0	390.854
novel_circ_0008390	1342.19	1751.16	1184.26	1384.03	1285.93	986.99	1490.16	1360.11	1558.93	1074.85
novel_circ_0008396	211.924	437.79	208.986	162.827	450.074	269.179	0	320.026	519.642	195.427
novel_circ_0008408	635.773	437.79	766.284	569.893	450.074	628.084	496.722	480.038	0	683.995
novel_circ_0008409	777.056	175.116	139.324	244.24	257.185	448.632	397.377	320.026	311.785	390.854
novel_circ_0008421	565.131	350.232	1323.58	895.547	514.37	448.632	298.033	240.019	207.857	293.141
novel_circ_0008427	706.414	612.906	626.959	244.24	514.37	448.632	397.377	400.032	0	293.141
novel_circ_0008429	353.207	0	139.324	0	192.889	0	198.689	160.013	0	390.854
novel_circ_0008439	1412.83	700.464	696.621	732.72	578.666	1525.35	1390.82	1120.09	0	586.281
novel_circ_0008444	282.566	262.674	278.649	651.307	514.37	269.179	198.689	640.051	0	293.141
novel_circ_0008445	282.566	700.464	557.297	325.653	321.481	269.179	0	320.026	311.785	586.281
novel_circ_0008450	565.131	350.232	139.324	162.827	192.889	0	0	0	727.499	390.854
novel_circ_0008453	211.924	175.116	417.973	325.653	128.593	269.179	0	160.013	311.785	293.141
novel_circ_0008457	282.566	525.348	278.649	0	128.593	0	596.066	0	519.642	0
novel_circ_0008471	1412.83	1050.7	975.27	1058.37	1414.52	897.263	894.099	960.077	1039.28	683.995
novel_circ_0008473	635.773	1400.93	696.621	488.48	578.666	1076.72	397.377	960.077	1143.21	586.281
novel_circ_0008481	211.924	350.232	348.311	325.653	0	358.905	298.033	240.019	207.857	195.427
novel_circ_0008486	988.98	1050.7	975.27	895.547	1157.33	807.537	1092.79	480.038	935.356	781.708
novel_circ_0008487	423.849	175.116	278.649	488.48	450.074	358.905	198.689	640.051	623.571	390.854
novel_circ_0008498	423.849	350.232	278.649	244.24	321.481	179.453	0	400.032	0	586.281
novel_circ_0008510	706.414	0	417.973	325.653	0	1076.72	695.41	880.07	727.499	683.995
novel_circ_0008512	141.283	175.116	0	0	0	179.453	298.033	400.032	415.714	195.427
novel_circ_0008520	565.131	1400.93	835.946	976.96	900.148	897.263	596.066	960.077	1247.14	1661.13
novel_circ_0008546	1624.75	1576.04	1044.93	976.96	1543.11	1615.07	1986.89	1840.15	1143.21	2442.84
novel_circ_0008576	706.414	700.464	975.27	976.96	1285.93	986.99	596.066	880.07	1247.14	683.995
novel_circ_0008578	918.339	350.232	208.986	407.067	321.481	179.453	397.377	480.038	0	195.427
novel_circ_0008581	353.207	437.79	487.635	0	128.593	269.179	298.033	240.019	519.642	195.427
novel_circ_0008586	635.773	1576.04	1184.26	1953.92	1414.52	986.99	596.066	1840.15	1143.21	1172.56
novel_circ_0008588	847.697	437.79	626.959	488.48	385.778	269.179	1192.13	560.045	311.785	293.141
novel_circ_0008594	282.566	525.348	208.986	244.24	385.778	358.905	695.41	400.032	207.857	293.141
novel_circ_0008606	211.924	175.116	766.284	651.307	321.481	269.179	397.377	0	0	390.854
novel_circ_0008635	918.339	0	696.621	325.653	128.593	448.632	397.377	640.051	311.785	781.708
novel_circ_0008636	918.339	963.138	417.973	976.96	1093.04	897.263	993.443	1440.12	1662.86	1954.27
novel_circ_0008645	847.697	525.348	348.311	325.653	385.778	448.632	397.377	560.045	0	781.708
novel_circ_0008646	423.849	437.79	487.635	488.48	385.778	628.084	0	400.032	207.857	879.422
novel_circ_0008654	2331.17	1838.72	2020.2	1139.79	1671.7	1884.25	1192.13	1200.1	1455	1074.85
novel_circ_0008660	494.49	175.116	139.324	162.827	257.185	179.453	0	320.026	415.714	0
novel_circ_0008684	282.566	437.79	278.649	488.48	192.889	269.179	993.443	0	311.785	390.854
novel_circ_0008690	353.207	612.906	766.284	325.653	578.666	538.358	496.722	960.077	1039.28	683.995
novel_circ_0008716	635.773	1050.7	835.946	1302.61	1671.7	897.263	993.443	880.07	1039.28	781.708
novel_circ_0008731	847.697	700.464	835.946	569.893	707.259	717.811	794.755	880.07	727.499	586.281
novel_circ_0008757	1412.83	2188.95	1811.22	1872.51	1157.33	1345.9	1490.16	1360.11	1247.14	1661.13
novel_circ_0008765	141.283	350.232	208.986	244.24	514.37	269.179	198.689	160.013	311.785	586.281
novel_circ_0008768	211.924	437.79	208.986	325.653	321.481	269.179	0	240.019	207.857	195.427
novel_circ_0008775	0	0	0	0	385.778	358.905	298.033	240.019	0	195.427
novel_circ_0008777	777.056	788.022	139.324	244.24	707.259	269.179	894.099	0	311.785	293.141
novel_circ_0008778	777.056	700.464	766.284	895.547	1093.04	1525.35	1092.79	880.07	1143.21	781.708
novel_circ_0008789	565.131	350.232	278.649	325.653	321.481	269.179	0	480.038	311.785	781.708
novel_circ_0008794	918.339	525.348	835.946	1302.61	1350.22	1076.72	1688.85	640.051	935.356	1074.85
novel_circ_0008805	1483.47	963.138	1184.26	1139.79	707.259	1973.98	794.755	960.077	1039.28	781.708
novel_circ_0008833	141.283	262.674	348.311	162.827	0	269.179	0	0	0	0
novel_circ_0008834	3673.35	4465.46	3831.42	2686.64	3150.52	2602.06	2483.61	2160.17	1662.86	1954.27
novel_circ_0008835	2119.24	2539.18	2716.82	3826.43	2764.74	1704.8	1291.48	1200.1	2078.57	2833.69
novel_circ_0008843	1412.83	1576.04	1602.23	1302.61	1285.93	1704.8	1192.13	2320.19	1351.07	1270.28
novel_circ_0008854	565.131	963.138	766.284	244.24	642.963	807.537	596.066	640.051	519.642	390.854
novel_circ_0008862	423.849	262.674	417.973	325.653	385.778	179.453	894.099	640.051	311.785	195.427
novel_circ_0008868	423.849	437.79	0	0	0	179.453	298.033	0	0	0
novel_circ_0008893	211.924	700.464	487.635	569.893	321.481	179.453	695.41	240.019	623.571	293.141
novel_circ_0008905	565.131	0	487.635	569.893	514.37	1076.72	894.099	720.058	727.499	683.995
novel_circ_0008934	353.207	350.232	278.649	325.653	257.185	0	298.033	560.045	311.785	293.141
novel_circ_0008936	1271.55	963.138	835.946	976.96	578.666	1076.72	1390.82	1280.1	1351.07	977.135
novel_circ_0008943	0	437.79	278.649	325.653	192.889	448.632	198.689	320.026	623.571	293.141
novel_circ_0008956	282.566	437.79	0	162.827	321.481	358.905	496.722	400.032	207.857	390.854
novel_circ_0008959	211.924	350.232	557.297	407.067	128.593	179.453	0	0	0	293.141
novel_circ_0008982	423.849	175.116	208.986	244.24	707.259	269.179	496.722	400.032	0	0
novel_circ_0008985	282.566	700.464	208.986	407.067	385.778	269.179	496.722	0	415.714	195.427
novel_circ_0008987	988.98	963.138	557.297	814.133	450.074	628.084	1192.13	1280.1	519.642	879.422
novel_circ_0009004	494.49	525.348	835.946	325.653	0	358.905	496.722	560.045	623.571	586.281
novel_circ_0009005	423.849	700.464	278.649	244.24	257.185	269.179	0	160.013	0	293.141
novel_circ_0009035	282.566	350.232	208.986	325.653	257.185	269.179	0	320.026	0	0
novel_circ_0009038	635.773	700.464	696.621	976.96	642.963	448.632	198.689	480.038	727.499	488.568
novel_circ_0009047	635.773	963.138	696.621	407.067	964.444	628.084	496.722	880.07	415.714	488.568
novel_circ_0009058	635.773	1050.7	835.946	814.133	900.148	269.179	596.066	320.026	623.571	293.141
novel_circ_0009071	777.056	700.464	208.986	407.067	385.778	358.905	596.066	400.032	207.857	683.995
novel_circ_0009072	635.773	262.674	417.973	325.653	450.074	269.179	198.689	400.032	207.857	390.854
novel_circ_0009082	211.924	350.232	766.284	976.96	642.963	179.453	198.689	160.013	415.714	195.427
novel_circ_0009083	211.924	437.79	626.959	325.653	257.185	448.632	298.033	560.045	727.499	390.854
novel_circ_0009084	1130.26	1313.37	626.959	895.547	835.852	897.263	1092.79	1440.12	1870.71	683.995
novel_circ_0009099	353.207	175.116	417.973	651.307	192.889	269.179	298.033	160.013	311.785	0
novel_circ_0009100	211.924	0	766.284	162.827	192.889	358.905	496.722	800.064	623.571	683.995
novel_circ_0009104	423.849	175.116	139.324	651.307	900.148	717.811	794.755	800.064	311.785	195.427
novel_circ_0009123	423.849	525.348	487.635	814.133	321.481	269.179	198.689	880.07	831.428	488.568
novel_circ_0009141	282.566	437.79	208.986	407.067	128.593	179.453	0	0	311.785	0
novel_circ_0009146	635.773	262.674	208.986	244.24	385.778	0	298.033	160.013	207.857	586.281
novel_circ_0009147	777.056	700.464	1184.26	732.72	642.963	179.453	496.722	1280.1	831.428	293.141
novel_circ_0009175	211.924	175.116	348.311	162.827	192.889	0	198.689	160.013	311.785	390.854
novel_circ_0009177	0	0	0	0	0	0	0	0	0	0
novel_circ_0009195	494.49	788.022	1114.59	1058.37	1478.81	1256.17	1192.13	960.077	1143.21	1465.7
novel_circ_0009204	1342.19	875.58	975.27	1953.92	1671.7	1345.9	794.755	1200.1	831.428	1465.7
novel_circ_0009209	635.773	437.79	417.973	488.48	385.778	538.358	993.443	640.051	519.642	586.281
novel_circ_0009214	988.98	525.348	487.635	651.307	771.555	1256.17	596.066	640.051	727.499	1758.84
novel_circ_0009215	1554.11	1488.49	1044.93	1546.85	1607.41	2153.43	1092.79	1440.12	935.356	977.135
novel_circ_0009220	423.849	350.232	348.311	569.893	321.481	448.632	298.033	480.038	0	390.854
novel_circ_0009223	706.414	525.348	975.27	732.72	1157.33	986.99	695.41	480.038	831.428	1367.99
novel_circ_0009227	777.056	525.348	208.986	244.24	578.666	179.453	0	320.026	311.785	0
novel_circ_0009229	706.414	437.79	487.635	325.653	257.185	269.179	298.033	0	0	390.854
novel_circ_0009231	4167.84	3677.44	5015.67	3826.43	4307.85	2691.79	2980.33	2560.2	2598.21	2833.69
novel_circ_0009232	565.131	963.138	1184.26	651.307	1221.63	538.358	894.099	480.038	519.642	879.422
novel_circ_0009233	1836.68	2188.95	1462.9	1221.2	1478.81	1525.35	1192.13	1280.1	727.499	1563.42
novel_circ_0009238	282.566	1138.25	557.297	814.133	578.666	717.811	596.066	560.045	519.642	683.995
novel_circ_0009249	1342.19	1576.04	1811.22	895.547	1607.41	1794.53	1390.82	1520.12	2390.36	1661.13
novel_circ_0009255	423.849	525.348	626.959	162.827	192.889	0	0	320.026	311.785	390.854
novel_circ_0009269	211.924	612.906	626.959	569.893	707.259	448.632	298.033	320.026	519.642	488.568
novel_circ_0009283	0	0	348.311	0	192.889	0	0	240.019	0	0
novel_circ_0009294	1200.9	1050.7	1184.26	976.96	1028.74	628.084	1589.51	1760.14	1558.93	1172.56
novel_circ_0009295	1059.62	1138.25	1114.59	1628.27	514.37	1525.35	1589.51	1440.12	1558.93	977.135
novel_circ_0009300	494.49	875.58	1044.93	569.893	1028.74	448.632	794.755	400.032	1455	879.422
novel_circ_0009324	353.207	175.116	278.649	244.24	128.593	0	496.722	320.026	623.571	390.854
novel_circ_0009340	423.849	262.674	487.635	162.827	385.778	628.084	298.033	400.032	0	293.141
novel_circ_0009368	565.131	788.022	278.649	488.48	642.963	628.084	397.377	640.051	311.785	879.422
novel_circ_0009391	847.697	1225.81	1323.58	1302.61	0	1615.07	2284.92	1440.12	2078.57	2247.41
novel_circ_0009392	423.849	875.58	696.621	569.893	707.259	717.811	794.755	560.045	207.857	586.281
novel_circ_0009396	423.849	175.116	208.986	407.067	385.778	179.453	496.722	0	311.785	879.422
novel_circ_0009399	565.131	262.674	905.608	1058.37	707.259	717.811	695.41	880.07	1039.28	879.422
novel_circ_0009421	988.98	262.674	626.959	407.067	192.889	358.905	397.377	160.013	519.642	781.708
novel_circ_0009425	353.207	0	348.311	651.307	192.889	717.811	298.033	480.038	519.642	293.141
novel_circ_0009452	423.849	262.674	208.986	244.24	192.889	0	0	320.026	0	195.427
novel_circ_0009458	423.849	525.348	696.621	732.72	385.778	628.084	695.41	400.032	207.857	293.141
novel_circ_0009476	353.207	525.348	208.986	244.24	514.37	717.811	1291.48	320.026	1143.21	586.281
novel_circ_0009503	141.283	175.116	208.986	0	257.185	179.453	397.377	400.032	519.642	390.854
novel_circ_0009530	1766.04	1488.49	1741.55	1221.2	1800.3	1615.07	2086.23	1920.15	1247.14	1367.99
novel_circ_0009533	847.697	437.79	975.27	1058.37	1157.33	807.537	198.689	1360.11	1455	390.854
novel_circ_0009534	10243	10507	9613.38	11397.9	9965.92	7985.64	8543.61	7280.58	10392.8	9478.21
novel_circ_0009538	0	175.116	208.986	0	257.185	269.179	198.689	160.013	311.785	390.854
novel_circ_0009543	494.49	875.58	696.621	407.067	835.852	807.537	496.722	640.051	519.642	195.427
novel_circ_0009546	423.849	525.348	487.635	569.893	450.074	448.632	198.689	160.013	623.571	586.281
novel_circ_0009552	1483.47	1488.49	905.608	1058.37	1028.74	538.358	0	1120.09	727.499	1172.56
novel_circ_0009553	0	0	0	0	0	0	0	0	623.571	488.568
novel_circ_0009555	141.283	437.79	557.297	488.48	385.778	448.632	0	240.019	0	390.854
novel_circ_0009557	988.98	1313.37	1044.93	488.48	1093.04	1256.17	1092.79	1760.14	519.642	390.854
novel_circ_0009561	282.566	262.674	208.986	244.24	128.593	269.179	0	240.019	0	293.141
novel_circ_0009562	988.98	1138.25	905.608	1384.03	900.148	1615.07	1390.82	1200.1	1351.07	1367.99
novel_circ_0009572	0	0	0	0	0	269.179	198.689	160.013	207.857	195.427
novel_circ_0009583	847.697	875.58	975.27	407.067	514.37	986.99	1390.82	1200.1	1455	879.422
novel_circ_0009591	494.49	875.58	905.608	732.72	450.074	448.632	496.722	800.064	831.428	390.854
novel_circ_0009592	494.49	525.348	348.311	407.067	385.778	448.632	298.033	400.032	519.642	390.854
novel_circ_0009593	11302.6	11557.7	11215.6	9851.01	10994.7	12023.3	9537.06	11680.9	13510.7	9282.78
novel_circ_0009598	494.49	612.906	278.649	325.653	642.963	0	298.033	240.019	519.642	781.708
novel_circ_0009611	353.207	612.906	139.324	325.653	578.666	986.99	794.755	480.038	311.785	390.854
novel_circ_0009656	141.283	0	0	244.24	0	0	0	0	0	0
novel_circ_0009657	918.339	350.232	626.959	732.72	964.444	538.358	695.41	320.026	519.642	683.995
novel_circ_0009658	494.49	0	139.324	162.827	514.37	358.905	0	0	207.857	390.854
novel_circ_0009659	494.49	350.232	626.959	325.653	192.889	0	298.033	0	207.857	195.427
novel_circ_0009676	353.207	0	348.311	569.893	578.666	538.358	0	0	207.857	293.141
novel_circ_0009677	12574.2	10594.5	10937	9036.88	12280.6	6639.75	7550.17	8720.7	8106.42	7817.08
novel_circ_0009678	565.131	1050.7	835.946	244.24	385.778	179.453	198.689	160.013	0	293.141
novel_circ_0009694	423.849	437.79	348.311	488.48	514.37	358.905	397.377	320.026	727.499	683.995
novel_circ_0009706	141.283	175.116	139.324	162.827	192.889	0	0	0	311.785	0
novel_circ_0009732	918.339	875.58	1323.58	976.96	642.963	1166.44	894.099	880.07	1247.14	781.708
novel_circ_0009734	847.697	437.79	835.946	976.96	835.852	1615.07	1092.79	1040.08	831.428	879.422
novel_circ_0009740	1342.19	875.58	696.621	569.893	964.444	538.358	596.066	720.058	1039.28	1563.42
novel_circ_0009741	706.414	1138.25	835.946	895.547	835.852	1076.72	794.755	800.064	727.499	586.281
novel_circ_0009744	565.131	262.674	487.635	325.653	257.185	0	298.033	240.019	623.571	293.141
novel_circ_0009746	423.849	612.906	905.608	407.067	257.185	717.811	596.066	400.032	519.642	390.854
novel_circ_0009763	988.98	1225.81	835.946	732.72	1028.74	897.263	1192.13	1280.1	1247.14	781.708
novel_circ_0009790	353.207	437.79	626.959	488.48	1028.74	717.811	496.722	160.013	207.857	781.708
novel_circ_0009791	353.207	175.116	139.324	244.24	192.889	0	198.689	160.013	0	195.427
novel_circ_0009796	1130.26	1838.72	1253.92	1384.03	1543.11	2422.61	1788.2	1760.14	3221.78	1465.7
novel_circ_0009844	282.566	788.022	417.973	162.827	321.481	628.084	496.722	160.013	207.857	0
novel_circ_0009845	1766.04	963.138	487.635	0	900.148	628.084	397.377	640.051	415.714	586.281
novel_circ_0009848	706.414	612.906	1044.93	732.72	771.555	358.905	198.689	560.045	415.714	293.141
novel_circ_0009849	1342.19	1751.16	2089.86	1465.44	1478.81	897.263	1390.82	1840.15	727.499	683.995
novel_circ_0009851	847.697	788.022	487.635	651.307	450.074	358.905	695.41	560.045	207.857	390.854
novel_circ_0009859	565.131	612.906	835.946	488.48	450.074	538.358	397.377	1520.12	1143.21	195.427
novel_circ_0009885	353.207	175.116	278.649	325.653	321.481	269.179	397.377	480.038	311.785	488.568
novel_circ_0009888	282.566	262.674	208.986	0	385.778	897.263	794.755	720.058	311.785	1367.99
novel_circ_0009889	1342.19	1838.72	1323.58	1791.09	1285.93	2602.06	1688.85	1360.11	1870.71	3029.12
novel_circ_0009892	211.924	350.232	208.986	407.067	257.185	448.632	695.41	0	0	683.995
novel_circ_0009895	282.566	788.022	696.621	1058.37	514.37	1076.72	198.689	400.032	0	488.568
novel_circ_0009896	918.339	1050.7	1253.92	1384.03	964.444	1256.17	894.099	1440.12	1662.86	1270.28
novel_circ_0009906	1271.55	788.022	1184.26	1384.03	771.555	358.905	794.755	720.058	935.356	977.135
novel_circ_0009910	423.849	525.348	417.973	325.653	514.37	448.632	0	160.013	207.857	195.427
novel_circ_0009913	282.566	175.116	139.324	0	321.481	179.453	596.066	400.032	311.785	390.854
novel_circ_0009919	1766.04	1926.28	2647.16	2849.47	1993.18	2602.06	1688.85	2160.17	1558.93	3224.55
novel_circ_0009920	565.131	175.116	208.986	325.653	192.889	0	0	240.019	623.571	683.995
novel_circ_0009921	494.49	525.348	139.324	325.653	321.481	358.905	0	240.019	1143.21	390.854
novel_circ_0009924	0	0	208.986	407.067	0	448.632	496.722	400.032	1039.28	781.708
novel_circ_0009928	353.207	350.232	557.297	0	192.889	538.358	298.033	160.013	207.857	293.141
novel_circ_0009957	847.697	262.674	766.284	407.067	1093.04	1076.72	1291.48	1040.08	1143.21	977.135
novel_circ_0009967	0	0	139.324	569.893	0	0	198.689	0	415.714	195.427
novel_circ_0009969	635.773	612.906	348.311	325.653	0	269.179	198.689	640.051	727.499	293.141
novel_circ_0009981	1624.75	1926.28	1532.57	2035.33	1414.52	1704.8	894.099	1040.08	1143.21	977.135
novel_circ_0009985	141.283	175.116	278.649	162.827	257.185	0	496.722	320.026	207.857	195.427
novel_circ_0010013	423.849	262.674	626.959	244.24	385.778	0	298.033	480.038	623.571	0
novel_circ_0010018	635.773	1663.6	1114.59	569.893	1028.74	1256.17	1390.82	2800.22	935.356	1172.56
novel_circ_0010022	0	350.232	278.649	162.827	385.778	179.453	298.033	640.051	623.571	488.568
novel_circ_0010030	635.773	788.022	626.959	651.307	1028.74	0	496.722	880.07	1039.28	1172.56
novel_circ_0010031	706.414	1050.7	557.297	732.72	707.259	448.632	496.722	320.026	311.785	781.708
novel_circ_0010033	211.924	175.116	348.311	569.893	385.778	179.453	496.722	0	415.714	0
novel_circ_0010034	706.414	1138.25	696.621	1221.2	771.555	179.453	1092.79	640.051	415.714	390.854
novel_circ_0010057	353.207	437.79	0	0	0	0	0	0	0	0
novel_circ_0010059	0	262.674	348.311	162.827	0	358.905	0	0	0	293.141
novel_circ_0010088	282.566	262.674	139.324	325.653	0	358.905	496.722	0	207.857	0
novel_circ_0010092	211.924	175.116	208.986	488.48	257.185	0	0	0	0	195.427
novel_circ_0010108	141.283	175.116	348.311	325.653	192.889	0	298.033	240.019	0	488.568
novel_circ_0010109	706.414	612.906	696.621	976.96	1157.33	358.905	298.033	560.045	207.857	586.281
novel_circ_0010111	635.773	2276.51	626.959	814.133	1414.52	1166.44	496.722	1280.1	519.642	586.281
novel_circ_0010113	211.924	437.79	417.973	162.827	257.185	0	0	240.019	415.714	0
novel_circ_0010121	0	0	278.649	162.827	257.185	179.453	496.722	240.019	0	195.427
novel_circ_0010123	565.131	700.464	1184.26	814.133	964.444	1076.72	496.722	960.077	623.571	781.708
novel_circ_0010124	0	350.232	139.324	162.827	192.889	448.632	496.722	560.045	831.428	683.995
novel_circ_0010138	565.131	175.116	696.621	732.72	192.889	448.632	198.689	640.051	519.642	879.422
novel_circ_0010152	423.849	525.348	696.621	407.067	385.778	628.084	695.41	400.032	519.642	293.141
novel_circ_0010165	211.924	175.116	139.324	0	0	448.632	397.377	320.026	415.714	390.854
novel_circ_0010171	1554.11	1663.6	1532.57	1465.44	2764.74	1076.72	993.443	960.077	935.356	1074.85
novel_circ_0010186	1342.19	525.348	835.946	1139.79	771.555	269.179	596.066	560.045	831.428	683.995
novel_circ_0010189	6075.16	6391.73	6269.59	5943.17	7201.18	2960.97	0	0	3429.64	2442.84
novel_circ_0010190	1200.9	1838.72	835.946	895.547	964.444	717.811	496.722	0	727.499	977.135
novel_circ_0010216	353.207	175.116	626.959	407.067	578.666	628.084	198.689	0	0	195.427
novel_circ_0010217	635.773	262.674	557.297	407.067	385.778	358.905	198.689	240.019	623.571	586.281
novel_circ_0010224	282.566	437.79	557.297	569.893	578.666	179.453	397.377	240.019	519.642	1074.85
novel_circ_0010232	211.924	875.58	766.284	162.827	514.37	448.632	496.722	720.058	415.714	293.141
novel_circ_0010236	1342.19	2013.83	1532.57	1628.27	1350.22	1076.72	1490.16	880.07	727.499	1563.42
novel_circ_0010260	494.49	437.79	278.649	162.827	128.593	0	0	0	0	195.427
novel_circ_0010274	4026.56	3239.65	2647.16	3582.19	3279.11	2153.43	2086.23	1920.15	2078.57	2540.55
novel_circ_0010289	282.566	262.674	139.324	162.827	321.481	179.453	0	400.032	207.857	0
novel_circ_0010317	282.566	175.116	208.986	162.827	321.481	448.632	894.099	160.013	0	0
novel_circ_0010318	635.773	963.138	835.946	976.96	900.148	807.537	198.689	240.019	311.785	390.854
novel_circ_0010353	0	0	278.649	0	0	0	397.377	400.032	0	0
novel_circ_0010357	282.566	175.116	139.324	244.24	192.889	448.632	0	480.038	0	390.854
novel_circ_0010360	211.924	350.232	208.986	488.48	900.148	538.358	397.377	400.032	727.499	586.281
novel_circ_0010361	1977.96	2013.83	1671.89	1709.68	2057.48	2243.16	2880.99	1840.15	2702.14	2051.98
novel_circ_0010382	1200.9	437.79	1393.24	1221.2	1350.22	1884.25	1688.85	1040.08	2182.5	977.135
novel_circ_0010385	1271.55	1225.81	1323.58	1058.37	1285.93	1794.53	1688.85	1760.14	1455	781.708
novel_circ_0010388	282.566	175.116	905.608	732.72	257.185	358.905	298.033	0	311.785	195.427
novel_circ_0010390	141.283	262.674	208.986	162.827	578.666	0	198.689	0	207.857	195.427
novel_circ_0010395	847.697	1313.37	1253.92	1221.2	642.963	1076.72	894.099	880.07	831.428	683.995
novel_circ_0010421	1200.9	262.674	1532.57	1058.37	2057.48	717.811	894.099	1760.14	1039.28	1270.28
novel_circ_0010443	0	0	139.324	162.827	0	538.358	496.722	240.019	415.714	586.281
novel_circ_0010451	423.849	700.464	278.649	244.24	385.778	628.084	397.377	800.064	0	293.141
novel_circ_0010466	847.697	262.674	557.297	488.48	514.37	269.179	298.033	240.019	0	195.427
novel_circ_0010476	211.924	350.232	139.324	162.827	128.593	538.358	0	240.019	0	293.141
novel_circ_0010479	494.49	700.464	975.27	1139.79	642.963	986.99	794.755	880.07	623.571	879.422
novel_circ_0010488	706.414	437.79	696.621	488.48	1028.74	358.905	794.755	640.051	415.714	488.568
novel_circ_0010492	353.207	612.906	626.959	325.653	321.481	179.453	0	160.013	311.785	0
novel_circ_0010495	494.49	350.232	1044.93	732.72	1028.74	538.358	894.099	1040.08	415.714	977.135
novel_circ_0010499	565.131	350.232	557.297	488.48	321.481	628.084	198.689	400.032	623.571	0
novel_circ_0010520	1554.11	1751.16	905.608	1302.61	1028.74	1166.44	1291.48	1120.09	1143.21	977.135
novel_circ_0010536	1483.47	3152.09	2089.86	1465.44	1671.7	1076.72	1589.51	2240.18	1662.86	1954.27
novel_circ_0010551	494.49	1663.6	905.608	976.96	964.444	358.905	496.722	560.045	1247.14	390.854
novel_circ_0010560	494.49	612.906	1323.58	1465.44	578.666	986.99	596.066	560.045	623.571	488.568
novel_circ_0010561	3955.92	5078.36	3343.78	3012.29	3472	2602.06	2880.99	3040.24	2910	3322.26
novel_circ_0010562	0	262.674	0	325.653	514.37	269.179	596.066	160.013	519.642	0
novel_circ_0010571	918.339	525.348	487.635	1221.2	1028.74	897.263	1192.13	1200.1	519.642	488.568
novel_circ_0010573	211.924	175.116	626.959	162.827	642.963	179.453	596.066	320.026	0	390.854
novel_circ_0010575	918.339	1050.7	975.27	895.547	835.852	1076.72	695.41	1200.1	1143.21	488.568
novel_circ_0010593	565.131	350.232	557.297	651.307	771.555	179.453	794.755	400.032	519.642	0
novel_circ_0010602	282.566	262.674	139.324	244.24	128.593	0	0	240.019	0	488.568
novel_circ_0010603	353.207	788.022	208.986	651.307	385.778	269.179	596.066	400.032	415.714	0
novel_circ_0010613	1200.9	612.906	766.284	732.72	707.259	897.263	596.066	800.064	1143.21	683.995
novel_circ_0010617	211.924	0	0	0	0	269.179	198.689	320.026	311.785	195.427
novel_circ_0010624	494.49	0	0	162.827	128.593	448.632	0	0	415.714	293.141
novel_circ_0010625	706.414	1050.7	1184.26	1465.44	1350.22	1525.35	1788.2	2160.17	935.356	1465.7
novel_circ_0010637	141.283	350.232	0	407.067	385.778	269.179	496.722	400.032	311.785	195.427
novel_circ_0010640	211.924	525.348	208.986	488.48	707.259	358.905	0	320.026	519.642	390.854
novel_circ_0010649	2966.94	5078.36	3761.76	3582.19	3536.3	4755.5	3278.36	3680.29	5612.14	4885.68
novel_circ_0010657	494.49	525.348	557.297	569.893	385.778	179.453	198.689	240.019	727.499	390.854
novel_circ_0010668	1554.11	1400.93	1114.59	814.133	1478.81	1166.44	1390.82	960.077	623.571	1563.42
novel_circ_0010669	988.98	963.138	975.27	488.48	578.666	269.179	397.377	320.026	831.428	488.568
novel_circ_0010675	282.566	525.348	487.635	814.133	642.963	538.358	0	640.051	415.714	390.854
novel_circ_0010680	706.414	437.79	208.986	488.48	385.778	179.453	695.41	320.026	311.785	683.995
novel_circ_0010681	494.49	788.022	208.986	0	385.778	358.905	496.722	0	0	293.141
novel_circ_0010685	494.49	437.79	557.297	325.653	257.185	269.179	198.689	240.019	623.571	0
novel_circ_0010712	706.414	700.464	766.284	407.067	771.555	0	496.722	640.051	1143.21	683.995
novel_circ_0010719	635.773	612.906	975.27	0	835.852	628.084	1291.48	1040.08	727.499	488.568
novel_circ_0010728	282.566	262.674	348.311	569.893	642.963	358.905	298.033	640.051	415.714	195.427
novel_circ_0010730	565.131	175.116	139.324	651.307	128.593	0	596.066	240.019	0	0
novel_circ_0010741	353.207	262.674	208.986	0	257.185	269.179	0	0	207.857	0
novel_circ_0010743	565.131	525.348	487.635	895.547	964.444	269.179	596.066	560.045	519.642	1074.85
novel_circ_0010744	353.207	0	835.946	732.72	321.481	0	198.689	320.026	623.571	488.568
novel_circ_0010750	353.207	262.674	139.324	244.24	0	358.905	894.099	240.019	311.785	586.281
novel_circ_0010755	211.924	437.79	0	325.653	707.259	717.811	894.099	800.064	935.356	781.708
novel_circ_0010756	706.414	525.348	0	244.24	385.778	628.084	794.755	1040.08	831.428	879.422
novel_circ_0010771	1130.26	1138.25	1671.89	2198.16	1928.89	1704.8	1986.89	1440.12	1247.14	1661.13
novel_circ_0010776	2048.6	1663.6	2298.85	1791.09	2636.15	1345.9	1490.16	1200.1	1455	1954.27
novel_circ_0010787	282.566	262.674	696.621	407.067	385.778	628.084	0	160.013	207.857	293.141
novel_circ_0010804	494.49	437.79	557.297	732.72	514.37	717.811	794.755	720.058	935.356	390.854
novel_circ_0010805	0	0	0	244.24	128.593	179.453	198.689	320.026	415.714	195.427
novel_circ_0010807	282.566	262.674	417.973	407.067	192.889	0	0	0	0	488.568
novel_circ_0010809	706.414	525.348	0	325.653	321.481	448.632	198.689	0	0	488.568
novel_circ_0010811	423.849	262.674	348.311	162.827	128.593	0	397.377	160.013	0	0
novel_circ_0010819	423.849	525.348	348.311	569.893	450.074	269.179	298.033	240.019	415.714	390.854
novel_circ_0010827	988.98	963.138	348.311	407.067	642.963	986.99	397.377	640.051	831.428	683.995
novel_circ_0010851	353.207	262.674	487.635	488.48	257.185	269.179	496.722	0	0	293.141
novel_circ_0010852	282.566	350.232	139.324	407.067	385.778	0	0	240.019	0	390.854
novel_circ_0010853	211.924	437.79	348.311	162.827	321.481	358.905	198.689	160.013	0	0
novel_circ_0010863	141.283	175.116	208.986	244.24	514.37	269.179	0	0	415.714	488.568
novel_circ_0010866	494.49	175.116	208.986	325.653	128.593	0	496.722	240.019	519.642	195.427
novel_circ_0010873	353.207	350.232	278.649	244.24	0	448.632	298.033	320.026	415.714	390.854
novel_circ_0010887	141.283	0	0	0	128.593	0	0	240.019	207.857	0
novel_circ_0010900	2401.81	1576.04	2229.19	2116.75	2636.15	2960.97	1688.85	1680.13	2806.07	2540.55
novel_circ_0010903	1130.26	1225.81	696.621	488.48	1157.33	1615.07	1490.16	720.058	831.428	977.135
novel_circ_0010912	282.566	262.674	139.324	407.067	257.185	0	794.755	320.026	0	683.995
novel_circ_0010915	282.566	612.906	348.311	244.24	1157.33	269.179	0	480.038	415.714	390.854
novel_circ_0010923	423.849	175.116	278.649	0	192.889	0	496.722	160.013	0	0
novel_circ_0010933	635.773	262.674	348.311	488.48	1285.93	179.453	496.722	240.019	311.785	0
novel_circ_0010937	494.49	350.232	208.986	407.067	450.074	269.179	198.689	160.013	415.714	0
novel_circ_0010938	353.207	437.79	348.311	325.653	128.593	269.179	198.689	240.019	311.785	195.427
novel_circ_0010941	0	175.116	0	0	257.185	807.537	0	560.045	311.785	0
novel_circ_0010942	0	175.116	0	244.24	192.889	179.453	198.689	240.019	415.714	488.568
novel_circ_0010960	282.566	175.116	626.959	244.24	321.481	0	198.689	320.026	0	0
novel_circ_0010965	211.924	525.348	348.311	162.827	450.074	358.905	298.033	480.038	519.642	977.135
novel_circ_0010969	847.697	612.906	557.297	976.96	900.148	628.084	1490.16	880.07	623.571	781.708
novel_circ_0010972	706.414	788.022	696.621	407.067	257.185	1704.8	1092.79	800.064	831.428	683.995
novel_circ_0010980	0	0	0	162.827	192.889	179.453	0	0	0	0
novel_circ_0010995	282.566	437.79	487.635	244.24	192.889	179.453	596.066	160.013	0	683.995
novel_circ_0011005	1624.75	700.464	1253.92	976.96	1350.22	628.084	1390.82	1360.11	1558.93	1074.85
novel_circ_0011011	988.98	788.022	766.284	651.307	385.778	986.99	1887.54	960.077	727.499	879.422
novel_circ_0011012	565.131	612.906	905.608	1302.61	707.259	448.632	794.755	560.045	519.642	390.854
novel_circ_0011038	282.566	175.116	208.986	162.827	128.593	269.179	496.722	320.026	0	0
novel_circ_0011043	565.131	700.464	766.284	651.307	642.963	538.358	298.033	0	311.785	488.568
novel_circ_0011048	706.414	1313.37	766.284	651.307	1028.74	448.632	298.033	640.051	415.714	195.427
novel_circ_0011089	2048.6	1225.81	1532.57	1139.79	1543.11	986.99	1887.54	1680.13	2494.28	1270.28
novel_circ_0011092	353.207	612.906	208.986	244.24	385.778	0	0	0	0	195.427
novel_circ_0011097	2755.02	2364.07	2298.85	2605.23	2250.37	2153.43	1887.54	2880.23	3117.85	1758.84
novel_circ_0011107	423.849	1050.7	835.946	732.72	707.259	1076.72	1490.16	720.058	1351.07	781.708
novel_circ_0011117	1059.62	1663.6	1044.93	976.96	707.259	717.811	993.443	1200.1	1351.07	1367.99
novel_circ_0011120	1412.83	525.348	1114.59	569.893	1800.3	1704.8	894.099	960.077	831.428	1270.28
novel_circ_0011125	777.056	1225.81	835.946	1465.44	771.555	1256.17	1589.51	800.064	1247.14	683.995
novel_circ_0011133	423.849	1400.93	835.946	651.307	1093.04	986.99	1390.82	1040.08	1766.78	1270.28
novel_circ_0011136	847.697	525.348	417.973	0	514.37	628.084	298.033	400.032	311.785	488.568
novel_circ_0011142	353.207	262.674	278.649	162.827	257.185	0	298.033	160.013	311.785	390.854
novel_circ_0011146	1059.62	1400.93	905.608	732.72	835.852	1166.44	894.099	560.045	519.642	977.135
novel_circ_0011147	2543.09	1926.28	4388.71	3012.29	2314.67	3947.96	3179.02	1920.15	2390.36	1661.13
novel_circ_0011159	847.697	1838.72	1253.92	1384.03	1285.93	1076.72	1490.16	1680.13	1558.93	1465.7
novel_circ_0011196	565.131	700.464	626.959	569.893	128.593	358.905	496.722	400.032	415.714	488.568
novel_circ_0011203	565.131	262.674	487.635	569.893	321.481	358.905	496.722	160.013	311.785	195.427
novel_circ_0011207	141.283	437.79	417.973	0	450.074	628.084	397.377	480.038	415.714	683.995
novel_circ_0011208	706.414	1138.25	975.27	488.48	835.852	358.905	298.033	640.051	623.571	683.995
novel_circ_0011212	565.131	437.79	557.297	569.893	257.185	717.811	794.755	480.038	623.571	488.568
novel_circ_0011238	141.283	350.232	348.311	162.827	514.37	269.179	0	160.013	0	0
novel_circ_0011253	635.773	525.348	417.973	651.307	707.259	717.811	794.755	480.038	1039.28	0
novel_circ_0011261	211.924	437.79	139.324	162.827	128.593	538.358	0	0	0	0
novel_circ_0011263	847.697	0	696.621	325.653	450.074	538.358	397.377	320.026	415.714	195.427
novel_circ_0011268	282.566	175.116	278.649	162.827	450.074	0	198.689	160.013	0	0
novel_circ_0011273	494.49	700.464	626.959	895.547	321.481	179.453	397.377	480.038	519.642	977.135
novel_circ_0011278	1412.83	1225.81	1253.92	1628.27	707.259	1166.44	993.443	1360.11	1039.28	1074.85
novel_circ_0011285	918.339	612.906	557.297	488.48	642.963	179.453	0	400.032	519.642	390.854
novel_circ_0011291	565.131	525.348	835.946	0	642.963	1256.17	596.066	880.07	415.714	488.568
novel_circ_0011296	282.566	175.116	0	0	128.593	269.179	298.033	400.032	207.857	195.427
novel_circ_0011304	211.924	788.022	417.973	488.48	192.889	269.179	198.689	320.026	415.714	0
novel_circ_0011310	12503.5	9981.61	10449.3	11316.5	10480.3	9600.72	9239.02	9600.77	11120.3	8696.5
novel_circ_0011311	1271.55	963.138	766.284	407.067	900.148	1615.07	794.755	1120.09	1039.28	586.281
novel_circ_0011317	211.924	0	139.324	407.067	0	179.453	0	480.038	311.785	293.141
novel_circ_0011330	3814.64	2188.95	2089.86	2279.57	2186.07	1256.17	1390.82	1520.12	1351.07	1758.84
novel_circ_0011339	1059.62	1050.7	1184.26	569.893	835.852	1166.44	1490.16	1040.08	727.499	977.135
novel_circ_0011342	777.056	612.906	1184.26	1139.79	964.444	1615.07	1192.13	560.045	1351.07	1563.42
novel_circ_0011343	282.566	350.232	208.986	244.24	321.481	538.358	596.066	640.051	1247.14	195.427
novel_circ_0011344	1130.26	963.138	835.946	1384.03	578.666	807.537	894.099	1120.09	1143.21	1172.56
novel_circ_0011349	635.773	612.906	835.946	569.893	707.259	358.905	1192.13	480.038	415.714	195.427
novel_circ_0011359	353.207	612.906	208.986	244.24	257.185	717.811	198.689	240.019	415.714	195.427
novel_circ_0011368	141.283	525.348	208.986	407.067	257.185	269.179	298.033	480.038	831.428	488.568
novel_circ_0011371	1200.9	1488.49	626.959	895.547	1028.74	1615.07	1192.13	1520.12	1351.07	879.422
novel_circ_0011411	1059.62	525.348	417.973	651.307	1028.74	1345.9	894.099	880.07	207.857	488.568
novel_circ_0011418	1200.9	1313.37	1393.24	1628.27	1993.18	897.263	993.443	1120.09	831.428	1465.7
novel_circ_0011425	1059.62	525.348	1253.92	732.72	771.555	358.905	1092.79	800.064	1143.21	1367.99
novel_circ_0011446	141.283	175.116	208.986	162.827	128.593	628.084	695.41	1040.08	1143.21	1367.99
novel_circ_0011448	3320.15	2013.83	3065.13	2686.64	1993.18	3499.33	3377.71	3200.26	3325.71	2638.26
novel_circ_0011449	1412.83	1050.7	1393.24	1221.2	1928.89	1884.25	1490.16	1680.13	1455	2345.12
novel_circ_0011486	1200.9	1050.7	626.959	976.96	707.259	358.905	695.41	560.045	311.785	586.281
novel_circ_0011487	565.131	963.138	1044.93	651.307	514.37	1256.17	695.41	1040.08	519.642	1465.7
novel_circ_0011493	1130.26	2626.74	1532.57	569.893	1928.89	1704.8	1788.2	1520.12	1870.71	781.708
novel_circ_0011495	494.49	525.348	139.324	651.307	835.852	986.99	397.377	320.026	831.428	1172.56
novel_circ_0011506	0	350.232	348.311	407.067	257.185	628.084	397.377	240.019	311.785	586.281
novel_circ_0011530	353.207	525.348	487.635	407.067	321.481	269.179	794.755	480.038	207.857	293.141
novel_circ_0011531	211.924	175.116	278.649	407.067	0	179.453	198.689	240.019	415.714	390.854
novel_circ_0011535	282.566	175.116	208.986	162.827	385.778	0	0	0	207.857	488.568
novel_circ_0011541	777.056	0	696.621	407.067	964.444	448.632	794.755	720.058	207.857	488.568
novel_circ_0011551	2966.94	2188.95	2925.81	2035.33	2893.33	2243.16	2880.99	2160.17	3741.43	2540.55
novel_circ_0011556	777.056	788.022	1462.9	976.96	1221.63	1615.07	1092.79	880.07	727.499	293.141
novel_circ_0011568	211.924	262.674	0	244.24	0	0	198.689	480.038	0	0
novel_circ_0011569	282.566	175.116	557.297	488.48	385.778	179.453	0	240.019	0	0
novel_circ_0011571	847.697	612.906	835.946	1628.27	1671.7	628.084	894.099	560.045	831.428	488.568
novel_circ_0011572	494.49	0	208.986	325.653	385.778	0	198.689	0	0	0
novel_circ_0011573	2825.66	2364.07	2368.51	1953.92	1993.18	1435.62	1291.48	1120.09	1766.78	1074.85
novel_circ_0011580	282.566	175.116	208.986	488.48	128.593	0	0	160.013	0	195.427
novel_circ_0011585	1271.55	1138.25	696.621	1139.79	578.666	986.99	496.722	1040.08	1558.93	781.708
novel_circ_0011588	282.566	175.116	208.986	407.067	192.889	269.179	0	400.032	0	0
novel_circ_0011597	353.207	175.116	139.324	162.827	257.185	448.632	1092.79	0	311.785	683.995
novel_circ_0011620	141.283	437.79	208.986	244.24	192.889	179.453	198.689	0	0	0
novel_circ_0011627	1342.19	1050.7	1253.92	1221.2	1093.04	1435.62	1291.48	1840.15	1558.93	1954.27
novel_circ_0011647	706.414	350.232	626.959	488.48	707.259	538.358	0	560.045	0	683.995
novel_circ_0011671	282.566	262.674	487.635	488.48	257.185	628.084	397.377	640.051	519.642	195.427
novel_circ_0011691	282.566	350.232	417.973	488.48	385.778	897.263	496.722	400.032	311.785	586.281
novel_circ_0011692	1766.04	1138.25	1114.59	1139.79	1414.52	538.358	1192.13	640.051	831.428	781.708
novel_circ_0011723	141.283	0	0	0	0	0	0	0	0	0
novel_circ_0011751	423.849	350.232	417.973	814.133	128.593	0	298.033	560.045	0	488.568
novel_circ_0011755	635.773	350.232	348.311	244.24	192.889	448.632	298.033	320.026	415.714	0
novel_circ_0011782	0	437.79	487.635	162.827	450.074	0	397.377	400.032	207.857	683.995
novel_circ_0011790	1200.9	1225.81	1671.89	488.48	1285.93	1345.9	993.443	1200.1	1662.86	1367.99
novel_circ_0011791	282.566	350.232	208.986	325.653	192.889	0	496.722	400.032	415.714	390.854
novel_circ_0011793	1554.11	612.906	696.621	1302.61	1157.33	897.263	1390.82	2000.16	1766.78	1856.56
novel_circ_0011795	1412.83	1138.25	905.608	1139.79	1221.63	1884.25	1589.51	2080.17	1974.64	1661.13
novel_circ_0011808	141.283	175.116	139.324	162.827	257.185	179.453	0	160.013	0	293.141
novel_circ_0011814	635.773	350.232	348.311	244.24	128.593	358.905	695.41	480.038	519.642	293.141
novel_circ_0011842	494.49	437.79	278.649	162.827	578.666	269.179	496.722	720.058	311.785	488.568
novel_circ_0011849	777.056	612.906	835.946	407.067	642.963	1166.44	1192.13	720.058	311.785	488.568
novel_circ_0011852	1412.83	2013.83	1184.26	1872.51	1285.93	1704.8	993.443	880.07	1766.78	977.135
novel_circ_0011857	494.49	262.674	208.986	569.893	578.666	179.453	298.033	400.032	207.857	0
novel_circ_0011860	988.98	700.464	975.27	1791.09	964.444	897.263	1986.89	1120.09	415.714	1661.13
novel_circ_0011872	141.283	350.232	417.973	407.067	128.593	358.905	298.033	400.032	831.428	293.141
novel_circ_0011878	706.414	700.464	835.946	569.893	450.074	538.358	397.377	960.077	519.642	488.568
novel_circ_0011884	353.207	612.906	487.635	407.067	578.666	269.179	794.755	560.045	207.857	488.568
novel_circ_0011909	141.283	0	208.986	488.48	385.778	358.905	596.066	320.026	519.642	293.141
novel_circ_0011910	282.566	437.79	557.297	162.827	192.889	628.084	397.377	240.019	623.571	586.281
novel_circ_0011912	2260.53	2276.51	2647.16	2360.99	1993.18	3140.42	2384.26	1840.15	1662.86	2345.12
novel_circ_0011923	423.849	262.674	348.311	0	0	269.179	496.722	240.019	311.785	879.422
novel_circ_0011939	1200.9	963.138	1044.93	1302.61	964.444	717.811	496.722	480.038	415.714	1563.42
novel_circ_0011941	353.207	437.79	208.986	325.653	321.481	807.537	0	320.026	519.642	586.281
novel_circ_0011948	282.566	0	348.311	488.48	192.889	717.811	496.722	240.019	415.714	195.427
novel_circ_0011959	0	0	0	0	128.593	0	0	0	0	0
novel_circ_0011961	2048.6	3064.53	1880.88	1953.92	2314.67	2781.52	3477.05	2720.22	2390.36	2540.55
novel_circ_0011962	565.131	788.022	905.608	1384.03	642.963	897.263	695.41	1040.08	1558.93	781.708
novel_circ_0011975	353.207	437.79	278.649	732.72	257.185	269.179	695.41	160.013	311.785	390.854
novel_circ_0011982	1059.62	875.58	1114.59	895.547	642.963	717.811	695.41	560.045	311.785	781.708
novel_circ_0011986	988.98	1488.49	835.946	1302.61	771.555	897.263	1192.13	1200.1	1766.78	1270.28
novel_circ_0011996	353.207	262.674	139.324	244.24	385.778	0	0	560.045	519.642	293.141
novel_circ_0012036	141.283	350.232	0	244.24	0	0	0	400.032	0	0
novel_circ_0012062	847.697	875.58	835.946	814.133	450.074	1166.44	0	1360.11	1039.28	879.422
novel_circ_0012071	494.49	437.79	905.608	244.24	450.074	269.179	695.41	880.07	311.785	1172.56
novel_circ_0012074	706.414	525.348	487.635	407.067	514.37	628.084	894.099	240.019	727.499	586.281
novel_circ_0012081	847.697	1488.49	835.946	976.96	514.37	717.811	1986.89	1120.09	1143.21	1563.42
novel_circ_0012082	353.207	262.674	557.297	488.48	578.666	807.537	298.033	240.019	0	0
novel_circ_0012083	706.414	525.348	905.608	244.24	514.37	538.358	894.099	560.045	831.428	488.568
novel_circ_0012084	1059.62	700.464	835.946	1139.79	835.852	717.811	894.099	400.032	935.356	1074.85
novel_circ_0012085	282.566	175.116	417.973	244.24	450.074	0	695.41	320.026	311.785	293.141
novel_circ_0012098	423.849	0	0	488.48	257.185	717.811	397.377	400.032	311.785	195.427
novel_circ_0012121	494.49	788.022	208.986	244.24	514.37	448.632	0	560.045	519.642	293.141
novel_circ_0012128	565.131	525.348	696.621	1221.2	1478.81	628.084	397.377	640.051	519.642	293.141
novel_circ_0012131	141.283	350.232	557.297	0	385.778	269.179	496.722	240.019	0	195.427
novel_circ_0012134	494.49	525.348	278.649	407.067	192.889	358.905	0	0	415.714	195.427
novel_circ_0012138	211.924	350.232	417.973	569.893	450.074	358.905	496.722	0	0	0
novel_circ_0012142	0	0	0	0	0	0	0	0	0	0
novel_circ_0012150	494.49	262.674	417.973	488.48	128.593	0	496.722	0	519.642	195.427
novel_circ_0012156	635.773	262.674	278.649	325.653	257.185	807.537	397.377	560.045	727.499	586.281
novel_circ_0012169	353.207	350.232	348.311	244.24	321.481	448.632	496.722	560.045	311.785	0
novel_circ_0012171	353.207	525.348	487.635	325.653	1028.74	179.453	198.689	240.019	415.714	781.708
