# Supplementary material for: Key circRNAs from goat: discovery, integrated regulatory network and their putative roles in the differentiation of intramuscular adipocytes
Source: BMC Genomics. 2023 Jan 28;24:51. doi: 10.1186/s12864-023-09141-7 (PMC9883971; doi:10.1186/s12864-023-09141-7)
Supplement: Supplementary file 4 — Additional file 4: Supplementary Material S3. The predicted results of miRNA-circRNAs binding pair. [file 12864_2023_9141_MOESM4_ESM.xlsx]

## Sheet: miRNA-circRNAs binding pair
Supplementary Material S3: The predicted results of miRNA-circRNAs binding pair
miRNAID	circRNA ID
chi-let-7a-3p	novel_circ_0000054
chi-let-7a-3p	novel_circ_0000056
chi-let-7a-3p	novel_circ_0000057
chi-let-7a-3p	novel_circ_0000199
chi-let-7a-3p	novel_circ_0002753
chi-let-7a-3p	novel_circ_0003272
chi-let-7a-3p	novel_circ_0003436
chi-let-7a-3p	novel_circ_0003436_junction_seq
chi-let-7a-3p	novel_circ_0006309
chi-let-7a-3p	novel_circ_0008520
chi-let-7a-3p	novel_circ_0008520_junction_seq
chi-let-7a-3p	novel_circ_0009845
chi-let-7a-3p	novel_circ_0009848
chi-let-7a-3p	novel_circ_0009849
chi-let-7a-3p	novel_circ_0009851
chi-let-7a-3p	novel_circ_0011048
chi-let-7a-5p	novel_circ_0001128
chi-let-7a-5p	novel_circ_0001412
chi-let-7a-5p	novel_circ_0003134
chi-let-7a-5p	novel_circ_0003371
chi-let-7a-5p	novel_circ_0003371_junction_seq
chi-let-7a-5p	novel_circ_0003518
chi-let-7a-5p	novel_circ_0004407
chi-let-7a-5p	novel_circ_0004832
chi-let-7a-5p	novel_circ_0005249
chi-let-7a-5p	novel_circ_0005481
chi-let-7a-5p	novel_circ_0005716
chi-let-7a-5p	novel_circ_0005878
chi-let-7a-5p	novel_circ_0005880
chi-let-7a-5p	novel_circ_0005884
chi-let-7a-5p	novel_circ_0005888
chi-let-7a-5p	novel_circ_0006317
chi-let-7a-5p	novel_circ_0007093
chi-let-7a-5p	novel_circ_0007093_junction_seq
chi-let-7a-5p	novel_circ_0007890
chi-let-7a-5p	novel_circ_0008317
chi-let-7a-5p	novel_circ_0008317_junction_seq
chi-let-7a-5p	novel_circ_0009538
chi-let-7a-5p	novel_circ_0009677
chi-let-7a-5p	novel_circ_0009919
chi-let-7a-5p	novel_circ_0010536
chi-let-7a-5p	novel_circ_0011691
chi-let-7a-5p	novel_circ_0011691_junction_seq
chi-let-7b-3p	novel_circ_0000054
chi-let-7b-3p	novel_circ_0000056
chi-let-7b-3p	novel_circ_0000057
chi-let-7b-3p	novel_circ_0000199
chi-let-7b-3p	novel_circ_0002753
chi-let-7b-3p	novel_circ_0003272
chi-let-7b-3p	novel_circ_0003436
chi-let-7b-3p	novel_circ_0003436_junction_seq
chi-let-7b-3p	novel_circ_0006309
chi-let-7b-3p	novel_circ_0006345
chi-let-7b-3p	novel_circ_0008520
chi-let-7b-3p	novel_circ_0008520_junction_seq
chi-let-7b-3p	novel_circ_0009562
chi-let-7b-3p	novel_circ_0009562_junction_seq
chi-let-7b-3p	novel_circ_0009845
chi-let-7b-3p	novel_circ_0009848
chi-let-7b-3p	novel_circ_0009849
chi-let-7b-3p	novel_circ_0009851
chi-let-7b-3p	novel_circ_0011048
chi-let-7b-5p	novel_circ_0001128
chi-let-7b-5p	novel_circ_0001412
chi-let-7b-5p	novel_circ_0003134
chi-let-7b-5p	novel_circ_0003371
chi-let-7b-5p	novel_circ_0003371_junction_seq
chi-let-7b-5p	novel_circ_0003518
chi-let-7b-5p	novel_circ_0004407
chi-let-7b-5p	novel_circ_0004832
chi-let-7b-5p	novel_circ_0005249
chi-let-7b-5p	novel_circ_0005481
chi-let-7b-5p	novel_circ_0005716
chi-let-7b-5p	novel_circ_0005878
chi-let-7b-5p	novel_circ_0005880
chi-let-7b-5p	novel_circ_0005884
chi-let-7b-5p	novel_circ_0005888
chi-let-7b-5p	novel_circ_0006317
chi-let-7b-5p	novel_circ_0007093
chi-let-7b-5p	novel_circ_0007093_junction_seq
chi-let-7b-5p	novel_circ_0007890
chi-let-7b-5p	novel_circ_0008317
chi-let-7b-5p	novel_circ_0008317_junction_seq
chi-let-7b-5p	novel_circ_0009538
chi-let-7b-5p	novel_circ_0009677
chi-let-7b-5p	novel_circ_0009919
chi-let-7b-5p	novel_circ_0010536
chi-let-7b-5p	novel_circ_0011691
chi-let-7b-5p	novel_circ_0011691_junction_seq
chi-let-7c-3p	novel_circ_0000334
chi-let-7c-3p	novel_circ_0002761
chi-let-7c-3p	novel_circ_0004228
chi-let-7c-3p	novel_circ_0004661
chi-let-7c-3p	novel_circ_0005054
chi-let-7c-3p	novel_circ_0005511
chi-let-7c-3p	novel_circ_0005515
chi-let-7c-3p	novel_circ_0005723
chi-let-7c-3p	novel_circ_0006123
chi-let-7c-3p	novel_circ_0006756
chi-let-7c-3p	novel_circ_0006760
chi-let-7c-3p	novel_circ_0006760_junction_seq
chi-let-7c-3p	novel_circ_0006761
chi-let-7c-3p	novel_circ_0006761_junction_seq
chi-let-7c-3p	novel_circ_0006788
chi-let-7c-3p	novel_circ_0007052
chi-let-7c-3p	novel_circ_0008645
chi-let-7c-3p	novel_circ_0009058
chi-let-7c-3p	novel_circ_0010613
chi-let-7c-3p	novel_circ_0011912
chi-let-7c-5p	novel_circ_0001128
chi-let-7c-5p	novel_circ_0001412
chi-let-7c-5p	novel_circ_0003134
chi-let-7c-5p	novel_circ_0003371
chi-let-7c-5p	novel_circ_0003371_junction_seq
chi-let-7c-5p	novel_circ_0003518
chi-let-7c-5p	novel_circ_0004407
chi-let-7c-5p	novel_circ_0004832
chi-let-7c-5p	novel_circ_0005249
chi-let-7c-5p	novel_circ_0005481
chi-let-7c-5p	novel_circ_0005716
chi-let-7c-5p	novel_circ_0005878
chi-let-7c-5p	novel_circ_0005880
chi-let-7c-5p	novel_circ_0005884
chi-let-7c-5p	novel_circ_0005888
chi-let-7c-5p	novel_circ_0006317
chi-let-7c-5p	novel_circ_0007093
chi-let-7c-5p	novel_circ_0007093_junction_seq
chi-let-7c-5p	novel_circ_0007890
chi-let-7c-5p	novel_circ_0008317
chi-let-7c-5p	novel_circ_0008317_junction_seq
chi-let-7c-5p	novel_circ_0009538
chi-let-7c-5p	novel_circ_0009677
chi-let-7c-5p	novel_circ_0009919
chi-let-7c-5p	novel_circ_0010536
chi-let-7c-5p	novel_circ_0011691
chi-let-7c-5p	novel_circ_0011691_junction_seq
chi-let-7d-3p	novel_circ_0000371
chi-let-7d-3p	novel_circ_0002454
chi-let-7d-5p	novel_circ_0001128
chi-let-7d-5p	novel_circ_0001412
chi-let-7d-5p	novel_circ_0003134
chi-let-7d-5p	novel_circ_0003371
chi-let-7d-5p	novel_circ_0003371_junction_seq
chi-let-7d-5p	novel_circ_0003518
chi-let-7d-5p	novel_circ_0004407
chi-let-7d-5p	novel_circ_0004832
chi-let-7d-5p	novel_circ_0005249
chi-let-7d-5p	novel_circ_0005481
chi-let-7d-5p	novel_circ_0005716
chi-let-7d-5p	novel_circ_0005878
chi-let-7d-5p	novel_circ_0005880
chi-let-7d-5p	novel_circ_0005884
chi-let-7d-5p	novel_circ_0005888
chi-let-7d-5p	novel_circ_0006317
chi-let-7d-5p	novel_circ_0007093
chi-let-7d-5p	novel_circ_0007093_junction_seq
chi-let-7d-5p	novel_circ_0007890
chi-let-7d-5p	novel_circ_0008317
chi-let-7d-5p	novel_circ_0008317_junction_seq
chi-let-7d-5p	novel_circ_0009538
chi-let-7d-5p	novel_circ_0009677
chi-let-7d-5p	novel_circ_0009919
chi-let-7d-5p	novel_circ_0010536
chi-let-7d-5p	novel_circ_0011691
chi-let-7d-5p	novel_circ_0011691_junction_seq
chi-let-7e-3p	novel_circ_0000070
chi-let-7e-3p	novel_circ_0004036
chi-let-7e-3p	novel_circ_0004036_junction_seq
chi-let-7e-3p	novel_circ_0004037
chi-let-7e-3p	novel_circ_0010866
chi-let-7e-5p	novel_circ_0001128
chi-let-7e-5p	novel_circ_0001412
chi-let-7e-5p	novel_circ_0003134
chi-let-7e-5p	novel_circ_0003371
chi-let-7e-5p	novel_circ_0003371_junction_seq
chi-let-7e-5p	novel_circ_0003518
chi-let-7e-5p	novel_circ_0004407
chi-let-7e-5p	novel_circ_0004832
chi-let-7e-5p	novel_circ_0005249
chi-let-7e-5p	novel_circ_0005481
chi-let-7e-5p	novel_circ_0005716
chi-let-7e-5p	novel_circ_0005878
chi-let-7e-5p	novel_circ_0005880
chi-let-7e-5p	novel_circ_0005884
chi-let-7e-5p	novel_circ_0005888
chi-let-7e-5p	novel_circ_0006317
chi-let-7e-5p	novel_circ_0007093
chi-let-7e-5p	novel_circ_0007093_junction_seq
chi-let-7e-5p	novel_circ_0007890
chi-let-7e-5p	novel_circ_0008317
chi-let-7e-5p	novel_circ_0008317_junction_seq
chi-let-7e-5p	novel_circ_0009538
chi-let-7e-5p	novel_circ_0009677
chi-let-7e-5p	novel_circ_0009919
chi-let-7e-5p	novel_circ_0010536
chi-let-7e-5p	novel_circ_0011691
chi-let-7e-5p	novel_circ_0011691_junction_seq
chi-let-7f-3p	novel_circ_0000054
chi-let-7f-3p	novel_circ_0000056
chi-let-7f-3p	novel_circ_0000057
chi-let-7f-3p	novel_circ_0000199
chi-let-7f-3p	novel_circ_0001751
chi-let-7f-3p	novel_circ_0003272
chi-let-7f-3p	novel_circ_0003436
chi-let-7f-3p	novel_circ_0003436_junction_seq
chi-let-7f-3p	novel_circ_0006309
chi-let-7f-3p	novel_circ_0007477
chi-let-7f-3p	novel_circ_0008520
chi-let-7f-3p	novel_circ_0008520_junction_seq
chi-let-7f-3p	novel_circ_0009845
chi-let-7f-3p	novel_circ_0009848
chi-let-7f-3p	novel_circ_0009849
chi-let-7f-3p	novel_circ_0009851
chi-let-7f-3p	novel_circ_0011048
chi-let-7f-5p	novel_circ_0001128
chi-let-7f-5p	novel_circ_0001412
chi-let-7f-5p	novel_circ_0003134
chi-let-7f-5p	novel_circ_0003371
chi-let-7f-5p	novel_circ_0003371_junction_seq
chi-let-7f-5p	novel_circ_0003518
chi-let-7f-5p	novel_circ_0004407
chi-let-7f-5p	novel_circ_0004832
chi-let-7f-5p	novel_circ_0005249
chi-let-7f-5p	novel_circ_0005481
chi-let-7f-5p	novel_circ_0005716
chi-let-7f-5p	novel_circ_0005878
chi-let-7f-5p	novel_circ_0005880
chi-let-7f-5p	novel_circ_0005884
chi-let-7f-5p	novel_circ_0005888
chi-let-7f-5p	novel_circ_0006317
chi-let-7f-5p	novel_circ_0007093
chi-let-7f-5p	novel_circ_0007093_junction_seq
chi-let-7f-5p	novel_circ_0007890
chi-let-7f-5p	novel_circ_0008317
chi-let-7f-5p	novel_circ_0008317_junction_seq
chi-let-7f-5p	novel_circ_0009538
chi-let-7f-5p	novel_circ_0009677
chi-let-7f-5p	novel_circ_0009919
chi-let-7f-5p	novel_circ_0010536
chi-let-7f-5p	novel_circ_0011691
chi-let-7f-5p	novel_circ_0011691_junction_seq
chi-let-7g-3p	novel_circ_0000046
chi-let-7g-3p	novel_circ_0000046_junction_seq
chi-let-7g-3p	novel_circ_0000054
chi-let-7g-3p	novel_circ_0000056
chi-let-7g-3p	novel_circ_0000057
chi-let-7g-3p	novel_circ_0000165
chi-let-7g-3p	novel_circ_0001412
chi-let-7g-3p	novel_circ_0001564
chi-let-7g-3p	novel_circ_0001568
chi-let-7g-3p	novel_circ_0001569
chi-let-7g-3p	novel_circ_0002761
chi-let-7g-3p	novel_circ_0003627
chi-let-7g-3p	novel_circ_0004865
chi-let-7g-3p	novel_circ_0005179
chi-let-7g-3p	novel_circ_0005905
chi-let-7g-3p	novel_circ_0006315
chi-let-7g-3p	novel_circ_0006387
chi-let-7g-3p	novel_circ_0007292
chi-let-7g-3p	novel_circ_0008444
chi-let-7g-3p	novel_circ_0010018
chi-let-7g-3p	novel_circ_0010018_junction_seq
chi-let-7g-3p	novel_circ_0010476
chi-let-7g-3p	novel_circ_0011011
chi-let-7g-3p	novel_circ_0011585
chi-let-7g-5p	novel_circ_0001128
chi-let-7g-5p	novel_circ_0001412
chi-let-7g-5p	novel_circ_0003134
chi-let-7g-5p	novel_circ_0003371
chi-let-7g-5p	novel_circ_0003371_junction_seq
chi-let-7g-5p	novel_circ_0003518
chi-let-7g-5p	novel_circ_0004407
chi-let-7g-5p	novel_circ_0004832
chi-let-7g-5p	novel_circ_0005249
chi-let-7g-5p	novel_circ_0005481
chi-let-7g-5p	novel_circ_0005716
chi-let-7g-5p	novel_circ_0005878
chi-let-7g-5p	novel_circ_0005880
chi-let-7g-5p	novel_circ_0005884
chi-let-7g-5p	novel_circ_0005888
chi-let-7g-5p	novel_circ_0006317
chi-let-7g-5p	novel_circ_0007093
chi-let-7g-5p	novel_circ_0007093_junction_seq
chi-let-7g-5p	novel_circ_0007890
chi-let-7g-5p	novel_circ_0008317
chi-let-7g-5p	novel_circ_0008317_junction_seq
chi-let-7g-5p	novel_circ_0009538
chi-let-7g-5p	novel_circ_0009677
chi-let-7g-5p	novel_circ_0009919
chi-let-7g-5p	novel_circ_0010536
chi-let-7g-5p	novel_circ_0011691
chi-let-7g-5p	novel_circ_0011691_junction_seq
chi-let-7i-3p	novel_circ_0001016
chi-let-7i-3p	novel_circ_0001651
chi-let-7i-3p	novel_circ_0001651_junction_seq
chi-let-7i-3p	novel_circ_0002668
chi-let-7i-3p	novel_circ_0005738
chi-let-7i-3p	novel_circ_0005738_junction_seq
chi-let-7i-5p	novel_circ_0001128
chi-let-7i-5p	novel_circ_0001412
chi-let-7i-5p	novel_circ_0003134
chi-let-7i-5p	novel_circ_0003371
chi-let-7i-5p	novel_circ_0003371_junction_seq
chi-let-7i-5p	novel_circ_0003518
chi-let-7i-5p	novel_circ_0004407
chi-let-7i-5p	novel_circ_0004832
chi-let-7i-5p	novel_circ_0005249
chi-let-7i-5p	novel_circ_0005481
chi-let-7i-5p	novel_circ_0005716
chi-let-7i-5p	novel_circ_0005878
chi-let-7i-5p	novel_circ_0005880
chi-let-7i-5p	novel_circ_0005884
chi-let-7i-5p	novel_circ_0005888
chi-let-7i-5p	novel_circ_0006317
chi-let-7i-5p	novel_circ_0007093
chi-let-7i-5p	novel_circ_0007093_junction_seq
chi-let-7i-5p	novel_circ_0007890
chi-let-7i-5p	novel_circ_0008317
chi-let-7i-5p	novel_circ_0008317_junction_seq
chi-let-7i-5p	novel_circ_0009538
chi-let-7i-5p	novel_circ_0009677
chi-let-7i-5p	novel_circ_0009919
chi-let-7i-5p	novel_circ_0010536
chi-let-7i-5p	novel_circ_0011691
chi-let-7i-5p	novel_circ_0011691_junction_seq
chi-miR-100-3p	novel_circ_0000006
chi-miR-100-3p	novel_circ_0000174
chi-miR-100-3p	novel_circ_0001015
chi-miR-100-3p	novel_circ_0001911
chi-miR-100-3p	novel_circ_0001914
chi-miR-100-3p	novel_circ_0002085
chi-miR-100-3p	novel_circ_0002225
chi-miR-100-3p	novel_circ_0002231
chi-miR-100-3p	novel_circ_0002314
chi-miR-100-3p	novel_circ_0002834
chi-miR-100-3p	novel_circ_0002920
chi-miR-100-3p	novel_circ_0003574
chi-miR-100-3p	novel_circ_0003675
chi-miR-100-3p	novel_circ_0004024
chi-miR-100-3p	novel_circ_0004555
chi-miR-100-3p	novel_circ_0004556
chi-miR-100-3p	novel_circ_0004895
chi-miR-100-3p	novel_circ_0005378
chi-miR-100-3p	novel_circ_0005676
chi-miR-100-3p	novel_circ_0005903
chi-miR-100-3p	novel_circ_0006098
chi-miR-100-3p	novel_circ_0008011
chi-miR-100-3p	novel_circ_0008429
chi-miR-100-3p	novel_circ_0008439
chi-miR-100-3p	novel_circ_0008450
chi-miR-100-3p	novel_circ_0008645
chi-miR-100-3p	novel_circ_0008646
chi-miR-100-3p	novel_circ_0008862
chi-miR-100-3p	novel_circ_0009553
chi-miR-100-3p	novel_circ_0010121
chi-miR-100-3p	novel_circ_0010995
chi-miR-100-3p	novel_circ_0011038
chi-miR-100-3p	novel_circ_0011253
chi-miR-100-3p	novel_circ_0011291
chi-miR-100-3p	novel_circ_0011627
chi-miR-100-3p	novel_circ_0011790
chi-miR-100-3p	novel_circ_0011793
chi-miR-100-3p	novel_circ_0011849
chi-miR-100-5p	novel_circ_0003400
chi-miR-100-5p	novel_circ_0003574
chi-miR-100-5p	novel_circ_0005634
chi-miR-100-5p	novel_circ_0007006
chi-miR-101-3p	novel_circ_0000272_junction_seq
chi-miR-101-3p	novel_circ_0000523
chi-miR-101-3p	novel_circ_0001033
chi-miR-101-3p	novel_circ_0002980_junction_seq
chi-miR-101-3p	novel_circ_0003047
chi-miR-101-3p	novel_circ_0003306
chi-miR-101-3p	novel_circ_0004921
chi-miR-101-3p	novel_circ_0005054
chi-miR-101-3p	novel_circ_0005354
chi-miR-101-3p	novel_circ_0005801
chi-miR-101-3p	novel_circ_0006147
chi-miR-101-3p	novel_circ_0006147_junction_seq
chi-miR-101-3p	novel_circ_0006609
chi-miR-101-3p	novel_circ_0006754
chi-miR-101-3p	novel_circ_0006756
chi-miR-101-3p	novel_circ_0007052
chi-miR-101-3p	novel_circ_0008636
chi-miR-101-3p	novel_circ_0008716
chi-miR-101-3p	novel_circ_0009562
chi-miR-101-3p	novel_circ_0010571
chi-miR-101-3p	novel_circ_0011208
chi-miR-101-3p	novel_circ_0011446
chi-miR-101-3p	novel_circ_0011446_junction_seq
chi-miR-101-3p	novel_circ_0011996
chi-miR-101-5p	novel_circ_0000199_junction_seq
chi-miR-101-5p	novel_circ_0000348
chi-miR-101-5p	novel_circ_0000627
chi-miR-101-5p	novel_circ_0000812
chi-miR-101-5p	novel_circ_0001671
chi-miR-101-5p	novel_circ_0001672
chi-miR-101-5p	novel_circ_0002478
chi-miR-101-5p	novel_circ_0002945
chi-miR-101-5p	novel_circ_0003485
chi-miR-101-5p	novel_circ_0003556
chi-miR-101-5p	novel_circ_0003863
chi-miR-101-5p	novel_circ_0004340
chi-miR-101-5p	novel_circ_0004930
chi-miR-101-5p	novel_circ_0006190
chi-miR-101-5p	novel_circ_0006204
chi-miR-101-5p	novel_circ_0007247
chi-miR-101-5p	novel_circ_0008258
chi-miR-101-5p	novel_circ_0008450
chi-miR-101-5p	novel_circ_0009269
chi-miR-101-5p	novel_circ_0010318
chi-miR-101-5p	novel_circ_0010390
chi-miR-101-5p	novel_circ_0010915
chi-miR-101-5p	novel_circ_0010915_junction_seq
chi-miR-101-5p	novel_circ_0012071
chi-miR-103-3p	novel_circ_0000607
chi-miR-103-3p	novel_circ_0000615
chi-miR-103-3p	novel_circ_0000921
chi-miR-103-3p	novel_circ_0000922
chi-miR-103-3p	novel_circ_0000924
chi-miR-103-3p	novel_circ_0001041
chi-miR-103-3p	novel_circ_0001539
chi-miR-103-3p	novel_circ_0001542
chi-miR-103-3p	novel_circ_0001542_junction_seq
chi-miR-103-3p	novel_circ_0001550
chi-miR-103-3p	novel_circ_0001805
chi-miR-103-3p	novel_circ_0001916
chi-miR-103-3p	novel_circ_0002107
chi-miR-103-3p	novel_circ_0002258
chi-miR-103-3p	novel_circ_0002258_junction_seq
chi-miR-103-3p	novel_circ_0002454
chi-miR-103-3p	novel_circ_0002627
chi-miR-103-3p	novel_circ_0002890
chi-miR-103-3p	novel_circ_0003102
chi-miR-103-3p	novel_circ_0003673_junction_seq
chi-miR-103-3p	novel_circ_0003890
chi-miR-103-3p	novel_circ_0004071
chi-miR-103-3p	novel_circ_0004193
chi-miR-103-3p	novel_circ_0004263
chi-miR-103-3p	novel_circ_0004634
chi-miR-103-3p	novel_circ_0004936
chi-miR-103-3p	novel_circ_0005004
chi-miR-103-3p	novel_circ_0005078
chi-miR-103-3p	novel_circ_0006244
chi-miR-103-3p	novel_circ_0006502
chi-miR-103-3p	novel_circ_0006507
chi-miR-103-3p	novel_circ_0006507_junction_seq
chi-miR-103-3p	novel_circ_0006751
chi-miR-103-3p	novel_circ_0006975
chi-miR-103-3p	novel_circ_0006975_junction_seq
chi-miR-103-3p	novel_circ_0007147
chi-miR-103-3p	novel_circ_0007183
chi-miR-103-3p	novel_circ_0007190
chi-miR-103-3p	novel_circ_0007208
chi-miR-103-3p	novel_circ_0007343
chi-miR-103-3p	novel_circ_0007658
chi-miR-103-3p	novel_circ_0007667
chi-miR-103-3p	novel_circ_0007878
chi-miR-103-3p	novel_circ_0008107
chi-miR-103-3p	novel_circ_0008108
chi-miR-103-3p	novel_circ_0008349
chi-miR-103-3p	novel_circ_0008453
chi-miR-103-3p	novel_circ_0008731
chi-miR-103-3p	novel_circ_0009147
chi-miR-103-3p	novel_circ_0009223
chi-miR-103-3p	novel_circ_0009227
chi-miR-103-3p	novel_circ_0009229
chi-miR-103-3p	novel_circ_0009231
chi-miR-103-3p	novel_circ_0009232
chi-miR-103-3p	novel_circ_0009249
chi-miR-103-3p	novel_circ_0009533
chi-miR-103-3p	novel_circ_0009791
chi-miR-103-3p	novel_circ_0010013
chi-miR-103-3p	novel_circ_0010013_junction_seq
chi-miR-103-3p	novel_circ_0010022
chi-miR-103-3p	novel_circ_0010034
chi-miR-103-3p	novel_circ_0010123
chi-miR-103-3p	novel_circ_0010232
chi-miR-103-3p	novel_circ_0010571
chi-miR-103-3p	novel_circ_0010593
chi-miR-103-3p	novel_circ_0010602
chi-miR-103-3p	novel_circ_0010602_junction_seq
chi-miR-103-3p	novel_circ_0010640
chi-miR-103-3p	novel_circ_0010649
chi-miR-103-3p	novel_circ_0010649_junction_seq
chi-miR-103-3p	novel_circ_0010965
chi-miR-103-3p	novel_circ_0010969
chi-miR-103-3p	novel_circ_0011291
chi-miR-103-3p	novel_circ_0011349
chi-miR-103-3p	novel_circ_0011860
chi-miR-103-3p	novel_circ_0011975
chi-miR-103-5p	novel_circ_0000009
chi-miR-103-5p	novel_circ_0000113
chi-miR-103-5p	novel_circ_0000267
chi-miR-103-5p	novel_circ_0000317
chi-miR-103-5p	novel_circ_0000334
chi-miR-103-5p	novel_circ_0000401
chi-miR-103-5p	novel_circ_0000459
chi-miR-103-5p	novel_circ_0000484
chi-miR-103-5p	novel_circ_0000754
chi-miR-103-5p	novel_circ_0000754_junction_seq
chi-miR-103-5p	novel_circ_0000922
chi-miR-103-5p	novel_circ_0001083
chi-miR-103-5p	novel_circ_0001083_junction_seq
chi-miR-103-5p	novel_circ_0001110
chi-miR-103-5p	novel_circ_0001144
chi-miR-103-5p	novel_circ_0001539
chi-miR-103-5p	novel_circ_0001681
chi-miR-103-5p	novel_circ_0001751
chi-miR-103-5p	novel_circ_0001799
chi-miR-103-5p	novel_circ_0001799_junction_seq
chi-miR-103-5p	novel_circ_0001998
chi-miR-103-5p	novel_circ_0002130
chi-miR-103-5p	novel_circ_0002254
chi-miR-103-5p	novel_circ_0002480
chi-miR-103-5p	novel_circ_0002480_junction_seq
chi-miR-103-5p	novel_circ_0002495
chi-miR-103-5p	novel_circ_0002564
chi-miR-103-5p	novel_circ_0002564_junction_seq
chi-miR-103-5p	novel_circ_0002719
chi-miR-103-5p	novel_circ_0002834
chi-miR-103-5p	novel_circ_0002941
chi-miR-103-5p	novel_circ_0002945
chi-miR-103-5p	novel_circ_0002945_junction_seq
chi-miR-103-5p	novel_circ_0002946
chi-miR-103-5p	novel_circ_0002946_junction_seq
chi-miR-103-5p	novel_circ_0003102
chi-miR-103-5p	novel_circ_0003129
chi-miR-103-5p	novel_circ_0003133
chi-miR-103-5p	novel_circ_0003314
chi-miR-103-5p	novel_circ_0003314_junction_seq
chi-miR-103-5p	novel_circ_0003646
chi-miR-103-5p	novel_circ_0003646_junction_seq
chi-miR-103-5p	novel_circ_0003675
chi-miR-103-5p	novel_circ_0003675_junction_seq
chi-miR-103-5p	novel_circ_0003777
chi-miR-103-5p	novel_circ_0003953
chi-miR-103-5p	novel_circ_0003953_junction_seq
chi-miR-103-5p	novel_circ_0004119
chi-miR-103-5p	novel_circ_0004166
chi-miR-103-5p	novel_circ_0004243
chi-miR-103-5p	novel_circ_0004336
chi-miR-103-5p	novel_circ_0004475
chi-miR-103-5p	novel_circ_0004510
chi-miR-103-5p	novel_circ_0004510_junction_seq
chi-miR-103-5p	novel_circ_0004556
chi-miR-103-5p	novel_circ_0004556_junction_seq
chi-miR-103-5p	novel_circ_0004622
chi-miR-103-5p	novel_circ_0004682
chi-miR-103-5p	novel_circ_0004683
chi-miR-103-5p	novel_circ_0004865
chi-miR-103-5p	novel_circ_0004903
chi-miR-103-5p	novel_circ_0004903_junction_seq
chi-miR-103-5p	novel_circ_0005156
chi-miR-103-5p	novel_circ_0005156_junction_seq
chi-miR-103-5p	novel_circ_0005169
chi-miR-103-5p	novel_circ_0005169_junction_seq
chi-miR-103-5p	novel_circ_0005177
chi-miR-103-5p	novel_circ_0005335
chi-miR-103-5p	novel_circ_0005335_junction_seq
chi-miR-103-5p	novel_circ_0005388
chi-miR-103-5p	novel_circ_0005452
chi-miR-103-5p	novel_circ_0005612
chi-miR-103-5p	novel_circ_0005735
chi-miR-103-5p	novel_circ_0005753
chi-miR-103-5p	novel_circ_0005797
chi-miR-103-5p	novel_circ_0005801
chi-miR-103-5p	novel_circ_0005820
chi-miR-103-5p	novel_circ_0005831_junction_seq
chi-miR-103-5p	novel_circ_0005884
chi-miR-103-5p	novel_circ_0005884_junction_seq
chi-miR-103-5p	novel_circ_0005919
chi-miR-103-5p	novel_circ_0005920
chi-miR-103-5p	novel_circ_0005985
chi-miR-103-5p	novel_circ_0006073
chi-miR-103-5p	novel_circ_0006149_junction_seq
chi-miR-103-5p	novel_circ_0006228
chi-miR-103-5p	novel_circ_0006389
chi-miR-103-5p	novel_circ_0006549
chi-miR-103-5p	novel_circ_0006549_junction_seq
chi-miR-103-5p	novel_circ_0006580
chi-miR-103-5p	novel_circ_0006617
chi-miR-103-5p	novel_circ_0006682
chi-miR-103-5p	novel_circ_0006751
chi-miR-103-5p	novel_circ_0006838
chi-miR-103-5p	novel_circ_0007169
chi-miR-103-5p	novel_circ_0007276
chi-miR-103-5p	novel_circ_0007292
chi-miR-103-5p	novel_circ_0007541
chi-miR-103-5p	novel_circ_0007542
chi-miR-103-5p	novel_circ_0007869
chi-miR-103-5p	novel_circ_0007869_junction_seq
chi-miR-103-5p	novel_circ_0007872
chi-miR-103-5p	novel_circ_0007878
chi-miR-103-5p	novel_circ_0007894
chi-miR-103-5p	novel_circ_0007912
chi-miR-103-5p	novel_circ_0008149
chi-miR-103-5p	novel_circ_0008149_junction_seq
chi-miR-103-5p	novel_circ_0008167
chi-miR-103-5p	novel_circ_0008327
chi-miR-103-5p	novel_circ_0008389
chi-miR-103-5p	novel_circ_0008390
chi-miR-103-5p	novel_circ_0008471
chi-miR-103-5p	novel_circ_0008473
chi-miR-103-5p	novel_circ_0008510
chi-miR-103-5p	novel_circ_0008778
chi-miR-103-5p	novel_circ_0008778_junction_seq
chi-miR-103-5p	novel_circ_0008943
chi-miR-103-5p	novel_circ_0008959
chi-miR-103-5p	novel_circ_0008987
chi-miR-103-5p	novel_circ_0009058
chi-miR-103-5p	novel_circ_0009530
chi-miR-103-5p	novel_circ_0009533
chi-miR-103-5p	novel_circ_0009534
chi-miR-103-5p	novel_circ_0009583
chi-miR-103-5p	novel_circ_0009583_junction_seq
chi-miR-103-5p	novel_circ_0009740
chi-miR-103-5p	novel_circ_0009790
chi-miR-103-5p	novel_circ_0009790_junction_seq
chi-miR-103-5p	novel_circ_0009791
chi-miR-103-5p	novel_circ_0009791_junction_seq
chi-miR-103-5p	novel_circ_0009851
chi-miR-103-5p	novel_circ_0009896
chi-miR-103-5p	novel_circ_0009896_junction_seq
chi-miR-103-5p	novel_circ_0009906
chi-miR-103-5p	novel_circ_0010013
chi-miR-103-5p	novel_circ_0010018
chi-miR-103-5p	novel_circ_0010018_junction_seq
chi-miR-103-5p	novel_circ_0010357
chi-miR-103-5p	novel_circ_0010421
chi-miR-103-5p	novel_circ_0010551
chi-miR-103-5p	novel_circ_0010562
chi-miR-103-5p	novel_circ_0010562_junction_seq
chi-miR-103-5p	novel_circ_0010571
chi-miR-103-5p	novel_circ_0010730
chi-miR-103-5p	novel_circ_0010743
chi-miR-103-5p	novel_circ_0010819
chi-miR-103-5p	novel_circ_0010942
chi-miR-103-5p	novel_circ_0010942_junction_seq
chi-miR-103-5p	novel_circ_0011092
chi-miR-103-5p	novel_circ_0011107
chi-miR-103-5p	novel_circ_0011142
chi-miR-103-5p	novel_circ_0011146
chi-miR-103-5p	novel_circ_0011147
chi-miR-103-5p	novel_circ_0011203
chi-miR-103-5p	novel_circ_0011253
chi-miR-103-5p	novel_circ_0011310
chi-miR-103-5p	novel_circ_0011368
chi-miR-103-5p	novel_circ_0011486
chi-miR-103-5p	novel_circ_0011493
chi-miR-103-5p	novel_circ_0011493_junction_seq
chi-miR-103-5p	novel_circ_0011495
chi-miR-103-5p	novel_circ_0011495_junction_seq
chi-miR-103-5p	novel_circ_0011531
chi-miR-103-5p	novel_circ_0011551
chi-miR-103-5p	novel_circ_0011671
chi-miR-103-5p	novel_circ_0011842
chi-miR-103-5p	novel_circ_0011857
chi-miR-105a	novel_circ_0000039
chi-miR-105a	novel_circ_0000144
chi-miR-105a	novel_circ_0000145
chi-miR-105a	novel_circ_0000201
chi-miR-105a	novel_circ_0000201_junction_seq
chi-miR-105a	novel_circ_0001025
chi-miR-105a	novel_circ_0001364
chi-miR-105a	novel_circ_0001382
chi-miR-105a	novel_circ_0001382_junction_seq
chi-miR-105a	novel_circ_0001456
chi-miR-105a	novel_circ_0001720
chi-miR-105a	novel_circ_0001760
chi-miR-105a	novel_circ_0001884
chi-miR-105a	novel_circ_0002454
chi-miR-105a	novel_circ_0002778
chi-miR-105a	novel_circ_0003102
chi-miR-105a	novel_circ_0004865
chi-miR-105a	novel_circ_0004873
chi-miR-105a	novel_circ_0004980
chi-miR-105a	novel_circ_0005404
chi-miR-105a	novel_circ_0005550
chi-miR-105a	novel_circ_0005701
chi-miR-105a	novel_circ_0006198
chi-miR-105a	novel_circ_0006244
chi-miR-105a	novel_circ_0006244_junction_seq
chi-miR-105a	novel_circ_0006453
chi-miR-105a	novel_circ_0006865
chi-miR-105a	novel_circ_0006951
chi-miR-105a	novel_circ_0007169
chi-miR-105a	novel_circ_0007541
chi-miR-105a	novel_circ_0007589
chi-miR-105a	novel_circ_0007652
chi-miR-105a	novel_circ_0007963
chi-miR-105a	novel_circ_0008047
chi-miR-105a	novel_circ_0008049
chi-miR-105a	novel_circ_0008149
chi-miR-105a	novel_circ_0008157
chi-miR-105a	novel_circ_0008833
chi-miR-105a	novel_circ_0010451
chi-miR-105a	novel_circ_0011493
chi-miR-105a	novel_circ_0011493_junction_seq
chi-miR-105a	novel_circ_0011495
chi-miR-105a	novel_circ_0011551
chi-miR-105a	novel_circ_0011852
chi-miR-105a	novel_circ_0011852_junction_seq
chi-miR-105a	novel_circ_0011912
chi-miR-105b-3p	novel_circ_0000159
chi-miR-105b-3p	novel_circ_0002406
chi-miR-105b-3p	novel_circ_0003568
chi-miR-105b-3p	novel_circ_0003863
chi-miR-105b-3p	novel_circ_0003890
chi-miR-105b-3p	novel_circ_0004036
chi-miR-105b-3p	novel_circ_0004037
chi-miR-105b-3p	novel_circ_0007449
chi-miR-105b-3p	novel_circ_0007451
chi-miR-105b-3p	novel_circ_0007765
chi-miR-105b-3p	novel_circ_0007766
chi-miR-105b-3p	novel_circ_0008130
chi-miR-105b-3p	novel_circ_0008130_junction_seq
chi-miR-105b-3p	novel_circ_0008157
chi-miR-105b-3p	novel_circ_0008389
chi-miR-105b-3p	novel_circ_0008390
chi-miR-105b-3p	novel_circ_0009844
chi-miR-105b-3p	novel_circ_0009844_junction_seq
chi-miR-105b-3p	novel_circ_0009845
chi-miR-105b-3p	novel_circ_0009848
chi-miR-105b-3p	novel_circ_0009849
chi-miR-105b-3p	novel_circ_0009851
chi-miR-105b-3p	novel_circ_0010741
chi-miR-105b-3p	novel_circ_0011339
chi-miR-105b-5p	novel_circ_0000039
chi-miR-105b-5p	novel_circ_0000144
chi-miR-105b-5p	novel_circ_0000145
chi-miR-105b-5p	novel_circ_0000201
chi-miR-105b-5p	novel_circ_0000201_junction_seq
chi-miR-105b-5p	novel_circ_0001025
chi-miR-105b-5p	novel_circ_0001364
chi-miR-105b-5p	novel_circ_0001382
chi-miR-105b-5p	novel_circ_0001382_junction_seq
chi-miR-105b-5p	novel_circ_0001456
chi-miR-105b-5p	novel_circ_0001720
chi-miR-105b-5p	novel_circ_0001760
chi-miR-105b-5p	novel_circ_0001884
chi-miR-105b-5p	novel_circ_0002778
chi-miR-105b-5p	novel_circ_0003102
chi-miR-105b-5p	novel_circ_0004865
chi-miR-105b-5p	novel_circ_0004873
chi-miR-105b-5p	novel_circ_0004980
chi-miR-105b-5p	novel_circ_0005404
chi-miR-105b-5p	novel_circ_0005550
chi-miR-105b-5p	novel_circ_0005701
chi-miR-105b-5p	novel_circ_0006198
chi-miR-105b-5p	novel_circ_0006244
chi-miR-105b-5p	novel_circ_0006244_junction_seq
chi-miR-105b-5p	novel_circ_0006453
chi-miR-105b-5p	novel_circ_0006865
chi-miR-105b-5p	novel_circ_0006951
chi-miR-105b-5p	novel_circ_0007169
chi-miR-105b-5p	novel_circ_0007541
chi-miR-105b-5p	novel_circ_0007589
chi-miR-105b-5p	novel_circ_0007652
chi-miR-105b-5p	novel_circ_0007963
chi-miR-105b-5p	novel_circ_0008047
chi-miR-105b-5p	novel_circ_0008049
chi-miR-105b-5p	novel_circ_0008149
chi-miR-105b-5p	novel_circ_0008157
chi-miR-105b-5p	novel_circ_0008833
chi-miR-105b-5p	novel_circ_0011493_junction_seq
chi-miR-105b-5p	novel_circ_0011495
chi-miR-105b-5p	novel_circ_0011551
chi-miR-105b-5p	novel_circ_0011852
chi-miR-105b-5p	novel_circ_0011852_junction_seq
chi-miR-105b-5p	novel_circ_0011912
chi-miR-106a-3p	novel_circ_0000465
chi-miR-106a-3p	novel_circ_0001533
chi-miR-106a-3p	novel_circ_0001533_junction_seq
chi-miR-106a-3p	novel_circ_0001651
chi-miR-106a-3p	novel_circ_0001904
chi-miR-106a-3p	novel_circ_0002186
chi-miR-106a-3p	novel_circ_0002574_junction_seq
chi-miR-106a-3p	novel_circ_0003673
chi-miR-106a-3p	novel_circ_0003809
chi-miR-106a-3p	novel_circ_0004002
chi-miR-106a-3p	novel_circ_0004002_junction_seq
chi-miR-106a-3p	novel_circ_0004028
chi-miR-106a-3p	novel_circ_0004306
chi-miR-106a-3p	novel_circ_0004307
chi-miR-106a-3p	novel_circ_0004873
chi-miR-106a-3p	novel_circ_0005511
chi-miR-106a-3p	novel_circ_0005511_junction_seq
chi-miR-106a-3p	novel_circ_0005515
chi-miR-106a-3p	novel_circ_0005732_junction_seq
chi-miR-106a-3p	novel_circ_0006158
chi-miR-106a-3p	novel_circ_0006392
chi-miR-106a-3p	novel_circ_0006633
chi-miR-106a-3p	novel_circ_0006883
chi-miR-106a-3p	novel_circ_0007059
chi-miR-106a-3p	novel_circ_0007059_junction_seq
chi-miR-106a-3p	novel_circ_0007582_junction_seq
chi-miR-106a-3p	novel_circ_0008309
chi-miR-106a-3p	novel_circ_0008345
chi-miR-106a-3p	novel_circ_0008765
chi-miR-106a-3p	novel_circ_0008854
chi-miR-106a-3p	novel_circ_0010121
chi-miR-106a-3p	novel_circ_0010536
chi-miR-106a-3p	novel_circ_0010852
chi-miR-106a-3p	novel_circ_0011793
chi-miR-106a-3p	novel_circ_0011808
chi-miR-106a-5p	novel_circ_0000168
chi-miR-106a-5p	novel_circ_0000935
chi-miR-106a-5p	novel_circ_0001660
chi-miR-106a-5p	novel_circ_0002087
chi-miR-106a-5p	novel_circ_0002087_junction_seq
chi-miR-106a-5p	novel_circ_0002246
chi-miR-106a-5p	novel_circ_0002351
chi-miR-106a-5p	novel_circ_0003788
chi-miR-106a-5p	novel_circ_0004513
chi-miR-106a-5p	novel_circ_0004837
chi-miR-106a-5p	novel_circ_0005249
chi-miR-106a-5p	novel_circ_0005462
chi-miR-106a-5p	novel_circ_0005462_junction_seq
chi-miR-106a-5p	novel_circ_0005732
chi-miR-106a-5p	novel_circ_0005761
chi-miR-106a-5p	novel_circ_0006313
chi-miR-106a-5p	novel_circ_0006315
chi-miR-106a-5p	novel_circ_0006317
chi-miR-106a-5p	novel_circ_0007037
chi-miR-106a-5p	novel_circ_0007037_junction_seq
chi-miR-106a-5p	novel_circ_0007038
chi-miR-106a-5p	novel_circ_0007038_junction_seq
chi-miR-106a-5p	novel_circ_0007339
chi-miR-106a-5p	novel_circ_0007339_junction_seq
chi-miR-106a-5p	novel_circ_0007350
chi-miR-106a-5p	novel_circ_0007493
chi-miR-106a-5p	novel_circ_0008133
chi-miR-106a-5p	novel_circ_0008141
chi-miR-106a-5p	novel_circ_0008512
chi-miR-106a-5p	novel_circ_0009593
chi-miR-106a-5p	novel_circ_0009677
chi-miR-106a-5p	novel_circ_0009678
chi-miR-106a-5p	novel_circ_0009706
chi-miR-106a-5p	novel_circ_0010852
chi-miR-106a-5p	novel_circ_0010852_junction_seq
chi-miR-106a-5p	novel_circ_0010937
chi-miR-106a-5p	novel_circ_0011448
chi-miR-106b-3p	novel_circ_0001998
chi-miR-106b-3p	novel_circ_0003436
chi-miR-106b-3p	novel_circ_0003623
chi-miR-106b-3p	novel_circ_0004184
chi-miR-106b-3p	novel_circ_0006425
chi-miR-106b-3p	novel_circ_0006951
chi-miR-106b-3p	novel_circ_0007669
chi-miR-106b-3p	novel_circ_0007671
chi-miR-106b-3p	novel_circ_0009796
chi-miR-106b-3p	novel_circ_0010108
chi-miR-106b-3p	novel_circ_0010171
chi-miR-106b-3p	novel_circ_0010776
chi-miR-106b-3p	novel_circ_0010776_junction_seq
chi-miR-106b-3p	novel_circ_0011196
chi-miR-106b-3p	novel_circ_0011962
chi-miR-106b-3p	novel_circ_0011962_junction_seq
chi-miR-106b-5p	novel_circ_0000168
chi-miR-106b-5p	novel_circ_0000935
chi-miR-106b-5p	novel_circ_0001660
chi-miR-106b-5p	novel_circ_0002087
chi-miR-106b-5p	novel_circ_0002087_junction_seq
chi-miR-106b-5p	novel_circ_0002246
chi-miR-106b-5p	novel_circ_0002351
chi-miR-106b-5p	novel_circ_0003788
chi-miR-106b-5p	novel_circ_0004513
chi-miR-106b-5p	novel_circ_0004837
chi-miR-106b-5p	novel_circ_0005249
chi-miR-106b-5p	novel_circ_0005462
chi-miR-106b-5p	novel_circ_0005462_junction_seq
chi-miR-106b-5p	novel_circ_0005732
chi-miR-106b-5p	novel_circ_0005761
chi-miR-106b-5p	novel_circ_0006313
chi-miR-106b-5p	novel_circ_0006315
chi-miR-106b-5p	novel_circ_0006317
chi-miR-106b-5p	novel_circ_0007037
chi-miR-106b-5p	novel_circ_0007037_junction_seq
chi-miR-106b-5p	novel_circ_0007038
chi-miR-106b-5p	novel_circ_0007038_junction_seq
chi-miR-106b-5p	novel_circ_0007339
chi-miR-106b-5p	novel_circ_0007339_junction_seq
chi-miR-106b-5p	novel_circ_0007350
chi-miR-106b-5p	novel_circ_0007493
chi-miR-106b-5p	novel_circ_0008133
chi-miR-106b-5p	novel_circ_0008141
chi-miR-106b-5p	novel_circ_0008512
chi-miR-106b-5p	novel_circ_0009593
chi-miR-106b-5p	novel_circ_0009677
chi-miR-106b-5p	novel_circ_0009678
chi-miR-106b-5p	novel_circ_0009706
chi-miR-106b-5p	novel_circ_0010382
chi-miR-106b-5p	novel_circ_0010382_junction_seq
chi-miR-106b-5p	novel_circ_0010852
chi-miR-106b-5p	novel_circ_0010852_junction_seq
chi-miR-106b-5p	novel_circ_0010937
chi-miR-106b-5p	novel_circ_0011448
chi-miR-107-3p	novel_circ_0000607
chi-miR-107-3p	novel_circ_0000615
chi-miR-107-3p	novel_circ_0000921
chi-miR-107-3p	novel_circ_0000922
chi-miR-107-3p	novel_circ_0000924
chi-miR-107-3p	novel_circ_0001041
chi-miR-107-3p	novel_circ_0001539
chi-miR-107-3p	novel_circ_0001542
chi-miR-107-3p	novel_circ_0001542_junction_seq
chi-miR-107-3p	novel_circ_0001550
chi-miR-107-3p	novel_circ_0001805
chi-miR-107-3p	novel_circ_0001916
chi-miR-107-3p	novel_circ_0002107
chi-miR-107-3p	novel_circ_0002258
chi-miR-107-3p	novel_circ_0002258_junction_seq
chi-miR-107-3p	novel_circ_0002454
chi-miR-107-3p	novel_circ_0002627
chi-miR-107-3p	novel_circ_0002890
chi-miR-107-3p	novel_circ_0003102
chi-miR-107-3p	novel_circ_0003673_junction_seq
chi-miR-107-3p	novel_circ_0003890
chi-miR-107-3p	novel_circ_0004071
chi-miR-107-3p	novel_circ_0004193
chi-miR-107-3p	novel_circ_0004263
chi-miR-107-3p	novel_circ_0004634
chi-miR-107-3p	novel_circ_0004936
chi-miR-107-3p	novel_circ_0005004
chi-miR-107-3p	novel_circ_0005078
chi-miR-107-3p	novel_circ_0006244
chi-miR-107-3p	novel_circ_0006502
chi-miR-107-3p	novel_circ_0006507
chi-miR-107-3p	novel_circ_0006507_junction_seq
chi-miR-107-3p	novel_circ_0006751
chi-miR-107-3p	novel_circ_0006975
chi-miR-107-3p	novel_circ_0006975_junction_seq
chi-miR-107-3p	novel_circ_0007147
chi-miR-107-3p	novel_circ_0007183
chi-miR-107-3p	novel_circ_0007190
chi-miR-107-3p	novel_circ_0007208
chi-miR-107-3p	novel_circ_0007343
chi-miR-107-3p	novel_circ_0007658
chi-miR-107-3p	novel_circ_0007667
chi-miR-107-3p	novel_circ_0007878
chi-miR-107-3p	novel_circ_0008107
chi-miR-107-3p	novel_circ_0008108
chi-miR-107-3p	novel_circ_0008349
chi-miR-107-3p	novel_circ_0008453
chi-miR-107-3p	novel_circ_0008731
chi-miR-107-3p	novel_circ_0009147
chi-miR-107-3p	novel_circ_0009223
chi-miR-107-3p	novel_circ_0009227
chi-miR-107-3p	novel_circ_0009229
chi-miR-107-3p	novel_circ_0009231
chi-miR-107-3p	novel_circ_0009232
chi-miR-107-3p	novel_circ_0009249
chi-miR-107-3p	novel_circ_0009533
chi-miR-107-3p	novel_circ_0009791
chi-miR-107-3p	novel_circ_0010013
chi-miR-107-3p	novel_circ_0010013_junction_seq
chi-miR-107-3p	novel_circ_0010022
chi-miR-107-3p	novel_circ_0010034
chi-miR-107-3p	novel_circ_0010123
chi-miR-107-3p	novel_circ_0010232
chi-miR-107-3p	novel_circ_0010571
chi-miR-107-3p	novel_circ_0010593
chi-miR-107-3p	novel_circ_0010602
chi-miR-107-3p	novel_circ_0010602_junction_seq
chi-miR-107-3p	novel_circ_0010640
chi-miR-107-3p	novel_circ_0010649
chi-miR-107-3p	novel_circ_0010649_junction_seq
chi-miR-107-3p	novel_circ_0010965
chi-miR-107-3p	novel_circ_0010969
chi-miR-107-3p	novel_circ_0011291
chi-miR-107-3p	novel_circ_0011349
chi-miR-107-3p	novel_circ_0011860
chi-miR-107-3p	novel_circ_0011975
chi-miR-10a-3p	novel_circ_0000211
chi-miR-10a-3p	novel_circ_0002428
chi-miR-10a-3p	novel_circ_0005985
chi-miR-10a-3p	novel_circ_0007305
chi-miR-10a-3p	novel_circ_0007374
chi-miR-10a-3p	novel_circ_0007912
chi-miR-10a-3p	novel_circ_0009177
chi-miR-10a-3p	novel_circ_0009592
chi-miR-10a-3p	novel_circ_0010680
chi-miR-10a-3p	novel_circ_0011449
chi-miR-10a-3p	novel_circ_0011493
chi-miR-10a-5p	novel_circ_0000334
chi-miR-10a-5p	novel_circ_0000943
chi-miR-10a-5p	novel_circ_0000993
chi-miR-10a-5p	novel_circ_0001481
chi-miR-10a-5p	novel_circ_0002138
chi-miR-10a-5p	novel_circ_0003518
chi-miR-10a-5p	novel_circ_0004873
chi-miR-10a-5p	novel_circ_0005004
chi-miR-10a-5p	novel_circ_0005951
chi-miR-10a-5p	novel_circ_0008445
chi-miR-10a-5p	novel_circ_0008445_junction_seq
chi-miR-10a-5p	novel_circ_0008510
chi-miR-10a-5p	novel_circ_0008936
chi-miR-10a-5p	novel_circ_0009123
chi-miR-10a-5p	novel_circ_0009657
chi-miR-10a-5p	novel_circ_0009658
chi-miR-10a-5p	novel_circ_0009659
chi-miR-10a-5p	novel_circ_0010787
chi-miR-10a-5p	novel_circ_0010805
chi-miR-10a-5p	novel_circ_0010805_junction_seq
chi-miR-10a-5p	novel_circ_0011941
chi-miR-10a-5p	novel_circ_0011941_junction_seq
chi-miR-10a-5p	novel_circ_0011986
chi-miR-10a-5p	novel_circ_0011986_junction_seq
chi-miR-10a-5p	novel_circ_0012082
chi-miR-10b-3p	novel_circ_0000113
chi-miR-10b-3p	novel_circ_0000356
chi-miR-10b-3p	novel_circ_0000379
chi-miR-10b-3p	novel_circ_0000943
chi-miR-10b-3p	novel_circ_0001016
chi-miR-10b-3p	novel_circ_0001074
chi-miR-10b-3p	novel_circ_0001606
chi-miR-10b-3p	novel_circ_0001607
chi-miR-10b-3p	novel_circ_0001651
chi-miR-10b-3p	novel_circ_0001651_junction_seq
chi-miR-10b-3p	novel_circ_0001720
chi-miR-10b-3p	novel_circ_0001799
chi-miR-10b-3p	novel_circ_0001799_junction_seq
chi-miR-10b-3p	novel_circ_0002454
chi-miR-10b-3p	novel_circ_0002590
chi-miR-10b-3p	novel_circ_0002627
chi-miR-10b-3p	novel_circ_0003174
chi-miR-10b-3p	novel_circ_0003213
chi-miR-10b-3p	novel_circ_0003836
chi-miR-10b-3p	novel_circ_0004024
chi-miR-10b-3p	novel_circ_0004024_junction_seq
chi-miR-10b-3p	novel_circ_0004233
chi-miR-10b-3p	novel_circ_0004233_junction_seq
chi-miR-10b-3p	novel_circ_0004572
chi-miR-10b-3p	novel_circ_0004579
chi-miR-10b-3p	novel_circ_0004638
chi-miR-10b-3p	novel_circ_0004638_junction_seq
chi-miR-10b-3p	novel_circ_0004639
chi-miR-10b-3p	novel_circ_0004639_junction_seq
chi-miR-10b-3p	novel_circ_0005008
chi-miR-10b-3p	novel_circ_0005008_junction_seq
chi-miR-10b-3p	novel_circ_0005292
chi-miR-10b-3p	novel_circ_0005708
chi-miR-10b-3p	novel_circ_0005708_junction_seq
chi-miR-10b-3p	novel_circ_0006091
chi-miR-10b-3p	novel_circ_0007221
chi-miR-10b-3p	novel_circ_0008457
chi-miR-10b-3p	novel_circ_0008512
chi-miR-10b-3p	novel_circ_0008716
chi-miR-10b-3p	novel_circ_0008987
chi-miR-10b-3p	novel_circ_0009082
chi-miR-10b-3p	novel_circ_0009082_junction_seq
chi-miR-10b-3p	novel_circ_0009083
chi-miR-10b-3p	novel_circ_0009084
chi-miR-10b-3p	novel_circ_0009546
chi-miR-10b-3p	novel_circ_0009892
chi-miR-10b-3p	novel_circ_0010113
chi-miR-10b-3p	novel_circ_0010236
chi-miR-10b-3p	novel_circ_0010575_junction_seq
chi-miR-10b-3p	novel_circ_0011493
chi-miR-10b-3p	novel_circ_0011556
chi-miR-10b-3p	novel_circ_0011872
chi-miR-10b-3p	novel_circ_0011878
chi-miR-10b-3p	novel_circ_0012071
chi-miR-10b-5p	novel_circ_0000334
chi-miR-10b-5p	novel_circ_0000943
chi-miR-10b-5p	novel_circ_0000993
chi-miR-10b-5p	novel_circ_0001481
chi-miR-10b-5p	novel_circ_0002138
chi-miR-10b-5p	novel_circ_0003518
chi-miR-10b-5p	novel_circ_0004873
chi-miR-10b-5p	novel_circ_0005004
chi-miR-10b-5p	novel_circ_0005951
chi-miR-10b-5p	novel_circ_0008445
chi-miR-10b-5p	novel_circ_0008445_junction_seq
chi-miR-10b-5p	novel_circ_0008510
chi-miR-10b-5p	novel_circ_0008936
chi-miR-10b-5p	novel_circ_0009123
chi-miR-10b-5p	novel_circ_0009657
chi-miR-10b-5p	novel_circ_0009658
chi-miR-10b-5p	novel_circ_0009659
chi-miR-10b-5p	novel_circ_0010787
chi-miR-10b-5p	novel_circ_0010805
chi-miR-10b-5p	novel_circ_0010805_junction_seq
chi-miR-10b-5p	novel_circ_0011941
chi-miR-10b-5p	novel_circ_0011941_junction_seq
chi-miR-10b-5p	novel_circ_0011986
chi-miR-10b-5p	novel_circ_0011986_junction_seq
chi-miR-10b-5p	novel_circ_0012082
chi-miR-1185-3p	novel_circ_0000627
chi-miR-1185-3p	novel_circ_0002286
chi-miR-1185-3p	novel_circ_0002286_junction_seq
chi-miR-1185-3p	novel_circ_0002478
chi-miR-1185-3p	novel_circ_0003953
chi-miR-1185-3p	novel_circ_0004555
chi-miR-1185-3p	novel_circ_0004556
chi-miR-1185-3p	novel_circ_0005385
chi-miR-1185-3p	novel_circ_0005385_junction_seq
chi-miR-1185-3p	novel_circ_0005557
chi-miR-1185-3p	novel_circ_0006392
chi-miR-1185-3p	novel_circ_0006453
chi-miR-1185-3p	novel_circ_0010915
chi-miR-1185-3p	novel_circ_0010915_junction_seq
chi-miR-1185-3p	novel_circ_0011117
chi-miR-1185-3p	novel_circ_0011133
chi-miR-1185-3p	novel_circ_0011852
chi-miR-1185-5p	novel_circ_0000405
chi-miR-1185-5p	novel_circ_0000812
chi-miR-1185-5p	novel_circ_0002498
chi-miR-1185-5p	novel_circ_0003295
chi-miR-1185-5p	novel_circ_0003890
chi-miR-1185-5p	novel_circ_0004233
chi-miR-1185-5p	novel_circ_0007869
chi-miR-1185-5p	novel_circ_0008453
chi-miR-1185-5p	novel_circ_0009147
chi-miR-1185-5p	novel_circ_0011371
chi-miR-1185-5p	novel_circ_0011627
chi-miR-1197-3p	novel_circ_0000401
chi-miR-1197-3p	novel_circ_0000737
chi-miR-1197-3p	novel_circ_0001966
chi-miR-1197-3p	novel_circ_0003267
chi-miR-1197-3p	novel_circ_0003873
chi-miR-1197-3p	novel_circ_0004002
chi-miR-1197-3p	novel_circ_0004051
chi-miR-1197-3p	novel_circ_0004071
chi-miR-1197-3p	novel_circ_0004075
chi-miR-1197-3p	novel_circ_0004262
chi-miR-1197-3p	novel_circ_0004523
chi-miR-1197-3p	novel_circ_0005655
chi-miR-1197-3p	novel_circ_0005723
chi-miR-1197-3p	novel_circ_0005723_junction_seq
chi-miR-1197-3p	novel_circ_0005848
chi-miR-1197-3p	novel_circ_0006427
chi-miR-1197-3p	novel_circ_0006617
chi-miR-1197-3p	novel_circ_0009530
chi-miR-1197-3p	novel_circ_0010186
chi-miR-1197-3p	novel_circ_0010186_junction_seq
chi-miR-1197-3p	novel_circ_0010593
chi-miR-1197-3p	novel_circ_0011551
chi-miR-1224	novel_circ_0000935
chi-miR-1224	novel_circ_0001769
chi-miR-1224	novel_circ_0003213
chi-miR-1224	novel_circ_0003436
chi-miR-1224	novel_circ_0004028
chi-miR-1224	novel_circ_0004113
chi-miR-1224	novel_circ_0004528
chi-miR-1224	novel_circ_0004528_junction_seq
chi-miR-1224	novel_circ_0005723
chi-miR-1224	novel_circ_0005723_junction_seq
chi-miR-1224	novel_circ_0005797
chi-miR-1224	novel_circ_0005951
chi-miR-1224	novel_circ_0005985
chi-miR-1224	novel_circ_0006754
chi-miR-1224	novel_circ_0006754_junction_seq
chi-miR-1224	novel_circ_0006756
chi-miR-1224	novel_circ_0006756_junction_seq
chi-miR-1224	novel_circ_0006761
chi-miR-1224	novel_circ_0006764
chi-miR-1224	novel_circ_0006892
chi-miR-1224	novel_circ_0007652
chi-miR-1224	novel_circ_0007652_junction_seq
chi-miR-1224	novel_circ_0008586
chi-miR-1224	novel_circ_0008843
chi-miR-1224	novel_circ_0008843_junction_seq
chi-miR-1224	novel_circ_0009561
chi-miR-1224	novel_circ_0010034
chi-miR-1224	novel_circ_0010232
chi-miR-1224	novel_circ_0010476
chi-miR-1224	novel_circ_0010887
chi-miR-1224	novel_circ_0011159
chi-miR-1224	novel_circ_0011556
chi-miR-1224	novel_circ_0011691
chi-miR-1224	novel_circ_0011691_junction_seq
chi-miR-1224	novel_circ_0011692
chi-miR-1224	novel_circ_0011692_junction_seq
chi-miR-1224	novel_circ_0011790
chi-miR-1224	novel_circ_0011852
chi-miR-1224	novel_circ_0011912
chi-miR-1224	novel_circ_0012171
chi-miR-122	novel_circ_0001916
chi-miR-122	novel_circ_0002478_junction_seq
chi-miR-122	novel_circ_0002976
chi-miR-122	novel_circ_0002980
chi-miR-122	novel_circ_0002982
chi-miR-122	novel_circ_0003552
chi-miR-122	novel_circ_0004166
chi-miR-122	novel_circ_0004166_junction_seq
chi-miR-122	novel_circ_0004184
chi-miR-122	novel_circ_0004185
chi-miR-122	novel_circ_0004186
chi-miR-122	novel_circ_0004233
chi-miR-122	novel_circ_0004233_junction_seq
chi-miR-122	novel_circ_0004638
chi-miR-122	novel_circ_0004639
chi-miR-122	novel_circ_0004921
chi-miR-122	novel_circ_0004921_junction_seq
chi-miR-122	novel_circ_0005378
chi-miR-122	novel_circ_0006549
chi-miR-122	novel_circ_0006549_junction_seq
chi-miR-122	novel_circ_0007221
chi-miR-122	novel_circ_0007878
chi-miR-122	novel_circ_0008230
chi-miR-122	novel_circ_0009676
chi-miR-122	novel_circ_0011923
chi-miR-122	novel_circ_0011975
chi-miR-122	novel_circ_0012171
chi-miR-1248-5p	novel_circ_0000101
chi-miR-1248-5p	novel_circ_0000267
chi-miR-1248-5p	novel_circ_0000621
chi-miR-1248-5p	novel_circ_0000622
chi-miR-1248-5p	novel_circ_0000622_junction_seq
chi-miR-1248-5p	novel_circ_0000723
chi-miR-1248-5p	novel_circ_0000737
chi-miR-1248-5p	novel_circ_0000809
chi-miR-1248-5p	novel_circ_0000918
chi-miR-1248-5p	novel_circ_0000918_junction_seq
chi-miR-1248-5p	novel_circ_0001132
chi-miR-1248-5p	novel_circ_0001144
chi-miR-1248-5p	novel_circ_0001412
chi-miR-1248-5p	novel_circ_0001418
chi-miR-1248-5p	novel_circ_0001760
chi-miR-1248-5p	novel_circ_0001760_junction_seq
chi-miR-1248-5p	novel_circ_0001769
chi-miR-1248-5p	novel_circ_0001832
chi-miR-1248-5p	novel_circ_0001832_junction_seq
chi-miR-1248-5p	novel_circ_0002130
chi-miR-1248-5p	novel_circ_0002199
chi-miR-1248-5p	novel_circ_0002268
chi-miR-1248-5p	novel_circ_0002268_junction_seq
chi-miR-1248-5p	novel_circ_0002324
chi-miR-1248-5p	novel_circ_0002560
chi-miR-1248-5p	novel_circ_0002574
chi-miR-1248-5p	novel_circ_0002719
chi-miR-1248-5p	novel_circ_0002754
chi-miR-1248-5p	novel_circ_0003267
chi-miR-1248-5p	novel_circ_0003627
chi-miR-1248-5p	novel_circ_0003942
chi-miR-1248-5p	novel_circ_0003963
chi-miR-1248-5p	novel_circ_0004002
chi-miR-1248-5p	novel_circ_0004023_junction_seq
chi-miR-1248-5p	novel_circ_0004193
chi-miR-1248-5p	novel_circ_0004243
chi-miR-1248-5p	novel_circ_0004382
chi-miR-1248-5p	novel_circ_0004382_junction_seq
chi-miR-1248-5p	novel_circ_0004639
chi-miR-1248-5p	novel_circ_0004711
chi-miR-1248-5p	novel_circ_0004832
chi-miR-1248-5p	novel_circ_0004832_junction_seq
chi-miR-1248-5p	novel_circ_0004997
chi-miR-1248-5p	novel_circ_0005130
chi-miR-1248-5p	novel_circ_0005473
chi-miR-1248-5p	novel_circ_0005478
chi-miR-1248-5p	novel_circ_0005655
chi-miR-1248-5p	novel_circ_0005735
chi-miR-1248-5p	novel_circ_0005801
chi-miR-1248-5p	novel_circ_0005920
chi-miR-1248-5p	novel_circ_0005993
chi-miR-1248-5p	novel_circ_0006253
chi-miR-1248-5p	novel_circ_0006389
chi-miR-1248-5p	novel_circ_0006390
chi-miR-1248-5p	novel_circ_0006390_junction_seq
chi-miR-1248-5p	novel_circ_0006453
chi-miR-1248-5p	novel_circ_0007017
chi-miR-1248-5p	novel_circ_0007339
chi-miR-1248-5p	novel_circ_0007341
chi-miR-1248-5p	novel_circ_0007386
chi-miR-1248-5p	novel_circ_0007451
chi-miR-1248-5p	novel_circ_0007465
chi-miR-1248-5p	novel_circ_0007869
chi-miR-1248-5p	novel_circ_0008149
chi-miR-1248-5p	novel_circ_0008157
chi-miR-1248-5p	novel_circ_0008345
chi-miR-1248-5p	novel_circ_0008510
chi-miR-1248-5p	novel_circ_0008606
chi-miR-1248-5p	novel_circ_0009083_junction_seq
chi-miR-1248-5p	novel_circ_0009421
chi-miR-1248-5p	novel_circ_0009533
chi-miR-1248-5p	novel_circ_0009572
chi-miR-1248-5p	novel_circ_0009583
chi-miR-1248-5p	novel_circ_0009732
chi-miR-1248-5p	novel_circ_0009734
chi-miR-1248-5p	novel_circ_0009888
chi-miR-1248-5p	novel_circ_0010113
chi-miR-1248-5p	novel_circ_0010499
chi-miR-1248-5p	novel_circ_0010499_junction_seq
chi-miR-1248-5p	novel_circ_0010575
chi-miR-1248-5p	novel_circ_0010728
chi-miR-1248-5p	novel_circ_0010866
chi-miR-1248-5p	novel_circ_0011147
chi-miR-1248-5p	novel_circ_0011159
chi-miR-1248-5p	novel_circ_0011425
chi-miR-1248-5p	novel_circ_0011495
chi-miR-1248-5p	novel_circ_0011585
chi-miR-1249	novel_circ_0003873
chi-miR-1249	novel_circ_0004634
chi-miR-1249	novel_circ_0005214
chi-miR-1249	novel_circ_0005870_junction_seq
chi-miR-1249	novel_circ_0006345
chi-miR-1249	novel_circ_0008731
chi-miR-1249	novel_circ_0010113
chi-miR-1249	novel_circ_0010900
chi-miR-1249	novel_circ_0011941
chi-miR-124a	novel_circ_0000465
chi-miR-124a	novel_circ_0000465_junction_seq
chi-miR-124a	novel_circ_0001042
chi-miR-124a	novel_circ_0001042_junction_seq
chi-miR-124a	novel_circ_0001128
chi-miR-124a	novel_circ_0001128_junction_seq
chi-miR-124a	novel_circ_0001733_junction_seq
chi-miR-124a	novel_circ_0001998
chi-miR-124a	novel_circ_0002225
chi-miR-124a	novel_circ_0002564
chi-miR-124a	novel_circ_0002778
chi-miR-124a	novel_circ_0003291
chi-miR-124a	novel_circ_0003292
chi-miR-124a	novel_circ_0003295
chi-miR-124a	novel_circ_0003795
chi-miR-124a	novel_circ_0003875
chi-miR-124a	novel_circ_0003963
chi-miR-124a	novel_circ_0004168
chi-miR-124a	novel_circ_0004911
chi-miR-124a	novel_circ_0005335
chi-miR-124a	novel_circ_0005708
chi-miR-124a	novel_circ_0005748
chi-miR-124a	novel_circ_0005960
chi-miR-124a	novel_circ_0008133
chi-miR-124a	novel_circ_0008862
chi-miR-124a	novel_circ_0008936
chi-miR-124a	novel_circ_0009175
chi-miR-124a	novel_circ_0009232
chi-miR-124a	novel_circ_0009232_junction_seq
chi-miR-124a	novel_circ_0010232
chi-miR-124a	novel_circ_0010495
chi-miR-124a	novel_circ_0010613
chi-miR-124a	novel_circ_0010750
chi-miR-124a	novel_circ_0010937
chi-miR-124a	novel_circ_0011961
chi-miR-125a-3p	novel_circ_0000277
chi-miR-125a-3p	novel_circ_0000334
chi-miR-125a-3p	novel_circ_0000405
chi-miR-125a-3p	novel_circ_0000405_junction_seq
chi-miR-125a-3p	novel_circ_0000590
chi-miR-125a-3p	novel_circ_0000591
chi-miR-125a-3p	novel_circ_0000593
chi-miR-125a-3p	novel_circ_0000753
chi-miR-125a-3p	novel_circ_0001564
chi-miR-125a-3p	novel_circ_0001568
chi-miR-125a-3p	novel_circ_0001569
chi-miR-125a-3p	novel_circ_0001651
chi-miR-125a-3p	novel_circ_0001904
chi-miR-125a-3p	novel_circ_0002351
chi-miR-125a-3p	novel_circ_0002351_junction_seq
chi-miR-125a-3p	novel_circ_0003134
chi-miR-125a-3p	novel_circ_0003147
chi-miR-125a-3p	novel_circ_0003150
chi-miR-125a-3p	novel_circ_0003213
chi-miR-125a-3p	novel_circ_0004028
chi-miR-125a-3p	novel_circ_0004143
chi-miR-125a-3p	novel_circ_0004538
chi-miR-125a-3p	novel_circ_0004832
chi-miR-125a-3p	novel_circ_0005008
chi-miR-125a-3p	novel_circ_0005008_junction_seq
chi-miR-125a-3p	novel_circ_0005314
chi-miR-125a-3p	novel_circ_0005314_junction_seq
chi-miR-125a-3p	novel_circ_0005378
chi-miR-125a-3p	novel_circ_0005578
chi-miR-125a-3p	novel_circ_0005723
chi-miR-125a-3p	novel_circ_0006496
chi-miR-125a-3p	novel_circ_0006589
chi-miR-125a-3p	novel_circ_0007378
chi-miR-125a-3p	novel_circ_0007378_junction_seq
chi-miR-125a-3p	novel_circ_0007501
chi-miR-125a-3p	novel_circ_0007502
chi-miR-125a-3p	novel_circ_0008306
chi-miR-125a-3p	novel_circ_0008306_junction_seq
chi-miR-125a-3p	novel_circ_0010395
chi-miR-125a-3p	novel_circ_0010395_junction_seq
chi-miR-125a-3p	novel_circ_0010492
chi-miR-125a-3p	novel_circ_0010536
chi-miR-125a-3p	novel_circ_0010536_junction_seq
chi-miR-125a-3p	novel_circ_0010819
chi-miR-125a-3p	novel_circ_0011125
chi-miR-125a-3p	novel_circ_0011238
chi-miR-125a-3p	novel_circ_0011530
chi-miR-125a-5p	novel_circ_0000168
chi-miR-125a-5p	novel_circ_0000211
chi-miR-125a-5p	novel_circ_0001102_junction_seq
chi-miR-125a-5p	novel_circ_0001231
chi-miR-125a-5p	novel_circ_0001290
chi-miR-125a-5p	novel_circ_0001412
chi-miR-125a-5p	novel_circ_0001418
chi-miR-125a-5p	novel_circ_0001437
chi-miR-125a-5p	novel_circ_0001481
chi-miR-125a-5p	novel_circ_0002307
chi-miR-125a-5p	novel_circ_0002307_junction_seq
chi-miR-125a-5p	novel_circ_0002312
chi-miR-125a-5p	novel_circ_0002312_junction_seq
chi-miR-125a-5p	novel_circ_0002314
chi-miR-125a-5p	novel_circ_0002314_junction_seq
chi-miR-125a-5p	novel_circ_0002850
chi-miR-125a-5p	novel_circ_0002980
chi-miR-125a-5p	novel_circ_0003272
chi-miR-125a-5p	novel_circ_0003574
chi-miR-125a-5p	novel_circ_0003651
chi-miR-125a-5p	novel_circ_0003675
chi-miR-125a-5p	novel_circ_0003873
chi-miR-125a-5p	novel_circ_0003873_junction_seq
chi-miR-125a-5p	novel_circ_0004214
chi-miR-125a-5p	novel_circ_0005062
chi-miR-125a-5p	novel_circ_0005062_junction_seq
chi-miR-125a-5p	novel_circ_0005154
chi-miR-125a-5p	novel_circ_0005614
chi-miR-125a-5p	novel_circ_0005860
chi-miR-125a-5p	novel_circ_0005860_junction_seq
chi-miR-125a-5p	novel_circ_0007374
chi-miR-125a-5p	novel_circ_0008369
chi-miR-125a-5p	novel_circ_0008369_junction_seq
chi-miR-125a-5p	novel_circ_0008486
chi-miR-125a-5p	novel_circ_0008834
chi-miR-125a-5p	novel_circ_0008834_junction_seq
chi-miR-125a-5p	novel_circ_0008835
chi-miR-125a-5p	novel_circ_0009100_junction_seq
chi-miR-125a-5p	novel_circ_0009283
chi-miR-125a-5p	novel_circ_0009283_junction_seq
chi-miR-125a-5p	novel_circ_0009294
chi-miR-125a-5p	novel_circ_0009295
chi-miR-125a-5p	novel_circ_0009391
chi-miR-125a-5p	novel_circ_0009553
chi-miR-125a-5p	novel_circ_0009572
chi-miR-125a-5p	novel_circ_0009658
chi-miR-125a-5p	novel_circ_0010031
chi-miR-125a-5p	novel_circ_0010108
chi-miR-125a-5p	novel_circ_0010395
chi-miR-125a-5p	novel_circ_0010741
chi-miR-125a-5p	novel_circ_0010805
chi-miR-125a-5p	novel_circ_0010851
chi-miR-125a-5p	novel_circ_0010851_junction_seq
chi-miR-125a-5p	novel_circ_0011342
chi-miR-125a-5p	novel_circ_0011343
chi-miR-125a-5p	novel_circ_0011344
chi-miR-125b-3p	novel_circ_0000113
chi-miR-125b-3p	novel_circ_0000379
chi-miR-125b-3p	novel_circ_0000921
chi-miR-125b-3p	novel_circ_0000922
chi-miR-125b-3p	novel_circ_0000924
chi-miR-125b-3p	novel_circ_0001689
chi-miR-125b-3p	novel_circ_0002400
chi-miR-125b-3p	novel_circ_0002523
chi-miR-125b-3p	novel_circ_0002920
chi-miR-125b-3p	novel_circ_0003579
chi-miR-125b-3p	novel_circ_0003583
chi-miR-125b-3p	novel_circ_0003587
chi-miR-125b-3p	novel_circ_0004306
chi-miR-125b-3p	novel_circ_0004307
chi-miR-125b-3p	novel_circ_0004324
chi-miR-125b-3p	novel_circ_0005462
chi-miR-125b-3p	novel_circ_0005511
chi-miR-125b-3p	novel_circ_0005515
chi-miR-125b-3p	novel_circ_0005634
chi-miR-125b-3p	novel_circ_0006190
chi-miR-125b-3p	novel_circ_0007305
chi-miR-125b-3p	novel_circ_0007992
chi-miR-125b-3p	novel_circ_0008588
chi-miR-125b-3p	novel_circ_0008684
chi-miR-125b-3p	novel_circ_0008833
chi-miR-125b-3p	novel_circ_0008833_junction_seq
chi-miR-125b-3p	novel_circ_0009047
chi-miR-125b-3p	novel_circ_0009249
chi-miR-125b-3p	novel_circ_0009391
chi-miR-125b-3p	novel_circ_0009392
chi-miR-125b-3p	novel_circ_0009732
chi-miR-125b-3p	novel_circ_0009734
chi-miR-125b-3p	novel_circ_0009848
chi-miR-125b-3p	novel_circ_0010022
chi-miR-125b-3p	novel_circ_0010057
chi-miR-125b-3p	novel_circ_0010059
chi-miR-125b-3p	novel_circ_0010092
chi-miR-125b-3p	novel_circ_0010520
chi-miR-125b-3p	novel_circ_0010560
chi-miR-125b-3p	novel_circ_0010593
chi-miR-125b-3p	novel_circ_0012085
chi-miR-125b-5p	novel_circ_0000168
chi-miR-125b-5p	novel_circ_0000211
chi-miR-125b-5p	novel_circ_0001102_junction_seq
chi-miR-125b-5p	novel_circ_0001231
chi-miR-125b-5p	novel_circ_0001290
chi-miR-125b-5p	novel_circ_0001412
chi-miR-125b-5p	novel_circ_0001418
chi-miR-125b-5p	novel_circ_0001437
chi-miR-125b-5p	novel_circ_0001481
chi-miR-125b-5p	novel_circ_0002307
chi-miR-125b-5p	novel_circ_0002307_junction_seq
chi-miR-125b-5p	novel_circ_0002312
chi-miR-125b-5p	novel_circ_0002312_junction_seq
chi-miR-125b-5p	novel_circ_0002314
chi-miR-125b-5p	novel_circ_0002314_junction_seq
chi-miR-125b-5p	novel_circ_0002850
chi-miR-125b-5p	novel_circ_0002980
chi-miR-125b-5p	novel_circ_0003272
chi-miR-125b-5p	novel_circ_0003574
chi-miR-125b-5p	novel_circ_0003651
chi-miR-125b-5p	novel_circ_0003675
chi-miR-125b-5p	novel_circ_0003873
chi-miR-125b-5p	novel_circ_0003873_junction_seq
chi-miR-125b-5p	novel_circ_0004214
chi-miR-125b-5p	novel_circ_0005062
chi-miR-125b-5p	novel_circ_0005062_junction_seq
chi-miR-125b-5p	novel_circ_0005154
chi-miR-125b-5p	novel_circ_0005614
chi-miR-125b-5p	novel_circ_0005860
chi-miR-125b-5p	novel_circ_0005860_junction_seq
chi-miR-125b-5p	novel_circ_0007374
chi-miR-125b-5p	novel_circ_0008369
chi-miR-125b-5p	novel_circ_0008369_junction_seq
chi-miR-125b-5p	novel_circ_0008486
chi-miR-125b-5p	novel_circ_0008834
chi-miR-125b-5p	novel_circ_0008834_junction_seq
chi-miR-125b-5p	novel_circ_0008835
chi-miR-125b-5p	novel_circ_0009100_junction_seq
chi-miR-125b-5p	novel_circ_0009283
chi-miR-125b-5p	novel_circ_0009283_junction_seq
chi-miR-125b-5p	novel_circ_0009294
chi-miR-125b-5p	novel_circ_0009295
chi-miR-125b-5p	novel_circ_0009391
chi-miR-125b-5p	novel_circ_0009553
chi-miR-125b-5p	novel_circ_0009572
chi-miR-125b-5p	novel_circ_0009658
chi-miR-125b-5p	novel_circ_0010031
chi-miR-125b-5p	novel_circ_0010108
chi-miR-125b-5p	novel_circ_0010395
chi-miR-125b-5p	novel_circ_0010741
chi-miR-125b-5p	novel_circ_0010805
chi-miR-125b-5p	novel_circ_0010851
chi-miR-125b-5p	novel_circ_0010851_junction_seq
chi-miR-125b-5p	novel_circ_0011342
chi-miR-125b-5p	novel_circ_0011343
chi-miR-125b-5p	novel_circ_0011344
chi-miR-126-5p	novel_circ_0003443
chi-miR-126-5p	novel_circ_0003942_junction_seq
chi-miR-126-5p	novel_circ_0003945
chi-miR-126-5p	novel_circ_0004062
chi-miR-126-5p	novel_circ_0005630
chi-miR-126-5p	novel_circ_0006639
chi-miR-126-5p	novel_circ_0006639_junction_seq
chi-miR-1271-3p	novel_circ_0000675
chi-miR-1271-3p	novel_circ_0001016
chi-miR-1271-3p	novel_circ_0001144
chi-miR-1271-3p	novel_circ_0002307
chi-miR-1271-3p	novel_circ_0002312
chi-miR-1271-3p	novel_circ_0002314
chi-miR-1271-3p	novel_circ_0002348_junction_seq
chi-miR-1271-3p	novel_circ_0002694
chi-miR-1271-3p	novel_circ_0004008
chi-miR-1271-3p	novel_circ_0004143
chi-miR-1271-3p	novel_circ_0005951
chi-miR-1271-3p	novel_circ_0007582
chi-miR-1271-3p	novel_circ_0008371
chi-miR-1271-3p	novel_circ_0009572
chi-miR-1271-3p	novel_circ_0010388
chi-miR-1271-3p	novel_circ_0010388_junction_seq
chi-miR-1271-3p	novel_circ_0010741
chi-miR-1271-3p	novel_circ_0010741_junction_seq
chi-miR-1271-3p	novel_circ_0010787
chi-miR-1271-3p	novel_circ_0011285
chi-miR-1271-3p	novel_circ_0011571
chi-miR-1271-3p	novel_circ_0011573
chi-miR-1271-5p	novel_circ_0001504
chi-miR-1271-5p	novel_circ_0001751
chi-miR-1271-5p	novel_circ_0002186
chi-miR-1271-5p	novel_circ_0002495
chi-miR-1271-5p	novel_circ_0002498
chi-miR-1271-5p	novel_circ_0002857
chi-miR-1271-5p	novel_circ_0003089
chi-miR-1271-5p	novel_circ_0003437
chi-miR-1271-5p	novel_circ_0003438
chi-miR-1271-5p	novel_circ_0003509
chi-miR-1271-5p	novel_circ_0003623_junction_seq
chi-miR-1271-5p	novel_circ_0003863
chi-miR-1271-5p	novel_circ_0005055
chi-miR-1271-5p	novel_circ_0005473
chi-miR-1271-5p	novel_circ_0005701
chi-miR-1271-5p	novel_circ_0005742
chi-miR-1271-5p	novel_circ_0006589
chi-miR-1271-5p	novel_circ_0006754
chi-miR-1271-5p	novel_circ_0006756
chi-miR-1271-5p	novel_circ_0006916
chi-miR-1271-5p	novel_circ_0008389
chi-miR-1271-5p	novel_circ_0008390
chi-miR-1271-5p	novel_circ_0009538
chi-miR-1271-5p	novel_circ_0010560
chi-miR-1271-5p	novel_circ_0011411
chi-miR-1271-5p	novel_circ_0011506
chi-miR-127-3p	novel_circ_0005797
chi-miR-127-3p	novel_circ_0008371
chi-miR-127-3p	novel_circ_0009368
chi-miR-127-3p	novel_circ_0009368_junction_seq
chi-miR-127-3p	novel_circ_0010741
chi-miR-127-3p	novel_circ_0011097
chi-miR-127-3p	novel_circ_0011959
chi-miR-127-3p	novel_circ_0012121
chi-miR-127-5p	novel_circ_0000144
chi-miR-127-5p	novel_circ_0000145
chi-miR-127-5p	novel_circ_0000317
chi-miR-127-5p	novel_circ_0000523
chi-miR-127-5p	novel_circ_0000935
chi-miR-127-5p	novel_circ_0001840
chi-miR-127-5p	novel_circ_0001840_junction_seq
chi-miR-127-5p	novel_circ_0001842
chi-miR-127-5p	novel_circ_0001842_junction_seq
chi-miR-127-5p	novel_circ_0002743
chi-miR-127-5p	novel_circ_0002743_junction_seq
chi-miR-127-5p	novel_circ_0003737
chi-miR-127-5p	novel_circ_0003737_junction_seq
chi-miR-127-5p	novel_circ_0003776_junction_seq
chi-miR-127-5p	novel_circ_0003875
chi-miR-127-5p	novel_circ_0004184
chi-miR-127-5p	novel_circ_0004184_junction_seq
chi-miR-127-5p	novel_circ_0004186
chi-miR-127-5p	novel_circ_0004186_junction_seq
chi-miR-127-5p	novel_circ_0004794_junction_seq
chi-miR-127-5p	novel_circ_0004997
chi-miR-127-5p	novel_circ_0005200
chi-miR-127-5p	novel_circ_0005756
chi-miR-127-5p	novel_circ_0006392
chi-miR-127-5p	novel_circ_0006404
chi-miR-127-5p	novel_circ_0006499
chi-miR-127-5p	novel_circ_0006502
chi-miR-127-5p	novel_circ_0008409
chi-miR-127-5p	novel_circ_0008645
chi-miR-127-5p	novel_circ_0008757
chi-miR-127-5p	novel_circ_0008833
chi-miR-127-5p	novel_circ_0008982
chi-miR-127-5p	novel_circ_0009035
chi-miR-127-5p	novel_circ_0009038
chi-miR-127-5p	novel_circ_0009047
chi-miR-127-5p	novel_circ_0009658
chi-miR-127-5p	novel_circ_0009790
chi-miR-127-5p	novel_circ_0009791
chi-miR-127-5p	novel_circ_0010613
chi-miR-127-5p	novel_circ_0010613_junction_seq
chi-miR-127-5p	novel_circ_0010995
chi-miR-128-3p	novel_circ_0000277
chi-miR-128-3p	novel_circ_0000484
chi-miR-128-3p	novel_circ_0000494
chi-miR-128-3p	novel_circ_0000494_junction_seq
chi-miR-128-3p	novel_circ_0000604
chi-miR-128-3p	novel_circ_0000607
chi-miR-128-3p	novel_circ_0000615
chi-miR-128-3p	novel_circ_0001132_junction_seq
chi-miR-128-3p	novel_circ_0001167
chi-miR-128-3p	novel_circ_0001418
chi-miR-128-3p	novel_circ_0001762
chi-miR-128-3p	novel_circ_0002348
chi-miR-128-3p	novel_circ_0002428
chi-miR-128-3p	novel_circ_0002873
chi-miR-128-3p	novel_circ_0002890
chi-miR-128-3p	novel_circ_0003206
chi-miR-128-3p	novel_circ_0003291
chi-miR-128-3p	novel_circ_0003292
chi-miR-128-3p	novel_circ_0003568
chi-miR-128-3p	novel_circ_0003651
chi-miR-128-3p	novel_circ_0003737
chi-miR-128-3p	novel_circ_0003809
chi-miR-128-3p	novel_circ_0004002
chi-miR-128-3p	novel_circ_0004113
chi-miR-128-3p	novel_circ_0004263
chi-miR-128-3p	novel_circ_0004523
chi-miR-128-3p	novel_circ_0004591
chi-miR-128-3p	novel_circ_0004592
chi-miR-128-3p	novel_circ_0004616
chi-miR-128-3p	novel_circ_0005130
chi-miR-128-3p	novel_circ_0005404
chi-miR-128-3p	novel_circ_0005405
chi-miR-128-3p	novel_circ_0005511
chi-miR-128-3p	novel_circ_0005515
chi-miR-128-3p	novel_circ_0005723
chi-miR-128-3p	novel_circ_0005951
chi-miR-128-3p	novel_circ_0005960
chi-miR-128-3p	novel_circ_0006056
chi-miR-128-3p	novel_circ_0006567
chi-miR-128-3p	novel_circ_0006567_junction_seq
chi-miR-128-3p	novel_circ_0007128
chi-miR-128-3p	novel_circ_0007128_junction_seq
chi-miR-128-3p	novel_circ_0007169
chi-miR-128-3p	novel_circ_0007169_junction_seq
chi-miR-128-3p	novel_circ_0008093
chi-miR-128-3p	novel_circ_0008093_junction_seq
chi-miR-128-3p	novel_circ_0008427
chi-miR-128-3p	novel_circ_0008439
chi-miR-128-3p	novel_circ_0008654
chi-miR-128-3p	novel_circ_0008654_junction_seq
chi-miR-128-3p	novel_circ_0008768
chi-miR-128-3p	novel_circ_0008789
chi-miR-128-3p	novel_circ_0008789_junction_seq
chi-miR-128-3p	novel_circ_0008843
chi-miR-128-3p	novel_circ_0009300
chi-miR-128-3p	novel_circ_0009396
chi-miR-128-3p	novel_circ_0009399
chi-miR-128-3p	novel_circ_0009425
chi-miR-128-3p	novel_circ_0009425_junction_seq
chi-miR-128-3p	novel_circ_0009452
chi-miR-128-3p	novel_circ_0009969
chi-miR-128-3p	novel_circ_0009969_junction_seq
chi-miR-128-3p	novel_circ_0010113
chi-miR-128-3p	novel_circ_0010124
chi-miR-128-3p	novel_circ_0010719
chi-miR-128-3p	novel_circ_0010719_junction_seq
chi-miR-128-3p	novel_circ_0010965
chi-miR-128-3p	novel_circ_0010972
chi-miR-128-3p	novel_circ_0011449
chi-miR-128-3p	novel_circ_0011782
chi-miR-128-3p	novel_circ_0011959
chi-miR-128-5p	novel_circ_0001102
chi-miR-128-5p	novel_circ_0002307
chi-miR-128-5p	novel_circ_0002312
chi-miR-128-5p	novel_circ_0004538
chi-miR-128-5p	novel_circ_0005870
chi-miR-128-5p	novel_circ_0006754
chi-miR-128-5p	novel_circ_0006916
chi-miR-128-5p	novel_circ_0008313
chi-miR-128-5p	novel_circ_0008383
chi-miR-128-5p	novel_circ_0009255
chi-miR-128-5p	novel_circ_0009255_junction_seq
chi-miR-128-5p	novel_circ_0009677
chi-miR-128-5p	novel_circ_0009678
chi-miR-128-5p	novel_circ_0010165
chi-miR-128-5p	novel_circ_0010186
chi-miR-128-5p	novel_circ_0010274
chi-miR-128-5p	novel_circ_0010551
chi-miR-128-5p	novel_circ_0010771
chi-miR-128-5p	novel_circ_0010887
chi-miR-128-5p	novel_circ_0011371
chi-miR-128-5p	novel_circ_0011986
chi-miR-128-5p	novel_circ_0012169
chi-miR-128-5p	novel_circ_0012169_junction_seq
chi-miR-1291	novel_circ_0001098
chi-miR-1291	novel_circ_0001689
chi-miR-1291	novel_circ_0001799
chi-miR-1291	novel_circ_0003623
chi-miR-1291	novel_circ_0003873
chi-miR-1291	novel_circ_0004694
chi-miR-1291	novel_circ_0006387_junction_seq
chi-miR-1291	novel_circ_0006392
chi-miR-1291	novel_circ_0006916
chi-miR-1291	novel_circ_0006975
chi-miR-1291	novel_circ_0009452
chi-miR-1291	novel_circ_0010111
chi-miR-1291	novel_circ_0010756
chi-miR-1291	novel_circ_0010980
chi-miR-1291	novel_circ_0011107
chi-miR-1291	novel_circ_0011107_junction_seq
chi-miR-1291	novel_circ_0011330
chi-miR-1291	novel_circ_0011418
chi-miR-1291	novel_circ_0011627
chi-miR-1291	novel_circ_0011842
chi-miR-1291	novel_circ_0012036
chi-miR-129-3p	novel_circ_0000174
chi-miR-129-3p	novel_circ_0000174_junction_seq
chi-miR-129-3p	novel_circ_0000175
chi-miR-129-3p	novel_circ_0000175_junction_seq
chi-miR-129-3p	novel_circ_0000454_junction_seq
chi-miR-129-3p	novel_circ_0001666
chi-miR-129-3p	novel_circ_0001760
chi-miR-129-3p	novel_circ_0002297
chi-miR-129-3p	novel_circ_0003272
chi-miR-129-3p	novel_circ_0003272_junction_seq
chi-miR-129-3p	novel_circ_0003518
chi-miR-129-3p	novel_circ_0003518_junction_seq
chi-miR-129-3p	novel_circ_0003646
chi-miR-129-3p	novel_circ_0003823
chi-miR-129-3p	novel_circ_0004513
chi-miR-129-3p	novel_circ_0004638
chi-miR-129-3p	novel_circ_0004639
chi-miR-129-3p	novel_circ_0004980
chi-miR-129-3p	novel_circ_0005099
chi-miR-129-3p	novel_circ_0005100
chi-miR-129-3p	novel_circ_0005634
chi-miR-129-3p	novel_circ_0006748
chi-miR-129-3p	novel_circ_0007487
chi-miR-129-3p	novel_circ_0008421
chi-miR-129-3p	novel_circ_0008731
chi-miR-129-3p	novel_circ_0008731_junction_seq
chi-miR-129-3p	novel_circ_0009530
chi-miR-129-3p	novel_circ_0009678
chi-miR-129-3p	novel_circ_0011371
chi-miR-129-3p	novel_circ_0011585
chi-miR-129-3p	novel_circ_0011790
chi-miR-129-5p	novel_circ_0000031
chi-miR-129-5p	novel_circ_0000054
chi-miR-129-5p	novel_circ_0000924
chi-miR-129-5p	novel_circ_0000924_junction_seq
chi-miR-129-5p	novel_circ_0001666
chi-miR-129-5p	novel_circ_0001805
chi-miR-129-5p	novel_circ_0001923
chi-miR-129-5p	novel_circ_0002171
chi-miR-129-5p	novel_circ_0002171_junction_seq
chi-miR-129-5p	novel_circ_0002218
chi-miR-129-5p	novel_circ_0002225
chi-miR-129-5p	novel_circ_0002231_junction_seq
chi-miR-129-5p	novel_circ_0002254
chi-miR-129-5p	novel_circ_0003518
chi-miR-129-5p	novel_circ_0003543_junction_seq
chi-miR-129-5p	novel_circ_0003953
chi-miR-129-5p	novel_circ_0004553
chi-miR-129-5p	novel_circ_0005054
chi-miR-129-5p	novel_circ_0005369
chi-miR-129-5p	novel_circ_0005511
chi-miR-129-5p	novel_circ_0005515
chi-miR-129-5p	novel_circ_0005884
chi-miR-129-5p	novel_circ_0005984
chi-miR-129-5p	novel_circ_0006201
chi-miR-129-5p	novel_circ_0006201_junction_seq
chi-miR-129-5p	novel_circ_0006609
chi-miR-129-5p	novel_circ_0006676
chi-miR-129-5p	novel_circ_0006712
chi-miR-129-5p	novel_circ_0006908
chi-miR-129-5p	novel_circ_0007065
chi-miR-129-5p	novel_circ_0007169
chi-miR-129-5p	novel_circ_0007878
chi-miR-129-5p	novel_circ_0008214
chi-miR-129-5p	novel_circ_0008216
chi-miR-129-5p	novel_circ_0008327
chi-miR-129-5p	novel_circ_0008893
chi-miR-129-5p	novel_circ_0009734
chi-miR-129-5p	novel_circ_0009734_junction_seq
chi-miR-129-5p	novel_circ_0009746
chi-miR-129-5p	novel_circ_0010113
chi-miR-129-5p	novel_circ_0010743
chi-miR-129-5p	novel_circ_0010744
chi-miR-129-5p	novel_circ_0011339
chi-miR-129-5p	novel_circ_0011975
chi-miR-1296	novel_circ_0000604
chi-miR-1296	novel_circ_0001424
chi-miR-1296	novel_circ_0001884
chi-miR-1296	novel_circ_0002182
chi-miR-1296	novel_circ_0004071
chi-miR-1296	novel_circ_0004228
chi-miR-1296	novel_circ_0005434
chi-miR-1296	novel_circ_0006816
chi-miR-1296	novel_circ_0006816_junction_seq
chi-miR-1296	novel_circ_0010274
chi-miR-1296	novel_circ_0011043
chi-miR-1306-3p	novel_circ_0000221
chi-miR-1306-3p	novel_circ_0000719
chi-miR-1306-3p	novel_circ_0000723
chi-miR-1306-3p	novel_circ_0003623
chi-miR-1306-3p	novel_circ_0003623_junction_seq
chi-miR-1306-3p	novel_circ_0003627
chi-miR-1306-3p	novel_circ_0005702
chi-miR-1306-3p	novel_circ_0005882
chi-miR-1306-3p	novel_circ_0005882_junction_seq
chi-miR-1306-3p	novel_circ_0006201
chi-miR-1306-3p	novel_circ_0006311
chi-miR-1306-3p	novel_circ_0006609
chi-miR-1306-3p	novel_circ_0006651
chi-miR-1306-3p	novel_circ_0007017
chi-miR-1306-3p	novel_circ_0009100
chi-miR-1306-3p	novel_circ_0010743
chi-miR-1306-3p	novel_circ_0010743_junction_seq
chi-miR-1306-3p	novel_circ_0010744
chi-miR-1306-3p	novel_circ_0010744_junction_seq
chi-miR-1306-3p	novel_circ_0010805
chi-miR-1306-3p	novel_circ_0010805_junction_seq
chi-miR-1306-3p	novel_circ_0010807
chi-miR-1306-3p	novel_circ_0011159
chi-miR-1306-3p	novel_circ_0012074
chi-miR-1306-3p	novel_circ_0012081
chi-miR-1306-3p	novel_circ_0012082
chi-miR-1306-5p	novel_circ_0000379
chi-miR-1306-5p	novel_circ_0000591
chi-miR-1306-5p	novel_circ_0000593
chi-miR-1306-5p	novel_circ_0000719_junction_seq
chi-miR-1306-5p	novel_circ_0001128
chi-miR-1306-5p	novel_circ_0001275
chi-miR-1306-5p	novel_circ_0001504
chi-miR-1306-5p	novel_circ_0001504_junction_seq
chi-miR-1306-5p	novel_circ_0001715
chi-miR-1306-5p	novel_circ_0001914
chi-miR-1306-5p	novel_circ_0001914_junction_seq
chi-miR-1306-5p	novel_circ_0001966
chi-miR-1306-5p	novel_circ_0001966_junction_seq
chi-miR-1306-5p	novel_circ_0002130
chi-miR-1306-5p	novel_circ_0002523
chi-miR-1306-5p	novel_circ_0002548
chi-miR-1306-5p	novel_circ_0002657
chi-miR-1306-5p	novel_circ_0002854
chi-miR-1306-5p	novel_circ_0002854_junction_seq
chi-miR-1306-5p	novel_circ_0002873
chi-miR-1306-5p	novel_circ_0002989
chi-miR-1306-5p	novel_circ_0003046
chi-miR-1306-5p	novel_circ_0003047
chi-miR-1306-5p	novel_circ_0003107
chi-miR-1306-5p	novel_circ_0003107_junction_seq
chi-miR-1306-5p	novel_circ_0003108
chi-miR-1306-5p	novel_circ_0003108_junction_seq
chi-miR-1306-5p	novel_circ_0003509
chi-miR-1306-5p	novel_circ_0004378
chi-miR-1306-5p	novel_circ_0004556
chi-miR-1306-5p	novel_circ_0004962_junction_seq
chi-miR-1306-5p	novel_circ_0005828
chi-miR-1306-5p	novel_circ_0005882
chi-miR-1306-5p	novel_circ_0006311
chi-miR-1306-5p	novel_circ_0006589
chi-miR-1306-5p	novel_circ_0006589_junction_seq
chi-miR-1306-5p	novel_circ_0006966
chi-miR-1306-5p	novel_circ_0006968
chi-miR-1306-5p	novel_circ_0007183
chi-miR-1306-5p	novel_circ_0007890
chi-miR-1306-5p	novel_circ_0008141
chi-miR-1306-5p	novel_circ_0008389
chi-miR-1306-5p	novel_circ_0008390
chi-miR-1306-5p	novel_circ_0008429
chi-miR-1306-5p	novel_circ_0008510
chi-miR-1306-5p	novel_circ_0008606_junction_seq
chi-miR-1306-5p	novel_circ_0008777
chi-miR-1306-5p	novel_circ_0008777_junction_seq
chi-miR-1306-5p	novel_circ_0008805
chi-miR-1306-5p	novel_circ_0008834
chi-miR-1306-5p	novel_circ_0008956
chi-miR-1306-5p	novel_circ_0009100
chi-miR-1306-5p	novel_circ_0009175
chi-miR-1306-5p	novel_circ_0009533
chi-miR-1306-5p	novel_circ_0009734
chi-miR-1306-5p	novel_circ_0010712
chi-miR-1306-5p	novel_circ_0011011
chi-miR-1306-5p	novel_circ_0011097
chi-miR-1306-5p	novel_circ_0011207
chi-miR-1306-5p	novel_circ_0011311
chi-miR-1306-5p	novel_circ_0011872
chi-miR-1307-3p	novel_circ_0001418
chi-miR-1307-3p	novel_circ_0002182
chi-miR-1307-3p	novel_circ_0002324
chi-miR-1307-3p	novel_circ_0003107
chi-miR-1307-3p	novel_circ_0003133
chi-miR-1307-3p	novel_circ_0003133_junction_seq
chi-miR-1307-3p	novel_circ_0003174_junction_seq
chi-miR-1307-3p	novel_circ_0007477
chi-miR-1307-3p	novel_circ_0007501
chi-miR-1307-3p	novel_circ_0007502
chi-miR-1307-3p	novel_circ_0008581
chi-miR-1307-3p	novel_circ_0008789
chi-miR-1307-3p	novel_circ_0008789_junction_seq
chi-miR-1307-3p	novel_circ_0009859
chi-miR-1307-3p	novel_circ_0010186
chi-miR-1307-3p	novel_circ_0010712
chi-miR-1307-3p	novel_circ_0010730
chi-miR-1307-3p	novel_circ_0010750
chi-miR-1307-3p	novel_circ_0010811
chi-miR-1307-3p	novel_circ_0010811_junction_seq
chi-miR-1307-3p	novel_circ_0010903
chi-miR-1307-3p	novel_circ_0010903_junction_seq
chi-miR-1307-3p	novel_circ_0011203
chi-miR-1307-3p	novel_circ_0011203_junction_seq
chi-miR-1307-5p	novel_circ_0003978
chi-miR-1307-5p	novel_circ_0005820
chi-miR-1307-5p	novel_circ_0008313
chi-miR-1307-5p	novel_circ_0009004
chi-miR-1307-5p	novel_circ_0010274
chi-miR-1307-5p	novel_circ_0010809
chi-miR-1307-5p	novel_circ_0010809_junction_seq
chi-miR-1307-5p	novel_circ_0012121
chi-miR-130a-3p	novel_circ_0000070
chi-miR-130a-3p	novel_circ_0000454
chi-miR-130a-3p	novel_circ_0001382
chi-miR-130a-3p	novel_circ_0002471
chi-miR-130a-3p	novel_circ_0002480
chi-miR-130a-3p	novel_circ_0002536
chi-miR-130a-3p	novel_circ_0002536_junction_seq
chi-miR-130a-3p	novel_circ_0003525
chi-miR-130a-3p	novel_circ_0004837
chi-miR-130a-3p	novel_circ_0004980
chi-miR-130a-3p	novel_circ_0005321
chi-miR-130a-3p	novel_circ_0005323
chi-miR-130a-3p	novel_circ_0005831
chi-miR-130a-3p	novel_circ_0006633
chi-miR-130a-3p	novel_circ_0006633_junction_seq
chi-miR-130a-3p	novel_circ_0007183
chi-miR-130a-3p	novel_circ_0010451
chi-miR-130a-3p	novel_circ_0010649
chi-miR-130a-3p	novel_circ_0010649_junction_seq
chi-miR-130a-3p	novel_circ_0011647
chi-miR-130a-5p	novel_circ_0000039
chi-miR-130a-5p	novel_circ_0000414_junction_seq
chi-miR-130a-5p	novel_circ_0000604
chi-miR-130a-5p	novel_circ_0000675
chi-miR-130a-5p	novel_circ_0001083
chi-miR-130a-5p	novel_circ_0001242
chi-miR-130a-5p	novel_circ_0001242_junction_seq
chi-miR-130a-5p	novel_circ_0001666
chi-miR-130a-5p	novel_circ_0001777
chi-miR-130a-5p	novel_circ_0001805
chi-miR-130a-5p	novel_circ_0001963
chi-miR-130a-5p	novel_circ_0002171
chi-miR-130a-5p	novel_circ_0002171_junction_seq
chi-miR-130a-5p	novel_circ_0002699
chi-miR-130a-5p	novel_circ_0002753
chi-miR-130a-5p	novel_circ_0002890
chi-miR-130a-5p	novel_circ_0002941
[truncated: 13,244 more rows]
