# Supplementary material for: Key circRNAs from goat: discovery, integrated regulatory network and their putative roles in the differentiation of intramuscular adipocytes
Source: BMC Genomics. 2023 Jan 28;24:51. doi: 10.1186/s12864-023-09141-7 (PMC9883971; doi:10.1186/s12864-023-09141-7)
Supplement: Supplementary file 5 — Additional file 5: Supplementary Material S4. The miR-140-3p target genes prediction results in TargetScan. Common elements in TargetScan miRTarBase miR-TCDS. The miR-671-5p target genes prediction results in TargetScan. The miR-532-3p target genes prediction results in TargetScan. The miR-500-3p target genes prediction results in TargetScan. The miR-423-5p target genes prediction results in TargetScan. The miR-26b-5p target genes prediction results in TargetScan. Common elements in TargetScan miRTarBase miR-TCDS. [file 12864_2023_9141_MOESM5_ESM.zip]

Archive with 8 entries (8 files):
- Supplementary Material S4_miR-197-3p.predicted_targets.xlsx
- Supplementary Material S4_miR-140-3p targets.xlsx
- Supplementary Material S4_miR-671-5p.predicted_targets.xlsx
- Supplementary Material S4_miR-532-3p.predicted_targets.xlsx
- Supplementary Material S4_miR-500-3p_501-3p.predicted_targets.xlsx
- Supplementary Material S4_miR-423-5p.predicted_targets.xlsx
- Supplementary Material S4_miR-26b-5p.predicted_targets.xlsx
- Supplementary Material S4_miR-26a-5p.predicted_targets - .xlsx
