# Supplementary material for: Key circRNAs from goat: discovery, integrated regulatory network and their putative roles in the differentiation of intramuscular adipocytes
Source: BMC Genomics. 2023 Jan 28;24:51. doi: 10.1186/s12864-023-09141-7 (PMC9883971; doi:10.1186/s12864-023-09141-7)
Supplement: Supplementary file 5 — Additional file 5: Supplementary Material S4. The miR-140-3p target genes prediction results in TargetScan. Common elements in TargetScan miRTarBase miR-TCDS. The miR-671-5p target genes prediction results in TargetScan. The miR-532-3p target genes prediction results in TargetScan. The miR-500-3p target genes prediction results in TargetScan. The miR-423-5p target genes prediction results in TargetScan. The miR-26b-5p target genes prediction results in TargetScan. Common elements in TargetScan miRTarBase miR-TCDS. [file 12864_2023_9141_MOESM5_ESM.zip › Supplementary Material S4_miR-197-3p.predicted_targets.xlsx]

## Sheet: TargetScan
Supplementary Material S4: The miR-197-3p target genes prediction results in TargetScan.
Target gene	Representative transcript	Gene name	3P-seq tags + 5	Total sites	8mer sites	7mer-m8 sites	7mer-A1 sites	6mer sites	Representative miRNA	Predicted occupancy (low miRNA)	Predicted occupancy (high miRNA)	Predicted occupancy (transfected miRNA)	Cumulative weighted context++ score	Total context++ score	Aggregate PCT
CD53	ENST00000271324.5	CD53 molecule	5	2	2	0	0	0	hsa-miR-197-3p	0.0251	0.1693	0.7928	-0.91	-0.91	N/A
ZIK1	ENST00000307468.4	zinc finger protein interacting with K protein 1	64	3	2	1	0	1	hsa-miR-197-3p	0.0169	0.1205	0.7134	-0.85	-0.87	N/A
RPL36A-HNRNPH2	ENST00000409170.3	RPL36A-HNRNPH2 readthrough	85	2	2	0	0	0	hsa-miR-197-3p	0.0215	0.1504	0.809	-0.84	-0.84	N/A
RNF146	ENST00000356799.2	ring finger protein 146	1504	2	1	0	1	0	hsa-miR-197-3p	0.0238	0.164	0.8066	-0.81	-0.81	N/A
USP41	ENST00000454608.2	ubiquitin specific peptidase 41	5	2	1	1	0	0	hsa-miR-197-3p	0.0117	0.0823	0.463	-0.8	-0.8	N/A
TMEM30C	ENST00000429523.2	transmembrane protein 30C	5	1	1	0	0	0	hsa-miR-197-3p	0.0087	0.0609	0.3308	-0.78	-0.78	N/A
GPR155	ENST00000392552.2	G protein-coupled receptor 155	11	2	2	0	0	1	hsa-miR-197-3p	0.0318	0.2222	1.2135	-0.72	-0.72	N/A
CYP3A5	ENST00000339843.2	cytochrome P450, family 3, subfamily A, polypeptide 5	5	2	1	1	0	2	hsa-miR-197-3p	0.0124	0.0885	0.5321	-0.64	-0.64	N/A
ZIC3	ENST00000287538.5	Zic family member 3	9	3	0	3	0	0	hsa-miR-197-3p	0.018	0.1276	0.7355	-0.64	-0.64	N/A
NMNAT1	ENST00000377205.1	nicotinamide nucleotide adenylyltransferase 1	72	2	0	0	2	2	hsa-miR-197-3p	0.0158	0.1145	0.7501	-0.62	-0.7	N/A
MT3	ENST00000200691.4	metallothionein 3	24	1	1	0	0	0	hsa-miR-197-3p	0.012	0.0825	0.399	-0.62	-0.62	N/A
CKS1B	ENST00000308987.5	CDC28 protein kinase regulatory subunit 1B	186	4	0	1	3	0	hsa-miR-197-3p	0.0121	0.0874	0.5627	-0.6	-0.67	N/A
IFNA4	ENST00000421715.1	interferon, alpha 4	5	1	1	0	0	0	hsa-miR-197-3p	0.0081	0.0567	0.3076	-0.6	-0.6	N/A
AC002472.13	ENST00000543388.1	Leucine-rich repeat-containing protein LOC400891	5	5	0	4	1	1	hsa-miR-197-3p	0.0153	0.1103	0.69	-0.58	-0.86	N/A
C11orf83	ENST00000377953.3	chromosome 11 open reading frame 83	6352	1	1	0	0	0	hsa-miR-197-3p	0.0132	0.0897	0.4213	-0.58	-0.58	N/A
CACNG8	ENST00000270458.2	calcium channel, voltage-dependent, gamma subunit 8	5	5	1	1	3	2	hsa-miR-197-3p	0.0321	0.2324	1.4901	-0.58	-0.58	N/A
HSPA12A	ENST00000369209.3	heat shock 70kDa protein 12A	37	3	1	1	1	0	hsa-miR-197-3p	0.039	0.2599	1.1748	-0.58	-0.58	N/A
NYAP2	ENST00000272907.6	neuronal tyrosine-phosphorylated phosphoinositide-3-kinase adaptor 2	5	2	2	0	0	0	hsa-miR-197-3p	0.0312	0.2072	0.924	-0.58	-0.58	N/A
TMEM186	ENST00000333050.6	transmembrane protein 186	287	1	1	0	0	0	hsa-miR-197-3p	0.016	0.1077	0.4835	-0.58	-0.58	N/A
IFNA17	ENST00000413767.2	interferon, alpha 17	5	1	1	0	0	0	hsa-miR-197-3p	0.0062	0.0444	0.2555	-0.57	-0.57	N/A
SNX22	ENST00000325881.4	sorting nexin 22	5	2	1	1	0	0	hsa-miR-197-3p	0.0165	0.1158	0.6496	-0.56	-0.56	N/A
ETF1	ENST00000499810.2	eukaryotic translation termination factor 1	31	3	1	1	1	0	hsa-miR-197-3p	0.0185	0.1287	0.6877	-0.55	-0.59	N/A
ZNF784	ENST00000591479.1	zinc finger protein 784	19	2	1	1	0	0	hsa-miR-197-3p	0.0128	0.0917	0.5435	-0.55	-0.55	N/A
SYK	ENST00000375754.4	spleen tyrosine kinase	25	2	1	1	0	2	hsa-miR-197-3p	0.0274	0.188	0.9391	-0.54	-0.54	N/A
IGFBP3	ENST00000381086.5	insulin-like growth factor binding protein 3	1857	1	1	0	0	0	hsa-miR-197-3p	0.0113	0.0784	0.3951	-0.54	-0.54	N/A
C22orf34	ENST00000400023.1	chromosome 22 open reading frame 34	5	2	1	1	0	0	hsa-miR-197-3p	0.0114	0.0811	0.4881	-0.54	-0.54	N/A
NAP1L4	ENST00000380542.4	nucleosome assembly protein 1-like 4	7751	1	1	0	0	1	hsa-miR-197-3p	0.0218	0.1437	0.6056	-0.54	-0.54	N/A
RPS20	ENST00000523936.1	ribosomal protein S20	14775	1	1	0	0	0	hsa-miR-197-3p	0.0089	0.0624	0.34	-0.53	-0.53	N/A
RAB17	ENST00000264601.3	RAB17, member RAS oncogene family	84	2	1	0	1	0	hsa-miR-197-3p	0.0229	0.152	0.6659	-0.53	-0.53	N/A
GCG	ENST00000418842.2	glucagon	5	1	1	0	0	0	hsa-miR-197-3p	0.0102	0.0709	0.3638	-0.53	-0.53	N/A
SERTAD4	ENST00000367012.3	SERTA domain containing 4	296	4	0	3	1	3	hsa-miR-197-3p	0.018	0.128	0.7434	-0.52	-0.65	N/A
C10orf40	ENST00000521074.1	chromosome 10 open reading frame 40	5	1	1	0	0	2	hsa-miR-197-3p	0.018	0.1276	0.7471	-0.52	-0.52	N/A
ERLIN2	ENST00000276461.5	ER lipid raft associated 2	887	1	1	0	0	0	hsa-miR-197-3p	0.0141	0.1002	0.5806	-0.52	-0.52	N/A
LAMTOR4	ENST00000441173.1	late endosomal/lysosomal adaptor, MAPK and MTOR activator 4	6156	1	1	0	0	1	hsa-miR-197-3p	0.0191	0.1268	0.5454	-0.52	-0.52	N/A
RAN	ENST00000543796.1	RAN, member RAS oncogene family	1418	2	1	0	1	0	hsa-miR-197-3p	0.0129	0.0926	0.5718	-0.52	-0.56	N/A
PTPN9	ENST00000306726.2	protein tyrosine phosphatase, non-receptor type 9	644	2	1	1	0	1	hsa-miR-197-3p	0.0195	0.1296	0.5609	-0.51	-0.66	N/A
MEIOB	ENST00000412554.2	meiosis specific with OB domains	5	1	1	0	0	0	hsa-miR-197-3p	0.0095	0.0665	0.3501	-0.51	-0.51	N/A
PGBD5	ENST00000391860.1	piggyBac transposable element derived 5	20	2	1	1	0	2	hsa-miR-197-3p	0.0303	0.2009	0.9043	-0.51	-0.56	N/A
TSEN2	ENST00000415684.1	TSEN2 tRNA splicing endonuclease subunit	531	2	1	0	1	1	hsa-miR-197-3p	0.012	0.0839	0.4433	-0.51	-0.61	N/A
CEACAM4	ENST00000600925.1	carcinoembryonic antigen-related cell adhesion molecule 4	5	1	0	1	0	0	hsa-miR-197-3p	0.0046	0.0329	0.2007	-0.5	-0.5	N/A
AC093677.1	ENST00000600169.1	Uncharacterized protein	2	3	0	2	1	0	hsa-miR-197-3p	0.008	0.0584	0.3823	-0.5	-0.5	N/A
ZNF431	ENST00000311048.7	zinc finger protein 431	93	9	1	2	6	3	hsa-miR-197-3p	0.0232	0.1689	1.1191	-0.49	-0.87	N/A
SLC32A1	ENST00000217420.1	solute carrier family 32 (GABA vesicular transporter), member 1	5	1	1	0	0	0	hsa-miR-197-3p	0.0106	0.0747	0.4273	-0.49	-0.49	N/A
TERT	ENST00000296820.5	telomerase reverse transcriptase	10	2	2	0	0	1	hsa-miR-197-3p	0.0195	0.1353	0.7164	-0.49	-0.49	N/A
CBR1	ENST00000530908.1	carbonyl reductase 1	113	2	1	1	0	0	hsa-miR-197-3p	0.0122	0.0863	0.4844	-0.49	-0.49	N/A
CLNS1A	ENST00000525428.1	chloride channel, nucleotide-sensitive, 1A	553	1	1	0	0	0	hsa-miR-197-3p	0.0155	0.1055	0.4962	-0.49	-0.49	N/A
CBY3	ENST00000376974.4	chibby homolog 3 (Drosophila)	3	3	0	1	2	0	hsa-miR-197-3p	0.0113	0.0817	0.5339	-0.49	-0.49	N/A
ZNF181	ENST00000392232.3	zinc finger protein 181	15	1	1	0	0	0	hsa-miR-197-3p	0.0241	0.1549	0.5882	-0.48	-0.48	N/A
BRMS1L	ENST00000216807.7	breast cancer metastasis-suppressor 1-like	230	3	1	1	1	1	hsa-miR-197-3p	0.0202	0.1361	0.6329	-0.48	-0.54	N/A
HCRTR1	ENST00000403528.2	hypocretin (orexin) receptor 1	5	1	1	0	0	0	hsa-miR-197-3p	0.0212	0.1386	0.5606	-0.48	-0.48	N/A
TXLNG	ENST00000380122.5	taxilin gamma	96	1	1	0	0	0	hsa-miR-197-3p	0.0144	0.0986	0.4727	-0.48	-0.48	N/A
HCAR1	ENST00000432564.1	hydroxycarboxylic acid receptor 1	38	2	1	1	0	0	hsa-miR-197-3p	0.0186	0.1303	0.7055	-0.48	-0.48	N/A
CSF2RA	ENST00000381509.3	colony stimulating factor 2 receptor, alpha, low-affinity (granulocyte-macrophage)	5	1	1	0	0	0	hsa-miR-197-3p	0.0073	0.0524	0.3169	-0.48	-0.48	N/A
NME1	ENST00000511355.1	NME/NM23 nucleoside diphosphate kinase 1	25174	1	1	0	0	0	hsa-miR-197-3p	0.0211	0.1376	0.5445	-0.48	-0.48	N/A
SLC16A12	ENST00000341233.4	solute carrier family 16, member 12	35	2	1	1	0	1	hsa-miR-197-3p	0.0324	0.2182	0.9813	-0.47	-0.47	N/A
GAB2	ENST00000340149.2	GRB2-associated binding protein 2	627	3	1	2	0	0	hsa-miR-197-3p	0.0254	0.1797	1.043	-0.47	-0.48	N/A
C12orf43	ENST00000536407.2	chromosome 12 open reading frame 43	172	2	1	0	1	1	hsa-miR-197-3p	0.0232	0.1538	0.6749	-0.47	-0.55	N/A
PARP2	ENST00000527915.1	poly (ADP-ribose) polymerase 2	2959	4	1	0	3	1	hsa-miR-197-3p	0.0088	0.0618	0.3437	-0.47	-0.56	N/A
PNLIP	ENST00000369221.2	pancreatic lipase	5	1	0	1	0	0	hsa-miR-197-3p	0.006	0.0429	0.2527	-0.47	-0.47	N/A
CEP63	ENST00000337090.3	centrosomal protein 63kDa	191	1	1	0	0	0	hsa-miR-197-3p	0.0135	0.0931	0.4642	-0.47	-0.47	N/A
AL354898.1	ENST00000277491.7		5	2	1	0	1	0	hsa-miR-197-3p	0.0096	0.0695	0.4466	-0.47	-0.47	N/A
DGCR6	ENST00000608842.1	DiGeorge syndrome critical region gene 6	5	1	1	0	0	1	hsa-miR-197-3p	0.0069	0.0499	0.3091	-0.46	-0.46	N/A
RAB28	ENST00000338176.4	RAB28, member RAS oncogene family	302	1	1	0	0	0	hsa-miR-197-3p	0.0061	0.0441	0.2857	-0.46	-0.46	N/A
DDX11	ENST00000251758.5	DEAD/H (Asp-Glu-Ala-Asp/His) box helicase 11	175	3	1	2	0	0	hsa-miR-197-3p	0.028	0.1935	1.0179	-0.46	-0.46	N/A
C6orf47	ENST00000375911.1	chromosome 6 open reading frame 47	38	1	1	0	0	1	hsa-miR-197-3p	0.0191	0.1322	0.6796	-0.46	-0.48	N/A
TEX19	ENST00000333437.4	testis expressed 19	14	3	0	2	1	0	hsa-miR-197-3p	0.0049	0.0357	0.2464	-0.46	-0.46	N/A
RRP36	ENST00000244496.5	ribosomal RNA processing 36 homolog (S. cerevisiae)	748	4	0	0	4	2	hsa-miR-197-3p	0.0147	0.1072	0.7314	-0.45	-0.53	N/A
ENDOG	ENST00000372642.4	endonuclease G	492	1	0	1	0	0	hsa-miR-197-3p	0.0072	0.0512	0.2866	-0.45	-0.45	N/A
RFC1	ENST00000349703.2	replication factor C (activator 1) 1, 145kDa	205	1	1	0	0	0	hsa-miR-197-3p	0.0183	0.1249	0.6101	-0.45	-0.45	N/A
PGGT1B	ENST00000419445.1	protein geranylgeranyltransferase type I, beta subunit	25	1	1	0	0	1	hsa-miR-197-3p	0.0128	0.091	0.5351	-0.45	-0.53	N/A
PGPEP1	ENST00000597431.2	pyroglutamyl-peptidase I	82	5	1	0	4	1	hsa-miR-197-3p	0.0129	0.093	0.5753	-0.45	-0.58	N/A
SYNGR1	ENST00000328933.5	synaptogyrin 1	101	3	1	2	0	3	hsa-miR-197-3p	0.0113	0.082	0.5383	-0.45	-0.45	N/A
HNRNPD	ENST00000313899.7	heterogeneous nuclear ribonucleoprotein D (AU-rich element RNA binding protein 1, 37kDa)	1763	1	1	0	0	0	hsa-miR-197-3p	0.0068	0.0491	0.3086	-0.44	-0.44	N/A
CSF1	ENST00000329608.6	colony stimulating factor 1 (macrophage)	290	1	1	0	0	1	hsa-miR-197-3p	0.0509	0.2904	0.8463	-0.44	-0.44	N/A
GTF2H3	ENST00000543341.2	general transcription factor IIH, polypeptide 3, 34kDa	718	3	1	0	2	2	hsa-miR-197-3p	0.0099	0.0715	0.4612	-0.44	-0.54	N/A
RXFP4	ENST00000368318.3	relaxin/insulin-like family peptide receptor 4	8	1	1	0	0	0	hsa-miR-197-3p	0.0143	0.0974	0.4638	-0.44	-0.44	N/A
TTPAL	ENST00000372906.2	tocopherol (alpha) transfer protein-like	265	5	1	1	3	1	hsa-miR-197-3p	0.015	0.1057	0.6171	-0.44	-0.96	N/A
PCBD2	ENST00000512783.1	pterin-4 alpha-carbinolamine dehydratase/dimerization cofactor of hepatocyte nuclear factor 1 alpha (TCF1) 2	95	1	1	0	0	1	hsa-miR-197-3p	0.0161	0.1101	0.5441	-0.43	-0.43	N/A
ZNF75D	ENST00000370766.3	zinc finger protein 75D	5	1	1	0	0	0	hsa-miR-197-3p	0.0202	0.1323	0.5359	-0.43	-0.43	N/A
ZNF345	ENST00000589046.1	zinc finger protein 345	24	1	1	0	0	0	hsa-miR-197-3p	0.0137	0.0955	0.5049	-0.43	-0.43	N/A
Z98049.1	ENST00000598601.1	CDNA FLJ25492 fis, clone CBR01389; Uncharacterized protein	5	2	1	0	1	0	hsa-miR-197-3p	0.009	0.0646	0.4081	-0.43	-0.43	N/A
CDHR3	ENST00000343407.5	cadherin-related family member 3	9	4	0	1	3	1	hsa-miR-197-3p	0.0155	0.1128	0.7431	-0.43	-0.43	N/A
AKAP5	ENST00000394718.4	A kinase (PRKA) anchor protein 5	75	3	1	1	1	0	hsa-miR-197-3p	0.0364	0.2552	1.3839	-0.43	-0.45	N/A
AC135983.2	ENST00000593303.1	Protein LOC100996413	5	1	1	0	0	0	hsa-miR-197-3p	0.0281	0.178	0.6514	-0.42	-0.42	N/A
FNDC5	ENST00000496770.1	fibronectin type III domain containing 5	5	1	0	1	0	0	hsa-miR-197-3p	0.0064	0.0455	0.2629	-0.42	-0.42	N/A
FLJ20373	ENST00000414004.2		75	1	1	0	0	0	hsa-miR-197-3p	0.0154	0.1037	0.4609	-0.42	-0.42	N/A
OVCA2	ENST00000572195.1	ovarian tumor suppressor candidate 2	2807	1	0	1	0	1	hsa-miR-197-3p	0.0105	0.0738	0.3979	-0.42	-0.42	N/A
YPEL2	ENST00000312655.4	yippee-like 2 (Drosophila)	62	3	0	2	1	1	hsa-miR-197-3p	0.0215	0.1516	0.8464	-0.42	-0.42	N/A
ZNF557	ENST00000414706.1	zinc finger protein 557	294	4	1	1	2	0	hsa-miR-197-3p	0.0167	0.1208	0.7736	-0.41	-0.41	N/A
TRIT1	ENST00000441669.2	tRNA isopentenyltransferase 1	8	1	1	0	0	0	hsa-miR-197-3p	0.0096	0.0678	0.3809	-0.41	-0.41	N/A
OR1C1	ENST00000408896.2	olfactory receptor, family 1, subfamily C, member 1	5	1	0	1	0	0	hsa-miR-197-3p	0.0071	0.0503	0.2829	-0.41	-0.41	N/A
FKBP14	ENST00000222803.5	FK506 binding protein 14, 22 kDa	939	3	0	2	1	0	hsa-miR-197-3p	0.0094	0.0682	0.4548	-0.41	-0.49	N/A
TFR2	ENST00000431692.1	transferrin receptor 2	330	2	1	1	0	1	hsa-miR-197-3p	0.0074	0.0538	0.3511	-0.41	-0.41	N/A
OR52N2	ENST00000317037.2	olfactory receptor, family 52, subfamily N, member 2	5	1	0	1	0	0	hsa-miR-197-3p	0.0016	0.0115	0.0794	-0.41	-0.41	N/A
SMAP1	ENST00000370452.3	small ArfGAP 1	64	1	1	0	0	1	hsa-miR-197-3p	0.0167	0.1117	0.4816	-0.4	-0.4	N/A
LYSMD3	ENST00000509384.1	LysM, putative peptidoglycan-binding, domain containing 3	92	1	1	0	0	0	hsa-miR-197-3p	0.0245	0.161	0.6871	-0.4	-0.4	N/A
RBM41	ENST00000372487.1	RNA binding motif protein 41	41	3	1	1	1	0	hsa-miR-197-3p	0.0202	0.1444	0.8583	-0.4	-0.47	N/A
AL136531.1	ENST00000537552.1	HCG2043693; Uncharacterized protein	5	2	0	1	1	0	hsa-miR-197-3p	0.0073	0.0534	0.3559	-0.4	-0.4	N/A
ABHD17C	ENST00000258884.4	abhydrolase domain containing 17C	406	1	1	0	0	0	hsa-miR-197-3p	0.0061	0.0435	0.2513	-0.4	-0.4	N/A
LEP	ENST00000308868.4	leptin	5	2	1	0	1	1	hsa-miR-197-3p	0.0176	0.1229	0.6691	-0.4	-0.4	N/A
MYLK4	ENST00000268446.5	myosin light chain kinase family, member 4	5	4	1	2	1	0	hsa-miR-197-3p	0.0204	0.1447	0.8485	-0.4	-0.4	N/A
ATP6V1A	ENST00000273398.3	ATPase, H+ transporting, lysosomal 70kDa, V1 subunit A	180	1	1	0	0	0	hsa-miR-197-3p	0.0273	0.1807	0.7967	-0.4	-0.4	N/A
CPLX4	ENST00000299721.3	complexin 4	5	1	1	0	0	2	hsa-miR-197-3p	0.0158	0.1077	0.5152	-0.39	-0.39	N/A
ZNF765	ENST00000594030.1	zinc finger protein 765	58	1	1	0	0	1	hsa-miR-197-3p	0.0046	0.0331	0.206	-0.39	-0.39	N/A
IVD	ENST00000249760.2	isovaleryl-CoA dehydrogenase	484	2	1	0	1	1	hsa-miR-197-3p	0.0117	0.0841	0.5146	-0.39	-0.44	N/A
UBL4B	ENST00000334179.3	ubiquitin-like 4B	5	1	0	1	0	1	hsa-miR-197-3p	0.011	0.0766	0.3967	-0.39	-0.39	N/A
PLCD4	ENST00000450993.2	phospholipase C, delta 4	11	1	1	0	0	0	hsa-miR-197-3p	0.0183	0.1217	0.5294	-0.39	-0.39	N/A
IL18	ENST00000280357.7	interleukin 18 (interferon-gamma-inducing factor)	5	2	0	1	1	0	hsa-miR-197-3p	0.0042	0.0304	0.2048	-0.39	-0.39	N/A
SEPT10	ENST00000397712.2	septin 10	50	2	1	0	1	1	hsa-miR-197-3p	0.0126	0.089	0.507	-0.39	-0.39	N/A
FLJ20306	ENST00000601673.1	CDNA FLJ20306 fis, clone HEP06881; Putative uncharacterized protein FLJ20306; Uncharacterized protein	5	1	1	0	0	0	hsa-miR-197-3p	0.0068	0.0486	0.2872	-0.39	-0.39	N/A
PTGFRN	ENST00000393203.2	prostaglandin F2 receptor inhibitor	591	2	0	2	0	1	hsa-miR-197-3p	0.0129	0.0939	0.6246	-0.38	-0.54	N/A
WDR31	ENST00000341761.4	WD repeat domain 31	23	2	0	1	1	1	hsa-miR-197-3p	0.0183	0.1322	0.8384	-0.38	-0.38	N/A
SUMO1	ENST00000392246.2	small ubiquitin-like modifier 1	180	1	0	1	0	1	hsa-miR-197-3p	0.0066	0.0474	0.3059	-0.38	-0.38	N/A
FAM153B	ENST00000253490.4	family with sequence similarity 153, member B	5	1	0	1	0	0	hsa-miR-197-3p	0.0103	0.0736	0.4425	-0.38	-0.38	N/A
ZNF20	ENST00000334213.5	zinc finger protein 20	119	1	1	0	0	0	hsa-miR-197-3p	0.0064	0.0457	0.2613	-0.38	-0.38	N/A
TMEM106A	ENST00000331615.3	transmembrane protein 106A	22	2	0	1	1	1	hsa-miR-197-3p	0.0244	0.1628	0.7419	-0.38	-0.38	N/A
CDK8	ENST00000536792.1	cyclin-dependent kinase 8	280	1	1	0	0	0	hsa-miR-197-3p	0.0214	0.1395	0.5626	-0.38	-0.39	N/A
SOX11	ENST00000322002.3	SRY (sex determining region Y)-box 11	1100	4	0	3	1	4	hsa-miR-197-3p	0.02	0.1419	0.8231	-0.38	-0.48	N/A
OARD1	ENST00000373154.2	O-acyl-ADP-ribose deacylase 1	90	2	0	1	1	0	hsa-miR-197-3p	0.0055	0.0398	0.2503	-0.38	-0.45	N/A
RTN4RL2	ENST00000335099.3	reticulon 4 receptor-like 2	13	1	1	0	0	0	hsa-miR-197-3p	0.0046	0.0331	0.2119	-0.38	-0.38	N/A
PPM1B	ENST00000409432.3	protein phosphatase, Mg2+/Mn2+ dependent, 1B	321	1	1	0	0	0	hsa-miR-197-3p	0.0171	0.1152	0.5276	-0.37	-0.37	N/A
IL22RA1	ENST00000270800.1	interleukin 22 receptor, alpha 1	5	1	1	0	0	0	hsa-miR-197-3p	0.0174	0.1156	0.4913	-0.37	-0.37	N/A
TTLL2	ENST00000239587.5	tubulin tyrosine ligase-like family, member 2	5	1	0	1	0	0	hsa-miR-197-3p	0.0092	0.0645	0.3581	-0.37	-0.37	N/A
ING3	ENST00000445699.1	inhibitor of growth family, member 3	339	1	0	1	0	1	hsa-miR-197-3p	0.0084	0.0607	0.3911	-0.37	-0.37	N/A
STAG2	ENST00000371160.1	stromal antigen 2	216	1	1	0	0	0	hsa-miR-197-3p	0.015	0.1053	0.5762	-0.37	-0.37	N/A
GDF11	ENST00000257868.5	growth differentiation factor 11	847	1	1	0	0	3	hsa-miR-197-3p	0.018	0.1209	0.5534	-0.37	-0.52	N/A
ADO	ENST00000373783.1	2-aminoethanethiol (cysteamine) dioxygenase	686	2	1	0	1	1	hsa-miR-197-3p	0.0162	0.1108	0.5476	-0.37	-0.46	N/A
TRIM31	ENST00000376734.3	tripartite motif containing 31	41	1	1	0	0	0	hsa-miR-197-3p	0.0194	0.1286	0.5501	-0.37	-0.37	N/A
PPP1CC	ENST00000335007.5	protein phosphatase 1, catalytic subunit, gamma isozyme	3739	1	1	0	0	0	hsa-miR-197-3p	0.0084	0.06	0.3629	-0.37	-0.37	N/A
C1orf21	ENST00000235307.6	chromosome 1 open reading frame 21	935	1	1	0	0	1	hsa-miR-197-3p	0.0082	0.058	0.3328	-0.36	-0.39	N/A
CPM	ENST00000551568.1	carboxypeptidase M	125	3	0	1	2	1	hsa-miR-197-3p	0.0166	0.1198	0.7507	-0.36	-0.38	N/A
PLA2G4C	ENST00000354276.3	phospholipase A2, group IVC (cytosolic, calcium-independent)	12	1	1	0	0	0	hsa-miR-197-3p	0.0126	0.0878	0.4567	-0.36	-0.36	N/A
PLLP	ENST00000219207.5	plasmolipin	22	2	0	1	1	0	hsa-miR-197-3p	0.0075	0.0537	0.3344	-0.36	-0.36	N/A
SERPINB11	ENST00000544088.1	serpin peptidase inhibitor, clade B (ovalbumin), member 11 (gene/pseudogene)	5	1	0	1	0	0	hsa-miR-197-3p	0.0067	0.0481	0.2915	-0.36	-0.36	N/A
TNFAIP8L1	ENST00000327473.4	tumor necrosis factor, alpha-induced protein 8-like 1	603	3	1	0	2	3	hsa-miR-197-3p	0.015	0.1087	0.7023	-0.36	-0.44	N/A
WDR5B	ENST00000330689.4	WD repeat domain 5B	23	2	1	0	1	0	hsa-miR-197-3p	0.0153	0.1043	0.5005	-0.36	-0.38	N/A
CTNND1	ENST00000524630.1	catenin (cadherin-associated protein), delta 1	743	1	1	0	0	0	hsa-miR-197-3p	0.0104	0.0739	0.4315	-0.36	-0.36	N/A
DKC1	ENST00000369550.5	dyskeratosis congenita 1, dyskerin	3493	1	1	0	0	0	hsa-miR-197-3p	0.0063	0.0453	0.2899	-0.36	-0.36	N/A
PEX11G	ENST00000221480.1	peroxisomal biogenesis factor 11 gamma	21	1	1	0	0	0	hsa-miR-197-3p	0.0046	0.0333	0.2199	-0.36	-0.36	N/A
SULT1C4	ENST00000272452.2	sulfotransferase family, cytosolic, 1C, member 4	97	2	1	1	0	0	hsa-miR-197-3p	0.0073	0.0524	0.33	-0.36	-0.36	N/A
GRB2	ENST00000392563.1	growth factor receptor-bound protein 2	2660	2	0	1	1	1	hsa-miR-197-3p	0.0075	0.0544	0.3681	-0.36	-0.36	N/A
FAM64A	ENST00000570337.2	family with sequence similarity 64, member A	392	1	0	1	0	0	hsa-miR-197-3p	0.004	0.0289	0.1841	-0.36	-0.36	N/A
LUZPP1	ENST00000599511.1	HCG1777807; Leucine zipper protein 3; Uncharacterized protein	5	1	1	0	0	0	hsa-miR-197-3p	0.0107	0.0744	0.3847	-0.35	-0.35	N/A
MEAF6	ENST00000373075.2	MYST/Esa1-associated factor 6	440	2	1	1	0	1	hsa-miR-197-3p	0.0072	0.0511	0.2956	-0.35	-0.55	N/A
CEP55	ENST00000371485.3	centrosomal protein 55kDa	92	2	0	2	0	1	hsa-miR-197-3p	0.0058	0.0422	0.2763	-0.35	-0.4	N/A
INPP5A	ENST00000368594.3	inositol polyphosphate-5-phosphatase, 40kDa	243	1	1	0	0	0	hsa-miR-197-3p	0.0102	0.0736	0.4751	-0.35	-0.57	N/A
LACTB	ENST00000413507.2	lactamase, beta	746	1	1	0	0	1	hsa-miR-197-3p	0.0198	0.1375	0.7271	-0.35	-0.38	N/A
ERI1	ENST00000250263.7	exoribonuclease 1	120	1	1	0	0	0	hsa-miR-197-3p	0.022	0.1449	0.6117	-0.35	-0.35	N/A
DFFA	ENST00000377038.3	DNA fragmentation factor, 45kDa, alpha polypeptide	665	5	1	1	3	1	hsa-miR-197-3p	0.0228	0.1528	0.7216	-0.35	-0.49	N/A
SLC4A1	ENST00000262418.6	solute carrier family 4 (anion exchanger), member 1	5	3	0	1	2	1	hsa-miR-197-3p	0.0147	0.1044	0.6188	-0.35	-0.35	N/A
HEATR5B	ENST00000233099.5	HEAT repeat containing 5B	272	1	1	0	0	0	hsa-miR-197-3p	0.0146	0.1003	0.4992	-0.35	-0.35	N/A
C1orf220	ENST00000319387.2	chromosome 1 open reading frame 220	5	2	0	1	1	1	hsa-miR-197-3p	0.0066	0.0484	0.328	-0.35	-0.35	N/A
AC069547.1	ENST00000595931.1	HCG1745369; PRO3073; Uncharacterized protein	5	1	0	1	0	1	hsa-miR-197-3p	0.0089	0.0627	0.3402	-0.35	-0.35	N/A
THEMIS2	ENST00000373925.1	thymocyte selection associated family member 2	41	1	1	0	0	1	hsa-miR-197-3p	0.0103	0.072	0.3939	-0.35	-0.35	N/A
MAPK10	ENST00000395169.3	mitogen-activated protein kinase 10	5	3	2	1	0	0	hsa-miR-197-3p	0.0145	0.103	0.6108	-0.35	-0.54	N/A
UGT2A3	ENST00000251566.4	UDP glucuronosyltransferase 2 family, polypeptide A3	5	2	0	1	1	0	hsa-miR-197-3p	0.0097	0.0694	0.4223	-0.34	-0.34	N/A
ZNF286B	ENST00000285274.5	zinc finger protein 286B	5	1	1	0	0	0	hsa-miR-197-3p	0.009	0.0627	0.3308	-0.34	-0.34	N/A
CATSPER2	ENST00000396879.1	cation channel, sperm associated 2	5	2	1	1	0	0	hsa-miR-197-3p	0.0096	0.0689	0.4253	-0.34	-0.34	N/A
ZNF226	ENST00000588883.1	zinc finger protein 226	327	1	1	0	0	1	hsa-miR-197-3p	0.0083	0.0595	0.3528	-0.34	-0.38	N/A
C15orf40	ENST00000304177.5	chromosome 15 open reading frame 40	133	4	0	0	4	0	hsa-miR-197-3p	0.0084	0.0608	0.4015	-0.34	-0.64	N/A
RHOQ	ENST00000238738.4	ras homolog family member Q	179	2	1	0	1	0	hsa-miR-197-3p	0.0146	0.1023	0.5639	-0.34	-0.35	N/A
HDDC3	ENST00000559898.1	HD domain containing 3	1127	1	1	0	0	0	hsa-miR-197-3p	0.0095	0.0669	0.3695	-0.34	-0.34	N/A
SVOP	ENST00000299134.5	SV2 related protein homolog (rat)	8	3	1	0	2	1	hsa-miR-197-3p	0.017	0.1161	0.566	-0.34	-0.35	N/A
ACKR4	ENST00000249887.2	atypical chemokine receptor 4	5	1	0	1	0	0	hsa-miR-197-3p	0.0078	0.0563	0.3489	-0.34	-0.34	N/A
KCNS2	ENST00000287042.4	potassium voltage-gated channel, delayed-rectifier, subfamily S, member 2	5	1	0	1	0	1	hsa-miR-197-3p	0.0132	0.0954	0.6062	-0.34	-0.34	N/A
CYB561	ENST00000584031.1	cytochrome b561	10	1	1	0	0	1	hsa-miR-197-3p	0.0106	0.0758	0.4588	-0.34	-0.34	N/A
NUBPL	ENST00000281081.7	nucleotide binding protein-like	7	2	0	1	1	0	hsa-miR-197-3p	0.0123	0.0891	0.581	-0.34	-0.34	N/A
UBXN2A	ENST00000309033.4	UBX domain protein 2A	45	4	1	0	3	1	hsa-miR-197-3p	0.0217	0.1516	0.8348	-0.34	-0.43	N/A
ISM1	ENST00000262487.4	isthmin 1, angiogenesis inhibitor	9	1	1	0	0	0	hsa-miR-197-3p	0.0135	0.0921	0.4284	-0.34	-0.34	N/A
TMEM132D	ENST00000389441.4	transmembrane protein 132D	5	1	1	0	0	0	hsa-miR-197-3p	0.0305	0.2027	0.927	-0.34	-0.34	N/A
H2AFV	ENST00000381124.5	H2A histone family, member V	9640	2	0	1	1	0	hsa-miR-197-3p	0.0061	0.0441	0.2779	-0.34	-0.41	N/A
DDX52	ENST00000349699.2	DEAD (Asp-Glu-Ala-Asp) box polypeptide 52	865	2	1	0	1	1	hsa-miR-197-3p	0.0139	0.0958	0.4813	-0.34	-0.35	N/A
PSMB7	ENST00000259457.3	proteasome (prosome, macropain) subunit, beta type, 7	475	1	0	1	0	0	hsa-miR-197-3p	0.0033	0.024	0.1571	-0.34	-0.34	N/A
BTBD19	ENST00000453418.1	BTB (POZ) domain containing 19	61	2	1	0	1	0	hsa-miR-197-3p	0.0076	0.0558	0.3827	-0.33	-0.49	N/A
MARVELD1	ENST00000285605.6	MARVEL domain containing 1	2470	1	0	1	0	0	hsa-miR-197-3p	0.0127	0.0892	0.4979	-0.33	-0.34	N/A
FBXO40	ENST00000338040.4	F-box protein 40	5	2	0	2	0	1	hsa-miR-197-3p	0.0186	0.1319	0.7691	-0.33	-0.33	N/A
AL359091.2	ENST00000601297.1	CDNA: FLJ21673 fis, clone COL09042; HCG2036511; Uncharacterized protein	5	2	0	0	2	0	hsa-miR-197-3p	0.0055	0.0402	0.2704	-0.33	-0.33	N/A
NDRG4	ENST00000258187.5	NDRG family member 4	68	2	0	2	0	0	hsa-miR-197-3p	0.0099	0.072	0.4813	-0.33	-0.45	N/A
TMEM5	ENST00000537373.1	transmembrane protein 5	331	1	0	1	0	0	hsa-miR-197-3p	0.005	0.0361	0.217	-0.33	-0.34	N/A
RP11-480I12.4	ENST00000330493.5	Putative inactive alpha-1,3-mannosyl-glycoprotein 4-beta-N-acetylglucosaminyltransferase-like protein LOC641515	5	1	1	0	0	0	hsa-miR-197-3p	0.0081	0.0568	0.3151	-0.33	-0.33	N/A
HS3ST5	ENST00000312719.5	heparan sulfate (glucosamine) 3-O-sulfotransferase 5	22	2	0	1	1	0	hsa-miR-197-3p	0.0074	0.0528	0.3181	-0.33	-0.38	N/A
KLRC1	ENST00000359151.3	killer cell lectin-like receptor subfamily C, member 1	5	1	0	1	0	0	hsa-miR-197-3p	0.0068	0.0478	0.2707	-0.33	-0.33	N/A
HPCAL1	ENST00000381765.3	hippocalcin-like 1	233	2	0	1	1	0	hsa-miR-197-3p	0.0116	0.0827	0.4765	-0.33	-0.33	N/A
ZNF302	ENST00000505365.2	zinc finger protein 302	13	1	1	0	0	0	hsa-miR-197-3p	0.0094	0.0658	0.3424	-0.33	-0.33	N/A
FRRS1L	ENST00000561981.2	ferric-chelate reductase 1-like	11	2	1	1	0	1	hsa-miR-197-3p	0.0282	0.1974	1.0972	-0.33	-0.33	N/A
DYNLL2	ENST00000579991.2	dynein, light chain, LC8-type 2	1162	6	1	4	1	2	hsa-miR-197-3p	0.0134	0.0963	0.5963	-0.32	-0.61	N/A
KLRC2	ENST00000381902.2	killer cell lectin-like receptor subfamily C, member 2	5	1	0	1	0	0	hsa-miR-197-3p	0.0062	0.0443	0.2549	-0.32	-0.32	N/A
RAD54B	ENST00000297592.5	RAD54 homolog B (S. cerevisiae)	36	1	1	0	0	0	hsa-miR-197-3p	0.0071	0.0509	0.3075	-0.32	-0.32	N/A
CTNNA1	ENST00000518825.1	catenin (cadherin-associated protein), alpha 1, 102kDa	2009	2	1	0	1	0	hsa-miR-197-3p	0.0135	0.0944	0.5124	-0.32	-0.32	N/A
FAM220A	ENST00000313324.4	family with sequence similarity 220, member A	15	1	1	0	0	0	hsa-miR-197-3p	0.0055	0.0391	0.234	-0.32	-0.32	N/A
SNX3	ENST00000230085.8	sorting nexin 3	1843	1	0	1	0	0	hsa-miR-197-3p	0.0058	0.0416	0.2528	-0.32	-0.33	N/A
CILP	ENST00000261883.4	cartilage intermediate layer protein, nucleotide pyrophosphohydrolase	5	1	1	0	0	0	hsa-miR-197-3p	0.01	0.0706	0.4068	-0.32	-0.32	N/A
COX4I1	ENST00000564903.1	cytochrome c oxidase subunit IV isoform 1	44	1	1	0	0	1	hsa-miR-197-3p	0.0048	0.0352	0.2387	-0.32	-0.32	N/A
AC003102.1	ENST00000399246.2		5	2	0	0	2	0	hsa-miR-197-3p	0.0044	0.0319	0.215	-0.32	-0.32	N/A
WNT5A	ENST00000474267.1	wingless-type MMTV integration site family, member 5A	2080	2	1	0	1	0	hsa-miR-197-3p	0.0182	0.1201	0.5262	-0.32	-0.55	N/A
CLMP	ENST00000448775.2	CXADR-like membrane protein	212	2	0	2	0	0	hsa-miR-197-3p	0.0168	0.1181	0.6632	-0.32	-0.33	N/A
CHIC2	ENST00000263921.3	cysteine-rich hydrophobic domain 2	2509	1	0	1	0	0	hsa-miR-197-3p	0.0039	0.0285	0.1863	-0.32	-0.32	N/A
AC008132.1	ENST00000342888.3	Uncharacterized protein	5	1	1	0	0	1	hsa-miR-197-3p	0.0051	0.0367	0.2338	-0.32	-0.32	N/A
GOT2	ENST00000245206.5	glutamic-oxaloacetic transaminase 2, mitochondrial	72	1	0	1	0	0	hsa-miR-197-3p	0.0089	0.0648	0.4194	-0.32	-0.32	N/A
ZDHHC22	ENST00000319374.4	zinc finger, DHHC-type containing 22	32	2	0	2	0	0	hsa-miR-197-3p	0.0089	0.0639	0.3943	-0.32	-0.32	N/A
ZNF605	ENST00000360187.4	zinc finger protein 605	147	2	0	0	2	1	hsa-miR-197-3p	0.023	0.1639	0.9699	-0.32	-0.33	N/A
AMZ1	ENST00000312371.4	archaelysin family metallopeptidase 1	5	3	1	2	0	1	hsa-miR-197-3p	0.02	0.1415	0.8226	-0.32	-0.32	N/A
CYB561A3	ENST00000294072.4	cytochrome b561 family, member A3	470	1	1	0	0	1	hsa-miR-197-3p	0.0226	0.1477	0.6062	-0.32	-0.32	N/A
KIAA1467	ENST00000197268.8	KIAA1467	509	2	1	0	1	0	hsa-miR-197-3p	0.0224	0.1529	0.755	-0.32	-0.32	N/A
TAF1D	ENST00000448108.2	TATA box binding protein (TBP)-associated factor, RNA polymerase I, D, 41kDa	132	2	1	1	0	1	hsa-miR-197-3p	0.0123	0.0889	0.5635	-0.32	-0.35	N/A
SPIDR	ENST00000297423.4	scaffolding protein involved in DNA repair	79	1	0	1	0	0	hsa-miR-197-3p	0.0103	0.0727	0.3999	-0.32	-0.32	N/A
SLC20A2	ENST00000342228.3	solute carrier family 20 (phosphate transporter), member 2	1188	1	0	1	0	1	hsa-miR-197-3p	0.0052	0.0376	0.2495	-0.31	-0.31	N/A
AL591479.1	ENST00000594172.1	Uncharacterized protein	5	2	0	1	1	0	hsa-miR-197-3p	0.0081	0.0581	0.362	-0.31	-0.31	N/A
ASPA	ENST00000263080.2	aspartoacylase	5	3	1	1	1	2	hsa-miR-197-3p	0.0175	0.1253	0.7535	-0.31	-0.31	N/A
OR10H1	ENST00000334920.2	olfactory receptor, family 10, subfamily H, member 1	5	1	0	1	0	0	hsa-miR-197-3p	0.0018	0.0129	0.0914	-0.31	-0.31	N/A
ACTRT3	ENST00000330368.2	actin-related protein T3	244	3	0	1	2	2	hsa-miR-197-3p	0.012	0.0863	0.549	-0.31	-0.4	N/A
TH	ENST00000381178.1	tyrosine hydroxylase	5	2	0	2	0	1	hsa-miR-197-3p	0.0041	0.03	0.2072	-0.31	-0.31	N/A
L3MBTL4	ENST00000400105.2	l(3)mbt-like 4 (Drosophila)	37	1	1	0	0	0	hsa-miR-197-3p	0.0193	0.1276	0.5334	-0.31	-0.31	N/A
SCLY	ENST00000254663.6	selenocysteine lyase	232	1	1	0	0	0	hsa-miR-197-3p	0.0094	0.0668	0.3934	-0.31	-0.31	N/A
STK38L	ENST00000389032.3	serine/threonine kinase 38 like	705	1	1	0	0	1	hsa-miR-197-3p	0.0096	0.068	0.4015	-0.31	-0.4	N/A
RILPL2	ENST00000280571.8	Rab interacting lysosomal protein-like 2	72	1	0	1	0	0	hsa-miR-197-3p	0.0064	0.0454	0.2698	-0.31	-0.31	N/A
ARMC1	ENST00000276569.3	armadillo repeat containing 1	93	1	1	0	0	0	hsa-miR-197-3p	0.0064	0.046	0.2777	-0.31	-0.31	N/A
RNF181	ENST00000441634.1	ring finger protein 181	329	2	0	1	1	0	hsa-miR-197-3p	0.0023	0.0169	0.1127	-0.31	-0.35	N/A
EBF1	ENST00000313708.6	early B-cell factor 1	42	1	0	1	0	2	hsa-miR-197-3p	0.0166	0.112	0.5128	-0.31	-0.31	N/A
MPZL1	ENST00000474859.1	myelin protein zero-like 1	3146	3	1	1	1	1	hsa-miR-197-3p	0.0121	0.0859	0.4955	-0.31	-0.59	N/A
SYNGAP1	ENST00000418600.2	synaptic Ras GTPase activating protein 1	15	1	1	0	0	0	hsa-miR-197-3p	0.0157	0.1065	0.4979	-0.31	-0.31	N/A
ZSCAN25	ENST00000394152.2	zinc finger and SCAN domain containing 25	230	1	1	0	0	0	hsa-miR-197-3p	0.0084	0.0603	0.3712	-0.31	-0.31	N/A
BCL2L14	ENST00000266434.4	BCL2-like 14 (apoptosis facilitator)	26	1	0	1	0	0	hsa-miR-197-3p	0.0111	0.0765	0.3798	-0.31	-0.31	N/A
LYRM2	ENST00000520318.1	LYR motif containing 2	305	2	0	0	2	1	hsa-miR-197-3p	0.0071	0.0523	0.3682	-0.31	-0.31	N/A
CYB561D1	ENST00000496961.1	cytochrome b561 family, member D1	105	2	0	2	0	2	hsa-miR-197-3p	0.0046	0.0334	0.2333	-0.3	-0.3	N/A
DPH1	ENST00000263083.6	diphthamide biosynthesis 1	2807	1	0	1	0	1	hsa-miR-197-3p	0.0113	0.0795	0.4398	-0.3	-0.3	N/A
NRL	ENST00000397002.2	neural retina leucine zipper	9	1	0	1	0	0	hsa-miR-197-3p	0.0085	0.0601	0.3286	-0.3	-0.3	N/A
AL357673.1	ENST00000536061.1	CDNA: FLJ21031 fis, clone CAE07336; HCG1780521; Uncharacterized protein	5	2	0	1	1	0	hsa-miR-197-3p	0.0062	0.0452	0.3064	-0.3	-0.3	N/A
AC138655.1	ENST00000601243.1	CDNA: FLJ23120 fis, clone LNG07989; HCG1987724; Uncharacterized protein	5	1	0	1	0	0	hsa-miR-197-3p	0.0073	0.0517	0.2874	-0.3	-0.3	N/A
AFAP1L2	ENST00000304129.4	actin filament associated protein 1-like 2	13	2	0	2	0	3	hsa-miR-197-3p	0.0153	0.1084	0.6254	-0.3	-0.3	N/A
KCNQ1	ENST00000155840.5	potassium voltage-gated channel, KQT-like subfamily, member 1	196	1	0	1	0	1	hsa-miR-197-3p	0.0079	0.0568	0.3416	-0.3	-0.3	N/A
ZNF300	ENST00000427179.1	zinc finger protein 300	107	1	0	1	0	2	hsa-miR-197-3p	0.0102	0.0745	0.4977	-0.3	-0.3	N/A
DDR1	ENST00000446312.1	discoidin domain receptor tyrosine kinase 1	195	1	1	0	0	0	hsa-miR-197-3p	0.0129	0.09	0.4749	-0.3	-0.3	N/A
ORAI2	ENST00000356387.2	ORAI calcium release-activated calcium modulator 2	217	5	0	1	4	0	hsa-miR-197-3p	0.0122	0.0887	0.6012	-0.3	-0.43	N/A
FLJ14816	ENST00000593290.1		5	2	0	2	0	0	hsa-miR-197-3p	0.0028	0.0201	0.1316	-0.3	-0.3	N/A
TXNDC12	ENST00000371626.4	thioredoxin domain containing 12 (endoplasmic reticulum)	101	1	1	0	0	0	hsa-miR-197-3p	0.0045	0.0327	0.202	-0.3	-0.35	N/A
SLC30A9	ENST00000264451.7	solute carrier family 30 (zinc transporter), member 9	396	1	1	0	0	1	hsa-miR-197-3p	0.0169	0.1184	0.6493	-0.3	-0.3	N/A
C5orf64	ENST00000505642.1	chromosome 5 open reading frame 64	5	1	0	1	0	0	hsa-miR-197-3p	0.0069	0.0495	0.3123	-0.3	-0.3	N/A
UBE2R2	ENST00000263228.3	ubiquitin-conjugating enzyme E2R 2	2442	1	1	0	0	1	hsa-miR-197-3p	0.0102	0.0707	0.3622	-0.3	-0.3	N/A
HERC4	ENST00000277817.6	HECT and RLD domain containing E3 ubiquitin protein ligase 4	1138	1	0	1	0	0	hsa-miR-197-3p	0.0065	0.0465	0.2774	-0.3	-0.3	N/A
SLC17A1	ENST00000244527.4	solute carrier family 17 (organic anion transporter), member 1	5	1	0	1	0	0	hsa-miR-197-3p	0.003	0.0221	0.1474	-0.3	-0.3	N/A
PTS	ENST00000525803.1	6-pyruvoyltetrahydropterin synthase	1526	1	0	1	0	0	hsa-miR-197-3p	0.0026	0.0192	0.1278	-0.3	-0.3	N/A
NHLH2	ENST00000320238.3	nescient helix loop helix 2	16	1	0	1	0	1	hsa-miR-197-3p	0.0052	0.0376	0.2326	-0.3	-0.3	N/A
MAP2K1	ENST00000307102.5	mitogen-activated protein kinase kinase 1	8	2	0	1	1	1	hsa-miR-197-3p	0.0074	0.0536	0.3558	-0.3	-0.3	N/A
GLRX5	ENST00000331334.4	glutaredoxin 5	6308	1	0	0	1	1	hsa-miR-197-3p	0.0115	0.0817	0.4707	-0.3	-0.3	N/A
RPL23	ENST00000479035.2	ribosomal protein L23	1154	3	1	1	1	0	hsa-miR-197-3p	0.0067	0.048	0.2997	-0.29	-0.46	N/A
BTNL9	ENST00000327705.9	butyrophilin-like 9	8	1	1	0	0	3	hsa-miR-197-3p	0.0176	0.1215	0.6224	-0.29	-0.29	N/A
MTTP	ENST00000457717.1	microsomal triglyceride transfer protein	32	1	0	1	0	0	hsa-miR-197-3p	0.0078	0.056	0.3472	-0.29	-0.29	N/A
HIATL2	ENST00000602917.1	hippocampus abundant transcript-like 2	111	1	0	1	0	1	hsa-miR-197-3p	0.0132	0.0937	0.5583	-0.29	-0.31	N/A
ZNF286A	ENST00000395894.2	Zinc finger protein 286A	19	1	1	0	0	0	hsa-miR-197-3p	0.009	0.0627	0.3308	-0.29	-0.29	N/A
KIR3DX1	ENST00000335056.3	killer cell immunoglobulin-like receptor, three domains, X1	5	1	1	0	0	1	hsa-miR-197-3p	0.0173	0.1172	0.5512	-0.29	-0.29	N/A
ZG16	ENST00000400752.4	zymogen granule protein 16	23	2	1	1	0	1	hsa-miR-197-3p	0.02	0.1348	0.635	-0.29	-0.3	N/A
DLX1	ENST00000341900.6	distal-less homeobox 1	312	1	0	1	0	0	hsa-miR-197-3p	0.0056	0.0397	0.2339	-0.29	-0.29	N/A
KIAA0040	ENST00000423313.1	KIAA0040	15	2	0	2	0	0	hsa-miR-197-3p	0.0071	0.0514	0.3228	-0.29	-0.29	N/A
OR2T2	ENST00000342927.3	olfactory receptor, family 2, subfamily T, member 2	5	1	0	1	0	0	hsa-miR-197-3p	0.0061	0.0437	0.2624	-0.29	-0.29	N/A
COMMD2	ENST00000473414.1	COMM domain containing 2	833	2	1	0	1	0	hsa-miR-197-3p	0.0102	0.0721	0.4054	-0.29	-0.37	N/A
RNF144A	ENST00000320892.6	ring finger protein 144A	124	1	1	0	0	1	hsa-miR-197-3p	0.0107	0.0755	0.4187	-0.29	-0.31	N/A
CHST2	ENST00000309575.3	carbohydrate (N-acetylglucosamine-6-O) sulfotransferase 2	154	1	0	1	0	0	hsa-miR-197-3p	0.0033	0.024	0.158	-0.29	-0.29	N/A
TNFRSF21	ENST00000296861.2	tumor necrosis factor receptor superfamily, member 21	39	1	1	0	0	0	hsa-miR-197-3p	0.0257	0.1652	0.647	-0.29	-0.32	N/A
AC115618.1	ENST00000376775.2	Uncharacterized protein; cDNA FLJ26048 fis, clone PRS02384	5	2	0	0	2	0	hsa-miR-197-3p	0.0097	0.0709	0.4731	-0.29	-0.29	N/A
ZNF716	ENST00000420713.1	zinc finger protein 716	5	3	0	0	3	1	hsa-miR-197-3p	0.0114	0.083	0.567	-0.29	-0.29	N/A
TP63	ENST00000392460.3	tumor protein p63	0	1	0	1	0	1	hsa-miR-197-3p	0.012	0.0843	0.4694	-0.29	-0.29	N/A
HOXD8	ENST00000313173.4	homeobox D8	752	1	0	1	0	0	hsa-miR-197-3p	0.0031	0.0222	0.1466	-0.29	-0.29	N/A
SS18	ENST00000415083.2	synovial sarcoma translocation, chromosome 18	205	1	1	0	0	0	hsa-miR-197-3p	0.0115	0.0783	0.3629	-0.29	-0.35	N/A
LYRM7	ENST00000507584.1	LYR motif containing 7	217	2	1	1	0	2	hsa-miR-197-3p	0.0111	0.0782	0.4511	-0.29	-0.54	N/A
CTB-186H2.3	ENST00000591669.1	Uncharacterized protein	5	1	0	1	0	0	hsa-miR-197-3p	0.0075	0.0546	0.3542	-0.29	-0.29	N/A
KLLN	ENST00000445946.3	killin, p53-regulated DNA replication inhibitor	5	2	1	0	1	1	hsa-miR-197-3p	0.0177	0.1224	0.6342	-0.29	-0.29	N/A
RBM48	ENST00000481551.1	RNA binding motif protein 48	220	2	1	1	0	0	hsa-miR-197-3p	0.008	0.0577	0.3562	-0.29	-0.29	N/A
NDUFV3	ENST00000340344.4	NADH dehydrogenase (ubiquinone) flavoprotein 3, 10kDa	1449	3	1	0	2	1	hsa-miR-197-3p	0.007	0.049	0.259	-0.29	-0.66	N/A
RAB31	ENST00000578921.1	RAB31, member RAS oncogene family	726	2	0	1	1	1	hsa-miR-197-3p	0.0115	0.0824	0.5095	-0.29	-0.29	N/A
LASP1	ENST00000318008.6	LIM and SH3 protein 1	552	2	0	2	0	1	hsa-miR-197-3p	0.0093	0.0669	0.4231	-0.29	-0.3	N/A
TXNL4A	ENST00000588162.1	thioredoxin-like 4A	4755	2	0	1	1	1	hsa-miR-197-3p	0.0015	0.0113	0.0793	-0.29	-0.45	N/A
CDHR1	ENST00000372117.3	cadherin-related family member 1	13	2	0	2	0	1	hsa-miR-197-3p	0.0145	0.1027	0.5836	-0.28	-0.28	N/A
LETM1	ENST00000302787.2	leucine zipper-EF-hand containing transmembrane protein 1	198	2	0	1	1	1	hsa-miR-197-3p	0.0087	0.0631	0.4226	-0.28	-0.44	N/A
TNFSF10	ENST00000420541.2	tumor necrosis factor (ligand) superfamily, member 10	28	2	0	1	1	0	hsa-miR-197-3p	0.0041	0.0299	0.2002	-0.28	-0.28	N/A
CX3CR1	ENST00000399220.2	chemokine (C-X3-C motif) receptor 1	17	1	1	0	0	0	hsa-miR-197-3p	0.0051	0.0367	0.2276	-0.28	-0.28	N/A
ARHGAP44	ENST00000262444.9	Rho GTPase activating protein 44	22	2	0	2	0	0	hsa-miR-197-3p	0.0068	0.0497	0.3243	-0.28	-0.28	N/A
EPT1	ENST00000260585.7	ethanolaminephosphotransferase 1 (CDP-ethanolamine-specific)	449	2	1	1	0	1	hsa-miR-197-3p	0.0183	0.1293	0.7282	-0.28	-0.32	N/A
ADAMTS5	ENST00000284987.5	ADAM metallopeptidase with thrombospondin type 1 motif, 5	68	3	1	1	1	1	hsa-miR-197-3p	0.0097	0.0705	0.4593	-0.28	-0.32	N/A
CASC4	ENST00000360824.3	cancer susceptibility candidate 4	5	2	0	1	1	0	hsa-miR-197-3p	0.0086	0.0618	0.3776	-0.28	-0.28	N/A
ICK	ENST00000350082.5	intestinal cell (MAK-like) kinase	18	1	1	0	0	0	hsa-miR-197-3p	0.0229	0.1493	0.6067	-0.28	-0.28	N/A
PPP1R17	ENST00000342032.3	protein phosphatase 1, regulatory subunit 17	5	1	0	1	0	1	hsa-miR-197-3p	0.005	0.0362	0.2439	-0.28	-0.28	N/A
EPHX2	ENST00000521400.1	epoxide hydrolase 2, cytoplasmic	6881	1	0	1	0	0	hsa-miR-197-3p	0.0077	0.0542	0.3004	-0.28	-0.28	N/A
ZNF460	ENST00000360338.3	zinc finger protein 460	164	7	1	4	2	6	hsa-miR-197-3p	0.0387	0.2783	1.7473	-0.28	-0.32	N/A
AFM	ENST00000226355.3	afamin	5	1	0	1	0	0	hsa-miR-197-3p	0.0037	0.0272	0.1851	-0.28	-0.28	N/A
RP4-758J18.2	ENST00000444362.1	HCG20425, isoform CRA_a; Uncharacterized protein; cDNA FLJ53815	283	1	0	1	0	0	hsa-miR-197-3p	0.0078	0.0566	0.3612	-0.28	-0.28	N/A
EAF1	ENST00000396842.2	ELL associated factor 1	63	2	0	2	0	2	hsa-miR-197-3p	0.011	0.0793	0.5003	-0.28	-0.28	N/A
SPN	ENST00000360121.3	sialophorin	5	3	0	1	2	0	hsa-miR-197-3p	0.0115	0.0841	0.5811	-0.28	-0.5	N/A
ANP32E	ENST00000533654.1	acidic (leucine-rich) nuclear phosphoprotein 32 family, member E	572	1	0	1	0	0	hsa-miR-197-3p	0.0091	0.0633	0.3251	-0.28	-0.31	N/A
DFNA5	ENST00000342947.3	deafness, autosomal dominant 5	1467	1	0	1	0	1	hsa-miR-197-3p	0.011	0.0765	0.4079	-0.28	-0.28	N/A
LYNX1	ENST00000395192.2	Ly6/neurotoxin 1	5	1	1	0	0	1	hsa-miR-197-3p	0.0074	0.0538	0.3547	-0.28	-0.28	N/A
C12orf76	ENST00000546651.2	chromosome 12 open reading frame 76	62	1	0	1	0	0	hsa-miR-197-3p	0.0013	0.0096	0.0671	-0.28	-0.28	N/A
CTD-2162K18.4	ENST00000590750.1	Uncharacterized protein	51	2	0	1	1	1	hsa-miR-197-3p	0.0052	0.0374	0.2379	-0.28	-0.44	N/A
TRMT10B	ENST00000297994.3	tRNA methyltransferase 10 homolog B (S. cerevisiae)	19	3	0	0	3	0	hsa-miR-197-3p	0.0084	0.0611	0.3965	-0.28	-0.28	N/A
ARMC7	ENST00000581078.1	armadillo repeat containing 7	64	1	1	0	0	0	hsa-miR-197-3p	0.0047	0.034	0.2211	-0.28	-0.3	N/A
CRHR2	ENST00000506074.2	corticotropin releasing hormone receptor 2	5	1	0	1	0	0	hsa-miR-197-3p	0.004	0.029	0.1853	-0.28	-0.28	N/A
CTSK	ENST00000271651.3	cathepsin K	10	1	0	1	0	0	hsa-miR-197-3p	0.0054	0.0386	0.2352	-0.28	-0.28	N/A
METTL9	ENST00000358154.3	methyltransferase like 9	220	1	1	0	0	0	hsa-miR-197-3p	0.0056	0.04	0.2295	-0.27	-0.35	N/A
CD109	ENST00000437994.2	CD109 molecule	1272	3	1	0	2	0	hsa-miR-197-3p	0.0214	0.1497	0.8368	-0.27	-0.31	N/A
PDK3	ENST00000441463.2	pyruvate dehydrogenase kinase, isozyme 3	659	2	0	2	0	1	hsa-miR-197-3p	0.0204	0.1442	0.8244	-0.27	-0.36	N/A
UGCG	ENST00000374279.3	UDP-glucose ceramide glucosyltransferase	1200	1	1	0	0	0	hsa-miR-197-3p	0.0107	0.0749	0.4067	-0.27	-0.28	N/A
TDRKH	ENST00000368825.3	tudor and KH domain containing	325	1	1	0	0	0	hsa-miR-197-3p	0.0106	0.0734	0.3763	-0.27	-0.28	N/A
C1QTNF8	ENST00000328449.5	C1q and tumor necrosis factor related protein 8	5	2	0	1	1	0	hsa-miR-197-3p	0.0046	0.0335	0.2197	-0.27	-0.27	N/A
EPB42	ENST00000300215.3	erythrocyte membrane protein band 4.2	5	2	0	1	1	0	hsa-miR-197-3p	0.0176	0.1218	0.6325	-0.27	-0.27	N/A
SEC61G	ENST00000395535.3	Sec61 gamma subunit	21153	2	0	0	2	0	hsa-miR-197-3p	0.0024	0.0174	0.1159	-0.27	-0.55	N/A
ACVR1	ENST00000263640.3	activin A receptor, type I	1523	1	1	0	0	0	hsa-miR-197-3p	0.0117	0.0806	0.4041	-0.27	-0.27	N/A
MMRN1	ENST00000394980.1	multimerin 1	5	1	1	0	0	0	hsa-miR-197-3p	0.0081	0.0574	0.3371	-0.27	-0.27	N/A
FFAR4	ENST00000371481.4	free fatty acid receptor 4	5	2	1	0	1	1	hsa-miR-197-3p	0.014	0.0994	0.5768	-0.27	-0.27	N/A
CCER1	ENST00000358859.2	coiled-coil glutamate-rich protein 1	5	1	0	1	0	0	hsa-miR-197-3p	0.0051	0.037	0.2355	-0.27	-0.27	N/A
EMCN	ENST00000296420.4	endomucin	5	1	0	1	0	1	hsa-miR-197-3p	0.0094	0.0668	0.3948	-0.27	-0.27	N/A
CDK5RAP3	ENST00000536708.2	CDK5 regulatory subunit associated protein 3	306	1	0	1	0	1	hsa-miR-197-3p	0.0035	0.0253	0.1733	-0.27	-0.27	N/A
HMGA1	ENST00000347617.6	high mobility group AT-hook 1	2024	1	0	1	0	0	hsa-miR-197-3p	0.0047	0.0338	0.2099	-0.27	-0.27	N/A
XXbac-BPG32J3.20	ENST00000461287.1		1251	1	0	1	0	2	hsa-miR-197-3p	0.0061	0.0449	0.3071	-0.27	-0.27	N/A
CHIC1	ENST00000373504.6	cysteine-rich hydrophobic domain 1	16	2	1	0	1	2	hsa-miR-197-3p	0.0344	0.2121	0.7339	-0.27	-0.28	N/A
OTOF	ENST00000338581.6	otoferlin	5	1	0	1	0	0	hsa-miR-197-3p	0.0111	0.079	0.4584	-0.27	-0.27	N/A
RALB	ENST00000272519.5	v-ral simian leukemia viral oncogene homolog B	527	1	1	0	0	0	hsa-miR-197-3p	0.0122	0.0838	0.4033	-0.27	-0.27	N/A
ZNF534	ENST00000301085.4	zinc finger protein 534	5	1	0	1	0	0	hsa-miR-197-3p	0.0037	0.0264	0.1667	-0.27	-0.27	N/A
RHOF	ENST00000267205.2	ras homolog family member F (in filopodia)	399	1	0	1	0	0	hsa-miR-197-3p	0.004	0.0289	0.1801	-0.27	-0.27	N/A
RLIM	ENST00000332687.6	ring finger protein, LIM domain interacting	662	1	0	0	1	3	hsa-miR-197-3p	0.0111	0.0815	0.5658	-0.27	-0.43	N/A
RCVRN	ENST00000226193.5	recoverin	5	1	0	1	0	0	hsa-miR-197-3p	0.0155	0.1105	0.6441	-0.27	-0.27	N/A
TNNI3K	ENST00000370891.2	TNNI3 interacting kinase	5	1	0	0	1	0	hsa-miR-197-3p	0.0111	0.0797	0.4904	-0.27	-0.27	N/A
JAK2	ENST00000381652.3	Janus kinase 2	17	1	1	0	0	0	hsa-miR-197-3p	0.0135	0.0924	0.4543	-0.27	-0.27	N/A
SCIMP	ENST00000574081.1	SLP adaptor and CSK interacting membrane protein	5	2	0	1	1	0	hsa-miR-197-3p	0.0055	0.0392	0.2316	-0.27	-0.28	N/A
AP006621.5	ENST00000530083.1	Protein LOC100506518	25	2	0	0	2	1	hsa-miR-197-3p	0.007	0.0515	0.3522	-0.27	-0.34	N/A
NT5C3A	ENST00000610140.1	5'-nucleotidase, cytosolic IIIA	165	2	0	0	2	0	hsa-miR-197-3p	0.0113	0.0807	0.4836	-0.27	-0.27	N/A
SDR42E1	ENST00000328945.5	short chain dehydrogenase/reductase family 42E, member 1	164	1	1	0	0	0	hsa-miR-197-3p	0.0083	0.057	0.2714	-0.27	-0.42	N/A
SST	ENST00000287641.3	somatostatin	5	1	0	0	1	0	hsa-miR-197-3p	0.0027	0.0194	0.1275	-0.27	-0.27	N/A
DNAJB7	ENST00000307221.4	DnaJ (Hsp40) homolog, subfamily B, member 7	5	1	0	1	0	0	hsa-miR-197-3p	0.0062	0.0449	0.2832	-0.26	-0.26	N/A
MTX3	ENST00000509852.1	metaxin 3	304	2	0	1	1	1	hsa-miR-197-3p	0.0145	0.1031	0.6045	-0.26	-0.28	N/A
LHFPL2	ENST00000515007.2	lipoma HMGIC fusion partner-like 2	16	2	1	0	1	1	hsa-miR-197-3p	0.0122	0.0857	0.4701	-0.26	-0.32	N/A
DAG1	ENST00000515359.2	dystroglycan 1 (dystrophin-associated glycoprotein 1)	241	1	0	0	1	4	hsa-miR-197-3p	0.0098	0.0715	0.4908	-0.26	-0.33	N/A
ZZZ3	ENST00000370801.3	zinc finger, ZZ-type containing 3	338	3	0	1	2	1	hsa-miR-197-3p	0.0109	0.079	0.5245	-0.26	-0.26	N/A
PIANP	ENST00000534837.1	PILR alpha associated neural protein	8	2	0	1	1	0	hsa-miR-197-3p	0.0062	0.0449	0.2875	-0.26	-0.26	N/A
LTB4R2	ENST00000528054.1	Leukotriene B4 receptor 2	21	1	0	1	0	0	hsa-miR-197-3p	0.0024	0.0175	0.1192	-0.26	-0.26	N/A
TRAPPC6A	ENST00000588062.1	trafficking protein particle complex 6A	2469	1	0	1	0	0	hsa-miR-197-3p	0.0027	0.0196	0.131	-0.26	-0.26	N/A
GGT7	ENST00000336431.5	gamma-glutamyltransferase 7	16	1	0	1	0	0	hsa-miR-197-3p	0.0071	0.0513	0.3384	-0.26	-0.26	N/A
ATG9A	ENST00000396761.2	autophagy related 9A	50	1	1	0	0	0	hsa-miR-197-3p	0.0192	0.1293	0.5948	-0.26	-0.26	N/A
VGLL2	ENST00000352536.3	vestigial like 2 (Drosophila)	5	1	0	1	0	0	hsa-miR-197-3p	0.0022	0.0158	0.1081	-0.26	-0.26	N/A
CDH17	ENST00000027335.3	cadherin 17, LI cadherin (liver-intestine)	45	1	0	1	0	0	hsa-miR-197-3p	0.0075	0.0534	0.3246	-0.26	-0.28	N/A
RPS9	ENST00000441429.1	ribosomal protein S9	54	1	1	0	0	0	hsa-miR-197-3p	0.0054	0.0389	0.2509	-0.26	-0.26	N/A
ARL4C	ENST00000390645.2	ADP-ribosylation factor-like 4C	84	1	0	1	0	1	hsa-miR-197-3p	0.0131	0.0932	0.5576	-0.26	-0.26	N/A
CBL	ENST00000264033.4	Cbl proto-oncogene, E3 ubiquitin protein ligase	309	2	1	1	0	3	hsa-miR-197-3p	0.0323	0.2199	1.0926	-0.26	-0.26	N/A
RBM10	ENST00000345781.6	RNA binding motif protein 10	1186	1	0	1	0	0	hsa-miR-197-3p	0.006	0.043	0.2571	-0.26	-0.26	N/A
RPL36AL	ENST00000298289.6	ribosomal protein L36a-like	105	1	0	0	1	0	hsa-miR-197-3p	0.0054	0.0387	0.2294	-0.26	-0.26	N/A
GABPB2	ENST00000368918.3	GA binding protein transcription factor, beta subunit 2	35	3	1	1	1	3	hsa-miR-197-3p	0.013	0.094	0.6102	-0.26	-0.41	N/A
B3GAT1	ENST00000392580.1	beta-1,3-glucuronyltransferase 1 (glucuronosyltransferase P)	77	2	0	2	0	0	hsa-miR-197-3p	0.0084	0.0608	0.3969	-0.26	-0.26	N/A
PYCR2	ENST00000343818.6	pyrroline-5-carboxylate reductase family, member 2	1190	1	0	1	0	0	hsa-miR-197-3p	0.0097	0.0681	0.3747	-0.26	-0.27	N/A
OPA3	ENST00000263275.4	optic atrophy 3 (autosomal recessive, with chorea and spastic paraplegia)	137	6	2	1	3	1	hsa-miR-197-3p	0.0092	0.0672	0.4557	-0.26	-0.56	N/A
AP3S2	ENST00000336418.4	adaptor-related protein complex 3, sigma 2 subunit	985	2	0	2	0	2	hsa-miR-197-3p	0.0104	0.0757	0.5047	-0.26	-0.31	N/A
UBE2H	ENST00000355621.3	ubiquitin-conjugating enzyme E2H	855	2	0	2	0	0	hsa-miR-197-3p	0.0055	0.0401	0.2653	-0.26	-0.27	N/A
ZNF106	ENST00000263805.4	zinc finger protein 106	406	1	0	0	1	2	hsa-miR-197-3p	0.0111	0.0811	0.5579	-0.26	-0.27	N/A
RAB42	ENST00000373826.3	RAB42, member RAS oncogene family	11	3	0	1	2	0	hsa-miR-197-3p	0.006	0.0437	0.2873	-0.26	-0.4	N/A
KCNJ1	ENST00000392665.2	potassium inwardly-rectifying channel, subfamily J, member 1	9	1	0	1	0	0	hsa-miR-197-3p	0.0111	0.0777	0.4105	-0.26	-0.26	N/A
SMIM3	ENST00000526627.1	small integral membrane protein 3	3180	1	0	1	0	1	hsa-miR-197-3p	0.0032	0.0237	0.1614	-0.26	-0.26	N/A
PRMT2	ENST00000458387.2	protein arginine methyltransferase 2	584	1	0	1	0	0	hsa-miR-197-3p	0.0062	0.0447	0.2922	-0.26	-0.26	N/A
EPB41	ENST00000373798.1	erythrocyte membrane protein band 4.1 (elliptocytosis 1, RH-linked)	53	2	0	2	0	2	hsa-miR-197-3p	0.018	0.1292	0.8004	-0.26	-0.26	N/A
IL17D	ENST00000304920.3	interleukin 17D	130	1	0	1	0	0	hsa-miR-197-3p	0.003	0.0217	0.1406	-0.26	-0.26	N/A
RHOB	ENST00000272233.4	ras homolog family member B	6532	1	0	1	0	1	hsa-miR-197-3p	0.0045	0.0324	0.2137	-0.25	-0.28	N/A
NUP35	ENST00000295119.4	nucleoporin 35kDa	210	2	0	1	1	0	hsa-miR-197-3p	0.0047	0.0339	0.2247	-0.25	-0.34	N/A
FPGT-TNNI3K	ENST00000557284.2	FPGT-TNNI3K readthrough	0	1	0	0	1	0	hsa-miR-197-3p	0.0111	0.0797	0.4904	-0.25	-0.25	N/A
ZNF34	ENST00000343459.4	zinc finger protein 34	73	2	1	0	1	0	hsa-miR-197-3p	0.0055	0.0394	0.2425	-0.25	-0.46	N/A
DCTN3	ENST00000447983.2	dynactin 3 (p22)	1816	1	1	0	0	0	hsa-miR-197-3p	0.0098	0.0697	0.4102	-0.25	-0.25	N/A
GPR83	ENST00000243673.2	G protein-coupled receptor 83	33	2	1	1	0	0	hsa-miR-197-3p	0.0144	0.1024	0.5975	-0.25	-0.25	N/A
BCL2L10	ENST00000260442.3	BCL2-like 10 (apoptosis facilitator)	5	1	0	1	0	0	hsa-miR-197-3p	0.005	0.0359	0.225	-0.25	-0.25	N/A
MC1R	ENST00000555147.1	melanocortin 1 receptor (alpha melanocyte stimulating hormone receptor)	49	1	0	1	0	0	hsa-miR-197-3p	0.0099	0.0702	0.3985	-0.25	-0.25	N/A
DHRS1	ENST00000288111.7	dehydrogenase/reductase (SDR family) member 1	82	1	0	1	0	0	hsa-miR-197-3p	0.0029	0.021	0.1465	-0.25	-0.25	N/A
RABL5	ENST00000517481.1	RAB, member RAS oncogene family-like 5	170	4	1	0	3	1	hsa-miR-197-3p	0.0078	0.0566	0.3683	-0.25	-0.63	N/A
AL031666.2	ENST00000599904.1	HCG2018772; Uncharacterized protein; cDNA FLJ31609 fis, clone NT2RI2002852	5	1	0	1	0	0	hsa-miR-197-3p	0.0092	0.0643	0.3475	-0.25	-0.25	N/A
BTAF1	ENST00000265990.6	BTAF1 RNA polymerase II, B-TFIID transcription factor-associated, 170kDa	917	1	0	0	1	1	hsa-miR-197-3p	0.0142	0.1025	0.6487	-0.25	-0.25	N/A
AL450307.1	ENST00000341866.3	Uncharacterized protein; cDNA FLJ46300 fis, clone TESTI4035989	5	1	0	1	0	0	hsa-miR-197-3p	0.0069	0.0497	0.3094	-0.25	-0.25	N/A
C9orf66	ENST00000382387.2	chromosome 9 open reading frame 66	13	1	1	0	0	0	hsa-miR-197-3p	0.0066	0.0472	0.2773	-0.25	-0.25	N/A
TTC19	ENST00000261647.5	tetratricopeptide repeat domain 19	64	2	0	1	1	1	hsa-miR-197-3p	0.0061	0.0443	0.2873	-0.25	-0.26	N/A
ZBTB8A	ENST00000316459.4	zinc finger and BTB domain containing 8A	287	2	0	0	2	1	hsa-miR-197-3p	0.0088	0.0641	0.4365	-0.25	-0.29	N/A
LYRM9	ENST00000460380.2	LYR motif containing 9	191	2*	1	0	0	0	hsa-miR-197-3p	0.0139	0.0981	0.545	-0.25	-0.27	N/A
ADAMTS8	ENST00000257359.6	ADAM metallopeptidase with thrombospondin type 1 motif, 8	80	2	0	1	1	0	hsa-miR-197-3p	0.0097	0.0699	0.4291	-0.25	-0.25	N/A
ZNF823	ENST00000440527.1	zinc finger protein 823	7	1	0	1	0	0	hsa-miR-197-3p	0.0023	0.0166	0.1066	-0.25	-0.38	N/A
TSPAN1	ENST00000372003.1	tetraspanin 1	16	1	0	1	0	0	hsa-miR-197-3p	0.0038	0.0274	0.1754	-0.25	-0.25	N/A
HTR7	ENST00000371719.2	5-hydroxytryptamine (serotonin) receptor 7, adenylate cyclase-coupled	12	1	1	0	0	1	hsa-miR-197-3p	0.0122	0.0851	0.4489	-0.25	-0.25	N/A
C14orf39	ENST00000321731.3	chromosome 14 open reading frame 39	5	1	0	1	0	0	hsa-miR-197-3p	0.0037	0.0266	0.1678	-0.25	-0.25	N/A
TPM2	ENST00000378300.5	tropomyosin 2 (beta)	9695	1	0	1	0	0	hsa-miR-197-3p	0.002	0.0148	0.1008	-0.25	-0.25	N/A
OXT	ENST00000217386.2	oxytocin/neurophysin I prepropeptide	23	1	0	0	1	0	hsa-miR-197-3p	0.0049	0.0348	0.2102	-0.25	-0.25	N/A
P4HA1	ENST00000307116.2	prolyl 4-hydroxylase, alpha polypeptide I	38	1	1	0	0	0	hsa-miR-197-3p	0.0072	0.0506	0.2774	-0.25	-0.33	N/A
FAM3A	ENST00000434658.2	family with sequence similarity 3, member A	260	1	1	0	0	1	hsa-miR-197-3p	0.0034	0.025	0.1672	-0.24	-0.26	N/A
TSR2	ENST00000375151.4	TSR2, 20S rRNA accumulation, homolog (S. cerevisiae)	233	1	0	1	0	1	hsa-miR-197-3p	0.0045	0.0329	0.219	-0.24	-0.25	N/A
GPN2	ENST00000374135.4	GPN-loop GTPase 2	97	3	0	0	3	2	hsa-miR-197-3p	0.0077	0.056	0.3809	-0.24	-0.3	N/A
CYLD	ENST00000540145.1	cylindromatosis (turban tumor syndrome)	696	2	0	2	0	0	hsa-miR-197-3p	0.0075	0.0539	0.3259	-0.24	-0.29	N/A
NEK8	ENST00000268766.6	NIMA-related kinase 8	134	2	1	0	1	1	hsa-miR-197-3p	0.0127	0.0903	0.5395	-0.24	-0.25	N/A
XPC	ENST00000285021.7	xeroderma pigmentosum, complementation group C	1827	1	0	1	0	0	hsa-miR-197-3p	0.0068	0.0493	0.3368	-0.24	-0.24	N/A
ASB6	ENST00000277459.4	ankyrin repeat and SOCS box containing 6	725	1	1	0	0	1	hsa-miR-197-3p	0.0101	0.0712	0.3907	-0.24	-0.24	N/A
KIAA1468	ENST00000398130.2	KIAA1468	756	4	1	2	1	0	hsa-miR-197-3p	0.0045	0.0331	0.2219	-0.24	-0.3	N/A
GPRIN2	ENST00000374314.4	G protein regulated inducer of neurite outgrowth 2	5	2	1	0	1	0	hsa-miR-197-3p	0.023	0.1604	0.8803	-0.24	-0.24	N/A
PLA2G2F	ENST00000375102.3	phospholipase A2, group IIF	5	1	1	0	0	0	hsa-miR-197-3p	0.0056	0.0398	0.2384	-0.24	-0.24	N/A
ZBTB5	ENST00000307750.4	zinc finger and BTB domain containing 5	281	2	0	1	1	0	hsa-miR-197-3p	0.0094	0.0671	0.4018	-0.24	-0.24	N/A
TBRG1	ENST00000441174.3	transforming growth factor beta regulator 1	275	2	0	2	0	2	hsa-miR-197-3p	0.006	0.0436	0.2799	-0.24	-0.37	N/A
ZNF589	ENST00000427617.2	zinc finger protein 589	20	2	0	1	1	1	hsa-miR-197-3p	0.0102	0.0736	0.4743	-0.24	-0.29	N/A
PTOV1	ENST00000391842.1	prostate tumor overexpressed 1	9	1	0	1	0	1	hsa-miR-197-3p	0.0033	0.0242	0.1575	-0.24	-0.24	N/A
C9orf170	ENST00000375941.2	chromosome 9 open reading frame 170	5	1	0	1	0	0	hsa-miR-197-3p	0.0086	0.0613	0.3659	-0.24	-0.24	N/A
MYLK3	ENST00000394809.4	myosin light chain kinase 3	21	2	1	0	1	1	hsa-miR-197-3p	0.015	0.1057	0.6008	-0.24	-0.25	N/A
PDGFC	ENST00000502773.1	platelet derived growth factor C	238	1	0	1	0	1	hsa-miR-197-3p	0.0078	0.055	0.3001	-0.24	-0.27	N/A
CHST6	ENST00000332272.4	carbohydrate (N-acetylglucosamine 6-O) sulfotransferase 6	37	2	1	0	1	2	hsa-miR-197-3p	0.0135	0.0963	0.5723	-0.24	-0.25	N/A
CALD1	ENST00000361388.2	caldesmon 1	1013	1	1	0	0	0	hsa-miR-197-3p	0.0157	0.1038	0.438	-0.24	-0.31	N/A
RCAN1	ENST00000482533.1	regulator of calcineurin 1	715	2	0	2	0	0	hsa-miR-197-3p	0.0046	0.0337	0.2298	-0.24	-0.3	N/A
UBFD1	ENST00000395878.3	ubiquitin family domain containing 1	6826	1	0	1	0	0	hsa-miR-197-3p	0.0104	0.0729	0.3989	-0.24	-0.24	N/A
MUC19	ENST00000454784.4	mucin 19, oligomeric	5	12	0	12	0	0	hsa-miR-197-3p	0.0264	0.1931	1.3163	-0.24	-0.24	N/A
CNPY3	ENST00000394142.3	canopy FGF signaling regulator 3	837	1	0	1	0	0	hsa-miR-197-3p	0.0034	0.0245	0.1567	-0.24	-0.24	N/A
PANK1	ENST00000322191.6	pantothenate kinase 1	435	1	0	1	0	0	hsa-miR-197-3p	0.0062	0.0448	0.2896	-0.24	-0.24	N/A
CD8A	ENST00000456996.2	CD8a molecule	34	1	0	1	0	0	hsa-miR-197-3p	0.0089	0.0625	0.3299	-0.24	-0.24	N/A
KIF9	ENST00000425853.1	kinesin family member 9	1095	1	0	0	1	0	hsa-miR-197-3p	0.0041	0.0293	0.1824	-0.24	-0.24	N/A
SSX3	ENST00000298396.2	synovial sarcoma, X breakpoint 3	5	1	0	1	0	0	hsa-miR-197-3p	0.0027	0.0195	0.1293	-0.24	-0.24	N/A
SLC4A8	ENST00000453097.2	solute carrier family 4, sodium bicarbonate cotransporter, member 8	17	5	4	1	0	4	hsa-miR-197-3p	0.0543	0.3685	1.8295	-0.24	-0.35	N/A
RTF1	ENST00000389629.4	Rtf1, Paf1/RNA polymerase II complex component, homolog (S. cerevisiae)	1869	2	0	2	0	1	hsa-miR-197-3p	0.0092	0.0667	0.4248	-0.24	-0.27	N/A
AC093157.1	ENST00000593496.1	Uncharacterized protein	5	2	0	0	2	0	hsa-miR-197-3p	0.0056	0.0408	0.2746	-0.24	-0.24	N/A
AKIRIN1	ENST00000432648.3	akirin 1	798	5	0	1	4	1	hsa-miR-197-3p	0.0058	0.0423	0.2765	-0.24	-0.27	N/A
TFRC	ENST00000540528.1	transferrin receptor	296	1	0	1	0	1	hsa-miR-197-3p	0.0026	0.0193	0.1307	-0.24	-0.26	N/A
DLST	ENST00000334220.4	dihydrolipoamide S-succinyltransferase (E2 component of 2-oxo-glutarate complex)	64	1	1	0	0	1	hsa-miR-197-3p	0.0081	0.0575	0.3217	-0.24	-0.24	N/A
YPEL5	ENST00000379520.3	yippee-like 5 (Drosophila)	307	1	0	1	0	0	hsa-miR-197-3p	0.0037	0.0265	0.1676	-0.24	-0.24	N/A
SLC38A11	ENST00000303735.4	solute carrier family 38, member 11	5	1	0	1	0	1	hsa-miR-197-3p	0.0095	0.0676	0.4013	-0.24	-0.24	N/A
GCSAML	ENST00000366488.4	germinal center-associated, signaling and motility-like	5	1	0	1	0	1	hsa-miR-197-3p	0.0066	0.0478	0.3082	-0.24	-0.24	N/A
RP11-93B14.6	ENST00000370520.3	HCG2018282; Uncharacterized protein	5	1	0	1	0	2	hsa-miR-197-3p	0.0051	0.0373	0.2446	-0.24	-0.24	N/A
NKX2-4	ENST00000351817.4	NK2 homeobox 4	132	1	0	1	0	0	hsa-miR-197-3p	0.0059	0.0425	0.2598	-0.24	-0.24	N/A
TRPV2	ENST00000338560.7	transient receptor potential cation channel, subfamily V, member 2	22341	3	2	0	1	1	hsa-miR-197-3p	0.0341	0.2345	1.2014	-0.24	-0.24	N/A
PDDC1	ENST00000319863.8	Parkinson disease 7 domain containing 1	529	4	0	1	3	0	hsa-miR-197-3p	0.0114	0.083	0.561	-0.23	-0.23	N/A
STAT1	ENST00000540176.1	signal transducer and activator of transcription 1, 91kDa	326	2	0	1	1	0	hsa-miR-197-3p	0.0059	0.0427	0.2829	-0.23	-0.23	N/A
C21orf91	ENST00000400558.3	chromosome 21 open reading frame 91	998	1	0	1	0	0	hsa-miR-197-3p	0.0044	0.0317	0.201	-0.23	-0.27	N/A
ALDH1L1	ENST00000393431.2	aldehyde dehydrogenase 1 family, member L1	690	1	0	1	0	0	hsa-miR-197-3p	0.005	0.036	0.229	-0.23	-0.23	N/A
MEFV	ENST00000541159.1	Mediterranean fever	5	1	0	1	0	0	hsa-miR-197-3p	0.0021	0.0157	0.107	-0.23	-0.23	N/A
KIAA1199	ENST00000220244.3	KIAA1199	660	1	0	1	0	2	hsa-miR-197-3p	0.0174	0.1224	0.6958	-0.23	-0.23	N/A
ZNF12	ENST00000404360.1	zinc finger protein 12	304	1	1	0	0	0	hsa-miR-197-3p	0.013	0.0894	0.4413	-0.23	-0.23	N/A
TBC1D12	ENST00000225235.4	TBC1 domain family, member 12	172	1	0	1	0	0	hsa-miR-197-3p	0.0109	0.0758	0.3995	-0.23	-0.25	N/A
LGSN	ENST00000370658.5	lengsin, lens protein with glutamine synthetase domain	21	1	1	0	0	0	hsa-miR-197-3p	0.0093	0.0659	0.3871	-0.23	-0.23	N/A
AGPAT4	ENST00000366911.5	1-acylglycerol-3-phosphate O-acyltransferase 4	142	1	0	1	0	0	hsa-miR-197-3p	0.0038	0.0276	0.1808	-0.23	-0.23	N/A
PLA2G2D	ENST00000375105.3	phospholipase A2, group IID	5	1	0	1	0	0	hsa-miR-197-3p	0.0114	0.0822	0.5133	-0.23	-0.23	N/A
ARHGAP19	ENST00000358531.4	Rho GTPase activating protein 19	1051	2	0	2	0	0	hsa-miR-197-3p	0.012	0.0872	0.5635	-0.23	-0.23	N/A
FAM105B	ENST00000284274.4	family with sequence similarity 105, member B	247	3	1	2	0	0	hsa-miR-197-3p	0.0077	0.0552	0.3438	-0.23	-0.34	N/A
MFSD12	ENST00000398558.4	major facilitator superfamily domain containing 12	6	2	1	1	0	0	hsa-miR-197-3p	0.0029	0.0208	0.139	-0.23	-0.25	N/A
NRF1	ENST00000393230.2	nuclear respiratory factor 1	321	2	1	0	1	0	hsa-miR-197-3p	0.0098	0.0691	0.3831	-0.23	-0.34	N/A
TOX4	ENST00000405508.1	TOX high mobility group box family member 4	309	1	0	1	0	0	hsa-miR-197-3p	0.0181	0.1296	0.7768	-0.23	-0.29	N/A
CRCP	ENST00000415001.2	CGRP receptor component	1776	7	0	0	7	0	hsa-miR-197-3p	0.0074	0.0531	0.3368	-0.23	-1.22	N/A
CORO1C	ENST00000261401.3	coronin, actin binding protein, 1C	1970	2	1	1	0	0	hsa-miR-197-3p	0.0092	0.0666	0.4267	-0.23	-0.26	N/A
KLK10	ENST00000309958.3	kallikrein-related peptidase 10	5	2	0	1	1	1	hsa-miR-197-3p	0.0094	0.0683	0.4421	-0.23	-0.23	N/A
MIP	ENST00000257979.4	major intrinsic protein of lens fiber	5	1	1	0	0	1	hsa-miR-197-3p	0.0076	0.0538	0.3085	-0.23	-0.23	N/A
BCAS4	ENST00000371608.2	breast carcinoma amplified sequence 4	492	2	0	2	0	1	hsa-miR-197-3p	0.0033	0.0238	0.1622	-0.23	-0.48	N/A
RABEPK	ENST00000394124.4	Rab9 effector protein with kelch motifs	2485	1	0	1	0	0	hsa-miR-197-3p	0.0028	0.0205	0.1337	-0.23	-0.23	N/A
SSX1	ENST00000376919.3	synovial sarcoma, X breakpoint 1	5	1	0	1	0	0	hsa-miR-197-3p	0.0037	0.0273	0.1855	-0.23	-0.23	N/A
CTDSP1	ENST00000273062.2	CTD (carboxy-terminal domain, RNA polymerase II, polypeptide A) small phosphatase 1	1299	1	0	1	0	0	hsa-miR-197-3p	0.0109	0.0766	0.4157	-0.23	-0.23	N/A
MAFG	ENST00000357736.4	v-maf avian musculoaponeurotic fibrosarcoma oncogene homolog G	5	1	0	0	1	4	hsa-miR-197-3p	0.0078	0.0574	0.4079	-0.23	-0.23	N/A
EDEM3	ENST00000318130.8	ER degradation enhancer, mannosidase alpha-like 3	535	1	0	0	1	3	hsa-miR-197-3p	0.0115	0.0838	0.5732	-0.23	-0.23	N/A
CLDN16	ENST00000264734.2	claudin 16	25	2	0	1	1	1	hsa-miR-197-3p	0.0135	0.0972	0.6152	-0.23	-0.23	N/A
C17orf107	ENST00000381365.3	chromosome 17 open reading frame 107	11	1	0	1	0	2	hsa-miR-197-3p	0.0064	0.0467	0.3127	-0.23	-0.23	N/A
CANT1	ENST00000392446.5	calcium activated nucleotidase 1	538	2	0	1	1	0	hsa-miR-197-3p	0.0094	0.0682	0.4562	-0.23	-0.24	N/A
AC008060.7	ENST00000401499.1	HCG2000720; Hypothetical gene supported by AK054822; Uncharacterized protein	5	2	0	1	1	0	hsa-miR-197-3p	0.004	0.029	0.1959	-0.23	-0.23	N/A
IGFBP1	ENST00000275525.3	insulin-like growth factor binding protein 1	17	1	0	1	0	0	hsa-miR-197-3p	0.0023	0.0165	0.1104	-0.23	-0.23	N/A
ARAP2	ENST00000303965.4	ArfGAP with RhoGAP domain, ankyrin repeat and PH domain 2	121	1	0	0	1	2	hsa-miR-197-3p	0.0114	0.0817	0.5101	-0.23	-0.24	N/A
TMEM241	ENST00000383233.3	transmembrane protein 241	115	2	0	1	1	0	hsa-miR-197-3p	0.0062	0.045	0.3111	-0.23	-0.23	N/A
RGR	ENST00000359452.4	retinal G protein coupled receptor	5	1	1	0	0	0	hsa-miR-197-3p	0.007	0.0496	0.2784	-0.23	-0.23	N/A
PROP1	ENST00000308304.2	PROP paired-like homeobox 1	5	1	0	0	1	2	hsa-miR-197-3p	0.0075	0.0545	0.3504	-0.23	-0.23	N/A
FCHSD1	ENST00000435817.2	FCH and double SH3 domains 1	364	1	1	0	0	1	hsa-miR-197-3p	0.0019	0.0141	0.0976	-0.23	-0.23	N/A
FBXW7	ENST00000281708.4	F-box and WD repeat domain containing 7, E3 ubiquitin protein ligase	12	1	1	0	0	0	hsa-miR-197-3p	0.0146	0.1023	0.5682	-0.23	-0.23	N/A
RNF11	ENST00000242719.3	ring finger protein 11	5881	2	0	1	1	1	hsa-miR-197-3p	0.0035	0.0254	0.1736	-0.23	-0.24	N/A
RP11-192H23.4	ENST00000534850.1	Uncharacterized protein	22	3	0	1	2	0	hsa-miR-197-3p	0.0068	0.0494	0.3396	-0.23	-0.23	N/A
ACER2	ENST00000340967.2	alkaline ceramidase 2	44	1	1	0	0	1	hsa-miR-197-3p	0.0128	0.0891	0.4742	-0.23	-0.26	N/A
UBE3A	ENST00000232165.3	ubiquitin protein ligase E3A	529	1	0	1	0	1	hsa-miR-197-3p	0.0055	0.04	0.2587	-0.23	-0.23	N/A
DDX51	ENST00000397333.3	DEAD (Asp-Glu-Ala-Asp) box polypeptide 51	90	3	0	1	2	0	hsa-miR-197-3p	0.011	0.0793	0.5157	-0.22	-0.48	N/A
MRPS33	ENST00000393008.3	mitochondrial ribosomal protein S33	267	1	0	0	1	0	hsa-miR-197-3p	0.0049	0.0358	0.2316	-0.22	-0.22	N/A
ABCB11	ENST00000263817.6	ATP-binding cassette, sub-family B (MDR/TAP), member 11	5	3	0	1	2	0	hsa-miR-197-3p	0.005	0.0364	0.2513	-0.22	-0.24	N/A
UHRF1BP1L	ENST00000279907.7	UHRF1 binding protein 1-like	369	3	0	1	2	0	hsa-miR-197-3p	0.0174	0.1217	0.6642	-0.22	-0.24	N/A
ALDH9A1	ENST00000354775.4	aldehyde dehydrogenase 9 family, member A1	4094	1	0	0	1	0	hsa-miR-197-3p	0.0131	0.0933	0.5471	-0.22	-0.22	N/A
KLKB1	ENST00000513864.1	kallikrein B, plasma (Fletcher factor) 1	5	1	0	0	1	0	hsa-miR-197-3p	0.0081	0.0569	0.3138	-0.22	-0.22	N/A
MUC4	ENST00000349607.4	mucin 4, cell surface associated	5	1	0	1	0	0	hsa-miR-197-3p	0.0058	0.0414	0.2492	-0.22	-0.22	N/A
RP11-1102P16.1	ENST00000523987.1	Uncharacterized protein	5	1	0	1	0	0	hsa-miR-197-3p	0.0017	0.0126	0.0861	-0.22	-0.22	N/A
C10orf32	ENST00000339834.5	chromosome 10 open reading frame 32	642	2	0	0	2	2	hsa-miR-197-3p	0.0059	0.0429	0.2885	-0.22	-0.34	N/A
LANCL2	ENST00000254770.2	LanC lantibiotic synthetase component C-like 2 (bacterial)	237	1	0	1	0	0	hsa-miR-197-3p	0.0069	0.0495	0.3073	-0.22	-0.29	N/A
SSX7	ENST00000298181.5	synovial sarcoma, X breakpoint 7	5	1	0	1	0	0	hsa-miR-197-3p	0.0024	0.0173	0.1163	-0.22	-0.22	N/A
CCDC85C	ENST00000380243.4	coiled-coil domain containing 85C	86	1	1	0	0	2	hsa-miR-197-3p	0.0104	0.0743	0.4525	-0.22	-0.22	N/A
RPA1	ENST00000254719.5	replication protein A1, 70kDa	2834	1	0	1	0	1	hsa-miR-197-3p	0.0097	0.0704	0.4541	-0.22	-0.22	N/A
EYA1	ENST00000388742.4	eyes absent homolog 1 (Drosophila)	222	1	1	0	0	1	hsa-miR-197-3p	0.0106	0.0744	0.4049	-0.22	-0.22	N/A
NEK5	ENST00000355568.4	NIMA-related kinase 5	5	1	0	1	0	0	hsa-miR-197-3p	0.007	0.0495	0.2855	-0.22	-0.22	N/A
SSX4	ENST00000376886.2	synovial sarcoma, X breakpoint 4	5	1	0	1	0	0	hsa-miR-197-3p	0.0023	0.0164	0.1098	-0.22	-0.22	N/A
SSX4B	ENST00000376884.2	synovial sarcoma, X breakpoint 4B	5	1	0	1	0	0	hsa-miR-197-3p	0.0023	0.0164	0.1096	-0.22	-0.22	N/A
CENPI	ENST00000372927.1	centromere protein I	379	1	0	1	0	0	hsa-miR-197-3p	0.0057	0.0411	0.2567	-0.22	-0.23	N/A
UHMK1	ENST00000538489.1	U2AF homology motif (UHM) kinase 1	48	1	0	1	0	1	hsa-miR-197-3p	0.0074	0.0531	0.3367	-0.22	-0.29	N/A
MANEAL	ENST00000397631.3	mannosidase, endo-alpha-like	381	2	0	1	1	0	hsa-miR-197-3p	0.0079	0.057	0.3558	-0.22	-0.3	N/A
DYRK1A	ENST00000339659.4	dual-specificity tyrosine-(Y)-phosphorylation regulated kinase 1A	448	1	1	0	0	0	hsa-miR-197-3p	0.018	0.1225	0.5922	-0.22	-0.22	N/A
EHF	ENST00000257831.3	ets homologous factor	5	2	0	1	1	0	hsa-miR-197-3p	0.0066	0.0482	0.3271	-0.22	-0.22	N/A
TAL1	ENST00000371884.2	T-cell acute lymphocytic leukemia 1	5	2	0	1	1	0	hsa-miR-197-3p	0.0093	0.0664	0.3939	-0.22	-0.22	N/A
STAM	ENST00000377524.3	signal transducing adaptor molecule (SH3 domain and ITAM motif) 1	723	1	0	1	0	0	hsa-miR-197-3p	0.0027	0.0198	0.1344	-0.22	-0.22	N/A
TTLL11	ENST00000373776.3	tubulin tyrosine ligase-like family, member 11	164	1	1	0	0	2	hsa-miR-197-3p	0.0214	0.1455	0.7121	-0.22	-0.23	N/A
NEUROD4	ENST00000242994.3	neuronal differentiation 4	5	2	0	1	1	0	hsa-miR-197-3p	0.0054	0.0396	0.2648	-0.22	-0.22	N/A
FAM101A	ENST00000546355.1	family with sequence similarity 101, member A	34	1	0	1	0	0	hsa-miR-197-3p	0.0082	0.0593	0.3724	-0.22	-0.22	N/A
DNAH5	ENST00000265104.4	dynein, axonemal, heavy chain 5	5	1	1	0	0	0	hsa-miR-197-3p	0.0201	0.1397	0.7521	-0.22	-0.22	N/A
NCOA3	ENST00000341724.6	nuclear receptor coactivator 3	282	1	0	1	0	2	hsa-miR-197-3p	0.0076	0.0557	0.3841	-0.22	-0.29	N/A
ITGB6	ENST00000283249.2	integrin, beta 6	5	1	1	0	0	0	hsa-miR-197-3p	0.0123	0.0881	0.5249	-0.22	-0.22	N/A
RASEF	ENST00000376447.3	RAS and EF-hand domain containing	298	1	0	1	0	0	hsa-miR-197-3p	0.0132	0.094	0.5468	-0.22	-0.22	N/A
C7orf43	ENST00000394035.2	chromosome 7 open reading frame 43	5436	1	0	1	0	0	hsa-miR-197-3p	0.0024	0.0175	0.1213	-0.22	-0.22	N/A
TPD52L2	ENST00000346249.4	tumor protein D52-like 2	4185	1	0	1	0	0	hsa-miR-197-3p	0.0036	0.0262	0.1722	-0.22	-0.25	N/A
PRR11	ENST00000262293.4	proline rich 11	56	6	0	1	5	2	hsa-miR-197-3p	0.0082	0.06	0.4045	-0.22	-0.3	N/A
PRKCD	ENST00000394729.2	protein kinase C, delta	2225	1	0	1	0	1	hsa-miR-197-3p	0.0055	0.04	0.2607	-0.22	-0.22	N/A
MX1	ENST00000398600.2	myxovirus (influenza virus) resistance 1, interferon-inducible protein p78 (mouse)	24	1	0	1	0	0	hsa-miR-197-3p	0.0025	0.0179	0.1211	-0.22	-0.22	N/A
PGAM1	ENST00000334828.5	phosphoglycerate mutase 1 (brain)	927	1	0	1	0	1	hsa-miR-197-3p	0.0025	0.0181	0.1247	-0.22	-0.22	N/A
RP11-724O16.1	ENST00000513963.1	Bardet-Biedl syndrome 5 protein; Uncharacterized protein	18	1	0	0	1	0	hsa-miR-197-3p	0.0029	0.0212	0.1399	-0.22	-0.22	N/A
CDKL1	ENST00000395834.1	cyclin-dependent kinase-like 1 (CDC2-related kinase)	90	2	1	0	1	0	hsa-miR-197-3p	0.009	0.0645	0.3953	-0.22	-0.23	N/A
AGO4	ENST00000373210.3	argonaute RISC catalytic component 4	96	3	0	1	2	2	hsa-miR-197-3p	0.0163	0.1182	0.7667	-0.22	-0.3	N/A
RUSC1	ENST00000368352.5	RUN and SH3 domain containing 1	909	1	0	1	0	0	hsa-miR-197-3p	0.0066	0.0473	0.2917	-0.22	-0.23	N/A
PPCS	ENST00000372556.3	phosphopantothenoylcysteine synthetase	491	1	0	0	1	2	hsa-miR-197-3p	0.0073	0.0522	0.319	-0.22	-0.27	N/A
INIP	ENST00000374242.4	INTS3 and NABP interacting protein	423	2	0	0	2	0	hsa-miR-197-3p	0.0075	0.0544	0.3585	-0.22	-0.22	N/A
PRKAR2A	ENST00000265563.8	protein kinase, cAMP-dependent, regulatory, type II, alpha	583	2	0	2	0	0	hsa-miR-197-3p	0.0095	0.069	0.4705	-0.21	-0.22	N/A
NMB	ENST00000360476.3	neuromedin B	529	1	0	0	1	0	hsa-miR-197-3p	0.0043	0.0312	0.1912	-0.21	-0.22	N/A
DUT	ENST00000559540.1	deoxyuridine triphosphatase	1860	1	0	1	0	1	hsa-miR-197-3p	0.0024	0.0176	0.1174	-0.21	-0.25	N/A
WDR92	ENST00000295121.6	WD repeat domain 92	132	2	0	0	2	1	hsa-miR-197-3p	0.0074	0.0538	0.3449	-0.21	-0.31	N/A
MCMDC2	ENST00000422365.2	minichromosome maintenance domain containing 2	7	1	1	0	0	0	hsa-miR-197-3p	0.0127	0.0898	0.504	-0.21	-0.21	N/A
CCR5	ENST00000292303.4	chemokine (C-C motif) receptor 5 (gene/pseudogene)	5	1	0	1	0	1	hsa-miR-197-3p	0.0063	0.0451	0.2785	-0.21	-0.21	N/A
PDZD3	ENST00000531114.1	PDZ domain containing 3	8	1	1	0	0	0	hsa-miR-197-3p	0.0053	0.0381	0.2411	-0.21	-0.21	N/A
EBF3	ENST00000368648.3	early B-cell factor 3	101	1	0	1	0	0	hsa-miR-197-3p	0.0042	0.0304	0.189	-0.21	-0.21	N/A
CDC42SE2	ENST00000505065.1	CDC42 small effector 2	1057	2	0	0	2	0	hsa-miR-197-3p	0.0072	0.0522	0.3424	-0.21	-0.21	N/A
FAM9C	ENST00000542843.1	family with sequence similarity 9, member C	5	4	0	1	3	1	hsa-miR-197-3p	0.0125	0.0909	0.6023	-0.21	-0.21	N/A
SSX5	ENST00000376923.1	synovial sarcoma, X breakpoint 5	5	1	0	1	0	0	hsa-miR-197-3p	0.003	0.0216	0.1456	-0.21	-0.21	N/A
SULT4A1	ENST00000330884.4	sulfotransferase family 4A, member 1	25	1	0	1	0	1	hsa-miR-197-3p	0.0054	0.0393	0.2531	-0.21	-0.25	N/A
CXCR6	ENST00000304552.4	chemokine (C-X-C motif) receptor 6	5	1	0	1	0	0	hsa-miR-197-3p	0.0052	0.0376	0.2333	-0.21	-0.21	N/A
UNC13B	ENST00000378495.3	unc-13 homolog B (C. elegans)	1019	1	0	1	0	0	hsa-miR-197-3p	0.0057	0.0414	0.2804	-0.21	-0.21	N/A
ZNF544	ENST00000599227.1	zinc finger protein 544	173	1	0	1	0	1	hsa-miR-197-3p	0.004	0.0292	0.1856	-0.21	-0.21	N/A
HOXA7	ENST00000242159.3	homeobox A7	27	1	0	1	0	0	hsa-miR-197-3p	0.001	0.0073	0.0512	-0.21	-0.25	N/A
C15orf38-AP3S2	ENST00000398333.3	C15orf38-AP3S2 readthrough	985	2	0	2	0	2	hsa-miR-197-3p	0.0106	0.0774	0.5176	-0.21	-0.25	N/A
DUOXA1	ENST00000558996.1	dual oxidase maturation factor 1	5	1	0	1	0	0	hsa-miR-197-3p	0.0058	0.0416	0.2485	-0.21	-0.21	N/A
CARKD	ENST00000309957.2	carbohydrate kinase domain containing	514	1	0	1	0	0	hsa-miR-197-3p	0.0116	0.0805	0.4105	-0.21	-0.21	N/A
ZNF229	ENST00000291187.4	zinc finger protein 229	152	1	0	1	0	1	hsa-miR-197-3p	0.0056	0.0399	0.2428	-0.21	-0.21	N/A
IAPP	ENST00000542023.1	islet amyloid polypeptide	5	2	0	1	1	0	hsa-miR-197-3p	0.006	0.0436	0.2982	-0.21	-0.21	N/A
DAGLB	ENST00000297056.6	diacylglycerol lipase, beta	96	1	0	1	0	0	hsa-miR-197-3p	0.0067	0.0479	0.2917	-0.21	-0.21	N/A
SLC47A2	ENST00000325411.5	solute carrier family 47 (multidrug and toxin extrusion), member 2	5	1	0	1	0	0	hsa-miR-197-3p	0.0044	0.0321	0.2047	-0.21	-0.21	N/A
SPTLC3	ENST00000399002.2	serine palmitoyltransferase, long chain base subunit 3	24	3	0	1	2	0	hsa-miR-197-3p	0.0111	0.0801	0.4955	-0.21	-0.22	N/A
FZD3	ENST00000240093.3	frizzled family receptor 3	192	2	0	2	0	1	hsa-miR-197-3p	0.0149	0.1059	0.6185	-0.21	-0.22	N/A
ANKDD1B	ENST00000601380.2	ankyrin repeat and death domain containing 1B	18	1	0	1	0	1	hsa-miR-197-3p	0.0033	0.0237	0.1584	-0.21	-0.21	N/A
PKD2L1	ENST00000353274.3	polycystic kidney disease 2-like 1	7	1	0	1	0	0	hsa-miR-197-3p	0.0019	0.0142	0.1025	-0.21	-0.21	N/A
RP11-111M22.2	ENST00000530460.1	Homo sapiens putative uncharacterized protein FLJ37770-like (LOC100506127), mRNA.	18	2	1	0	1	0	hsa-miR-197-3p	0.0074	0.0536	0.3461	-0.21	-0.21	N/A
MEF2BNB	ENST00000477565.3	MEF2B neighbor	151	1	0	1	0	1	hsa-miR-197-3p	0.0048	0.0349	0.2163	-0.21	-0.24	N/A
ADAT1	ENST00000307921.3	adenosine deaminase, tRNA-specific 1	597	4	0	2	2	1	hsa-miR-197-3p	0.0078	0.057	0.3833	-0.21	-0.32	N/A
UBE2F	ENST00000272930.4	ubiquitin-conjugating enzyme E2F (putative)	905	3	0	2	1	2	hsa-miR-197-3p	0.0062	0.0444	0.2774	-0.21	-0.33	N/A
CYP20A1	ENST00000356079.4	cytochrome P450, family 20, subfamily A, polypeptide 1	170	6	1	2	3	2	hsa-miR-197-3p	0.0101	0.0736	0.496	-0.21	-0.52	N/A
KPTN	ENST00000338134.3	kaptin (actin binding protein)	312	1	1	0	0	0	hsa-miR-197-3p	0.0016	0.0118	0.0821	-0.21	-0.21	N/A
TYMS	ENST00000323274.10	thymidylate synthetase	21261	1	0	0	1	0	hsa-miR-197-3p	0.0036	0.0262	0.1789	-0.21	-0.21	N/A
C9orf78	ENST00000372447.3	chromosome 9 open reading frame 78	1483	1	0	1	0	0	hsa-miR-197-3p	0.0028	0.0207	0.1406	-0.21	-0.21	N/A
TEN1	ENST00000588202.1	TEN1 CST complex subunit	413	1	0	0	1	0	hsa-miR-197-3p	0.0025	0.0183	0.1261	-0.21	-0.21	N/A
NIP7	ENST00000254940.5	NIP7, nucleolar pre-rRNA processing protein	659	2	0	1	1	0	hsa-miR-197-3p	0.0049	0.0359	0.2384	-0.21	-0.25	N/A
LEMD3	ENST00000308330.2	LEM domain containing 3	189	1	1	0	0	0	hsa-miR-197-3p	0.0092	0.0648	0.3677	-0.21	-0.21	N/A
NKX2-2	ENST00000377142.4	NK2 homeobox 2	10	1	0	1	0	0	hsa-miR-197-3p	0.0023	0.0169	0.1137	-0.21	-0.21	N/A
IFRG15	ENST00000553856.1	Homo sapiens torsin A interacting protein 2 (TOR1AIP2), transcript variant 1, mRNA.	482	1	0	1	0	0	hsa-miR-197-3p	0.0042	0.0304	0.1896	-0.21	-0.21	N/A
TP53AIP1	ENST00000602346.1	tumor protein p53 regulated apoptosis inducing protein 1	5	1	0	1	0	0	hsa-miR-197-3p	0.0081	0.0583	0.3596	-0.21	-0.21	N/A
DAAM2	ENST00000538976.1	dishevelled associated activator of morphogenesis 2	5	1	0	1	0	3	hsa-miR-197-3p	0.0122	0.0865	0.4992	-0.21	-0.21	N/A
CCDC68	ENST00000591504.1	coiled-coil domain containing 68	72	1	1	0	0	0	hsa-miR-197-3p	0.0067	0.0477	0.2682	-0.21	-0.21	N/A
EFCAB6	ENST00000356087.4	EF-hand calcium binding domain 6	23	2	0	1	1	1	hsa-miR-197-3p	0.007	0.0511	0.3357	-0.21	-0.27	N/A
PEX13	ENST00000295030.5	peroxisomal biogenesis factor 13	484	1	0	1	0	2	hsa-miR-197-3p	0.0103	0.0733	0.4418	-0.21	-0.23	N/A
ADAT2	ENST00000606514.1	adenosine deaminase, tRNA-specific 2	303	6	1	4	1	2	hsa-miR-197-3p	0.004	0.0282	0.1721	-0.21	-0.83	N/A
ARSJ	ENST00000315366.7	arylsulfatase family, member J	386	2	0	1	1	0	hsa-miR-197-3p	0.0034	0.0249	0.17	-0.2	-0.2	N/A
SULF1	ENST00000458141.2	sulfatase 1	11	1	1	0	0	0	hsa-miR-197-3p	0.0108	0.0756	0.4023	-0.2	-0.2	N/A
CNBP	ENST00000502976.1	CCHC-type zinc finger, nucleic acid binding protein	2257	1	0	0	1	2	hsa-miR-197-3p	0.0066	0.0479	0.3201	-0.2	-0.36	N/A
IDH3B	ENST00000380843.4	isocitrate dehydrogenase 3 (NAD+) beta	4469	1	0	1	0	0	hsa-miR-197-3p	0.0026	0.0192	0.1319	-0.2	-0.2	N/A
AMMECR1L	ENST00000272647.5	AMMECR1-like	21	1	0	1	0	0	hsa-miR-197-3p	0.0092	0.0645	0.3548	-0.2	-0.2	N/A
GNE	ENST00000396594.3	glucosamine (UDP-N-acetyl)-2-epimerase/N-acetylmannosamine kinase	22	4	0	0	4	1	hsa-miR-197-3p	0.0101	0.0735	0.4932	-0.2	-0.21	N/A
CDY2A	ENST00000426790.1	chromodomain protein, Y-linked, 2A	5	1	0	1	0	0	hsa-miR-197-3p	0.0011	0.0083	0.0583	-0.2	-0.2	N/A
CDY2B	ENST00000544303.1	chromodomain protein, Y-linked, 2B	5	1	0	1	0	0	hsa-miR-197-3p	0.0011	0.0083	0.0583	-0.2	-0.2	N/A
PABPN1L	ENST00000419291.2	poly(A) binding protein, nuclear 1-like (cytoplasmic)	5	2	0	1	1	0	hsa-miR-197-3p	0.0037	0.0266	0.1772	-0.2	-0.2	N/A
XG	ENST00000426774.1	Xg blood group	5	1	0	1	0	1	hsa-miR-197-3p	0.006	0.043	0.2725	-0.2	-0.2	N/A
SEPT5	ENST00000438754.2	septin 5	342	1	0	0	1	1	hsa-miR-197-3p	0.0044	0.0321	0.2158	-0.2	-0.21	N/A
CDY1	ENST00000306609.4	chromodomain protein, Y-linked, 1	5	1	0	1	0	0	hsa-miR-197-3p	0.0011	0.0083	0.0582	-0.2	-0.2	N/A
CDY1B	ENST00000306882.4	chromodomain protein, Y-linked, 1B	5	1	0	1	0	0	hsa-miR-197-3p	0.0011	0.0083	0.0582	-0.2	-0.2	N/A
SLC7A8	ENST00000469263.1	solute carrier family 7 (amino acid transporter light chain, L system), member 8	15	1	0	1	0	1	hsa-miR-197-3p	0.0033	0.0244	0.1716	-0.2	-0.2	N/A
CYCS	ENST00000305786.2	cytochrome c, somatic	320	2	0	0	2	3	hsa-miR-197-3p	0.0078	0.057	0.3938	-0.2	-0.32	N/A
KLHL8	ENST00000273963.5	kelch-like family member 8	266	2	0	1	1	1	hsa-miR-197-3p	0.0116	0.0842	0.5542	-0.2	-0.2	N/A
CBLN1	ENST00000219197.6	cerebellin 1 precursor	12	1	0	1	0	0	hsa-miR-197-3p	0.0044	0.0316	0.1959	-0.2	-0.2	N/A
KLHL41	ENST00000284669.1	kelch-like family member 41	18	1	0	0	1	0	hsa-miR-197-3p	0.0039	0.0281	0.1895	-0.2	-0.2	N/A
CBFB	ENST00000290858.6	core-binding factor, beta subunit	3904	1	0	1	0	0	hsa-miR-197-3p	0.007	0.0507	0.3264	-0.2	-0.2	N/A
ADCK3	ENST00000366779.1	aarF domain containing kinase 3	1106	1	0	1	0	0	hsa-miR-197-3p	0.0027	0.0193	0.1281	-0.2	-0.2	N/A
NLRP13	ENST00000588751.1	NLR family, pyrin domain containing 13	5	1	0	1	0	0	hsa-miR-197-3p	0.0033	0.0242	0.1546	-0.2	-0.2	N/A
DHTKD1	ENST00000263035.4	dehydrogenase E1 and transketolase domain containing 1	621	2	1	0	1	0	hsa-miR-197-3p	0.013	0.092	0.5329	-0.2	-0.28	N/A
FADS3	ENST00000540820.1	fatty acid desaturase 3	62	1	0	1	0	1	hsa-miR-197-3p	0.0086	0.0609	0.3414	-0.2	-0.2	N/A
FAM110B	ENST00000361488.3	family with sequence similarity 110, member B	60	1	0	1	0	0	hsa-miR-197-3p	0.008	0.0556	0.2972	-0.2	-0.28	N/A
PLEKHA1	ENST00000538022.1	pleckstrin homology domain containing, family A (phosphoinositide binding specific) member 1	1172	1	0	0	1	1	hsa-miR-197-3p	0.0085	0.0618	0.4181	-0.2	-0.21	N/A
ZNF486	ENST00000335117.8	zinc finger protein 486	10	4	1	1	2	0	hsa-miR-197-3p	0.0121	0.0875	0.5696	-0.2	-0.28	N/A
DND1	ENST00000542735.1	DND microRNA-mediated repression inhibitor 1	5	1	0	1	0	0	hsa-miR-197-3p	0.0049	0.0353	0.2349	-0.2	-0.2	N/A
VPS37B	ENST00000267202.2	vacuolar protein sorting 37 homolog B (S. cerevisiae)	261	1	0	1	0	1	hsa-miR-197-3p	0.0045	0.0326	0.2132	-0.2	-0.2	N/A
CFI	ENST00000394635.3	complement factor I	205	1	0	0	1	0	hsa-miR-197-3p	0.0017	0.0128	0.0904	-0.2	-0.2	N/A
SLC2A5	ENST00000377424.4	solute carrier family 2 (facilitated glucose/fructose transporter), member 5	30	1	0	1	0	1	hsa-miR-197-3p	0.0038	0.0278	0.1878	-0.2	-0.2	N/A
TMEM169	ENST00000295658.4	transmembrane protein 169	5	1	0	1	0	0	hsa-miR-197-3p	0.0048	0.0347	0.219	-0.2	-0.2	N/A
DIO1	ENST00000322679.6	deiodinase, iodothyronine, type I	5	1	0	1	0	0	hsa-miR-197-3p	0.0036	0.026	0.1646	-0.2	-0.2	N/A
RCSD1	ENST00000367854.3	RCSD domain containing 1	32	1	0	1	0	3	hsa-miR-197-3p	0.007	0.0509	0.3292	-0.2	-0.2	N/A
ANGPT1	ENST00000520734.1	angiopoietin 1	21	1	1	0	0	1	hsa-miR-197-3p	0.01	0.0682	0.3299	-0.2	-0.3	N/A
SMIM12	ENST00000521580.2	small integral membrane protein 12	1091	2	0	2	0	1	hsa-miR-197-3p	0.0033	0.0238	0.1618	-0.2	-0.27	N/A
LHX9	ENST00000367390.3	LIM homeobox 9	40	2	1	1	0	0	hsa-miR-197-3p	0.0163	0.1096	0.4871	-0.2	-0.23	N/A
KLHL28	ENST00000396128.4	kelch-like family member 28	9	3	1	0	2	0	hsa-miR-197-3p	0.0116	0.0815	0.4488	-0.2	-0.21	N/A
TTLL3	ENST00000383827.1	tubulin tyrosine ligase-like family, member 3	10	2	0	1	1	0	hsa-miR-197-3p	0.0054	0.0391	0.2629	-0.2	-0.27	N/A
GRIN1	ENST00000371561.3	glutamate receptor, ionotropic, N-methyl D-aspartate 1	9	1	0	1	0	0	hsa-miR-197-3p	0.0057	0.041	0.2591	-0.2	-0.2	N/A
AL590822.2	ENST00000597060.1	Uncharacterized protein; cDNA FLJ36608 fis, clone TRACH2015824	10	2	0	1	1	0	hsa-miR-197-3p	0.0051	0.0371	0.2488	-0.2	-0.2	N/A
AL033381.1	ENST00000314040.1	Uncharacterized protein; cDNA FLJ34594 fis, clone KIDNE2009109	5	1	0	1	0	1	hsa-miR-197-3p	0.0088	0.0636	0.3985	-0.2	-0.2	N/A
PP13004	ENST00000381493.2		5	1	0	0	1	0	hsa-miR-197-3p	0.0071	0.0502	0.2807	-0.2	-0.2	N/A
SSX2B	ENST00000276049.6	synovial sarcoma, X breakpoint 2B	5	1	0	1	0	0	hsa-miR-197-3p	0.0024	0.0176	0.1188	-0.2	-0.2	N/A
DOCK9	ENST00000376460.1	dedicator of cytokinesis 9	172	1	1	0	0	0	hsa-miR-197-3p	0.0098	0.0687	0.3793	-0.2	-0.2	N/A
SSX2	ENST00000336777.5	synovial sarcoma, X breakpoint 2	5	1	0	1	0	0	hsa-miR-197-3p	0.0024	0.0176	0.1186	-0.2	-0.2	N/A
FLCN	ENST00000285071.4	folliculin	349	2	0	1	1	1	hsa-miR-197-3p	0.0071	0.0516	0.3468	-0.2	-0.2	N/A
ZNF233	ENST00000592581.1	zinc finger protein 233	6	1	0	1	0	2	hsa-miR-197-3p	0.0063	0.0451	0.2826	-0.2	-0.2	N/A
NEK9	ENST00000238616.5	NIMA-related kinase 9	733	1	1	0	0	0	hsa-miR-197-3p	0.0164	0.1152	0.6445	-0.2	-0.2	N/A
CCNG2	ENST00000316355.5	cyclin G2	1056	2	0	1	1	2	hsa-miR-197-3p	0.0038	0.0278	0.1797	-0.2	-0.28	N/A
ARL6IP1	ENST00000304414.7	ADP-ribosylation factor-like 6 interacting protein 1	25	1	1	0	0	1	hsa-miR-197-3p	0.0056	0.0397	0.2225	-0.2	-0.36	N/A
VAX1	ENST00000369206.5	ventral anterior homeobox 1	8	1	0	1	0	0	hsa-miR-197-3p	0.0031	0.0226	0.1406	-0.2	-0.33	N/A
RGMA	ENST00000557420.1	RGM domain family, member A	145	1	0	1	0	0	hsa-miR-197-3p	0.0039	0.0281	0.1788	-0.2	-0.2	N/A
TRIM51	ENST00000449290.2	tripartite motif-containing 51	5	1	0	0	1	0	hsa-miR-197-3p	0.0033	0.0236	0.1527	-0.2	-0.2	N/A
ZNF451	ENST00000370708.4	zinc finger protein 451	190	3	1	2	0	4	hsa-miR-197-3p	0.0303	0.1984	0.8537	-0.19	-0.24	N/A
RMI1	ENST00000325875.3	RecQ mediated genome instability 1	409	1	0	1	0	1	hsa-miR-197-3p	0.0039	0.0283	0.1949	-0.19	-0.19	N/A
C5AR1	ENST00000355085.3	complement component 5a receptor 1	5	2	0	1	1	0	hsa-miR-197-3p	0.0046	0.0337	0.2266	-0.19	-0.19	N/A
ZKSCAN8	ENST00000330236.6	zinc finger with KRAB and SCAN domains 8	281	2	0	0	2	2	hsa-miR-197-3p	0.0082	0.0599	0.416	-0.19	-0.19	N/A
TSTD1	ENST00000318289.10	thiosulfate sulfurtransferase (rhodanese)-like domain containing 1	177	1	0	0	1	0	hsa-miR-197-3p	0.002	0.0144	0.0974	-0.19	-0.19	N/A
KIAA0226	ENST00000273582.5	KIAA0226	89	3	1	1	1	1	hsa-miR-197-3p	0.0163	0.114	0.6261	-0.19	-0.23	N/A
CAPZA2	ENST00000361183.3	capping protein (actin filament) muscle Z-line, alpha 2	2065	4	1	2	1	1	hsa-miR-197-3p	0.0024	0.0176	0.1152	-0.19	-0.71	N/A
CASC1	ENST00000354189.5	cancer susceptibility candidate 1	5	2	0	0	2	0	hsa-miR-197-3p	0.0053	0.0387	0.2641	-0.19	-0.19	N/A
KCND2	ENST00000331113.4	potassium voltage-gated channel, Shal-related subfamily, member 2	5	1	1	0	0	0	hsa-miR-197-3p	0.0102	0.0711	0.3821	-0.19	-0.19	N/A
ZNF778	ENST00000433976.2	zinc finger protein 778	11	1	0	1	0	1	hsa-miR-197-3p	0.005	0.0363	0.2335	-0.19	-0.19	N/A
ARHGEF15	ENST00000361926.3	Rho guanine nucleotide exchange factor (GEF) 15	5	1	0	1	0	1	hsa-miR-197-3p	0.01	0.0724	0.4781	-0.19	-0.19	N/A
WFDC13	ENST00000305479.2	WAP four-disulfide core domain 13	5	1	0	1	0	0	hsa-miR-197-3p	0.0023	0.0169	0.1172	-0.19	-0.19	N/A
PIGC	ENST00000344529.4	phosphatidylinositol glycan anchor biosynthesis, class C	41	1	0	1	0	0	hsa-miR-197-3p	0.0019	0.0139	0.0999	-0.19	-0.19	N/A
USP4	ENST00000351842.4	ubiquitin specific peptidase 4 (proto-oncogene)	253	1	0	1	0	0	hsa-miR-197-3p	0.0025	0.018	0.1242	-0.19	-0.19	N/A
FICD	ENST00000361549.2	FIC domain containing	54	1	0	1	0	0	hsa-miR-197-3p	0.0082	0.0571	0.3008	-0.19	-0.21	N/A
TTC7A	ENST00000319190.5	tetratricopeptide repeat domain 7A	400	1	0	1	0	1	hsa-miR-197-3p	0.006	0.0434	0.2678	-0.19	-0.21	N/A
DBN1	ENST00000512501.1	drebrin 1	9937	1	0	1	0	0	hsa-miR-197-3p	0.0026	0.0191	0.1258	-0.19	-0.19	N/A
ZNF225	ENST00000592780.1	zinc finger protein 225	100	1	0	1	0	3	hsa-miR-197-3p	0.004	0.0292	0.2036	-0.19	-0.27	N/A
ZBTB9	ENST00000395064.2	zinc finger and BTB domain containing 9	1148	1	0	1	0	0	hsa-miR-197-3p	0.0036	0.0263	0.169	-0.19	-0.19	N/A
CD40	ENST00000372276.3	CD40 molecule, TNF receptor superfamily member 5	5	1	0	1	0	0	hsa-miR-197-3p	0.0074	0.0532	0.3322	-0.19	-0.19	N/A
CD101	ENST00000256652.4	CD101 molecule	5	1	0	1	0	0	hsa-miR-197-3p	0.0054	0.0383	0.2274	-0.19	-0.19	N/A
GDI2	ENST00000380191.4	GDP dissociation inhibitor 2	664	2	0	1	1	0	hsa-miR-197-3p	0.0043	0.0313	0.2173	-0.19	-0.23	N/A
GRIN2B	ENST00000609686.1	glutamate receptor, ionotropic, N-methyl D-aspartate 2B	5	10	2	5	3	5	hsa-miR-197-3p	0.0631	0.4497	2.6962	-0.19	-0.19	N/A
AC140061.12	ENST00000598429.1	Uncharacterized protein	11	1	0	1	0	0	hsa-miR-197-3p	0.0054	0.0386	0.2287	-0.19	-0.19	N/A
KPNA6	ENST00000373625.3	karyopherin alpha 6 (importin alpha 7)	272	2	0	1	1	4	hsa-miR-197-3p	0.0123	0.0879	0.539	-0.19	-0.19	N/A
KCTD7	ENST00000275532.3	potassium channel tetramerization domain containing 7	693	1	1	0	0	0	hsa-miR-197-3p	0.0087	0.0623	0.3707	-0.19	-0.19	N/A
NR2F2	ENST00000394166.3	nuclear receptor subfamily 2, group F, member 2	4428	1	0	1	0	0	hsa-miR-197-3p	0.0084	0.0596	0.3438	-0.19	-0.19	N/A
BLOC1S5	ENST00000397457.2	biogenesis of lysosomal organelles complex-1, subunit 5, muted	187	2	1	0	1	0	hsa-miR-197-3p	0.0079	0.0561	0.3286	-0.19	-0.31	N/A
SUV39H1	ENST00000453214.2	suppressor of variegation 3-9 homolog 1 (Drosophila)	499	2	0	2	0	0	hsa-miR-197-3p	0.0035	0.0256	0.1725	-0.19	-0.19	N/A
CYP27C1	ENST00000335247.7	cytochrome P450, family 27, subfamily C, polypeptide 1	5	4	0	1	3	0	hsa-miR-197-3p	0.0098	0.0716	0.4876	-0.19	-0.33	N/A
FIGF	ENST00000297904.3	c-fos induced growth factor (vascular endothelial growth factor D)	8	1	0	0	1	0	hsa-miR-197-3p	0.0051	0.0372	0.2464	-0.19	-0.19	N/A
MED13L	ENST00000281928.3	mediator complex subunit 13-like	73	2	0	1	1	2	hsa-miR-197-3p	0.018	0.1279	0.7559	-0.19	-0.23	N/A
CHIT1	ENST00000367229.1	chitinase 1 (chitotriosidase)	5	1	0	1	0	0	hsa-miR-197-3p	0.0068	0.048	0.2764	-0.19	-0.19	N/A
HBS1L	ENST00000367837.5	HBS1-like (S. cerevisiae)	2367	2	0	2	0	0	hsa-miR-197-3p	0.0058	0.0419	0.2771	-0.19	-0.45	N/A
SHPRH	ENST00000367505.2	SNF2 histone linker PHD RING helicase, E3 ubiquitin protein ligase	757	1	0	0	1	0	hsa-miR-197-3p	0.0151	0.1096	0.717	-0.19	-0.19	N/A
CCDC117	ENST00000249064.4	coiled-coil domain containing 117	211	1	0	1	0	0	hsa-miR-197-3p	0.007	0.0505	0.3083	-0.19	-0.21	N/A
DNAJC9	ENST00000372950.4	DnaJ (Hsp40) homolog, subfamily C, member 9	175	1	0	1	0	0	hsa-miR-197-3p	0.003	0.0215	0.1396	-0.19	-0.19	N/A
LMOD3	ENST00000420581.2	leiomodin 3 (fetal)	5	3	0	0	3	1	hsa-miR-197-3p	0.0108	0.0789	0.539	-0.19	-0.19	N/A
POLH	ENST00000372226.1	polymerase (DNA directed), eta	450	4	0	1	3	0	hsa-miR-197-3p	0.0116	0.085	0.5809	-0.19	-0.35	N/A
ZNF264	ENST00000263095.6	zinc finger protein 264	412	4	2	0	2	0	hsa-miR-197-3p	0.0262	0.1817	0.9561	-0.19	-0.24	N/A
ZNF569	ENST00000392149.2	zinc finger protein 569	34	1	0	1	0	0	hsa-miR-197-3p	0.0046	0.0333	0.206	-0.19	-0.23	N/A
PITPNM3	ENST00000421306.3	PITPNM family member 3	5	1	1	0	0	0	hsa-miR-197-3p	0.0106	0.074	0.3924	-0.19	-0.19	N/A
GADD45G	ENST00000252506.6	growth arrest and DNA-damage-inducible, gamma	155	1	0	1	0	0	hsa-miR-197-3p	0.003	0.0215	0.1397	-0.19	-0.19	N/A
SGK494	ENST00000301037.5	uncharacterized serine/threonine-protein kinase SgK494	17	3	0	1	2	0	hsa-miR-197-3p	0.0068	0.0494	0.3398	-0.19	-0.19	N/A
PFKFB3	ENST00000536985.1	6-phosphofructo-2-kinase/fructose-2,6-biphosphatase 3	29	2	0	1	1	0	hsa-miR-197-3p	0.0052	0.0374	0.2356	-0.19	-0.19	N/A
SH2D4B	ENST00000339284.2	SH2 domain containing 4B	5	1	1	0	0	1	hsa-miR-197-3p	0.0138	0.0955	0.4834	-0.19	-0.19	N/A
MFSD9	ENST00000258436.5	major facilitator superfamily domain containing 9	395	2	1	0	1	0	hsa-miR-197-3p	0.0148	0.106	0.6418	-0.19	-0.23	N/A
KIF3A	ENST00000378746.4	kinesin family member 3A	33	2	1	0	1	1	hsa-miR-197-3p	0.0135	0.0956	0.5601	-0.19	-0.21	N/A
SMEK2	ENST00000272313.5	SMEK homolog 2, suppressor of mek1 (Dictyostelium)	342	1	0	1	0	0	hsa-miR-197-3p	0.0068	0.0482	0.2724	-0.19	-0.19	N/A
AC010441.1	ENST00000600109.1		3180	1	0	1	0	1	hsa-miR-197-3p	0.0032	0.0237	0.1614	-0.19	-0.19	N/A
MYBPHL	ENST00000357155.1	myosin binding protein H-like	5	1	0	1	0	0	hsa-miR-197-3p	0.0022	0.0158	0.1105	-0.19	-0.19	N/A
ZNF70	ENST00000341976.3	zinc finger protein 70	99	2	0	1	1	3	hsa-miR-197-3p	0.0075	0.0552	0.3848	-0.19	-0.23	N/A
CHST1	ENST00000308064.2	carbohydrate (keratan sulfate Gal-6) sulfotransferase 1	5	1	0	1	0	1	hsa-miR-197-3p	0.0037	0.0271	0.1798	-0.18	-0.18	N/A
PSMD5	ENST00000210313.3	proteasome (prosome, macropain) 26S subunit, non-ATPase, 5	3846	1	1	0	0	0	hsa-miR-197-3p	0.0073	0.0524	0.3283	-0.18	-0.18	N/A
DACT1	ENST00000395153.3	dishevelled-binding antagonist of beta-catenin 1	248	1	0	1	0	0	hsa-miR-197-3p	0.0033	0.0239	0.1613	-0.18	-0.18	N/A
EDNRA	ENST00000339690.5	endothelin receptor type A	35	2	0	1	1	0	hsa-miR-197-3p	0.0085	0.061	0.3856	-0.18	-0.18	N/A
RNF168	ENST00000318037.3	ring finger protein 168, E3 ubiquitin protein ligase	748	2	0	2	0	0	hsa-miR-197-3p	0.0048	0.0353	0.2413	-0.18	-0.18	N/A
XYLT1	ENST00000261381.6	xylosyltransferase I	159	2	0	1	1	1	hsa-miR-197-3p	0.009	0.0636	0.3645	-0.18	-0.19	N/A
SCN7A	ENST00000409855.1	sodium channel, voltage-gated, type VII, alpha subunit	5	2	0	1	1	1	hsa-miR-197-3p	0.0184	0.1265	0.6447	-0.18	-0.18	N/A
MTRNR2L4	ENST00000399974.3	MT-RNR2-like 4	5	1	0	0	1	0	hsa-miR-197-3p	0.0046	0.0331	0.2168	-0.18	-0.18	N/A
C12orf49	ENST00000261318.3	chromosome 12 open reading frame 49	673	4	0	2	2	0	hsa-miR-197-3p	0.0092	0.0664	0.4312	-0.18	-0.24	N/A
FOXP2	ENST00000408937.3	forkhead box P2	169	3	1	0	2	0	hsa-miR-197-3p	0.0179	0.1242	0.6569	-0.18	-0.19	N/A
SLC6A5	ENST00000525748.1	solute carrier family 6 (neurotransmitter transporter), member 5	5	1	0	1	0	2	hsa-miR-197-3p	0.0124	0.0896	0.5701	-0.18	-0.18	N/A
GABRA5	ENST00000335625.5	gamma-aminobutyric acid (GABA) A receptor, alpha 5	5	1	0	1	0	0	hsa-miR-197-3p	0.0019	0.014	0.0952	-0.18	-0.18	N/A
RANBP6	ENST00000259569.5	RAN binding protein 6	117	1	0	1	0	1	hsa-miR-197-3p	0.007	0.0505	0.3133	-0.18	-0.18	N/A
PDGFRA	ENST00000257290.5	platelet-derived growth factor receptor, alpha polypeptide	39	1	1	0	0	1	hsa-miR-197-3p	0.0168	0.118	0.6514	-0.18	-0.18	N/A
AC073610.5	ENST00000537495.1	Uncharacterized protein	11	1	0	0	1	0	hsa-miR-197-3p	0.0022	0.0163	0.1105	-0.18	-0.18	N/A
PARPBP	ENST00000378128.3	PARP1 binding protein	456	1	0	0	1	0	hsa-miR-197-3p	0.0033	0.0238	0.1544	-0.18	-0.18	N/A
PHACTR2	ENST00000427704.2	phosphatase and actin regulator 2	274	2	1	0	1	0	hsa-miR-197-3p	0.0166	0.117	0.6601	-0.18	-0.18	N/A
PITPNA	ENST00000313486.7	phosphatidylinositol transfer protein, alpha	366	1	0	1	0	2	hsa-miR-197-3p	0.0071	0.0499	0.2796	-0.18	-0.31	N/A
PKP1	ENST00000367324.3	plakophilin 1 (ectodermal dysplasia/skin fragility syndrome)	12	1	1	0	0	2	hsa-miR-197-3p	0.0122	0.0861	0.4868	-0.18	-0.18	N/A
GSTM5	ENST00000369813.1	glutathione S-transferase mu 5	5	1	0	1	0	0	hsa-miR-197-3p	0.0035	0.0256	0.1705	-0.18	-0.18	N/A
CNDP1	ENST00000582365.1	carnosine dipeptidase 1 (metallopeptidase M20 family)	5	2	0	1	1	0	hsa-miR-197-3p	0.0065	0.0474	0.3175	-0.18	-0.18	N/A
CASP3	ENST00000393585.2	caspase 3, apoptosis-related cysteine peptidase	43	1	0	1	0	0	hsa-miR-197-3p	0.0023	0.0169	0.1164	-0.18	-0.18	N/A
ZC3H12C	ENST00000278590.3	zinc finger CCCH-type containing 12C	150	2	1	0	1	1	hsa-miR-197-3p	0.0216	0.15	0.8018	-0.18	-0.22	N/A
DNM1	ENST00000475805.1	dynamin 1	17	2	0	1	1	0	hsa-miR-197-3p	0.0071	0.0515	0.3353	-0.18	-0.26	N/A
POC1B-GALNT4	ENST00000547474.1	POC1B-GALNT4 readthrough	275	1	0	0	1	1	hsa-miR-197-3p	0.0108	0.0786	0.5192	-0.18	-0.18	N/A
FBXO42	ENST00000375592.3	F-box protein 42	854	4	1	3	0	2	hsa-miR-197-3p	0.013	0.0908	0.4931	-0.18	-0.4	N/A
VPS18	ENST00000220509.5	vacuolar protein sorting 18 homolog (S. cerevisiae)	295	2	0	2	0	0	hsa-miR-197-3p	0.0071	0.0506	0.31	-0.18	-0.21	N/A
RASAL2	ENST00000448150.3	RAS protein activator like 2	950	2	0	1	1	1	hsa-miR-197-3p	0.0094	0.0677	0.4305	-0.18	-0.19	N/A
FIGN	ENST00000333129.3	fidgetin	10	1	0	1	0	0	hsa-miR-197-3p	0.0088	0.063	0.3726	-0.18	-0.18	N/A
GPR1	ENST00000407325.2	G protein-coupled receptor 1	104	2	0	1	1	0	hsa-miR-197-3p	0.0032	0.0238	0.1685	-0.18	-0.18	N/A
PAX7	ENST00000420770.2	paired box 7	7	3	0	1	2	0	hsa-miR-197-3p	0.015	0.1073	0.6393	-0.18	-0.18	N/A
WNT7B	ENST00000339464.4	wingless-type MMTV integration site family, member 7B	40	2	1	1	0	0	hsa-miR-197-3p	0.009	0.0642	0.3935	-0.18	-0.18	N/A
TMIE	ENST00000326431.3	transmembrane inner ear	26	1	0	1	0	0	hsa-miR-197-3p	0.0026	0.0189	0.1267	-0.18	-0.18	N/A
NRIP2	ENST00000337508.4	nuclear receptor interacting protein 2	5	1	1	0	0	0	hsa-miR-197-3p	0.0062	0.0448	0.2794	-0.18	-0.18	N/A
LSM11	ENST00000286307.5	LSM11, U7 small nuclear RNA associated	1458	1	1	0	0	1	hsa-miR-197-3p	0.0162	0.1167	0.7473	-0.18	-0.19	N/A
LRRC39	ENST00000370138.1	leucine rich repeat containing 39	5	1	0	0	1	1	hsa-miR-197-3p	0.0014	0.01	0.0694	-0.18	-0.21	N/A
LRRC3	ENST00000291592.4	leucine rich repeat containing 3	176	3	1	1	1	1	hsa-miR-197-3p	0.0137	0.0999	0.6675	-0.18	-0.18	N/A
ZNF669	ENST00000358785.4	zinc finger protein 669	154	3	0	0	3	1	hsa-miR-197-3p	0.008	0.0586	0.4	-0.18	-0.24	N/A
CLSTN3	ENST00000266546.6	calsyntenin 3	5	2	0	1	1	0	hsa-miR-197-3p	0.006	0.0434	0.2858	-0.18	-0.18	N/A
C5AR2	ENST00000595464.1	complement component 5a receptor 2	5	2	0	1	1	1	hsa-miR-197-3p	0.0061	0.0446	0.2936	-0.18	-0.18	N/A
C9orf47	ENST00000375851.2	chromosome 9 open reading frame 47	5	1	0	1	0	0	hsa-miR-197-3p	0.0098	0.069	0.3749	-0.18	-0.18	N/A
TADA2A	ENST00000394395.2	transcriptional adaptor 2A	278	3	0	0	3	0	hsa-miR-197-3p	0.0064	0.0468	0.3196	-0.18	-0.23	N/A
ARPC1A	ENST00000262942.5	actin related protein 2/3 complex, subunit 1A, 41kDa	99	1	0	0	1	0	hsa-miR-197-3p	0.0044	0.0321	0.2058	-0.18	-0.19	N/A
EPGN	ENST00000413830.1	epithelial mitogen	26	2	1	0	1	1	hsa-miR-197-3p	0.006	0.0423	0.2384	-0.18	-0.45	N/A
MSRB1	ENST00000399753.2	methionine sulfoxide reductase B1	2102	2	0	2	0	1	hsa-miR-197-3p	0.0042	0.0299	0.187	-0.18	-0.37	N/A
MAVS	ENST00000428216.2	mitochondrial antiviral signaling protein	211	2	0	0	2	1	hsa-miR-197-3p	0.0119	0.0867	0.5919	-0.18	-0.34	N/A
KIAA1217	ENST00000396445.1	KIAA1217	320	2	0	1	1	0	hsa-miR-197-3p	0.007	0.0506	0.322	-0.18	-0.18	N/A
NME6	ENST00000450160.1	NME/NM23 nucleoside diphosphate kinase 6	511	3	1	1	1	1	hsa-miR-197-3p	0.0058	0.042	0.2739	-0.18	-0.68	N/A
MANBAL	ENST00000397150.1	mannosidase, beta A, lysosomal-like	2819	1	0	0	1	0	hsa-miR-197-3p	0.0037	0.0264	0.1669	-0.18	-0.18	N/A
MVB12A	ENST00000317040.7	multivesicular body subunit 12A	95	1	0	1	0	0	hsa-miR-197-3p	0.0019	0.0141	0.0979	-0.18	-0.18	N/A
ZNF101	ENST00000592502.1	zinc finger protein 101	409	2	0	0	2	1	hsa-miR-197-3p	0.0108	0.0789	0.534	-0.18	-0.18	N/A
MATN4	ENST00000372756.1	matrilin 4	17	1	0	1	0	0	hsa-miR-197-3p	0.0014	0.0101	0.0709	-0.18	-0.18	N/A
NABP2	ENST00000267023.4	nucleic acid binding protein 2	42	1	0	1	0	0	hsa-miR-197-3p	0.0011	0.0077	0.0546	-0.18	-0.18	N/A
ADAMTS18	ENST00000282849.5	ADAM metallopeptidase with thrombospondin type 1 motif, 18	7	1	1	0	0	0	hsa-miR-197-3p	0.0201	0.1341	0.5888	-0.18	-0.18	N/A
ZNF248	ENST00000395867.3	zinc finger protein 248	43	1	0	0	1	0	hsa-miR-197-3p	0.0118	0.0852	0.5292	-0.18	-0.18	N/A
C5orf20	ENST00000503143.2	chromosome 5 open reading frame 20	5	1	0	1	0	0	hsa-miR-197-3p	0.0071	0.0512	0.3357	-0.18	-0.18	N/A
DPP8	ENST00000341861.5	dipeptidyl-peptidase 8	1293	2	0	1	1	1	hsa-miR-197-3p	0.0096	0.0699	0.4783	-0.18	-0.21	N/A
ADD2	ENST00000264436.4	adducin 2 (beta)	59	3	0	1	2	1	hsa-miR-197-3p	0.0113	0.082	0.5309	-0.18	-0.19	N/A
ZNF562	ENST00000293648.4	zinc finger protein 562	130	4	0	2	2	4	hsa-miR-197-3p	0.017	0.1218	0.75	-0.18	-0.27	N/A
INA	ENST00000369849.4	internexin neuronal intermediate filament protein, alpha	46	1	0	1	0	1	hsa-miR-197-3p	0.0039	0.0285	0.1861	-0.18	-0.19	N/A
PVR	ENST00000425690.3	poliovirus receptor	761	1	0	1	0	0	hsa-miR-197-3p	0.004	0.0292	0.1912	-0.18	-0.18	N/A
AC006455.1	ENST00000456890.1		5	1	0	1	0	0	hsa-miR-197-3p	0.0052	0.0369	0.2205	-0.18	-0.18	N/A
METTL10	ENST00000368836.2	methyltransferase like 10	919	1	0	0	1	0	hsa-miR-197-3p	0.004	0.0289	0.1875	-0.18	-0.18	N/A
ASXL2	ENST00000435504.4	additional sex combs like 2 (Drosophila)	139	2	0	0	2	2	hsa-miR-197-3p	0.0083	0.0606	0.4223	-0.18	-0.2	N/A
ZDHHC3	ENST00000296127.3	zinc finger, DHHC-type containing 3	426	3	0	3	0	7	hsa-miR-197-3p	0.0167	0.1194	0.7212	-0.18	-0.31	N/A
DHFRL1	ENST00000314636.2	dihydrofolate reductase-like 1	35	1	0	1	0	0	hsa-miR-197-3p	0.0129	0.0926	0.5634	-0.18	-0.18	N/A
SHISA9	ENST00000558583.1	shisa family member 9	5	2	0	1	1	1	hsa-miR-197-3p	0.0193	0.134	0.7051	-0.18	-0.18	N/A
ZNF292	ENST00000369577.3	zinc finger protein 292	230	1	0	1	0	2	hsa-miR-197-3p	0.0106	0.0758	0.4694	-0.18	-0.26	N/A
FREM1	ENST00000380881.4	FRAS1 related extracellular matrix 1	25	1	1	0	0	0	hsa-miR-197-3p	0.0148	0.101	0.4905	-0.18	-0.23	N/A
RBM33	ENST00000341148.3	RNA binding motif protein 33	444	2	0	2	0	0	hsa-miR-197-3p	0.01	0.0712	0.418	-0.18	-0.21	N/A
ZNF35	ENST00000396056.2	zinc finger protein 35	71	2	1	1	0	0	hsa-miR-197-3p	0.0143	0.0992	0.517	-0.18	-0.2	N/A
CCDC132	ENST00000305866.5	coiled-coil domain containing 132	201	2	0	0	2	0	hsa-miR-197-3p	0.0104	0.0747	0.4742	-0.18	-0.26	N/A
AADACL3	ENST00000332530.3	arylacetamide deacetylase-like 3	5	1	0	1	0	1	hsa-miR-197-3p	0.0065	0.0476	0.3295	-0.17	-0.17	N/A
ELF5	ENST00000257832.2	E74-like factor 5 (ets domain transcription factor)	5	1	0	1	0	0	hsa-miR-197-3p	0.0047	0.0339	0.2145	-0.17	-0.17	N/A
BZW2	ENST00000258761.3	basic leucine zipper and W2 domains 2	3418	1	0	1	0	0	hsa-miR-197-3p	0.0025	0.0185	0.1292	-0.17	-0.18	N/A
T	ENST00000296946.2	T, brachyury homolog (mouse)	23	1	0	1	0	0	hsa-miR-197-3p	0.006	0.043	0.2747	-0.17	-0.17	N/A
SPARC	ENST00000231061.4	secreted protein, acidic, cysteine-rich (osteonectin)	2467	1	0	0	1	0	hsa-miR-197-3p	0.0096	0.0674	0.3784	-0.17	-0.18	N/A
ADAM10	ENST00000260408.3	ADAM metallopeptidase domain 10	385	1	0	1	0	1	hsa-miR-197-3p	0.0161	0.1146	0.6803	-0.17	-0.19	N/A
GOSR2	ENST00000576910.2	golgi SNAP receptor complex member 2	1099	2	1	0	1	0	hsa-miR-197-3p	0.0073	0.0505	0.254	-0.17	-0.37	N/A
BCL2L2	ENST00000250405.5	BCL2-like 2	1380	1	0	1	0	0	hsa-miR-197-3p	0.0046	0.0329	0.2011	-0.17	-0.17	N/A
KRI1	ENST00000312962.6	KRI1 homolog (S. cerevisiae)	25	1	0	1	0	0	hsa-miR-197-3p	0.005	0.0358	0.2246	-0.17	-0.17	N/A
SAMD12	ENST00000409003.4	sterile alpha motif domain containing 12	57	2	0	1	1	1	hsa-miR-197-3p	0.0127	0.0926	0.6182	-0.17	-0.17	N/A
PDPN	ENST00000294489.6	podoplanin	264	1	1	0	0	1	hsa-miR-197-3p	0.0058	0.0419	0.2563	-0.17	-0.31	N/A
GAPDHS	ENST00000222286.4	glyceraldehyde-3-phosphate dehydrogenase, spermatogenic	5	1	0	0	1	0	hsa-miR-197-3p	0.0019	0.0137	0.0959	-0.17	-0.17	N/A
EYA3	ENST00000373871.3	eyes absent homolog 3 (Drosophila)	50	2	0	1	1	1	hsa-miR-197-3p	0.0062	0.0448	0.2938	-0.17	-0.17	N/A
FAM160B1	ENST00000369248.4	family with sequence similarity 160, member B1	91	1	0	0	1	0	hsa-miR-197-3p	0.0043	0.0311	0.2127	-0.17	-0.17	N/A
CCRN4L	ENST00000280614.2	CCR4 carbon catabolite repression 4-like (S. cerevisiae)	101	2	0	0	2	2	hsa-miR-197-3p	0.0058	0.0427	0.2928	-0.17	-0.21	N/A
TMEM245	ENST00000374586.3	transmembrane protein 245	1320	1	0	1	0	1	hsa-miR-197-3p	0.0066	0.0481	0.3274	-0.17	-0.19	N/A
MOB2	ENST00000329957.6	MOB kinase activator 2	26	1	0	1	0	0	hsa-miR-197-3p	0.0025	0.0185	0.1302	-0.17	-0.17	N/A
HSPA1A	ENST00000608703.1	heat shock 70kDa protein 1A	6534	1	0	0	1	0	hsa-miR-197-3p	0.0022	0.0162	0.1113	-0.17	-0.17	N/A
NBPF10	ENST00000369339.3	neuroblastoma breakpoint family, member 10	5	1	0	1	0	1	hsa-miR-197-3p	0.0055	0.0401	0.259	-0.17	-0.17	N/A
HAP1	ENST00000393939.2	huntingtin-associated protein 1	5	3	0	1	2	0	hsa-miR-197-3p	0.0135	0.098	0.6439	-0.17	-0.17	N/A
CNOT10	ENST00000328834.5	CCR4-NOT transcription complex, subunit 10	3264	1	0	0	1	0	hsa-miR-197-3p	0.0065	0.0466	0.2923	-0.17	-0.17	N/A
AC074091.13	ENST00000379677.2	Uncharacterized protein	5	2	1	0	1	1	hsa-miR-197-3p	0.0061	0.0445	0.2952	-0.17	-0.17	N/A
ALMS1	ENST00000264448.6	Alstrom syndrome 1	282	1	0	1	0	0	hsa-miR-197-3p	0.011	0.0728	0.3153	-0.17	-0.35	N/A
ITGAV	ENST00000261023.3	integrin, alpha V	2407	1	1	0	0	0	hsa-miR-197-3p	0.0104	0.0745	0.4574	-0.17	-0.17	N/A
APH1A	ENST00000360244.4	APH1A gamma secretase subunit	475	1	0	1	0	0	hsa-miR-197-3p	0.0036	0.0259	0.1713	-0.17	-0.19	N/A
FBXO33	ENST00000298097.7	F-box protein 33	306	1	0	1	0	0	hsa-miR-197-3p	0.0036	0.026	0.1673	-0.17	-0.17	N/A
ATF6B	ENST00000375203.3	activating transcription factor 6 beta	511	1	0	1	0	0	hsa-miR-197-3p	0.0021	0.0151	0.1039	-0.17	-0.17	N/A
RXRB	ENST00000374685.4	retinoid X receptor, beta	46	1	1	0	0	0	hsa-miR-197-3p	0.0102	0.0696	0.344	-0.17	-0.28	N/A
SEPT11	ENST00000264893.6	septin 11	515	1	1	0	0	1	hsa-miR-197-3p	0.0133	0.091	0.4565	-0.17	-0.32	N/A
TAS2R4	ENST00000247881.2	taste receptor, type 2, member 4	9	1	1	0	0	0	hsa-miR-197-3p	0.0091	0.0637	0.3546	-0.17	-0.41	N/A
PGBD4	ENST00000397766.2	piggyBac transposable element derived 4	136	2	0	0	2	0	hsa-miR-197-3p	0.0082	0.0602	0.4095	-0.17	-0.18	N/A
NKAIN4	ENST00000370316.3	Na+/K+ transporting ATPase interacting 4	5	1	0	1	0	0	hsa-miR-197-3p	0.0038	0.0277	0.1741	-0.17	-0.17	N/A
TAOK3	ENST00000419821.2	TAO kinase 3	8	1	0	1	0	0	hsa-miR-197-3p	0.0063	0.0451	0.2865	-0.17	-0.19	N/A
SNIP1	ENST00000296215.6	Smad nuclear interacting protein 1	355	2	1	0	1	1	hsa-miR-197-3p	0.0115	0.0804	0.4519	-0.17	-0.52	N/A
ZNF160	ENST00000599056.1	zinc finger protein 160	68	3	0	1	2	0	hsa-miR-197-3p	0.0124	0.0908	0.6236	-0.17	-0.18	N/A
NIPA1	ENST00000337435.4	non imprinted in Prader-Willi/Angelman syndrome 1	805	1	0	1	0	1	hsa-miR-197-3p	0.0037	0.0266	0.1766	-0.17	-0.17	N/A
GLO1	ENST00000373365.4	glyoxalase I	1773	1	0	1	0	1	hsa-miR-197-3p	0.003	0.0218	0.1505	-0.17	-0.21	N/A
CCDC176	ENST00000394009.3	coiled-coil domain containing 176	61	1	1	0	0	0	hsa-miR-197-3p	0.008	0.0575	0.3446	-0.17	-0.17	N/A
ADCY5	ENST00000462833.1	adenylate cyclase 5	25	1	0	1	0	1	hsa-miR-197-3p	0.0083	0.0598	0.3662	-0.17	-0.17	N/A
COX6B1	ENST00000246554.3	cytochrome c oxidase subunit VIb polypeptide 1 (ubiquitous)	1779	2	0	1	1	0	hsa-miR-197-3p	0.0017	0.0128	0.0873	-0.17	-0.3	N/A
AGMAT	ENST00000375826.3	agmatine ureohydrolase (agmatinase)	331	3	0	1	2	0	hsa-miR-197-3p	0.0053	0.0386	0.2587	-0.17	-0.26	N/A
AC007431.1	ENST00000299415.2	Homo sapiens coiled-coil domain-containing protein ENSP00000299415 (LOC101927581), mRNA.	5	1	0	0	1	0	hsa-miR-197-3p	0.0017	0.0124	0.0875	-0.17	-0.17	N/A
EVI2B	ENST00000330927.4	ecotropic viral integration site 2B	5	1	0	0	1	0	hsa-miR-197-3p	0.0047	0.0335	0.2037	-0.17	-0.17	N/A
ABHD11	ENST00000458339.1	abhydrolase domain containing 11	5	1	0	0	1	0	hsa-miR-197-3p	0.003	0.0216	0.1486	-0.17	-0.17	N/A
TLCD2	ENST00000330676.6	TLC domain containing 2	107	2	0	0	2	1	hsa-miR-197-3p	0.0096	0.0706	0.4882	-0.17	-0.17	N/A
CLPB	ENST00000294053.3	ClpB caseinolytic peptidase B homolog (E. coli)	476	5	0	0	5	2	hsa-miR-197-3p	0.0049	0.0355	0.2434	-0.17	-1.28	N/A
CTU1	ENST00000421832.2	cytosolic thiouridylase subunit 1	170	1	0	1	0	1	hsa-miR-197-3p	0.0082	0.0592	0.377	-0.17	-0.18	N/A
CASP16	ENST00000428155.1	caspase 16, apoptosis-related cysteine peptidase (putative)	51	1	0	1	0	1	hsa-miR-197-3p	0.0076	0.0538	0.3075	-0.17	-0.21	N/A
GAS8	ENST00000268699.4	growth arrest-specific 8	526	1	0	1	0	1	hsa-miR-197-3p	0.0084	0.0608	0.3894	-0.17	-0.18	N/A
LPAR1	ENST00000374431.3	lysophosphatidic acid receptor 1	2111	1	1	0	0	0	hsa-miR-197-3p	0.0092	0.0644	0.3365	-0.17	-0.19	N/A
ZNF621	ENST00000339296.5	zinc finger protein 621	39	2	0	1	1	1	hsa-miR-197-3p	0.0094	0.0686	0.4671	-0.17	-0.2	N/A
C12orf68	ENST00000316554.3	chromosome 12 open reading frame 68	5	1	0	1	0	0	hsa-miR-197-3p	0.0123	0.087	0.494	-0.17	-0.17	N/A
KPNA3	ENST00000261667.3	karyopherin alpha 3 (importin alpha 4)	104	1	0	1	0	1	hsa-miR-197-3p	0.0074	0.0532	0.3291	-0.17	-0.17	N/A
SIRT5	ENST00000606117.1	sirtuin 5	72	1	0	1	0	0	hsa-miR-197-3p	0.0016	0.0117	0.0836	-0.17	-0.17	N/A
C1QTNF7	ENST00000429690.1	C1q and tumor necrosis factor related protein 7	5	1	0	1	0	0	hsa-miR-197-3p	0.0059	0.0429	0.2841	-0.17	-0.17	N/A
ZBTB8B	ENST00000609129.1	zinc finger and BTB domain containing 8B	18	2	0	0	2	1	hsa-miR-197-3p	0.0096	0.0706	0.4904	-0.17	-0.24	N/A
DGKQ	ENST00000273814.3	diacylglycerol kinase, theta 110kDa	184	2	0	2	0	3	hsa-miR-197-3p	0.0096	0.0695	0.445	-0.17	-0.17	N/A
TMEM213	ENST00000442682.2	transmembrane protein 213	5	1	0	0	1	1	hsa-miR-197-3p	0.0096	0.0698	0.4704	-0.17	-0.17	N/A
AC016722.1	ENST00000409518.1	Uncharacterized protein	5	1	0	0	1	0	hsa-miR-197-3p	0.0015	0.0107	0.0754	-0.17	-0.17	N/A
PEG10	ENST00000482108.1	paternally expressed 10	8778	1	0	1	0	0	hsa-miR-197-3p	0.0161	0.1111	0.5687	-0.17	-0.17	N/A
MTHFD1L	ENST00000367321.3	methylenetetrahydrofolate dehydrogenase (NADP+ dependent) 1-like	2336	1	0	0	1	1	hsa-miR-197-3p	0.0052	0.0375	0.2414	-0.17	-0.17	N/A
GPM6B	ENST00000454189.2	glycoprotein M6B	135	1	0	1	0	0	hsa-miR-197-3p	0.0023	0.0167	0.1115	-0.17	-0.17	N/A
TSPAN14	ENST00000429989.3	tetraspanin 14	239	4	2	1	1	3	hsa-miR-197-3p	0.0071	0.0513	0.3229	-0.17	-0.5	N/A
SRL	ENST00000399609.3	sarcalumenin	5	2	0	0	2	0	hsa-miR-197-3p	0.0077	0.056	0.369	-0.17	-0.17	N/A
C9orf139	ENST00000314330.2	chromosome 9 open reading frame 139	5	1	0	0	1	0	hsa-miR-197-3p	0.0057	0.0418	0.2814	-0.17	-0.17	N/A
DNAJC24	ENST00000465995.1	DnaJ (Hsp40) homolog, subfamily C, member 24	424	2	0	0	2	0	hsa-miR-197-3p	0.0049	0.0359	0.2412	-0.17	-0.18	N/A
MDGA1	ENST00000297153.7	MAM domain containing glycosylphosphatidylinositol anchor 1	240	1	0	0	1	2	hsa-miR-197-3p	0.0096	0.0702	0.476	-0.16	-0.17	N/A
PPP1R12B	ENST00000608999.1	protein phosphatase 1, regulatory subunit 12B	18	3	1	1	1	2	hsa-miR-197-3p	0.0361	0.2325	0.984	-0.16	-0.18	N/A
DR1	ENST00000370272.4	down-regulator of transcription 1, TBP-binding (negative cofactor 2)	2994	2	0	0	2	1	hsa-miR-197-3p	0.003	0.0222	0.1504	-0.16	-0.35	N/A
FCRL6	ENST00000321935.6	Fc receptor-like 6	5	1	0	1	0	0	hsa-miR-197-3p	0.0028	0.0207	0.1418	-0.16	-0.16	N/A
FAM73B	ENST00000277475.5	family with sequence similarity 73, member B	651	2	1	0	1	1	hsa-miR-197-3p	0.0127	0.0916	0.5713	-0.16	-0.16	N/A
SLC35E1	ENST00000595753.1	solute carrier family 35, member E1	4273	4	0	2	2	4	hsa-miR-197-3p	0.0109	0.0796	0.5453	-0.16	-0.16	N/A
ZNF597	ENST00000301744.4	zinc finger protein 597	159	1	1	0	0	1	hsa-miR-197-3p	0.0079	0.0565	0.3435	-0.16	-0.19	N/A
XPNPEP2	ENST00000371106.3	X-prolyl aminopeptidase (aminopeptidase P) 2, membrane-bound	5	2	0	1	1	0	hsa-miR-197-3p	0.0029	0.0215	0.1484	-0.16	-0.25	N/A
HIST1H3F	ENST00000446824.2	histone cluster 1, H3f	22	1	0	1	0	0	hsa-miR-197-3p	0.0035	0.0255	0.1709	-0.16	-0.21	N/A
SAYSD1	ENST00000373249.1	SAYSVFN motif domain containing 1	543	1	0	0	1	1	hsa-miR-197-3p	0.0026	0.0187	0.1323	-0.16	-0.17	N/A
CYP21A2	ENST00000418967.2	cytochrome P450, family 21, subfamily A, polypeptide 2	5	1	1	0	0	0	hsa-miR-197-3p	0.0031	0.0227	0.1523	-0.16	-0.16	N/A
RPS3A	ENST00000512690.1	ribosomal protein S3A	1005	1	0	0	1	0	hsa-miR-197-3p	0.0017	0.0127	0.0865	-0.16	-0.16	N/A
GDPD4	ENST00000315938.4	glycerophosphodiester phosphodiesterase domain containing 4	5	1	0	1	0	0	hsa-miR-197-3p	0.0018	0.0134	0.0914	-0.16	-0.16	N/A
LEPREL1	ENST00000319332.5	leprecan-like 1	875	1	1	0	0	1	hsa-miR-197-3p	0.007	0.0497	0.3	-0.16	-0.18	N/A
SENP2	ENST00000296257.5	SUMO1/sentrin/SMT3 specific peptidase 2	1693	1	0	1	0	0	hsa-miR-197-3p	0.0099	0.0684	0.3528	-0.16	-0.21	N/A
CCL28	ENST00000361115.4	chemokine (C-C motif) ligand 28	5	1	0	1	0	0	hsa-miR-197-3p	0.0033	0.0243	0.16	-0.16	-0.16	N/A
PKP3	ENST00000331563.2	plakophilin 3	167	1	0	1	0	0	hsa-miR-197-3p	0.0034	0.0247	0.1683	-0.16	-0.16	N/A
MON1A	ENST00000296473.3	MON1 secretory trafficking family member A	280	1	0	0	1	0	hsa-miR-197-3p	0.0029	0.0208	0.1358	-0.16	-0.16	N/A
PFKFB4	ENST00000232375.3	6-phosphofructo-2-kinase/fructose-2,6-biphosphatase 4	16	1	0	0	1	3	hsa-miR-197-3p	0.0052	0.0382	0.2671	-0.16	-0.16	N/A
MAP4	ENST00000383737.4	microtubule-associated protein 4	3914	1	0	1	0	1	hsa-miR-197-3p	0.0067	0.0481	0.3066	-0.16	-0.16	N/A
PINK1	ENST00000321556.4	PTEN induced putative kinase 1	2303	1	0	0	1	1	hsa-miR-197-3p	0.0046	0.0337	0.2207	-0.16	-0.17	N/A
ATG16L1	ENST00000392017.4	autophagy related 16-like 1 (S. cerevisiae)	552	1	0	1	0	1	hsa-miR-197-3p	0.0053	0.0383	0.2563	-0.16	-0.16	N/A
CHGA	ENST00000216492.5	chromogranin A (parathyroid secretory protein 1)	7	1	0	0	1	0	hsa-miR-197-3p	0.0069	0.0493	0.2984	-0.16	-0.16	N/A
KCNK12	ENST00000327876.4	potassium channel, subfamily K, member 12	5	3	0	2	1	0	hsa-miR-197-3p	0.011	0.0797	0.5172	-0.16	-0.16	N/A
GYG2	ENST00000381163.3	glycogenin 2	67	1	0	1	0	1	hsa-miR-197-3p	0.006	0.0436	0.2816	-0.16	-0.17	N/A
SMDT1	ENST00000331479.3	single-pass membrane protein with aspartate-rich tail 1	567	2	0	0	2	1	hsa-miR-197-3p	0.0042	0.0303	0.2053	-0.16	-0.22	N/A
USO1	ENST00000538159.1	USO1 vesicle transport factor	1862	1	0	1	0	0	hsa-miR-197-3p	0.0035	0.0254	0.1698	-0.16	-0.17	N/A
SSR3	ENST00000476217.1	signal sequence receptor, gamma (translocon-associated protein gamma)	6034	3	1	0	2	0	hsa-miR-197-3p	0.0087	0.0605	0.3266	-0.16	-0.35	N/A
C5orf24	ENST00000394976.3	chromosome 5 open reading frame 24	2668	2	0	0	2	2	hsa-miR-197-3p	0.0079	0.0574	0.3886	-0.16	-0.17	N/A
APOL6	ENST00000409652.4	apolipoprotein L, 6	5	3	1	1	1	2	hsa-miR-197-3p	0.0291	0.1988	0.991	-0.16	-0.16	N/A
PPP2R2C	ENST00000335585.5	protein phosphatase 2, regulatory subunit B, gamma	115	2*	0	0	1	1	hsa-miR-197-3p	0.0071	0.0516	0.3537	-0.16	-0.16	N/A
SMPD4	ENST00000351288.6	sphingomyelin phosphodiesterase 4, neutral membrane (neutral sphingomyelinase-3)	5	1	0	1	0	0	hsa-miR-197-3p	0.0055	0.0393	0.2365	-0.16	-0.16	N/A
PSME4	ENST00000404125.1	proteasome (prosome, macropain) activator subunit 4	146	2	0	0	2	0	hsa-miR-197-3p	0.0078	0.0567	0.3824	-0.16	-0.19	N/A
CNNM4	ENST00000540067.1	cyclin M4	1249	2	0	1	1	1	hsa-miR-197-3p	0.0054	0.0392	0.251	-0.16	-0.24	N/A
RIT1	ENST00000368323.3	Ras-like without CAAX 1	192	1	0	1	0	0	hsa-miR-197-3p	0.0032	0.0229	0.1455	-0.16	-0.21	N/A
C6orf120	ENST00000332290.2	chromosome 6 open reading frame 120	1415	1	0	1	0	1	hsa-miR-197-3p	0.0019	0.0142	0.0961	-0.16	-0.22	N/A
ZNF594	ENST00000399604.4	zinc finger protein 594	29	1	0	1	0	0	hsa-miR-197-3p	0.004	0.029	0.1971	-0.16	-0.16	N/A
OR7D2	ENST00000344248.2	olfactory receptor, family 7, subfamily D, member 2	5	1	0	1	0	0	hsa-miR-197-3p	0.0085	0.061	0.3821	-0.16	-0.16	N/A
SLC16A14	ENST00000295190.4	solute carrier family 16, member 14	34	1	0	1	0	0	hsa-miR-197-3p	0.0125	0.0855	0.4086	-0.16	-0.16	N/A
PRKX	ENST00000262848.5	protein kinase, X-linked	12	3	0	1	2	1	hsa-miR-197-3p	0.012	0.0877	0.5873	-0.16	-0.16	N/A
IST1	ENST00000329908.8	increased sodium tolerance 1 homolog (yeast)	305	2	0	2	0	1	hsa-miR-197-3p	0.0027	0.0197	0.1317	-0.16	-0.18	N/A
C1orf43	ENST00000368521.5	chromosome 1 open reading frame 43	1718	1	0	0	1	0	hsa-miR-197-3p	0.007	0.0499	0.2857	-0.16	-0.16	N/A
HUNK	ENST00000270112.2	hormonally up-regulated Neu-associated kinase	85	3	0	2	1	2	hsa-miR-197-3p	0.011	0.0797	0.5222	-0.16	-0.17	N/A
TRAM2	ENST00000182527.3	translocation associated membrane protein 2	2774	2	0	0	2	0	hsa-miR-197-3p	0.0084	0.0618	0.4245	-0.16	-0.16	N/A
ZC2HC1A	ENST00000263849.4	zinc finger, C2HC-type containing 1A	176	1	0	1	0	0	hsa-miR-197-3p	0.0052	0.0371	0.2226	-0.16	-0.26	N/A
H2AFJ	ENST00000544848.1	H2A histone family, member J	482	1	0	0	1	1	hsa-miR-197-3p	0.0035	0.0253	0.1622	-0.16	-0.16	N/A
STAR	ENST00000276449.4	steroidogenic acute regulatory protein	5	3	0	0	3	1	hsa-miR-197-3p	0.0028	0.0204	0.1401	-0.16	-0.33	N/A
PYGO1	ENST00000302000.6	pygopus homolog 1 (Drosophila)	104	2	0	1	1	1	hsa-miR-197-3p	0.0057	0.0413	0.2778	-0.16	-0.18	N/A
POTEJ	ENST00000409602.1	POTE ankyrin domain family, member J	5	1	0	0	1	0	hsa-miR-197-3p	0.0097	0.0705	0.4557	-0.16	-0.16	N/A
VSX2	ENST00000261980.2	visual system homeobox 2	5	1	0	1	0	1	hsa-miR-197-3p	0.009	0.0638	0.3726	-0.16	-0.16	N/A
TOMM40	ENST00000592434.1	translocase of outer mitochondrial membrane 40 homolog (yeast)	14	2	1	1	0	0	hsa-miR-197-3p	0.008	0.0574	0.3502	-0.16	-0.16	N/A
MACC1	ENST00000400331.5	metastasis associated in colon cancer 1	5	2	0	1	1	2	hsa-miR-197-3p	0.0144	0.1045	0.6838	-0.16	-0.16	N/A
RASA4	ENST00000262940.7	RAS p21 protein activator 4	5	1	0	1	0	0	hsa-miR-197-3p	0.0093	0.0666	0.3956	-0.16	-0.16	N/A
DDX60L	ENST00000511577.1	DEAD (Asp-Glu-Ala-Asp) box polypeptide 60-like	6	1	0	1	0	0	hsa-miR-197-3p	0.0055	0.0403	0.2756	-0.16	-0.16	N/A
RRM2	ENST00000360566.2	ribonucleotide reductase M2	3907	1	1	0	0	1	hsa-miR-197-3p	0.0109	0.0726	0.3167	-0.16	-0.27	N/A
HAUS2	ENST00000260372.3	HAUS augmin-like complex, subunit 2	270	2	0	0	2	0	hsa-miR-197-3p	0.007	0.051	0.3457	-0.16	-0.17	N/A
LRIT3	ENST00000594814.1	leucine-rich repeat, immunoglobulin-like and transmembrane domains 3	5	1	0	1	0	0	hsa-miR-197-3p	0.005	0.0363	0.2384	-0.16	-0.16	N/A
SLC6A17	ENST00000331565.4	solute carrier family 6 (neutral amino acid transporter), member 17	5	2	0	1	1	1	hsa-miR-197-3p	0.0092	0.0671	0.4474	-0.16	-0.16	N/A
TMEM60	ENST00000257663.3	transmembrane protein 60	29	1	0	0	1	0	hsa-miR-197-3p	0.0029	0.0208	0.1344	-0.16	-0.17	N/A
TAC1	ENST00000319273.5	tachykinin, precursor 1	22	1	0	0	1	0	hsa-miR-197-3p	0.0025	0.0179	0.1189	-0.16	-0.16	N/A
VHL	ENST00000256474.2	von Hippel-Lindau tumor suppressor, E3 ubiquitin protein ligase	2386	3*	0	1	1	1	hsa-miR-197-3p	0.0103	0.0752	0.5152	-0.16	-0.16	N/A
ZSCAN29	ENST00000562072.1	zinc finger and SCAN domain containing 29	32	2	0	2	0	0	hsa-miR-197-3p	0.0035	0.0251	0.1625	-0.16	-0.19	N/A
NUDCD3	ENST00000355451.7	NudC domain containing 3	659	2	0	1	1	3	hsa-miR-197-3p	0.0072	0.0528	0.3692	-0.16	-0.35	N/A
OXTR	ENST00000316793.3	oxytocin receptor	24	1	0	1	0	2	hsa-miR-197-3p	0.0079	0.057	0.3645	-0.16	-0.19	N/A
GRK5	ENST00000392870.2	G protein-coupled receptor kinase 5	337	1	0	0	1	0	hsa-miR-197-3p	0.0022	0.0165	0.1157	-0.15	-0.15	N/A
SUMF1	ENST00000272902.5	sulfatase modifying factor 1	1341	1	0	1	0	0	hsa-miR-197-3p	0.0027	0.0196	0.1345	-0.15	-0.15	N/A
MKRN3	ENST00000314520.3	makorin ring finger protein 3	18	1	0	0	1	1	hsa-miR-197-3p	0.0031	0.0228	0.1576	-0.15	-0.15	N/A
ARHGAP33	ENST00000378944.5	Rho GTPase activating protein 33	8	1	0	0	1	0	hsa-miR-197-3p	0.0058	0.0414	0.2521	-0.15	-0.15	N/A
KCNA1	ENST00000382545.3	potassium voltage-gated channel, shaker-related subfamily, member 1 (episodic ataxia with myokymia)	5	2	1	1	0	0	hsa-miR-197-3p	0.0111	0.0806	0.537	-0.15	-0.15	N/A
VPS26B	ENST00000281187.5	vacuolar protein sorting 26 homolog B (S. pombe)	1236	1	0	1	0	0	hsa-miR-197-3p	0.0071	0.0505	0.2889	-0.15	-0.17	N/A
ERGIC2	ENST00000360150.4	ERGIC and golgi 2	451	1	0	1	0	0	hsa-miR-197-3p	0.0049	0.0353	0.2211	-0.15	-0.18	N/A
SLC4A4	ENST00000340595.3	solute carrier family 4 (sodium bicarbonate cotransporter), member 4	400	1	1	0	0	0	hsa-miR-197-3p	0.0152	0.103	0.4737	-0.15	-0.16	N/A
TMEM145	ENST00000301204.3	transmembrane protein 145	5	1	0	1	0	0	hsa-miR-197-3p	0.001	0.0074	0.0527	-0.15	-0.15	N/A
TSPAN11	ENST00000261177.9	tetraspanin 11	27	1	0	1	0	0	hsa-miR-197-3p	0.005	0.0359	0.2213	-0.15	-0.15	N/A
AL009178.1	ENST00000597278.1	Uncharacterized protein; cDNA FLJ43200 fis, clone FEBRA2007793	5	1	0	1	0	1	hsa-miR-197-3p	0.0028	0.0208	0.1439	-0.15	-0.15	N/A
ATP2B1	ENST00000261173.2	ATPase, Ca++ transporting, plasma membrane 1	699	1	0	0	1	1	hsa-miR-197-3p	0.0116	0.0847	0.5828	-0.15	-0.21	N/A
ZNF558	ENST00000601372.1	zinc finger protein 558	24	1	1	0	0	0	hsa-miR-197-3p	0.0082	0.0584	0.3501	-0.15	-0.2	N/A
STARD4	ENST00000512160.1	StAR-related lipid transfer (START) domain containing 4	767	3	0	0	3	2	hsa-miR-197-3p	0.0095	0.0688	0.4449	-0.15	-0.2	N/A
SYNCRIP	ENST00000355238.6	synaptotagmin binding, cytoplasmic RNA interacting protein	4864	3	1	1	1	0	hsa-miR-197-3p	0.0094	0.0668	0.3787	-0.15	-0.29	N/A
TUBGCP6	ENST00000439308.2	tubulin, gamma complex associated protein 6	1062	3	0	1	2	0	hsa-miR-197-3p	0.008	0.058	0.3874	-0.15	-0.15	N/A
GPR63	ENST00000229955.3	G protein-coupled receptor 63	5	1	0	1	0	1	hsa-miR-197-3p	0.0113	0.0818	0.5302	-0.15	-0.15	N/A
PLXNB1	ENST00000296440.6	plexin B1	47	1	0	1	0	1	hsa-miR-197-3p	0.0089	0.0642	0.4133	-0.15	-0.15	N/A
AC011755.1	ENST00000596384.1	HCG2006742; Protein LOC100996685	5	1	0	0	1	0	hsa-miR-197-3p	0.0087	0.061	0.3245	-0.15	-0.15	N/A
AP3B2	ENST00000542200.1	adaptor-related protein complex 3, beta 2 subunit	15	1	0	0	1	0	hsa-miR-197-3p	0.0045	0.0331	0.2297	-0.15	-0.15	N/A
NOV	ENST00000259526.3	nephroblastoma overexpressed	44	1	0	1	0	0	hsa-miR-197-3p	0.0015	0.011	0.0761	-0.15	-0.15	N/A
CAPRIN2	ENST00000395805.2	caprin family member 2	17	1	0	1	0	0	hsa-miR-197-3p	0.0043	0.0314	0.2054	-0.15	-0.15	N/A
MYPOP	ENST00000322217.5	Myb-related transcription factor, partner of profilin	41	1	0	1	0	0	hsa-miR-197-3p	0.003	0.0215	0.1364	-0.15	-0.25	N/A
BEND3	ENST00000369042.1	BEN domain containing 3	13	2	1	1	0	0	hsa-miR-197-3p	0.011	0.0774	0.4251	-0.15	-0.25	N/A
OTUD7B	ENST00000369135.4	OTU domain containing 7B	299	3	0	3	0	0	hsa-miR-197-3p	0.0046	0.0333	0.2264	-0.15	-0.29	N/A
KRT15	ENST00000393981.3	keratin 15	8	1	0	0	1	1	hsa-miR-197-3p	0.0062	0.0453	0.3012	-0.15	-0.15	N/A
FAM83F	ENST00000333407.6	family with sequence similarity 83, member F	5	3	2	0	1	3	hsa-miR-197-3p	0.0283	0.202	1.2244	-0.15	-0.15	N/A
MAPK8	ENST00000374182.3	mitogen-activated protein kinase 8	227	1	0	1	0	0	hsa-miR-197-3p	0.0061	0.0427	0.2339	-0.15	-0.2	N/A
GRIK3	ENST00000373091.3	glutamate receptor, ionotropic, kainate 3	7	1	0	1	0	1	hsa-miR-197-3p	0.0154	0.1097	0.6564	-0.15	-0.15	N/A
NPFFR1	ENST00000277942.6	neuropeptide FF receptor 1	5	2	0	1	1	1	hsa-miR-197-3p	0.0085	0.0624	0.4259	-0.15	-0.15	N/A
LAT2	ENST00000398475.1	linker for activation of T cells family, member 2	5	1	0	0	1	1	hsa-miR-197-3p	0.0046	0.0336	0.2292	-0.15	-0.15	N/A
STK40	ENST00000359297.2	serine/threonine kinase 40	214	4	0	3	1	0	hsa-miR-197-3p	0.0104	0.0747	0.4701	-0.15	-0.17	N/A
MKX	ENST00000375790.5	mohawk homeobox	165	1	0	1	0	1	hsa-miR-197-3p	0.0051	0.0367	0.2414	-0.15	-0.15	N/A
ZNF277	ENST00000361822.3	zinc finger protein 277	286	1	0	0	1	1	hsa-miR-197-3p	0.0011	0.008	0.0565	-0.15	-0.15	N/A
TMEM236	ENST00000480516.1		5	2	1	0	1	1	hsa-miR-197-3p	0.0098	0.0709	0.4669	-0.15	-0.15	N/A
TMEM236	ENST00000377495.1	transmembrane protein 236	5	2	1	0	1	1	hsa-miR-197-3p	0.0098	0.071	0.4678	-0.15	-0.15	N/A
GRIA2	ENST00000296526.7	glutamate receptor, ionotropic, AMPA 2	5	1	0	1	0	0	hsa-miR-197-3p	0.007	0.0505	0.312	-0.15	-0.15	N/A
FAM106A	ENST00000392176.3	family with sequence similarity 106, member A	5	2	0	0	2	0	hsa-miR-197-3p	0.004	0.0293	0.199	-0.15	-0.15	N/A
CYP4F3	ENST00000221307.8	cytochrome P450, family 4, subfamily F, polypeptide 3	121	4	0	0	4	0	hsa-miR-197-3p	0.0095	0.0696	0.4724	-0.15	-0.16	N/A
CRYBG3	ENST00000389622.2	beta-gamma crystallin domain containing 3	46	2	0	1	1	1	hsa-miR-197-3p	0.0049	0.0359	0.2479	-0.15	-0.15	N/A
GIPC3	ENST00000322315.5	GIPC PDZ domain containing family, member 3	48	2	1	0	1	0	hsa-miR-197-3p	0.0079	0.0565	0.3456	-0.15	-0.15	N/A
SLC22A5	ENST00000245407.3	solute carrier family 22 (organic cation/carnitine transporter), member 5	37	1	1	0	0	0	hsa-miR-197-3p	0.0057	0.041	0.2507	-0.15	-0.15	N/A
VOPP1	ENST00000285279.5	vesicular, overexpressed in cancer, prosurvival protein 1	82	1	0	1	0	0	hsa-miR-197-3p	0.0032	0.0232	0.156	-0.15	-0.15	N/A
ASB1	ENST00000264607.4	ankyrin repeat and SOCS box containing 1	408	2	0	2	0	5	hsa-miR-197-3p	0.006	0.0442	0.3086	-0.15	-0.36	N/A
FAM199X	ENST00000493442.1	family with sequence similarity 199, X-linked	856	5	1	1	3	0	hsa-miR-197-3p	0.0213	0.1526	0.9373	-0.15	-0.2	N/A
SLC28A3	ENST00000376238.4	solute carrier family 28 (concentrative nucleoside transporter), member 3	14	1	1	0	0	2	hsa-miR-197-3p	0.0155	0.1092	0.6088	-0.15	-0.16	N/A
RCBTB2	ENST00000344532.3	regulator of chromosome condensation (RCC1) and BTB (POZ) domain containing protein 2	96	1	0	1	0	0	hsa-miR-197-3p	0.002	0.0149	0.1019	-0.15	-0.15	N/A
DCBLD2	ENST00000326840.6	discoidin, CUB and LCCL domain containing 2	798	1	0	1	0	0	hsa-miR-197-3p	0.0066	0.0468	0.2749	-0.15	-0.15	N/A
KLF10	ENST00000285407.6	Kruppel-like factor 10	320	1	0	1	0	1	hsa-miR-197-3p	0.0058	0.0414	0.2452	-0.15	-0.15	N/A
STEAP2	ENST00000287908.3	STEAP family member 2, metalloreductase	266	2	0	1	1	0	hsa-miR-197-3p	0.0043	0.0317	0.2119	-0.15	-0.15	N/A
GPR50	ENST00000218316.3	G protein-coupled receptor 50	148	1	1	0	0	0	hsa-miR-197-3p	0.0049	0.0352	0.2131	-0.15	-0.15	N/A
HECTD3	ENST00000372168.3	HECT domain containing E3 ubiquitin protein ligase 3	45	3	2	1	0	1	hsa-miR-197-3p	0.0111	0.0801	0.5033	-0.15	-0.24	N/A
CACNA1D	ENST00000288139.4	calcium channel, voltage-dependent, L type, alpha 1D subunit	5	1	0	1	0	0	hsa-miR-197-3p	0.0072	0.0522	0.3414	-0.15	-0.15	N/A
TMSB4X	ENST00000451311.2	thymosin beta 4, X-linked	5	1	0	0	1	0	hsa-miR-197-3p	0.003	0.0221	0.1431	-0.15	-0.15	N/A
AC006132.1	ENST00000593161.1	uncharacterized protein LOC100287177	5	1	0	0	1	0	hsa-miR-197-3p	0.0018	0.0131	0.089	-0.15	-0.15	N/A
TIFAB	ENST00000537858.1	TRAF-interacting protein with forkhead-associated domain, family member B	5	1	0	1	0	0	hsa-miR-197-3p	0.0076	0.0555	0.3664	-0.15	-0.15	N/A
TMSB4Y	ENST00000284856.3	thymosin beta 4, Y-linked	5	1	0	0	1	0	hsa-miR-197-3p	0.0032	0.0229	0.1478	-0.15	-0.15	N/A
MAP3K13	ENST00000448876.1	mitogen-activated protein kinase kinase kinase 13	226	1	0	0	1	0	hsa-miR-197-3p	0.0026	0.0189	0.1246	-0.15	-0.15	N/A
TLR4	ENST00000355622.6	toll-like receptor 4	47	1	0	1	0	1	hsa-miR-197-3p	0.0043	0.0313	0.1991	-0.15	-0.15	N/A
ZNF677	ENST00000599012.1	zinc finger protein 677	51	1	0	0	1	0	hsa-miR-197-3p	0.006	0.0436	0.2944	-0.15	-0.17	N/A
MED6	ENST00000440435.2	mediator complex subunit 6	776	1	0	0	1	4	hsa-miR-197-3p	0.0048	0.0349	0.2302	-0.15	-0.29	N/A
PRKCB	ENST00000303531.7	protein kinase C, beta	81	3	0	3	0	1	hsa-miR-197-3p	0.013	0.0946	0.6179	-0.15	-0.15	N/A
ATOH8	ENST00000306279.3	atonal homolog 8 (Drosophila)	21	1	1	0	0	2	hsa-miR-197-3p	0.0024	0.0172	0.1145	-0.15	-0.15	N/A
NLRP10	ENST00000328600.2	NLR family, pyrin domain containing 10	21	1	1	0	0	0	hsa-miR-197-3p	0.0127	0.0873	0.4316	-0.15	-0.2	N/A
LILRB1	ENST00000396331.1	leukocyte immunoglobulin-like receptor, subfamily B (with TM and ITIM domains), member 1	5	1	0	0	1	1	hsa-miR-197-3p	0.0043	0.0316	0.2191	-0.15	-0.25	N/A
KBTBD6	ENST00000379485.1	kelch repeat and BTB (POZ) domain containing 6	51	2	0	1	1	0	hsa-miR-197-3p	0.0105	0.0756	0.4633	-0.15	-0.15	N/A
FAM200A	ENST00000449309.1	family with sequence similarity 200, member A	147	1	0	0	1	0	hsa-miR-197-3p	0.003	0.0221	0.1505	-0.15	-0.15	N/A
COASY	ENST00000420359.1	CoA synthase	1242	1	0	1	0	0	hsa-miR-197-3p	0.0039	0.0284	0.1915	-0.15	-0.15	N/A
ZNF616	ENST00000330123.5	zinc finger protein 616	45	1	0	0	1	0	hsa-miR-197-3p	0.0079	0.0562	0.3238	-0.15	-0.15	N/A
FEZ2	ENST00000379245.4	fasciculation and elongation protein zeta 2 (zygin II)	323	1	0	1	0	0	hsa-miR-197-3p	0.0022	0.0161	0.1057	-0.15	-0.18	N/A
PAPD7	ENST00000230859.6	PAP associated domain containing 7	3195	1	0	0	1	1	hsa-miR-197-3p	0.0065	0.0477	0.3255	-0.15	-0.15	N/A
COTL1	ENST00000262428.4	coactosin-like 1 (Dictyostelium)	6558	1	0	1	0	0	hsa-miR-197-3p	0.0011	0.0084	0.0594	-0.14	-0.14	N/A
CCDC152	ENST00000361970.5	coiled-coil domain containing 152	5	1	0	1	0	0	hsa-miR-197-3p	0.0051	0.037	0.2357	-0.14	-0.14	N/A
SHC1	ENST00000368445.5	SHC (Src homology 2 domain containing) transforming protein 1	482	1	0	1	0	0	hsa-miR-197-3p	0.0028	0.0202	0.1327	-0.14	-0.14	N/A
TBC1D24	ENST00000567020.1	TBC1 domain family, member 24	269	1	0	1	0	0	hsa-miR-197-3p	0.0071	0.0521	0.3589	-0.14	-0.14	N/A
GPT2	ENST00000340124.4	glutamic pyruvate transaminase (alanine aminotransferase) 2	1750	2	0	1	1	1	hsa-miR-197-3p	0.0035	0.0257	0.176	-0.14	-0.2	N/A
FAM172A	ENST00000395965.3	family with sequence similarity 172, member A	257	1	1	0	0	0	hsa-miR-197-3p	0.0058	0.0408	0.2177	-0.14	-0.24	N/A
FAM227A	ENST00000535113.1	family with sequence similarity 227, member A	16	4	1	2	1	0	hsa-miR-197-3p	0.0161	0.1124	0.6242	-0.14	-0.4	N/A
TMEM19	ENST00000266673.5	transmembrane protein 19	1378	2	0	1	1	2	hsa-miR-197-3p	0.0056	0.0406	0.2769	-0.14	-0.23	N/A
AC008267.1	ENST00000600021.1	HCG1983814; Uncharacterized protein	5	1	0	0	1	0	hsa-miR-197-3p	0.0029	0.0212	0.1416	-0.14	-0.14	N/A
RGS19	ENST00000395042.1	regulator of G-protein signaling 19	195	1	0	1	0	0	hsa-miR-197-3p	0.0006	0.0045	0.0325	-0.14	-0.14	N/A
PP13439	ENST00000331659.2		289	1	0	1	0	1	hsa-miR-197-3p	0.005	0.0361	0.2303	-0.14	-0.14	N/A
AC104667.3	ENST00000452801.1		5	1	0	0	1	0	hsa-miR-197-3p	0.0035	0.0256	0.1752	-0.14	-0.14	N/A
MYO5B	ENST00000285039.7	myosin VB	12	1	0	1	0	0	hsa-miR-197-3p	0.0062	0.0448	0.2987	-0.14	-0.14	N/A
TARBP2	ENST00000552857.1	TAR (HIV-1) RNA binding protein 2	1553	1	0	1	0	1	hsa-miR-197-3p	0.0017	0.0127	0.0897	-0.14	-0.14	N/A
SNRPB2	ENST00000377943.5	small nuclear ribonucleoprotein polypeptide B	593	1	0	0	1	0	hsa-miR-197-3p	0.0011	0.0081	0.0578	-0.14	-0.14	N/A
ELAVL1	ENST00000407627.2	ELAV like RNA binding protein 1	2812	1	1	0	0	0	hsa-miR-197-3p	0.004	0.0286	0.177	-0.14	-0.2	N/A
AC022532.1	ENST00000420338.2	Uncharacterized protein	15	1	0	1	0	0	hsa-miR-197-3p	0.0029	0.021	0.1382	-0.14	-0.22	N/A
GSR	ENST00000221130.5	glutathione reductase	858	4	0	1	3	1	hsa-miR-197-3p	0.0056	0.041	0.2706	-0.14	-0.49	N/A
RSPRY1	ENST00000394420.4	ring finger and SPRY domain containing 1	735	2	1	0	1	0	hsa-miR-197-3p	0.0046	0.0318	0.1687	-0.14	-0.38	N/A
GTF3C4	ENST00000372146.4	general transcription factor IIIC, polypeptide 4, 90kDa	1598	1	0	0	1	3	hsa-miR-197-3p	0.0072	0.0528	0.3624	-0.14	-0.17	N/A
CCNL1	ENST00000295926.3	cyclin L1	161	1	0	0	1	0	hsa-miR-197-3p	0.0056	0.0401	0.2335	-0.14	-0.15	N/A
ATP6V0E2	ENST00000425642.2	ATPase, H+ transporting V0 subunit e2	85	1	0	0	1	2	hsa-miR-197-3p	0.0042	0.0307	0.2057	-0.14	-0.21	N/A
TAOK1	ENST00000261716.3	TAO kinase 1	164	5*	2	0	2	1	hsa-miR-197-3p	0.0231	0.1533	0.6746	-0.14	-0.18	N/A
ARMCX6	ENST00000361910.4	armadillo repeat containing, X-linked 6	5	1	0	1	0	0	hsa-miR-197-3p	0.0037	0.0268	0.1831	-0.14	-0.14	N/A
SIX6	ENST00000327720.5	SIX homeobox 6	5	1	0	1	0	0	hsa-miR-197-3p	0.0036	0.0259	0.164	-0.14	-0.14	N/A
TRIM9	ENST00000298355.3	tripartite motif containing 9	45	1	1	0	0	1	hsa-miR-197-3p	0.0106	0.0746	0.4211	-0.14	-0.14	N/A
SCN4B	ENST00000324727.4	sodium channel, voltage-gated, type IV, beta subunit	13	1	0	1	0	3	hsa-miR-197-3p	0.0108	0.0772	0.4673	-0.14	-0.14	N/A
SH2D3A	ENST00000437152.3	SH2 domain containing 3A	5	1	0	0	1	1	hsa-miR-197-3p	0.0024	0.0174	0.1216	-0.14	-0.14	N/A
COL22A1	ENST00000303045.6	collagen, type XXII, alpha 1	5	1	0	1	0	0	hsa-miR-197-3p	0.0122	0.0886	0.5727	-0.14	-0.14	N/A
RNF165	ENST00000269439.7	ring finger protein 165	18	3	0	0	3	0	hsa-miR-197-3p	0.0201	0.1432	0.8623	-0.14	-0.14	N/A
ETNK2	ENST00000367201.3	ethanolamine kinase 2	7	1	0	1	0	1	hsa-miR-197-3p	0.0054	0.0387	0.2478	-0.14	-0.14	N/A
BRI3BP	ENST00000341446.8	BRI3 binding protein	820	2	0	0	2	2	hsa-miR-197-3p	0.0069	0.0504	0.3452	-0.14	-0.16	N/A
FAM122B	ENST00000370790.1	family with sequence similarity 122B	334	1	1	0	0	0	hsa-miR-197-3p	0.013	0.085	0.37	-0.14	-0.34	N/A
AACS	ENST00000261686.6	acetoacetyl-CoA synthetase	1594	1	0	1	0	0	hsa-miR-197-3p	0.003	0.0216	0.1475	-0.14	-0.14	N/A
PCGF3	ENST00000362003.5	polycomb group ring finger 3	503	2	0	1	1	0	hsa-miR-197-3p	0.0059	0.0433	0.2967	-0.14	-0.17	N/A
MAN2A1	ENST00000261483.4	mannosidase, alpha, class 2A, member 1	1521	1	0	1	0	0	hsa-miR-197-3p	0.0054	0.0392	0.2588	-0.14	-0.15	N/A
TMEM237	ENST00000409444.2	transmembrane protein 237	2209	2	0	1	1	0	hsa-miR-197-3p	0.0062	0.0449	0.2916	-0.14	-0.19	N/A
FAM217B	ENST00000358293.3	family with sequence similarity 217, member B	175	1	0	1	0	0	hsa-miR-197-3p	0.005	0.0367	0.2494	-0.14	-0.14	N/A
MKNK1	ENST00000341183.5	MAP kinase interacting serine/threonine kinase 1	150	1	1	0	0	0	hsa-miR-197-3p	0.0077	0.0556	0.347	-0.14	-0.14	N/A
KAAG1	ENST00000274766.1	kidney associated antigen 1	5	1	0	0	1	0	hsa-miR-197-3p	0.003	0.0218	0.1445	-0.14	-0.14	N/A
PPP1R3B	ENST00000310455.3	protein phosphatase 1, regulatory subunit 3B	20	1	0	0	1	2	hsa-miR-197-3p	0.0075	0.0551	0.3843	-0.14	-0.16	N/A
FAM228A	ENST00000295150.3	family with sequence similarity 228, member A	8	1	0	1	0	0	hsa-miR-197-3p	0.0018	0.0131	0.0932	-0.14	-0.14	N/A
TRIM25	ENST00000316881.4	tripartite motif containing 25	247	2	2	0	0	3	hsa-miR-197-3p	0.0107	0.0766	0.4719	-0.14	-0.15	N/A
AP005482.1	ENST00000400514.2	Uncharacterized protein	44	2	0	1	1	1	hsa-miR-197-3p	0.0056	0.0406	0.2669	-0.14	-0.17	N/A
C14orf182	ENST00000399206.1	chromosome 14 open reading frame 182	5	1	0	0	1	0	hsa-miR-197-3p	0.0025	0.0185	0.1255	-0.14	-0.14	N/A
KANK4	ENST00000317477.4	KN motif and ankyrin repeat domains 4	80	2	0	1	1	0	hsa-miR-197-3p	0.0032	0.0231	0.1573	-0.14	-0.19	N/A
MDM4	ENST00000391947.2	Mdm4 p53 binding protein homolog (mouse)	443	4	0	0	4	0	hsa-miR-197-3p	0.0133	0.097	0.6439	-0.14	-0.15	N/A
AKAP17A	ENST00000313871.3	A kinase (PRKA) anchor protein 17A	5	1	0	0	1	1	hsa-miR-197-3p	0.0035	0.0253	0.1663	-0.14	-0.14	N/A
VPS13B	ENST00000395996.1	vacuolar protein sorting 13 homolog B (yeast)	262	6	1	1	4	6	hsa-miR-197-3p	0.0287	0.2065	1.3011	-0.14	-0.14	N/A
TRIM74	ENST00000395244.1	tripartite motif containing 74	5	1	0	0	1	0	hsa-miR-197-3p	0.0036	0.0262	0.1737	-0.14	-0.14	N/A
AC079612.1	ENST00000358775.1	Uncharacterized protein; cDNA FLJ45964 fis, clone PLACE7014396	5	1	0	1	0	0	hsa-miR-197-3p	0.002	0.0148	0.0997	-0.14	-0.14	N/A
CENPBD1	ENST00000314994.3	CENPB DNA-binding domains containing 1	212	1	0	1	0	1	hsa-miR-197-3p	0.0037	0.027	0.1876	-0.14	-0.14	N/A
KCNJ3	ENST00000295101.2	potassium inwardly-rectifying channel, subfamily J, member 3	21	3	0	0	3	0	hsa-miR-197-3p	0.0102	0.0734	0.4559	-0.14	-0.14	N/A
KPNA5	ENST00000368564.1	karyopherin alpha 5 (importin alpha 6)	76	2	0	0	2	0	hsa-miR-197-3p	0.0075	0.0546	0.3493	-0.14	-0.14	N/A
G3BP1	ENST00000394123.3	GTPase activating protein (SH3 domain) binding protein 1	688	2	0	1	1	1	hsa-miR-197-3p	0.0092	0.0665	0.4181	-0.14	-0.23	N/A
HADHA	ENST00000380649.3	hydroxyacyl-CoA dehydrogenase/3-ketoacyl-CoA thiolase/enoyl-CoA hydratase (trifunctional protein), alpha subunit	525	2	0	1	1	0	hsa-miR-197-3p	0.0027	0.0197	0.1411	-0.14	-0.14	N/A
MAPK3	ENST00000403394.1	mitogen-activated protein kinase 3	271	1	0	1	0	0	hsa-miR-197-3p	0.0043	0.0311	0.2085	-0.14	-0.14	N/A
TTC31	ENST00000410003.1	tetratricopeptide repeat domain 31	132	1	0	1	0	0	hsa-miR-197-3p	0.0028	0.0207	0.1442	-0.14	-0.14	N/A
DCTN5	ENST00000300087.2	dynactin 5 (p25)	764	3	0	1	2	1	hsa-miR-197-3p	0.0136	0.0988	0.6629	-0.14	-0.18	N/A
TLDC1	ENST00000343629.6	TBC/LysM-associated domain containing 1	545	2	0	2	0	1	hsa-miR-197-3p	0.005	0.0363	0.2404	-0.14	-0.18	N/A
ADH7	ENST00000437033.2	alcohol dehydrogenase 7 (class IV), mu or sigma polypeptide	5	2	0	0	2	0	hsa-miR-197-3p	0.0034	0.0246	0.1684	-0.14	-0.14	N/A
SLC7A13	ENST00000297524.3	solute carrier family 7 (anionic amino acid transporter), member 13	5	1	0	0	1	0	hsa-miR-197-3p	0.0018	0.0132	0.091	-0.14	-0.14	N/A
LRG1	ENST00000306390.6	leucine-rich alpha-2-glycoprotein 1	1511	1	0	0	1	0	hsa-miR-197-3p	0.0047	0.0342	0.2286	-0.14	-0.14	N/A
STXBP6	ENST00000396700.1	syntaxin binding protein 6 (amisyn)	40	1	0	1	0	2	hsa-miR-197-3p	0.003	0.0215	0.1245	-0.14	-0.28	N/A
CABP7	ENST00000216144.3	calcium binding protein 7	12	1	0	1	0	0	hsa-miR-197-3p	0.0029	0.0209	0.1417	-0.14	-0.14	N/A
NME9	ENST00000333911.3	NME/NM23 family member 9	5	1	0	0	1	0	hsa-miR-197-3p	0.0038	0.0278	0.1908	-0.14	-0.14	N/A
REG4	ENST00000354219.1	regenerating islet-derived family, member 4	5	1	0	0	1	0	hsa-miR-197-3p	0.0045	0.032	0.1965	-0.14	-0.14	N/A
PAK6	ENST00000260404.4	p21 protein (Cdc42/Rac)-activated kinase 6	70	1	1	0	0	0	hsa-miR-197-3p	0.0084	0.0603	0.3687	-0.14	-0.14	N/A
PRSS33	ENST00000576886.1	protease, serine, 33	5	1	0	1	0	0	hsa-miR-197-3p	0.0017	0.0122	0.0836	-0.14	-0.14	N/A
SMARCE1	ENST00000377808.4	SWI/SNF related, matrix associated, actin dependent regulator of chromatin, subfamily e, member 1	252	1	0	0	1	0	hsa-miR-197-3p	0.0058	0.0417	0.2478	-0.14	-0.14	N/A
GPR161	ENST00000367838.1	G protein-coupled receptor 161	1712	3	0	2	1	2	hsa-miR-197-3p	0.0136	0.0974	0.603	-0.14	-0.17	N/A
ARFGEF1	ENST00000262215.3	ADP-ribosylation factor guanine nucleotide-exchange factor 1 (brefeldin A-inhibited)	70	1	0	1	0	0	hsa-miR-197-3p	0.0082	0.0587	0.3527	-0.14	-0.2	N/A
IFNAR1	ENST00000270139.3	interferon (alpha, beta and omega) receptor 1	372	2	1	0	1	2	hsa-miR-197-3p	0.0094	0.0665	0.3892	-0.14	-0.15	N/A
ADAMTS4	ENST00000367996.5	ADAM metallopeptidase with thrombospondin type 1 motif, 4	23	2	0	1	1	2	hsa-miR-197-3p	0.0082	0.0597	0.3934	-0.14	-0.16	N/A
TOR2A	ENST00000458505.3	torsin family 2, member A	75	1	0	1	0	0	hsa-miR-197-3p	0.0056	0.0411	0.2762	-0.14	-0.14	N/A
AC016559.1	ENST00000594347.1	Uncharacterized protein	15	1	0	0	1	1	hsa-miR-197-3p	0.0077	0.0566	0.3958	-0.14	-0.14	N/A
R3HCC1L	ENST00000298999.3	R3H domain and coiled-coil containing 1-like	392	1	0	0	1	0	hsa-miR-197-3p	0.006	0.044	0.2952	-0.14	-0.14	N/A
PRDM14	ENST00000276594.2	PR domain containing 14	5	1	0	0	1	0	hsa-miR-197-3p	0.0034	0.0246	0.1694	-0.14	-0.14	N/A
CBX1	ENST00000393408.3	chromobox homolog 1	26	1	0	0	1	0	hsa-miR-197-3p	0.0101	0.0702	0.368	-0.14	-0.14	N/A
VPS36	ENST00000378060.4	vacuolar protein sorting 36 homolog (S. cerevisiae)	57	2	0	2	0	0	hsa-miR-197-3p	0.0032	0.0234	0.1601	-0.14	-0.15	N/A
RBM43	ENST00000331426.5	RNA binding motif protein 43	24	2	0	1	1	2	hsa-miR-197-3p	0.0095	0.0684	0.4424	-0.14	-0.14	N/A
ELK3	ENST00000228741.3	ELK3, ETS-domain protein (SRF accessory protein 2)	2719	1	0	1	0	0	hsa-miR-197-3p	0.0054	0.0388	0.2415	-0.14	-0.14	N/A
FOXO3	ENST00000343882.6	forkhead box O3	32	2	0	2	0	1	hsa-miR-197-3p	0.0083	0.06	0.3926	-0.14	-0.14	N/A
SFT2D1	ENST00000361731.3	SFT2 domain containing 1	433	1	0	0	1	0	hsa-miR-197-3p	0.001	0.0072	0.0508	-0.14	-0.14	N/A
BDH1	ENST00000392378.2	3-hydroxybutyrate dehydrogenase, type 1	39	1	0	0	1	0	hsa-miR-197-3p	0.0036	0.0263	0.1761	-0.14	-0.14	N/A
ANGPT2	ENST00000325203.5	angiopoietin 2	5	2	0	1	1	0	hsa-miR-197-3p	0.0107	0.076	0.4466	-0.14	-0.14	N/A
PIK3C2B	ENST00000367187.3	phosphatidylinositol-4-phosphate 3-kinase, catalytic subunit type 2 beta	15	1	0	1	0	0	hsa-miR-197-3p	0.0102	0.0722	0.4181	-0.14	-0.14	N/A
TIMM10B	ENST00000254616.6	translocase of inner mitochondrial membrane 10 homolog B (yeast)	290	1	0	0	1	0	hsa-miR-197-3p	0.0012	0.0089	0.0622	-0.14	-0.14	N/A
TSPYL4	ENST00000420283.1	TSPY-like 4	5	1	0	1	0	1	hsa-miR-197-3p	0.0037	0.0268	0.1829	-0.14	-0.14	N/A
LRRTM2	ENST00000274711.6	leucine rich repeat transmembrane neuronal 2	5	2	0	1	1	1	hsa-miR-197-3p	0.0073	0.0533	0.3567	-0.14	-0.14	N/A
ARHGEF12	ENST00000397843.2	Rho guanine nucleotide exchange factor (GEF) 12	815	2	1	0	1	0	hsa-miR-197-3p	0.0122	0.0879	0.5461	-0.14	-0.47	N/A
HGSNAT	ENST00000379644.4	heparan-alpha-glucosaminide N-acetyltransferase	865	1	0	1	0	1	hsa-miR-197-3p	0.0035	0.0254	0.1749	-0.14	-0.14	N/A
SEC14L4	ENST00000381982.3	SEC14-like 4 (S. cerevisiae)	5	1	0	0	1	0	hsa-miR-197-3p	0.0026	0.0187	0.1265	-0.14	-0.14	N/A
PDP2	ENST00000311765.2	pyruvate dehyrogenase phosphatase catalytic subunit 2	102	2	0	1	1	0	hsa-miR-197-3p	0.0062	0.045	0.2959	-0.14	-0.25	N/A
ZNF827	ENST00000379448.4	zinc finger protein 827	17	1	0	1	0	1	hsa-miR-197-3p	0.0103	0.075	0.5081	-0.14	-0.14	N/A
PEF1	ENST00000373703.4	penta-EF-hand domain containing 1	1094	1	0	1	0	0	hsa-miR-197-3p	0.0022	0.0162	0.1095	-0.14	-0.14	N/A
MARCH3	ENST00000308660.5	membrane-associated ring finger (C3HC4) 3, E3 ubiquitin protein ligase	77	2	1	0	1	1	hsa-miR-197-3p	0.0037	0.0266	0.1793	-0.14	-0.34	N/A
SSH3	ENST00000376757.5	slingshot protein phosphatase 3	159	1	0	1	0	1	hsa-miR-197-3p	0.0032	0.0235	0.1582	-0.14	-0.14	N/A
ZNF780A	ENST00000450241.2	zinc finger protein 780A	44	1	0	1	0	3	hsa-miR-197-3p	0.0057	0.0417	0.2925	-0.14	-0.14	N/A
HERPUD1	ENST00000379792.2	homocysteine-inducible, endoplasmic reticulum stress-inducible, ubiquitin-like domain member 1	804	1	0	0	1	0	hsa-miR-197-3p	0.0038	0.0278	0.1824	-0.14	-0.14	N/A
NBPF9	ENST00000440491.2	neuroblastoma breakpoint family, member 9	5	1	0	1	0	0	hsa-miR-197-3p	0.0038	0.0271	0.1709	-0.14	-0.14	N/A
MEGF9	ENST00000373930.3	multiple EGF-like-domains 9	689	2	0	1	1	1	hsa-miR-197-3p	0.0049	0.0357	0.2454	-0.13	-0.14	N/A
PTCD3	ENST00000254630.7	pentatricopeptide repeat domain 3	2308	2	0	1	1	1	hsa-miR-197-3p	0.0056	0.0405	0.2696	-0.13	-0.15	N/A
YPEL1	ENST00000339468.3	yippee-like 1 (Drosophila)	81	1	0	0	1	1	hsa-miR-197-3p	0.0039	0.0286	0.1988	-0.13	-0.22	N/A
DLK1	ENST00000341267.4	delta-like 1 homolog (Drosophila)	1865	1	0	0	1	0	hsa-miR-197-3p	0.0027	0.02	0.1367	-0.13	-0.14	N/A
RNASEH1	ENST00000315212.3	ribonuclease H1	212	2	1	0	1	1	hsa-miR-197-3p	0.013	0.0895	0.4542	-0.13	-0.19	N/A
SNX1	ENST00000353874.4	sorting nexin 1	1296	1	0	1	0	0	hsa-miR-197-3p	0.0099	0.0715	0.4484	-0.13	-0.19	N/A
MATN1	ENST00000373765.4	matrilin 1, cartilage matrix protein	5	1	0	1	0	1	hsa-miR-197-3p	0.0064	0.0465	0.3176	-0.13	-0.13	N/A
KREMEN1	ENST00000400335.4	kringle containing transmembrane protein 1	606	3	0	1	2	0	hsa-miR-197-3p	0.0087	0.0636	0.4272	-0.13	-0.13	N/A
ITIH1	ENST00000542827.1	inter-alpha-trypsin inhibitor heavy chain 1	202	2	0	2	0	0	hsa-miR-197-3p	0.004	0.0293	0.2	-0.13	-0.13	N/A
ZNF556	ENST00000586426.1	zinc finger protein 556	90	4	0	0	4	3	hsa-miR-197-3p	0.0053	0.0387	0.263	-0.13	-0.27	N/A
HIPK3	ENST00000303296.4	homeodomain interacting protein kinase 3	933	1	0	1	0	2	hsa-miR-197-3p	0.0099	0.0709	0.4396	-0.13	-0.14	N/A
ANKS6	ENST00000375018.1	ankyrin repeat and sterile alpha motif domain containing 6	98	1	0	1	0	1	hsa-miR-197-3p	0.0062	0.0447	0.2902	-0.13	-0.18	N/A
RALGPS1	ENST00000259351.5	Ral GEF with PH domain and SH3 binding motif 1	34	2	1	0	1	2	hsa-miR-197-3p	0.0125	0.0881	0.4847	-0.13	-0.14	N/A
ULBP1	ENST00000229708.3	UL16 binding protein 1	16	1	0	1	0	0	hsa-miR-197-3p	0.0026	0.0193	0.1307	-0.13	-0.13	N/A
GAB3	ENST00000369575.3	GRB2-associated binding protein 3	39	1	1	0	0	1	hsa-miR-197-3p	0.0083	0.0592	0.3418	-0.13	-0.13	N/A
NLGN1	ENST00000457714.1	neuroligin 1	36	1	1	0	0	0	hsa-miR-197-3p	0.014	0.0972	0.5159	-0.13	-0.13	N/A
SULT1B1	ENST00000310613.3	sulfotransferase family, cytosolic, 1B, member 1	5	2	0	2	0	0	hsa-miR-197-3p	0.006	0.0439	0.3002	-0.13	-0.13	N/A
ACADS	ENST00000242592.4	acyl-CoA dehydrogenase, C-2 to C-3 short chain	438	1	0	1	0	0	hsa-miR-197-3p	0.0025	0.0186	0.1328	-0.13	-0.13	N/A
FNTB	ENST00000246166.2	farnesyltransferase, CAAX box, beta	13	2	0	1	1	0	hsa-miR-197-3p	0.0035	0.0257	0.1786	-0.13	-0.13	N/A
RMND1	ENST00000336451.3	required for meiotic nuclear division 1 homolog (S. cerevisiae)	11	1	0	0	1	0	hsa-miR-197-3p	0.0029	0.0211	0.1407	-0.13	-0.13	N/A
RP6-24A23.6	ENST00000563887.1	Uncharacterized protein	937	1	0	1	0	0	hsa-miR-197-3p	0.0022	0.0161	0.1087	-0.13	-0.16	N/A
ABHD2	ENST00000352732.5	abhydrolase domain containing 2	210	3	1	0	2	2	hsa-miR-197-3p	0.0093	0.0678	0.4566	-0.13	-0.15	N/A
UBXN10	ENST00000375099.3	UBX domain protein 10	5	1	0	1	0	2	hsa-miR-197-3p	0.0052	0.0381	0.2497	-0.13	-0.13	N/A
SYN1	ENST00000340666.4	synapsin I	17	1	0	1	0	0	hsa-miR-197-3p	0.0041	0.0296	0.2015	-0.13	-0.13	N/A
OTOA	ENST00000388958.3	otoancorin	5	1	0	0	1	0	hsa-miR-197-3p	0.0031	0.0226	0.1502	-0.13	-0.13	N/A
GAD2	ENST00000376261.3	glutamate decarboxylase 2 (pancreatic islets and brain, 65kDa)	5	2	0	1	1	0	hsa-miR-197-3p	0.0075	0.0547	0.3604	-0.13	-0.13	N/A
LDB3	ENST00000542786.1	LIM domain binding 3	33	1	0	1	0	0	hsa-miR-197-3p	0.0039	0.0282	0.1865	-0.13	-0.13	N/A
SUSD5	ENST00000309558.3	sushi domain containing 5	23	1	0	0	1	1	hsa-miR-197-3p	0.0095	0.0682	0.4243	-0.13	-0.13	N/A
AC025278.1	ENST00000377296.3	Uncharacterized protein	5	1	0	0	1	0	hsa-miR-197-3p	0.0034	0.0249	0.1706	-0.13	-0.13	N/A
PLCXD1	ENST00000381657.2	phosphatidylinositol-specific phospholipase C, X domain containing 1	5	3	0	1	2	1	hsa-miR-197-3p	0.0092	0.0672	0.461	-0.13	-0.13	N/A
PDP1	ENST00000396200.3	pyruvate dehyrogenase phosphatase catalytic subunit 1	285	1	0	0	1	0	hsa-miR-197-3p	0.0044	0.0319	0.2036	-0.13	-0.14	N/A
KCNH5	ENST00000322893.7	potassium voltage-gated channel, subfamily H (eag-related), member 5	157	1	0	1	0	2	hsa-miR-197-3p	0.0102	0.0739	0.4785	-0.13	-0.18	N/A
YES1	ENST00000577961.1	v-yes-1 Yamaguchi sarcoma viral oncogene homolog 1	168	2	1	0	1	0	hsa-miR-197-3p	0.0088	0.0636	0.4082	-0.13	-0.14	N/A
ULK2	ENST00000395544.4	unc-51 like autophagy activating kinase 2	489	2	1	0	1	2	hsa-miR-197-3p	0.0075	0.0546	0.365	-0.13	-0.16	N/A
CECR2	ENST00000400573.5	cat eye syndrome chromosome region, candidate 2	46	1	1	0	0	1	hsa-miR-197-3p	0.0157	0.1093	0.5917	-0.13	-0.16	N/A
HSF2BP	ENST00000291560.2	heat shock transcription factor 2 binding protein	131	2	0	0	2	0	hsa-miR-197-3p	0.0015	0.0111	0.0792	-0.13	-0.13	N/A
TMEM178B	ENST00000565468.1	transmembrane protein 178B	129	1	1	0	0	2	hsa-miR-197-3p	0.0107	0.0777	0.5232	-0.13	-0.13	N/A
NBPF16	ENST00000417839.1	neuroblastoma breakpoint family, member 16	5	1	0	1	0	0	hsa-miR-197-3p	0.0038	0.0271	0.1709	-0.13	-0.13	N/A
PLA2G4E	ENST00000399518.3	phospholipase A2, group IVE	5	2*	0	1	0	1	hsa-miR-197-3p	0.0116	0.0837	0.5449	-0.13	-0.13	N/A
GRPEL2	ENST00000416916.2	GrpE-like 2, mitochondrial (E. coli)	79	1	0	1	0	2	hsa-miR-197-3p	0.0044	0.0325	0.224	-0.13	-0.15	N/A
SLC46A1	ENST00000440501.1	solute carrier family 46 (folate transporter), member 1	580	1	0	1	0	3	hsa-miR-197-3p	0.0055	0.04	0.2772	-0.13	-0.13	N/A
B4GALT3	ENST00000319769.5	UDP-Gal:betaGlcNAc beta 1,4- galactosyltransferase, polypeptide 3	46	1	0	0	1	0	hsa-miR-197-3p	0.0027	0.0195	0.1365	-0.13	-0.13	N/A
MRAP	ENST00000399784.2	melanocortin 2 receptor accessory protein	5	1	0	0	1	0	hsa-miR-197-3p	0.0047	0.0335	0.2053	-0.13	-0.13	N/A
SLC30A8	ENST00000427715.2	solute carrier family 30 (zinc transporter), member 8	5	1	0	1	0	1	hsa-miR-197-3p	0.0048	0.0353	0.2369	-0.13	-0.13	N/A
NBPF15	ENST00000442702.2	neuroblastoma breakpoint family, member 15	5	1	0	1	0	0	hsa-miR-197-3p	0.0038	0.0271	0.1709	-0.13	-0.13	N/A
NKAP	ENST00000371410.3	NFKB activating protein	422	3	0	0	3	0	hsa-miR-197-3p	0.0078	0.0568	0.3886	-0.13	-0.25	N/A
DDHD2	ENST00000397166.2	DDHD domain containing 2	961	2	0	1	1	0	hsa-miR-197-3p	0.0059	0.0427	0.2821	-0.13	-0.16	N/A
MTF1	ENST00000373036.4	metal-regulatory transcription factor 1	98	1	1	0	0	3	hsa-miR-197-3p	0.0186	0.1283	0.6709	-0.13	-0.13	N/A
SNTB2	ENST00000336278.4	syntrophin, beta 2 (dystrophin-associated protein A1, 59kDa, basic component 2)	254	2	0	1	1	0	hsa-miR-197-3p	0.0107	0.0772	0.4961	-0.13	-0.17	N/A
ENPP1	ENST00000360971.2	ectonucleotide pyrophosphatase/phosphodiesterase 1	159	1	0	1	0	1	hsa-miR-197-3p	0.0085	0.0604	0.3447	-0.13	-0.17	N/A
MTM1	ENST00000542741.1	myotubularin 1	68	1	0	1	0	0	hsa-miR-197-3p	0.0073	0.052	0.3145	-0.13	-0.14	N/A
GNA14	ENST00000341700.6	guanine nucleotide binding protein (G protein), alpha 14	5	1	0	0	1	0	hsa-miR-197-3p	0.0046	0.0334	0.2161	-0.13	-0.13	N/A
SYT5	ENST00000590851.1	synaptotagmin V	5	1	1	0	0	0	hsa-miR-197-3p	0.0025	0.0184	0.1215	-0.13	-0.13	N/A
SYNJ2	ENST00000449859.2	synaptojanin 2	369	2	0	0	2	1	hsa-miR-197-3p	0.0068	0.0496	0.3219	-0.13	-0.13	N/A
UNC5A	ENST00000261961.3	unc-5 homolog A (C. elegans)	7	1	0	1	0	0	hsa-miR-197-3p	0.0039	0.0279	0.1816	-0.13	-0.13	N/A
RP11-644F5.10	ENST00000550412.1	Uncharacterized protein	265	1	0	1	0	0	hsa-miR-197-3p	0.0056	0.0406	0.2788	-0.13	-0.13	N/A
ARHGAP18	ENST00000368149.2	Rho GTPase activating protein 18	176	1	0	1	0	1	hsa-miR-197-3p	0.0037	0.027	0.1843	-0.13	-0.17	N/A
CASP9	ENST00000546424.1	caspase 9, apoptosis-related cysteine peptidase	390	1	0	1	0	0	hsa-miR-197-3p	0.0052	0.038	0.256	-0.13	-0.13	N/A
SLC39A10	ENST00000409086.3	solute carrier family 39 (zinc transporter), member 10	511	1	0	1	0	0	hsa-miR-197-3p	0.0056	0.0409	0.2812	-0.13	-0.13	N/A
MRPS18B	ENST00000506373.2	mitochondrial ribosomal protein S18B	1667	1	0	0	1	0	hsa-miR-197-3p	0.0025	0.0184	0.1292	-0.13	-0.13	N/A
ZBED6CL	ENST00000343855.4	ZBED6 C-terminal like	270	1	0	1	0	0	hsa-miR-197-3p	0.0043	0.0311	0.1976	-0.13	-0.13	N/A
ARHGAP9	ENST00000550288.1	Rho GTPase activating protein 9	29	1	0	1	0	0	hsa-miR-197-3p	0.0013	0.0094	0.0667	-0.13	-0.13	N/A
OLAH	ENST00000378228.3	oleoyl-ACP hydrolase	5	1	0	0	1	0	hsa-miR-197-3p	0.0036	0.0258	0.169	-0.13	-0.13	N/A
SLC38A1	ENST00000398637.5	solute carrier family 38, member 1	1967	2	0	1	1	2	hsa-miR-197-3p	0.0107	0.0778	0.5135	-0.13	-0.19	N/A
ZNF724P	ENST00000418100.1	zinc finger protein 724, pseudogene	128	3	0	2	1	0	hsa-miR-197-3p	0.0062	0.0445	0.2864	-0.13	-0.29	N/A
ZNF417	ENST00000312026.5	zinc finger protein 417	19	2	0	0	2	2	hsa-miR-197-3p	0.0098	0.0702	0.4294	-0.13	-0.21	N/A
HPSE	ENST00000311412.5	heparanase	37	2	1	0	1	0	hsa-miR-197-3p	0.0157	0.1081	0.5574	-0.13	-0.24	N/A
PCDH17	ENST00000377918.3	protocadherin 17	477	1	0	0	1	3	hsa-miR-197-3p	0.0072	0.053	0.372	-0.13	-0.26	N/A
LDOC1L	ENST00000341255.3	leucine zipper, down-regulated in cancer 1-like	348	1	0	1	0	2	hsa-miR-197-3p	0.0048	0.0348	0.2381	-0.13	-0.13	N/A
FAM46B	ENST00000289166.5	family with sequence similarity 46, member B	18	1	0	1	0	0	hsa-miR-197-3p	0.0027	0.0199	0.1403	-0.13	-0.13	N/A
FGD3	ENST00000375482.3	FYVE, RhoGEF and PH domain containing 3	161	1	0	1	0	0	hsa-miR-197-3p	0.0041	0.0298	0.2046	-0.13	-0.13	N/A
DCUN1D1	ENST00000292782.4	DCN1, defective in cullin neddylation 1, domain containing 1	267	1	1	0	0	2	hsa-miR-197-3p	0.0079	0.0565	0.3423	-0.13	-0.26	N/A
QRSL1	ENST00000369046.4	glutaminyl-tRNA synthase (glutamine-hydrolyzing)-like 1	53	2	1	0	1	0	hsa-miR-197-3p	0.011	0.0771	0.4286	-0.13	-0.18	N/A
CCDC88A	ENST00000336838.6	coiled-coil domain containing 88A	141	2	1	1	0	0	hsa-miR-197-3p	0.0127	0.0869	0.4468	-0.13	-0.3	N/A
GRM6	ENST00000231188.5	glutamate receptor, metabotropic 6	5	2	1	1	0	0	hsa-miR-197-3p	0.0229	0.1599	0.8687	-0.13	-0.13	N/A
EVC2	ENST00000344408.5	Ellis van Creveld syndrome 2	54	1	0	1	0	0	hsa-miR-197-3p	0.0017	0.0127	0.0894	-0.13	-0.13	N/A
CREG2	ENST00000324768.5	cellular repressor of E1A-stimulated genes 2	38	2	0	1	1	0	hsa-miR-197-3p	0.0109	0.079	0.5066	-0.13	-0.17	N/A
TMEM239	ENST00000361033.1	transmembrane protein 239	5	2	0	1	1	0	hsa-miR-197-3p	0.0066	0.0481	0.3198	-0.13	-0.13	N/A
DKFZP779L1853	ENST00000595310.1		5	1	0	1	0	0	hsa-miR-197-3p	0.0032	0.0233	0.1584	-0.13	-0.13	N/A
GYS2	ENST00000261195.2	glycogen synthase 2 (liver)	5	1	0	0	1	0	hsa-miR-197-3p	0.0098	0.0684	0.3622	-0.13	-0.13	N/A
TMEM170A	ENST00000357613.4	transmembrane protein 170A	70	1	0	0	1	1	hsa-miR-197-3p	0.0057	0.0413	0.2813	-0.13	-0.17	N/A
AARS2	ENST00000244571.4	alanyl-tRNA synthetase 2, mitochondrial	262	2	0	0	2	2	hsa-miR-197-3p	0.0074	0.0537	0.365	-0.13	-0.15	N/A
FBXO28	ENST00000424254.2	F-box protein 28	461	1	0	1	0	2	hsa-miR-197-3p	0.0057	0.0415	0.2781	-0.13	-0.15	N/A
ANKS3	ENST00000304283.4	ankyrin repeat and sterile alpha motif domain containing 3	6	1	0	1	0	0	hsa-miR-197-3p	0.0067	0.048	0.2961	-0.13	-0.13	N/A
GATC	ENST00000551765.1	glutamyl-tRNA(Gln) amidotransferase, subunit C	781	2	0	1	1	0	hsa-miR-197-3p	0.0061	0.0445	0.3049	-0.13	-0.18	N/A
BMF	ENST00000220446.4	Bcl2 modifying factor	179	1	0	1	0	3	hsa-miR-197-3p	0.0049	0.0357	0.2361	-0.13	-0.16	N/A
ACOT9	ENST00000379303.5	acyl-CoA thioesterase 9	185	2	0	0	2	0	hsa-miR-197-3p	0.0058	0.0423	0.2923	-0.13	-0.17	N/A
CERS6	ENST00000305747.6	ceramide synthase 6	1932	3	0	1	2	0	hsa-miR-197-3p	0.0078	0.0565	0.3674	-0.13	-0.16	N/A
ZNF260	ENST00000523638.1	zinc finger protein 260	165	1	0	1	0	0	hsa-miR-197-3p	0.004	0.0291	0.1929	-0.13	-0.13	N/A
GBP2	ENST00000370466.3	guanylate binding protein 2, interferon-inducible	1309	1	0	1	0	0	hsa-miR-197-3p	0.0046	0.0331	0.2217	-0.13	-0.14	N/A
COL6A5	ENST00000265379.6	collagen, type VI, alpha 5	5	2	0	0	2	0	hsa-miR-197-3p	0.0111	0.0793	0.4849	-0.12	-0.12	N/A
NOM1	ENST00000275820.3	nucleolar protein with MIF4G domain 1	842	1	0	1	0	1	hsa-miR-197-3p	0.0098	0.071	0.4584	-0.12	-0.14	N/A
ORMDL3	ENST00000304046.2	ORM1-like 3 (S. cerevisiae)	82	1	0	1	0	0	hsa-miR-197-3p	0.0023	0.0171	0.12	-0.12	-0.13	N/A
ZBTB43	ENST00000449886.1	zinc finger and BTB domain containing 43	396	2	1	1	0	0	hsa-miR-197-3p	0.0142	0.1014	0.6151	-0.12	-0.12	N/A
NFYB	ENST00000240055.3	nuclear transcription factor Y, beta	375	1	0	0	1	0	hsa-miR-197-3p	0.0034	0.0247	0.1614	-0.12	-0.12	N/A
XK	ENST00000378616.3	X-linked Kx blood group (McLeod syndrome)	39	2	1	0	1	1	hsa-miR-197-3p	0.0087	0.0628	0.4009	-0.12	-0.12	N/A
E2F7	ENST00000416496.2	E2F transcription factor 7	308	1	0	1	0	3	hsa-miR-197-3p	0.0053	0.0388	0.2686	-0.12	-0.12	N/A
TLR6	ENST00000436693.2	toll-like receptor 6	5	2	0	0	2	0	hsa-miR-197-3p	0.0125	0.0903	0.5688	-0.12	-0.12	N/A
CASP6	ENST00000352981.3	caspase 6, apoptosis-related cysteine peptidase	119	1	0	0	1	0	hsa-miR-197-3p	0.0038	0.0275	0.1876	-0.12	-0.12	N/A
UBR2	ENST00000372883.3	ubiquitin protein ligase E3 component n-recognin 2	728	2*	0	1	0	0	hsa-miR-197-3p	0.0065	0.0472	0.3144	-0.12	-0.12	N/A
KIAA1191	ENST00000298569.4	KIAA1191	23	1	0	0	1	0	hsa-miR-197-3p	0.005	0.0367	0.2497	-0.12	-0.17	N/A
DUSP13	ENST00000372702.3	dual specificity phosphatase 13	5	1	0	1	0	0	hsa-miR-197-3p	0.0017	0.0124	0.0853	-0.12	-0.12	N/A
MMP16	ENST00000286614.6	matrix metallopeptidase 16 (membrane-inserted)	12	2	0	1	1	1	hsa-miR-197-3p	0.0107	0.0764	0.4681	-0.12	-0.14	N/A
PSPC1	ENST00000338910.4	paraspeckle component 1	14	1	1	0	0	0	hsa-miR-197-3p	0.0121	0.0822	0.3998	-0.12	-0.27	N/A
PMAIP1	ENST00000316660.6	phorbol-12-myristate-13-acetate-induced protein 1	12503	1	0	0	1	0	hsa-miR-197-3p	0.003	0.0221	0.143	-0.12	-0.12	N/A
AGPAT6	ENST00000396987.3	1-acylglycerol-3-phosphate O-acyltransferase 6	474	2	0	1	1	0	hsa-miR-197-3p	0.0061	0.0445	0.3066	-0.12	-0.18	N/A
NHP2	ENST00000314397.4	NHP2 ribonucleoprotein	77	1	0	1	0	0	hsa-miR-197-3p	0.0022	0.0157	0.1023	-0.12	-0.3	N/A
LIAS	ENST00000340169.2	lipoic acid synthetase	66	1	0	0	1	0	hsa-miR-197-3p	0.0036	0.0259	0.1754	-0.12	-0.12	N/A
CXorf21	ENST00000378962.3	chromosome X open reading frame 21	5	1	0	0	1	0	hsa-miR-197-3p	0.0042	0.0302	0.1941	-0.12	-0.12	N/A
BOD1L2	ENST00000585477.1	biorientation of chromosomes in cell division 1-like 2	5	1	0	0	1	0	hsa-miR-197-3p	0.0029	0.0215	0.1469	-0.12	-0.12	N/A
SIGLEC10	ENST00000441969.3	sialic acid binding Ig-like lectin 10	5	2	0	0	2	0	hsa-miR-197-3p	0.0041	0.0302	0.2066	-0.12	-0.12	N/A
SCN2A	ENST00000375437.2	sodium channel, voltage-gated, type II, alpha subunit	7	1	0	0	1	1	hsa-miR-197-3p	0.0086	0.063	0.4288	-0.12	-0.12	N/A
EGR2	ENST00000242480.3	early growth response 2	5	1	0	0	1	0	hsa-miR-197-3p	0.0087	0.0618	0.3506	-0.12	-0.12	N/A
PIGO	ENST00000298004.5	phosphatidylinositol glycan anchor biosynthesis, class O	152	1	0	1	0	0	hsa-miR-197-3p	0.0066	0.0481	0.3306	-0.12	-0.12	N/A
CBLL1	ENST00000440859.3	Cbl proto-oncogene-like 1, E3 ubiquitin protein ligase	850	1	0	1	0	0	hsa-miR-197-3p	0.0035	0.0252	0.1701	-0.12	-0.15	N/A
VPS4A	ENST00000254950.11	vacuolar protein sorting 4 homolog A (S. cerevisiae)	430	1	0	0	1	0	hsa-miR-197-3p	0.0056	0.0404	0.247	-0.12	-0.12	N/A
ATCAY	ENST00000450849.2	ataxia, cerebellar, Cayman type	5	3	0	0	3	1	hsa-miR-197-3p	0.0074	0.0542	0.3716	-0.12	-0.12	N/A
CDYL2	ENST00000570137.2	chromodomain protein, Y-like 2	239	2	1	1	0	2	hsa-miR-197-3p	0.0105	0.0758	0.4783	-0.12	-0.16	N/A
ATP6V0E1	ENST00000519374.1	ATPase, H+ transporting, lysosomal 9kDa, V0 subunit e1	1195	2	0	0	2	2	hsa-miR-197-3p	0.0017	0.0123	0.0862	-0.12	-0.25	N/A
SFR1	ENST00000369729.3	SWI5-dependent recombination repair 1	56	1	0	0	1	0	hsa-miR-197-3p	0.0075	0.0543	0.3435	-0.12	-0.15	N/A
WDR91	ENST00000344400.5	WD repeat domain 91	46	3	0	1	2	1	hsa-miR-197-3p	0.0032	0.0237	0.16	-0.12	-0.14	N/A
CASKIN1	ENST00000343516.6	CASK interacting protein 1	6	1	0	0	1	0	hsa-miR-197-3p	0.0064	0.0462	0.307	-0.12	-0.12	N/A
PTGER3	ENST00000370924.4	prostaglandin E receptor 3 (subtype EP3)	14	1	0	1	0	0	hsa-miR-197-3p	0.0055	0.039	0.2317	-0.12	-0.12	N/A
LOH12CR2	ENST00000381800.2	loss of heterozygosity, 12, chromosomal region 2 (non-protein coding)	8	1	0	0	1	0	hsa-miR-197-3p	0.0049	0.0358	0.2345	-0.12	-0.12	N/A
APOLD1	ENST00000356591.4	apolipoprotein L domain containing 1	27	1	0	1	0	0	hsa-miR-197-3p	0.0039	0.0281	0.1826	-0.12	-0.12	N/A
C21orf90	ENST00000354333.5	chromosome 21 open reading frame 90	26	2	0	2	0	1	hsa-miR-197-3p	0.0016	0.0117	0.0814	-0.12	-0.24	N/A
GDPD1	ENST00000284116.4	glycerophosphodiester phosphodiesterase domain containing 1	138	1	0	0	1	1	hsa-miR-197-3p	0.0053	0.0386	0.2614	-0.12	-0.2	N/A
SYNJ2BP	ENST00000256366.4	synaptojanin 2 binding protein	329	2	1	0	1	1	hsa-miR-197-3p	0.0086	0.0595	0.3176	-0.12	-0.3	N/A
NHLRC2	ENST00000369301.3	NHL repeat containing 2	368	2	0	1	1	0	hsa-miR-197-3p	0.0126	0.0893	0.5115	-0.12	-0.16	N/A
ZNF675	ENST00000359788.4	zinc finger protein 675	81	2	0	1	1	0	hsa-miR-197-3p	0.0054	0.0397	0.2692	-0.12	-0.12	N/A
C7orf13	ENST00000333319.6	chromosome 7 open reading frame 13	14	1	0	1	0	1	hsa-miR-197-3p	0.0039	0.0283	0.185	-0.12	-0.21	N/A
YME1L1	ENST00000326799.3	YME1-like 1 ATPase	477	2	1	0	1	0	hsa-miR-197-3p	0.0069	0.0495	0.3128	-0.12	-0.17	N/A
IL12RB1	ENST00000593993.2	interleukin 12 receptor, beta 1	5	1	0	1	0	0	hsa-miR-197-3p	0.0011	0.0082	0.0587	-0.12	-0.12	N/A
RAB27B	ENST00000262094.5	RAB27B, member RAS oncogene family	5	2	0	1	1	1	hsa-miR-197-3p	0.0078	0.0567	0.3678	-0.12	-0.12	N/A
POTEE	ENST00000358087.5	POTE ankyrin domain family, member E	5	1	0	0	1	4	hsa-miR-197-3p	0.0108	0.0785	0.5236	-0.12	-0.12	N/A
LGALS3BP	ENST00000591778.1	lectin, galactoside-binding, soluble, 3 binding protein	238	1	0	1	0	0	hsa-miR-197-3p	0.0007	0.0052	0.0379	-0.12	-0.12	N/A
DIP2C	ENST00000280886.6	DIP2 disco-interacting protein 2 homolog C (Drosophila)	359	2	0	2	0	0	hsa-miR-197-3p	0.006	0.044	0.2969	-0.12	-0.14	N/A
GNS	ENST00000418919.2	glucosamine (N-acetyl)-6-sulfatase	2435	2	0	1	1	0	hsa-miR-197-3p	0.0084	0.0612	0.4091	-0.12	-0.12	N/A
TSPAN3	ENST00000267970.4	tetraspanin 3	9328	3	0	2	1	1	hsa-miR-197-3p	0.0044	0.0322	0.2158	-0.12	-0.34	N/A
SLC35E3	ENST00000398004.2	solute carrier family 35, member E3	250	1	0	1	0	1	hsa-miR-197-3p	0.0035	0.0258	0.1816	-0.12	-0.21	N/A
ARL10	ENST00000310389.5	ADP-ribosylation factor-like 10	236	1	0	1	0	3	hsa-miR-197-3p	0.0117	0.0854	0.5785	-0.12	-0.12	N/A
HECA	ENST00000367658.2	headcase homolog (Drosophila)	783	1	1	0	0	1	hsa-miR-197-3p	0.02	0.1405	0.777	-0.12	-0.12	N/A
ST6GALNAC4	ENST00000335791.5	ST6 (alpha-N-acetyl-neuraminyl-2,3-beta-galactosyl-1,3)-N-acetylgalactosaminide alpha-2,6-sialyltransferase 4	178	1	0	0	1	0	hsa-miR-197-3p	0.0033	0.0239	0.1542	-0.12	-0.12	N/A
DUSP18	ENST00000403268.1	dual specificity phosphatase 18	491	1	0	0	1	0	hsa-miR-197-3p	0.0067	0.0475	0.2758	-0.12	-0.12	N/A
C11orf1	ENST00000260276.3	chromosome 11 open reading frame 1	18	3	1	1	1	0	hsa-miR-197-3p	0.0052	0.0366	0.2016	-0.12	-0.48	N/A
ITPKB	ENST00000272117.3	inositol-trisphosphate 3-kinase B	5	1	0	1	0	0	hsa-miR-197-3p	0.0095	0.069	0.4561	-0.12	-0.12	N/A
AL354993.1	ENST00000439873.2	Cell growth-inhibiting protein 7; HCG1784586; Uncharacterized protein	9	1	0	1	0	0	hsa-miR-197-3p	0.0054	0.038	0.2033	-0.12	-0.28	N/A
SMN2	ENST00000380743.4	survival of motor neuron 2, centromeric	5	1	0	1	0	0	hsa-miR-197-3p	0.0016	0.0115	0.0824	-0.12	-0.12	N/A
PPP3R2	ENST00000374806.1	protein phosphatase 3, regulatory subunit B, beta	5	1	0	1	0	1	hsa-miR-197-3p	0.0039	0.0283	0.1943	-0.12	-0.12	N/A
PIWIL1	ENST00000245255.3	piwi-like RNA-mediated gene silencing 1	5	1	0	0	1	0	hsa-miR-197-3p	0.0069	0.0503	0.3285	-0.12	-0.12	N/A
MAB21L1	ENST00000379919.4	mab-21-like 1 (C. elegans)	25	1	0	0	1	1	hsa-miR-197-3p	0.0032	0.0232	0.159	-0.12	-0.12	N/A
TMEM79	ENST00000295694.5	transmembrane protein 79	11	1	0	0	1	0	hsa-miR-197-3p	0.0022	0.016	0.1131	-0.12	-0.12	N/A
FRMPD3	ENST00000276185.4	FERM and PDZ domain containing 3	0	2	0	2	0	1	hsa-miR-197-3p	0.0074	0.0541	0.3631	-0.12	-0.12	N/A
C19orf59	ENST00000333598.3	chromosome 19 open reading frame 59	5	1	0	0	1	1	hsa-miR-197-3p	0.0048	0.0348	0.237	-0.12	-0.12	N/A
OSTM1	ENST00000193322.3	osteopetrosis associated transmembrane protein 1	63	1	0	1	0	0	hsa-miR-197-3p	0.0099	0.068	0.3386	-0.12	-0.17	N/A
SLC16A5	ENST00000580123.1	solute carrier family 16 (monocarboxylate transporter), member 5	26	1	0	1	0	0	hsa-miR-197-3p	0.0034	0.0244	0.1642	-0.12	-0.15	N/A
RSL1D1	ENST00000571133.1	ribosomal L1 domain containing 1	140	2	0	0	2	1	hsa-miR-197-3p	0.0075	0.0547	0.3734	-0.12	-0.14	N/A
PPIF	ENST00000394579.3	peptidylprolyl isomerase F	9304	1	0	0	1	3	hsa-miR-197-3p	0.0038	0.0275	0.191	-0.12	-0.23	N/A
TMEM56	ENST00000370203.4	transmembrane protein 56	113	2	0	0	2	0	hsa-miR-197-3p	0.0068	0.0496	0.3227	-0.12	-0.13	N/A
ZNF514	ENST00000295208.2	zinc finger protein 514	32	1	0	1	0	2	hsa-miR-197-3p	0.0051	0.0372	0.2416	-0.12	-0.15	N/A
ZNF112	ENST00000354340.4	zinc finger protein 112	20	1	0	0	1	0	hsa-miR-197-3p	0.0054	0.0392	0.2501	-0.12	-0.12	N/A
KIF14	ENST00000367350.4	kinesin family member 14	451	2	0	0	2	0	hsa-miR-197-3p	0.0082	0.0594	0.3855	-0.12	-0.12	N/A
IL1RN	ENST00000361779.3	interleukin 1 receptor antagonist	19	1	0	0	1	0	hsa-miR-197-3p	0.0039	0.028	0.1793	-0.12	-0.12	N/A
NBPF11	ENST00000604938.1	neuroblastoma breakpoint family, member 11	5	1	0	1	0	0	hsa-miR-197-3p	0.0038	0.0271	0.1709	-0.12	-0.12	N/A
FAM210A	ENST00000322247.3	family with sequence similarity 210, member A	222	1	0	1	0	1	hsa-miR-197-3p	0.0042	0.0301	0.1934	-0.12	-0.28	N/A
SLC30A7	ENST00000370112.4	solute carrier family 30 (zinc transporter), member 7	204	2	0	1	1	0	hsa-miR-197-3p	0.007	0.0482	0.2343	-0.12	-0.24	N/A
GPR82	ENST00000302548.4	G protein-coupled receptor 82	5	1	0	0	1	1	hsa-miR-197-3p	0.0058	0.0419	0.2819	-0.12	-0.12	N/A
SMN1	ENST00000506163.1	survival of motor neuron 1, telomeric	5	1	0	1	0	0	hsa-miR-197-3p	0.0016	0.0114	0.0817	-0.12	-0.12	N/A
TMEM63A	ENST00000366835.3	transmembrane protein 63A	117	1	0	1	0	0	hsa-miR-197-3p	0.0037	0.027	0.185	-0.12	-0.12	N/A
PCP4L1	ENST00000504449.1	Purkinje cell protein 4 like 1	23	2	0	0	2	0	hsa-miR-197-3p	0.0044	0.0319	0.2007	-0.12	-0.2	N/A
GAL3ST4	ENST00000423751.1	galactose-3-O-sulfotransferase 4	33	1	0	1	0	0	hsa-miR-197-3p	0.0009	0.0066	0.0469	-0.12	-0.14	N/A
NAALADL1	ENST00000339885.2	N-acetylated alpha-linked acidic dipeptidase-like 1	5	1	0	1	0	1	hsa-miR-197-3p	0.0037	0.0267	0.1748	-0.12	-0.12	N/A
RSRC2	ENST00000331738.7	arginine/serine-rich coiled-coil 2	320	1	0	1	0	0	hsa-miR-197-3p	0.001	0.0072	0.0515	-0.12	-0.17	N/A
RYBP	ENST00000477973.2	RING1 and YY1 binding protein	342	1	1	0	0	0	hsa-miR-197-3p	0.0107	0.076	0.4497	-0.12	-0.12	N/A
EIF3A	ENST00000369144.3	eukaryotic translation initiation factor 3, subunit A	638	1	0	1	0	0	hsa-miR-197-3p	0.0094	0.0676	0.4273	-0.12	-0.16	N/A
SCAMP1	ENST00000538629.1	secretory carrier membrane protein 1	816	3	0	1	2	2	hsa-miR-197-3p	0.0027	0.0198	0.1372	-0.12	-0.2	N/A
ZDHHC17	ENST00000426126.2	zinc finger, DHHC-type containing 17	117	2	0	0	2	0	hsa-miR-197-3p	0.0082	0.0595	0.3816	-0.12	-0.14	N/A
RRP7A	ENST00000323013.6	ribosomal RNA processing 7 homolog A (S. cerevisiae)	522	4	0	1	3	0	hsa-miR-197-3p	0.0046	0.0335	0.225	-0.12	-0.22	N/A
ALG1L	ENST00000340333.3	ALG1, chitobiosyldiphosphodolichol beta-mannosyltransferase-like	5	1	0	0	1	0	hsa-miR-197-3p	0.0015	0.0112	0.0812	-0.12	-0.12	N/A
ARHGAP17	ENST00000441763.2	Rho GTPase activating protein 17	1337	1	0	0	1	1	hsa-miR-197-3p	0.0047	0.0342	0.2274	-0.12	-0.12	N/A
ADORA1	ENST00000367235.1	adenosine A1 receptor	5	1	0	1	0	0	hsa-miR-197-3p	0.0034	0.025	0.1744	-0.12	-0.12	N/A
MBNL1	ENST00000357472.3	muscleblind-like splicing regulator 1	135	1	0	1	0	1	hsa-miR-197-3p	0.0098	0.0713	0.4743	-0.12	-0.12	N/A
OLA1	ENST00000284719.3	Obg-like ATPase 1	11	1	0	1	0	0	hsa-miR-197-3p	0.0024	0.0176	0.1169	-0.12	-0.26	N/A
UBE2J2	ENST00000347370.2	ubiquitin-conjugating enzyme E2, J2	3002	1	0	1	0	0	hsa-miR-197-3p	0.0032	0.0232	0.1438	-0.12	-0.15	N/A
SLC25A45	ENST00000527174.1	solute carrier family 25, member 45	67	1	0	0	1	2	hsa-miR-197-3p	0.0069	0.0501	0.3405	-0.12	-0.14	N/A
ZWINT	ENST00000373944.3	ZW10 interacting kinetochore protein	6608	2	0	1	1	1	hsa-miR-197-3p	0.0062	0.0442	0.27	-0.12	-0.31	N/A
BRWD3	ENST00000373275.4	bromodomain and WD repeat domain containing 3	506	1	0	1	0	0	hsa-miR-197-3p	0.0083	0.0604	0.3988	-0.12	-0.12	N/A
CYP4F2	ENST00000221700.6	cytochrome P450, family 4, subfamily F, polypeptide 2	5	2	0	0	2	0	hsa-miR-197-3p	0.0089	0.0634	0.3697	-0.12	-0.12	N/A
PNLIPRP3	ENST00000369230.3	pancreatic lipase-related protein 3	5	1	0	0	1	0	hsa-miR-197-3p	0.0049	0.0353	0.2248	-0.12	-0.12	N/A
SGMS1	ENST00000361781.2	sphingomyelin synthase 1	100	2	0	0	2	0	hsa-miR-197-3p	0.006	0.0432	0.2797	-0.12	-0.12	N/A
ATP5F1	ENST00000369722.3	ATP synthase, H+ transporting, mitochondrial Fo complex, subunit B1	347	3	1	2	0	2	hsa-miR-197-3p	0.0046	0.0324	0.1805	-0.12	-0.78	N/A
TRIM6	ENST00000278302.5	tripartite motif containing 6	302	1	0	1	0	0	hsa-miR-197-3p	0.0015	0.011	0.0758	-0.12	-0.12	N/A
DEFB132	ENST00000382376.3	defensin, beta 132	5	1	0	0	1	1	hsa-miR-197-3p	0.0073	0.0519	0.3057	-0.12	-0.12	N/A
TMEM41A	ENST00000296254.3	transmembrane protein 41A	382	1	0	0	1	0	hsa-miR-197-3p	0.0037	0.0266	0.1744	-0.12	-0.12	N/A
DPP3	ENST00000360510.2	dipeptidyl-peptidase 3	189	1	0	1	0	0	hsa-miR-197-3p	0.0027	0.0195	0.1366	-0.12	-0.12	N/A
RAPH1	ENST00000319170.5	Ras association (RalGDS/AF-6) and pleckstrin homology domains 1	126	3	0	1	2	0	hsa-miR-197-3p	0.0071	0.0506	0.3063	-0.12	-0.14	N/A
PIP4K2C	ENST00000354947.5	phosphatidylinositol-5-phosphate 4-kinase, type II, gamma	457	1	0	1	0	0	hsa-miR-197-3p	0.0045	0.0329	0.2255	-0.12	-0.12	N/A
PPP4R1L	ENST00000334187.8	protein phosphatase 4, regulatory subunit 1-like	27	2	0	1	1	1	hsa-miR-197-3p	0.0062	0.0453	0.3061	-0.12	-0.12	N/A
AKAP8	ENST00000269701.2	A kinase (PRKA) anchor protein 8	278	2	0	1	1	0	hsa-miR-197-3p	0.0023	0.0169	0.1165	-0.12	-0.17	N/A
TRPM8	ENST00000324695.4	transient receptor potential cation channel, subfamily M, member 8	5	1	0	0	1	0	hsa-miR-197-3p	0.0067	0.0486	0.3258	-0.12	-0.12	N/A
LYSMD1	ENST00000368908.5	LysM, putative peptidoglycan-binding, domain containing 1	67	1	0	1	0	0	hsa-miR-197-3p	0.0026	0.0191	0.1324	-0.12	-0.12	N/A
ARFRP1	ENST00000440854.1	ADP-ribosylation factor related protein 1	652	1	0	0	1	0	hsa-miR-197-3p	0.0056	0.0406	0.2555	-0.12	-0.12	N/A
SPRY3	ENST00000302805.2	sprouty homolog 3 (Drosophila)	5	2	0	1	1	2	hsa-miR-197-3p	0.0188	0.1358	0.8624	-0.12	-0.12	N/A
SLC44A4	ENST00000229729.6	solute carrier family 44, member 4	5	1	0	0	1	0	hsa-miR-197-3p	0.0031	0.0228	0.1539	-0.12	-0.12	N/A
TMEM26	ENST00000399298.3	transmembrane protein 26	10	1	0	0	1	2	hsa-miR-197-3p	0.0066	0.0473	0.2987	-0.12	-0.12	N/A
COX6B2	ENST00000590900.1	cytochrome c oxidase subunit VIb polypeptide 2 (testis)	5	1	0	0	1	1	hsa-miR-197-3p	0.002	0.015	0.1048	-0.11	-0.12	N/A
ZKSCAN1	ENST00000324306.6	zinc finger with KRAB and SCAN domains 1	1314	2	1	0	1	0	hsa-miR-197-3p	0.0114	0.0823	0.5358	-0.11	-0.12	N/A
GOLGB1	ENST00000340645.5	golgin B1	162	2	1	1	0	0	hsa-miR-197-3p	0.0073	0.053	0.3521	-0.11	-0.23	N/A
FOXH1	ENST00000377317.4	forkhead box H1	8	1	0	1	0	1	hsa-miR-197-3p	0.0055	0.0399	0.2631	-0.11	-0.19	N/A
MAPK1	ENST00000215832.6	mitogen-activated protein kinase 1	630	1	0	1	0	4	hsa-miR-197-3p	0.0028	0.0207	0.1465	-0.11	-0.19	N/A
MDH1B	ENST00000374412.3	malate dehydrogenase 1B, NAD (soluble)	20	1	1	0	0	0	hsa-miR-197-3p	0.0036	0.0254	0.1464	-0.11	-0.3	N/A
TXNRD3NB	ENST00000383572.2	thioredoxin reductase 3 neighbor	10	1	1	0	0	2	hsa-miR-197-3p	0.0083	0.0561	0.2643	-0.11	-0.23	N/A
ZNF517	ENST00000359971.3	zinc finger protein 517	20	1	0	0	1	1	hsa-miR-197-3p	0.0061	0.0448	0.3007	-0.11	-0.12	N/A
USP11	ENST00000377107.2	ubiquitin specific peptidase 11	1587	1	0	1	0	0	hsa-miR-197-3p	0.0024	0.0173	0.122	-0.11	-0.12	N/A
KCNK2	ENST00000444842.2	potassium channel, subfamily K, member 2	258	1	0	1	0	0	hsa-miR-197-3p	0.005	0.0358	0.2201	-0.11	-0.14	N/A
HMGN2	ENST00000361427.5	high mobility group nucleosomal binding domain 2	184	1	0	0	1	1	hsa-miR-197-3p	0.0038	0.0281	0.1916	-0.11	-0.12	N/A
DROSHA	ENST00000511367.2	drosha, ribonuclease type III	3272	1	0	0	1	0	hsa-miR-197-3p	0.0017	0.0125	0.0864	-0.11	-0.13	N/A
CCNJL	ENST00000393977.3	cyclin J-like	66	1	1	0	0	1	hsa-miR-197-3p	0.0055	0.0383	0.207	-0.11	-0.23	N/A
KLRB1	ENST00000229402.3	killer cell lectin-like receptor subfamily B, member 1	5	1	0	0	1	0	hsa-miR-197-3p	0.0026	0.0192	0.1265	-0.11	-0.11	N/A
TMEM105	ENST00000332900.1	transmembrane protein 105	5	2	0	1	1	0	hsa-miR-197-3p	0.004	0.0293	0.2058	-0.11	-0.11	N/A
MRI1	ENST00000319545.8	methylthioribose-1-phosphate isomerase 1	851	1	0	0	1	0	hsa-miR-197-3p	0.0045	0.0323	0.2106	-0.11	-0.11	N/A
HSPA6	ENST00000309758.4	heat shock 70kDa protein 6 (HSP70B')	27	1	0	1	0	0	hsa-miR-197-3p	0.0047	0.0334	0.2029	-0.11	-0.14	N/A
ELOVL4	ENST00000369816.4	ELOVL fatty acid elongase 4	129	1	0	0	1	1	hsa-miR-197-3p	0.006	0.0431	0.2674	-0.11	-0.12	N/A
ARRB1	ENST00000420843.2	arrestin, beta 1	598	3	1	1	1	1	hsa-miR-197-3p	0.0064	0.0464	0.2972	-0.11	-0.26	N/A
P2RY10	ENST00000171757.2	purinergic receptor P2Y, G-protein coupled, 10	5	3	0	2	1	0	hsa-miR-197-3p	0.0047	0.0334	0.2036	-0.11	-0.51	N/A
TSHZ2	ENST00000371497.5	teashirt zinc finger homeobox 2	351	2	0	1	1	0	hsa-miR-197-3p	0.0217	0.1544	0.9075	-0.11	-0.11	N/A
ATPAF1	ENST00000576409.1	ATP synthase mitochondrial F1 complex assembly factor 1	1637	1	0	1	0	0	hsa-miR-197-3p	0.0038	0.0276	0.1719	-0.11	-0.13	N/A
TIRAP	ENST00000392679.1	toll-interleukin 1 receptor (TIR) domain containing adaptor protein	82	2	0	0	2	0	hsa-miR-197-3p	0.006	0.044	0.2955	-0.11	-0.21	N/A
AL021546.6	ENST00000551806.1	Glutamyl-tRNA(Gln) amidotransferase subunit C, mitochondrial	781	2	0	1	1	0	hsa-miR-197-3p	0.0061	0.0443	0.3035	-0.11	-0.16	N/A
STX6	ENST00000258301.5	syntaxin 6	348	1	0	1	0	0	hsa-miR-197-3p	0.0047	0.0336	0.2072	-0.11	-0.24	N/A
BLOC1S2	ENST00000441611.1	biogenesis of lysosomal organelles complex-1, subunit 2	83	1	0	0	1	0	hsa-miR-197-3p	0.006	0.0429	0.2447	-0.11	-0.15	N/A
NASP	ENST00000350030.3	nuclear autoantigenic sperm protein (histone-binding)	8	1	0	0	1	0	hsa-miR-197-3p	0.0093	0.0671	0.4197	-0.11	-0.11	N/A
AC140481.2	ENST00000409982.1	Uncharacterized protein	5	1	0	0	1	0	hsa-miR-197-3p	0.0019	0.0136	0.0923	-0.11	-0.11	N/A
UTS2B	ENST00000340524.5	urotensin 2B	13	1	0	1	0	0	hsa-miR-197-3p	0.0019	0.0136	0.0927	-0.11	-0.11	N/A
FBLN5	ENST00000267620.10	fibulin 5	146	1	0	0	1	0	hsa-miR-197-3p	0.0052	0.0372	0.2254	-0.11	-0.11	N/A
RP11-429E11.3	ENST00000317652.1	Uncharacterized protein	5	1	0	0	1	0	hsa-miR-197-3p	0.0032	0.0237	0.1638	-0.11	-0.11	N/A
SLC6A16	ENST00000454748.3	solute carrier family 6, member 16	17	1	0	0	1	1	hsa-miR-197-3p	0.0066	0.0476	0.2938	-0.11	-0.11	N/A
UCHL1	ENST00000284440.4	ubiquitin carboxyl-terminal esterase L1 (ubiquitin thiolesterase)	21879	1	0	0	1	0	hsa-miR-197-3p	0.0029	0.0214	0.1475	-0.11	-0.11	N/A
PIGL	ENST00000225609.5	phosphatidylinositol glycan anchor biosynthesis, class L	45	1	1	0	0	0	hsa-miR-197-3p	0.0086	0.0577	0.2626	-0.11	-0.27	N/A
UTP6	ENST00000261708.4	UTP6, small subunit (SSU) processome component, homolog (yeast)	125	2	0	1	1	1	hsa-miR-197-3p	0.0056	0.0407	0.2642	-0.11	-0.31	N/A
ZBED4	ENST00000216268.5	zinc finger, BED-type containing 4	2276	1	0	0	1	2	hsa-miR-197-3p	0.0094	0.0669	0.3989	-0.11	-0.11	N/A
PACS1	ENST00000320580.4	phosphofurin acidic cluster sorting protein 1	87	2	0	0	2	3	hsa-miR-197-3p	0.0067	0.0488	0.3375	-0.11	-0.15	N/A
ONECUT2	ENST00000491143.2	one cut homeobox 2	847	2	0	2	0	3	hsa-miR-197-3p	0.0133	0.0955	0.5965	-0.11	-0.12	N/A
RBM38	ENST00000440234.2	RNA binding motif protein 38	18	1	0	1	0	0	hsa-miR-197-3p	0.0005	0.0039	0.0283	-0.11	-0.11	N/A
MEPE	ENST00000424957.3	matrix extracellular phosphoglycoprotein	5	1	0	0	1	0	hsa-miR-197-3p	0.0047	0.0339	0.2206	-0.11	-0.11	N/A
KIAA0247	ENST00000342745.4	KIAA0247	161	3	0	1	2	1	hsa-miR-197-3p	0.0123	0.088	0.5406	-0.11	-0.11	N/A
C1orf145	ENST00000295012.5	chromosome 1 open reading frame 145	5	1	0	0	1	0	hsa-miR-197-3p	0.0043	0.0311	0.2015	-0.11	-0.11	N/A
SLC6A2	ENST00000219833.8	solute carrier family 6 (neurotransmitter transporter), member 2	5	1	0	0	1	0	hsa-miR-197-3p	0.0047	0.0342	0.2317	-0.11	-0.11	N/A
ZBBX	ENST00000392766.2	zinc finger, B-box domain containing	5	1	0	0	1	0	hsa-miR-197-3p	0.0063	0.0448	0.2644	-0.11	-0.11	N/A
SYT15	ENST00000374323.4	synaptotagmin XV	5	2	1	0	1	0	hsa-miR-197-3p	0.0151	0.1068	0.6172	-0.11	-0.11	N/A
SLC25A41	ENST00000321510.6	solute carrier family 25, member 41	5	1	0	0	1	0	hsa-miR-197-3p	0.0044	0.0321	0.2129	-0.11	-0.11	N/A
KIAA1614	ENST00000367588.4	KIAA1614	5	3	0	1	2	0	hsa-miR-197-3p	0.0182	0.1313	0.8376	-0.11	-0.11	N/A
TMEM63C	ENST00000298351.4	transmembrane protein 63C	13	1	0	1	0	1	hsa-miR-197-3p	0.0066	0.0484	0.3246	-0.11	-0.11	N/A
PROX1	ENST00000366958.4	prospero homeobox 1	131	2	0	1	1	0	hsa-miR-197-3p	0.0154	0.1096	0.6519	-0.11	-0.12	N/A
CTSS	ENST00000368985.3	cathepsin S	284	1	0	0	1	1	hsa-miR-197-3p	0.0037	0.0269	0.1854	-0.11	-0.14	N/A
LYPD6	ENST00000334166.4	LY6/PLAUR domain containing 6	261	1	0	1	0	1	hsa-miR-197-3p	0.0045	0.0331	0.2248	-0.11	-0.11	N/A
ZNF441	ENST00000357901.4	zinc finger protein 441	5	2	0	0	2	0	hsa-miR-197-3p	0.0101	0.072	0.4229	-0.11	-0.11	N/A
CD68	ENST00000250092.6	CD68 molecule	267	1	0	0	1	0	hsa-miR-197-3p	0.0026	0.0186	0.1265	-0.11	-0.11	N/A
KCTD21	ENST00000340067.3	potassium channel tetramerization domain containing 21	90	2	0	1	1	1	hsa-miR-197-3p	0.0049	0.0359	0.2429	-0.11	-0.11	N/A
TATDN2	ENST00000448281.2	TatD DNase domain containing 2	894	1	0	0	1	0	hsa-miR-197-3p	0.0073	0.0535	0.3608	-0.11	-0.11	N/A
ATXN3	ENST00000545170.1	ataxin 3	115	5	0	1	4	1	hsa-miR-197-3p	0.0111	0.0806	0.5259	-0.11	-0.15	N/A
FUT11	ENST00000394790.1	fucosyltransferase 11 (alpha (1,3) fucosyltransferase)	622	1	1	0	0	3	hsa-miR-197-3p	0.0078	0.0567	0.3708	-0.11	-0.13	N/A
NDE1	ENST00000396353.2	nudE neurodevelopment protein 1	25	2	1	0	1	0	hsa-miR-197-3p	0.0051	0.0369	0.2529	-0.11	-0.5	N/A
GJB4	ENST00000339480.1	gap junction protein, beta 4, 30.3kDa	5	1	0	1	0	0	hsa-miR-197-3p	0.0026	0.0189	0.1334	-0.11	-0.11	N/A
SH2D1A	ENST00000371139.4	SH2 domain containing 1A	5	1	0	0	1	0	hsa-miR-197-3p	0.0053	0.0381	0.2263	-0.11	-0.11	N/A
AC112693.2	ENST00000599897.1		5	1	0	0	1	0	hsa-miR-197-3p	0.0038	0.0281	0.191	-0.11	-0.11	N/A
ARMC5	ENST00000457010.2	armadillo repeat containing 5	376	1	0	1	0	0	hsa-miR-197-3p	0.0084	0.0603	0.3753	-0.11	-0.11	N/A
ZBTB34	ENST00000319119.4	zinc finger and BTB domain containing 34	726	1	0	1	0	1	hsa-miR-197-3p	0.0074	0.0537	0.3624	-0.11	-0.11	N/A
IL10	ENST00000423557.1	interleukin 10	5	1	0	0	1	0	hsa-miR-197-3p	0.0038	0.0273	0.1769	-0.11	-0.11	N/A
CAMKMT	ENST00000378494.3	calmodulin-lysine N-methyltransferase	18	1	0	0	1	0	hsa-miR-197-3p	0.0023	0.0167	0.1158	-0.11	-0.11	N/A
CSNK1E	ENST00000405675.3	casein kinase 1, epsilon	3032	1	0	0	1	0	hsa-miR-197-3p	0.003	0.0219	0.1491	-0.11	-0.11	N/A
IYD	ENST00000344419.3	iodotyrosine deiodinase	5	2	0	0	2	3	hsa-miR-197-3p	0.0196	0.1415	0.9099	-0.11	-0.11	N/A
OCRL	ENST00000371113.4	oculocerebrorenal syndrome of Lowe	818	1	0	1	0	0	hsa-miR-197-3p	0.0052	0.0375	0.231	-0.11	-0.11	N/A
TRIM35	ENST00000305364.4	tripartite motif containing 35	470	2	0	2	0	0	hsa-miR-197-3p	0.0037	0.0269	0.1839	-0.11	-0.23	N/A
RDX	ENST00000343115.4	radixin	44	1	0	0	1	1	hsa-miR-197-3p	0.0053	0.038	0.2383	-0.11	-0.13	N/A
ZSWIM1	ENST00000372523.1	zinc finger, SWIM-type containing 1	72	1	0	1	0	0	hsa-miR-197-3p	0.0023	0.0169	0.1153	-0.11	-0.12	N/A
HOXA4	ENST00000360046.5	homeobox A4	55	1	0	0	1	0	hsa-miR-197-3p	0.0031	0.0226	0.1469	-0.11	-0.12	N/A
FAM84A	ENST00000295092.2	family with sequence similarity 84, member A	69	2	1	1	0	1	hsa-miR-197-3p	0.0033	0.024	0.1575	-0.11	-0.4	N/A
DCTN4	ENST00000447998.2	dynactin 4 (p62)	153	2	0	1	1	0	hsa-miR-197-3p	0.0032	0.0234	0.1597	-0.11	-0.12	N/A
ADIPOR2	ENST00000357103.4	adiponectin receptor 2	138	1	0	1	0	0	hsa-miR-197-3p	0.0067	0.0483	0.3132	-0.11	-0.12	N/A
ZNF146	ENST00000443387.2	zinc finger protein 146	3086	2	0	0	2	0	hsa-miR-197-3p	0.004	0.0287	0.1794	-0.11	-0.18	N/A
BOD1	ENST00000311086.4	biorientation of chromosomes in cell division 1	1465	1	0	0	1	0	hsa-miR-197-3p	0.0015	0.0108	0.0755	-0.11	-0.11	N/A
ELMO1	ENST00000341056.3	engulfment and cell motility 1	118	1	0	0	1	0	hsa-miR-197-3p	0.0085	0.061	0.3774	-0.11	-0.11	N/A
BIRC2	ENST00000227758.2	baculoviral IAP repeat containing 2	36	1	0	0	1	0	hsa-miR-197-3p	0.002	0.0148	0.1037	-0.11	-0.11	N/A
RNF222	ENST00000344001.3	ring finger protein 222	5	1	0	0	1	1	hsa-miR-197-3p	0.0065	0.0474	0.3168	-0.11	-0.11	N/A
FAM169A	ENST00000380515.3	family with sequence similarity 169, member A	90	1	0	0	1	2	hsa-miR-197-3p	0.0077	0.0555	0.3518	-0.11	-0.11	N/A
GRIN3A	ENST00000361820.3	glutamate receptor, ionotropic, N-methyl-D-aspartate 3A	5	2	1	1	0	0	hsa-miR-197-3p	0.0143	0.1029	0.6313	-0.11	-0.11	N/A
REXO1L1	ENST00000379010.2	REX1, RNA exonuclease 1 homolog (S. cerevisiae)-like 1	5	4	1	1	2	1	hsa-miR-197-3p	0.025	0.1743	0.9592	-0.11	-0.11	N/A
RPAP2	ENST00000610020.1	RNA polymerase II associated protein 2	222	2	1	1	0	2	hsa-miR-197-3p	0.0023	0.0167	0.1068	-0.11	-0.18	N/A
INPP5B	ENST00000373027.1	inositol polyphosphate-5-phosphatase, 75kDa	12	1	0	1	0	0	hsa-miR-197-3p	0.0052	0.0379	0.2403	-0.11	-0.14	N/A
NAGA	ENST00000396398.3	N-acetylgalactosaminidase, alpha-	841	1	0	1	0	1	hsa-miR-197-3p	0.0054	0.0386	0.2337	-0.11	-0.14	N/A
C3orf36	ENST00000408895.2	chromosome 3 open reading frame 36	8	2	0	2	0	0	hsa-miR-197-3p	0.0067	0.0476	0.2883	-0.11	-0.3	N/A
SMIM14	ENST00000295958.5	small integral membrane protein 14	601	2	0	0	2	2	hsa-miR-197-3p	0.0075	0.0552	0.3791	-0.11	-0.13	N/A
INHBA	ENST00000242208.4	inhibin, beta A	1260	1	0	1	0	0	hsa-miR-197-3p	0.0042	0.0303	0.2009	-0.11	-0.14	N/A
UBE2QL1	ENST00000399816.3	ubiquitin-conjugating enzyme E2Q family-like 1	10	1	0	0	1	3	hsa-miR-197-3p	0.0041	0.0303	0.2133	-0.11	-0.17	N/A
PEX26	ENST00000329627.7	peroxisomal biogenesis factor 26	157	5	0	0	5	7	hsa-miR-197-3p	0.0092	0.0671	0.4679	-0.11	-0.29	N/A
PTAFR	ENST00000373857.3	platelet-activating factor receptor	5	1	1	0	0	1	hsa-miR-197-3p	0.0084	0.0601	0.3606	-0.11	-0.11	N/A
CHD2	ENST00000394196.4	chromodomain helicase DNA binding protein 2	1237	4	1	1	2	0	hsa-miR-197-3p	0.017	0.1228	0.7964	-0.11	-0.11	N/A
FAM228B	ENST00000407625.1	family with sequence similarity 228, member B	351	1	0	0	1	0	hsa-miR-197-3p	0.0036	0.0261	0.1814	-0.11	-0.11	N/A
DDX55	ENST00000238146.4	DEAD (Asp-Glu-Ala-Asp) box polypeptide 55	152	1	0	0	1	0	hsa-miR-197-3p	0.0045	0.0329	0.2118	-0.11	-0.11	N/A
KCNC3	ENST00000376959.2	potassium voltage-gated channel, Shaw-related subfamily, member 3	5	3	0	1	2	0	hsa-miR-197-3p	0.0078	0.0566	0.3589	-0.11	-0.11	N/A
SLC35B4	ENST00000378509.4	solute carrier family 35 (UDP-xylose/UDP-N-acetylglucosamine transporter), member B4	899	2	0	1	1	0	hsa-miR-197-3p	0.006	0.0435	0.295	-0.11	-0.11	N/A
VAT1	ENST00000355653.3	vesicle amine transport 1	2844	1	0	1	0	0	hsa-miR-197-3p	0.0033	0.0243	0.1629	-0.11	-0.11	N/A
DKFZP667F0711	ENST00000391437.1		5	1	0	0	1	0	hsa-miR-197-3p	0.004	0.0291	0.1865	-0.11	-0.11	N/A
CHRNA2	ENST00000407991.1	cholinergic receptor, nicotinic, alpha 2 (neuronal)	5	1	0	1	0	0	hsa-miR-197-3p	0.0036	0.0261	0.1794	-0.11	-0.11	N/A
SIRPB2	ENST00000359801.3	signal-regulatory protein beta 2	5	1	0	0	1	0	hsa-miR-197-3p	0.0043	0.0314	0.2087	-0.11	-0.11	N/A
RND2	ENST00000544533.1	Rho family GTPase 2	26	1	0	1	0	1	hsa-miR-197-3p	0.0054	0.0393	0.263	-0.11	-0.11	N/A
FZD10	ENST00000539839.1	frizzled family receptor 10	36	1	0	0	1	0	hsa-miR-197-3p	0.0032	0.0235	0.1646	-0.11	-0.11	N/A
PI4K2B	ENST00000264864.6	phosphatidylinositol 4-kinase type 2 beta	931	2	0	1	1	0	hsa-miR-197-3p	0.0023	0.0165	0.11	-0.11	-0.15	N/A
CDKN2AIP	ENST00000302350.4	CDKN2A interacting protein	2313	1	0	0	1	1	hsa-miR-197-3p	0.0029	0.021	0.1451	-0.11	-0.15	N/A
CATSPERG	ENST00000215069.4	catsper channel auxiliary subunit gamma	5	1	1	0	0	3	hsa-miR-197-3p	0.0081	0.0592	0.4087	-0.11	-0.11	N/A
NOL4	ENST00000261592.5	nucleolar protein 4	12	1	0	0	1	0	hsa-miR-197-3p	0.0062	0.0442	0.2559	-0.11	-0.11	N/A
ZNF551	ENST00000282296.5	zinc finger protein 551	49	2	0	0	2	1	hsa-miR-197-3p	0.0195	0.1409	0.897	-0.11	-0.11	N/A
TBCCD1	ENST00000424280.1	TBCC domain containing 1	707	1	0	0	1	0	hsa-miR-197-3p	0.0033	0.0238	0.1552	-0.11	-0.11	N/A
MYOZ3	ENST00000297130.4	myozenin 3	8	1	0	1	0	0	hsa-miR-197-3p	0.0032	0.0231	0.1555	-0.11	-0.11	N/A
KLHL18	ENST00000232766.5	kelch-like family member 18	74	3	0	1	2	2	hsa-miR-197-3p	0.008	0.0586	0.4029	-0.11	-0.17	N/A
SCAND3	ENST00000452236.2	SCAN domain containing 3	13	1	0	1	0	0	hsa-miR-197-3p	0.0092	0.0657	0.3942	-0.11	-0.21	N/A
FAM175B	ENST00000298492.5	family with sequence similarity 175, member B	525	3	0	0	3	0	hsa-miR-197-3p	0.0036	0.026	0.1756	-0.11	-0.19	N/A
NUDT16	ENST00000359850.3	nudix (nucleoside diphosphate linked moiety X)-type motif 16	622	4	0	3	1	1	hsa-miR-197-3p	0.0057	0.0415	0.2716	-0.11	-0.27	N/A
GOPC	ENST00000368498.2	golgi-associated PDZ and coiled-coil motif containing	451	1	0	1	0	1	hsa-miR-197-3p	0.0035	0.0256	0.1757	-0.11	-0.18	N/A
ZNF563	ENST00000293725.5	zinc finger protein 563	5	1	0	0	1	0	hsa-miR-197-3p	0.0064	0.0458	0.2703	-0.1	-0.1	N/A
DCT	ENST00000377028.5	dopachrome tautomerase	5	1	1	0	0	1	hsa-miR-197-3p	0.0118	0.0815	0.4106	-0.1	-0.1	N/A
SV2A	ENST00000369146.3	synaptic vesicle glycoprotein 2A	10	2	0	1	1	0	hsa-miR-197-3p	0.0058	0.0426	0.2868	-0.1	-0.1	N/A
SLC22A7	ENST00000372589.3	solute carrier family 22 (organic anion transporter), member 7	20	1	0	1	0	0	hsa-miR-197-3p	0.0043	0.0311	0.198	-0.1	-0.1	N/A
STAG1	ENST00000383202.2	stromal antigen 1	94	1	0	0	1	0	hsa-miR-197-3p	0.0108	0.0785	0.5257	-0.1	-0.1	N/A
HNF4A	ENST00000316099.4	hepatocyte nuclear factor 4, alpha	915	1	0	1	0	1	hsa-miR-197-3p	0.0059	0.043	0.2876	-0.1	-0.1	N/A
ABRA	ENST00000311955.3	actin-binding Rho activating protein	5	1	0	0	1	0	hsa-miR-197-3p	0.0034	0.0245	0.1565	-0.1	-0.1	N/A
KRTAP5-2	ENST00000412090.1	keratin associated protein 5-2	5	1	0	0	1	0	hsa-miR-197-3p	0.001	0.0073	0.0519	-0.1	-0.1	N/A
EFNA5	ENST00000333274.6	ephrin-A5	225	1	0	0	1	2	hsa-miR-197-3p	0.0116	0.0839	0.5305	-0.1	-0.11	N/A
MAFF	ENST00000338483.2	v-maf avian musculoaponeurotic fibrosarcoma oncogene homolog F	160	1	0	0	1	0	hsa-miR-197-3p	0.0035	0.0258	0.1722	-0.1	-0.11	N/A
AS3MT	ENST00000369880.3	arsenic (+3 oxidation state) methyltransferase	379	2	0	0	2	1	hsa-miR-197-3p	0.005	0.0364	0.2483	-0.1	-0.18	N/A
TGFBR2	ENST00000359013.4	transforming growth factor, beta receptor II (70/80kDa)	2168	2	1	1	0	1	hsa-miR-197-3p	0.0031	0.0222	0.1458	-0.1	-0.22	N/A
ZFX	ENST00000539115.1	zinc finger protein, X-linked	583	1	1	0	0	1	hsa-miR-197-3p	0.0179	0.1143	0.4447	-0.1	-0.18	N/A
ROBO1	ENST00000436010.2	roundabout, axon guidance receptor, homolog 1 (Drosophila)	546	1	0	0	1	1	hsa-miR-197-3p	0.0087	0.0632	0.4146	-0.1	-0.17	N/A
MED16	ENST00000269814.4	mediator complex subunit 16	3677	1	0	1	0	4	hsa-miR-197-3p	0.0025	0.0183	0.1267	-0.1	-0.14	N/A
SIK2	ENST00000304987.3	salt-inducible kinase 2	378	2	0	1	1	3	hsa-miR-197-3p	0.0091	0.0659	0.4213	-0.1	-0.6	N/A
CLASP2	ENST00000539981.1	cytoplasmic linker associated protein 2	554	2	0	1	1	2	hsa-miR-197-3p	0.007	0.0513	0.351	-0.1	-0.11	N/A
NR2F1	ENST00000327111.3	nuclear receptor subfamily 2, group F, member 1	26	1	0	0	1	0	hsa-miR-197-3p	0.0025	0.0182	0.1207	-0.1	-0.1	N/A
KRTAP5-10	ENST00000398531.1	keratin associated protein 5-10	5	1	0	0	1	0	hsa-miR-197-3p	0.0005	0.0039	0.0284	-0.1	-0.1	N/A
GRK1	ENST00000335678.6	G protein-coupled receptor kinase 1	5	1	0	1	0	2	hsa-miR-197-3p	0.0083	0.0594	0.3673	-0.1	-0.1	N/A
GJA5	ENST00000271348.2	gap junction protein, alpha 5, 40kDa	5	1	0	1	0	2	hsa-miR-197-3p	0.0042	0.0303	0.206	-0.1	-0.1	N/A
ANKRD36	ENST00000357042.4	ankyrin repeat domain 36	5	1	0	0	1	0	hsa-miR-197-3p	0.0047	0.0339	0.2164	-0.1	-0.1	N/A
RALA	ENST00000005257.2	v-ral simian leukemia viral oncogene homolog A (ras related)	21	1	0	1	0	2	hsa-miR-197-3p	0.0061	0.0445	0.2962	-0.1	-0.21	N/A
FAM84B	ENST00000304916.3	family with sequence similarity 84, member B	45	2	0	0	2	2	hsa-miR-197-3p	0.008	0.0577	0.3708	-0.1	-0.1	N/A
MYADM	ENST00000391770.4	myeloid-associated differentiation marker	3436	2	0	0	2	0	hsa-miR-197-3p	0.0035	0.0255	0.1742	-0.1	-0.18	N/A
RCOR1	ENST00000262241.6	REST corepressor 1	403	1	1	0	0	0	hsa-miR-197-3p	0.0042	0.0301	0.176	-0.1	-0.17	N/A
LYPD5	ENST00000377950.3	LY6/PLAUR domain containing 5	9	1	0	1	0	0	hsa-miR-197-3p	0.0037	0.0272	0.1782	-0.1	-0.19	N/A
NLRP12	ENST00000324134.6	NLR family, pyrin domain containing 12	5	2	0	0	2	0	hsa-miR-197-3p	0.0041	0.0296	0.1963	-0.1	-0.18	N/A
MBP	ENST00000397863.1	myelin basic protein	96	1	0	0	1	1	hsa-miR-197-3p	0.01	0.0724	0.461	-0.1	-0.11	N/A
LAMC2	ENST00000264144.4	laminin, gamma 2	21	1	0	1	0	0	hsa-miR-197-3p	0.0062	0.0446	0.2907	-0.1	-0.1	N/A
HEPACAM	ENST00000298251.4	hepatic and glial cell adhesion molecule	5	2	0	1	1	0	hsa-miR-197-3p	0.0092	0.0669	0.4353	-0.1	-0.1	N/A
PIPOX	ENST00000323372.4	pipecolic acid oxidase	30	1	0	0	1	0	hsa-miR-197-3p	0.0051	0.0376	0.2611	-0.1	-0.1	N/A
NBPF12	ENST00000446760.2	neuroblastoma breakpoint family, member 12	5	1	0	1	0	0	hsa-miR-197-3p	0.0034	0.0249	0.1586	-0.1	-0.1	N/A
NT5C3B	ENST00000269534.8	5'-nucleotidase, cytosolic IIIB	425	2	0	1	1	0	hsa-miR-197-3p	0.0016	0.012	0.0861	-0.1	-0.1	N/A
TMEM8A	ENST00000431232.2	transmembrane protein 8A	2174	2	0	1	1	0	hsa-miR-197-3p	0.0025	0.0182	0.1233	-0.1	-0.24	N/A
MAPT	ENST00000344290.5	microtubule-associated protein tau	11	1	0	1	0	0	hsa-miR-197-3p	0.0084	0.0609	0.4015	-0.1	-0.1	N/A
TXNRD1	ENST00000378070.4	thioredoxin reductase 1	1255	1	0	0	1	0	hsa-miR-197-3p	0.0071	0.0511	0.317	-0.1	-0.1	N/A
GJA1	ENST00000282561.3	gap junction protein, alpha 1, 43kDa	1732	1	0	0	1	0	hsa-miR-197-3p	0.0032	0.0233	0.1626	-0.1	-0.1	N/A
CPSF2	ENST00000298875.4	cleavage and polyadenylation specific factor 2, 100kDa	945	2	0	2	0	1	hsa-miR-197-3p	0.0057	0.0414	0.2737	-0.1	-0.22	N/A
CDKN2B	ENST00000380142.4	cyclin-dependent kinase inhibitor 2B (p15, inhibits CDK4)	373	1	0	0	1	0	hsa-miR-197-3p	0.0044	0.0321	0.2192	-0.1	-0.1	N/A
ALKBH4	ENST00000292566.3	alkB, alkylation repair homolog 4 (E. coli)	54	1	0	1	0	0	hsa-miR-197-3p	0.0027	0.0199	0.1359	-0.1	-0.12	N/A
CASP10	ENST00000360132.3	caspase 10, apoptosis-related cysteine peptidase	55	1	0	1	0	1	hsa-miR-197-3p	0.0047	0.0345	0.2421	-0.1	-0.11	N/A
TRDMT1	ENST00000377799.3	tRNA aspartic acid methyltransferase 1	248	2	0	0	2	0	hsa-miR-197-3p	0.0024	0.0179	0.1207	-0.1	-0.11	N/A
JAM2	ENST00000480456.1	junctional adhesion molecule 2	41	2	1	1	0	0	hsa-miR-197-3p	0.0072	0.0516	0.3023	-0.1	-0.15	N/A
HABP4	ENST00000375251.3	hyaluronan binding protein 4	467	1	0	0	1	2	hsa-miR-197-3p	0.0089	0.0648	0.4313	-0.1	-0.12	N/A
UCHL5	ENST00000367455.4	ubiquitin carboxyl-terminal hydrolase L5	1150	1	0	1	0	2	hsa-miR-197-3p	0.0036	0.0261	0.1607	-0.1	-0.2	N/A
BIVM	ENST00000448849.2	basic, immunoglobulin-like variable motif containing	440	1	0	0	1	1	hsa-miR-197-3p	0.0041	0.0297	0.1992	-0.1	-0.11	N/A
KCNMB1	ENST00000274629.4	potassium large conductance calcium-activated channel, subfamily M, beta member 1	5	1	0	0	1	1	hsa-miR-197-3p	0.0074	0.0539	0.3655	-0.1	-0.1	N/A
ADRB1	ENST00000369295.2	adrenoceptor beta 1	12	1	0	0	1	0	hsa-miR-197-3p	0.0044	0.0321	0.2237	-0.1	-0.1	N/A
CPLX2	ENST00000359546.4	complexin 2	5	1	0	1	0	4	hsa-miR-197-3p	0.0074	0.0538	0.369	-0.1	-0.1	N/A
ZBP1	ENST00000371173.3	Z-DNA binding protein 1	5	1	0	0	1	0	hsa-miR-197-3p	0.0036	0.0261	0.1706	-0.1	-0.1	N/A
CYP4F31P	ENST00000416266.1	cytochrome P450, family 4, subfamily F, polypeptide 31, pseudogene	5	1	0	0	1	0	hsa-miR-197-3p	0.0043	0.0315	0.2055	-0.1	-0.1	N/A
PCDH19	ENST00000420881.2	protocadherin 19	7	2	0	1	1	0	hsa-miR-197-3p	0.0077	0.0558	0.3612	-0.1	-0.1	N/A
URM1	ENST00000372850.1	ubiquitin related modifier 1	345	1	0	0	1	0	hsa-miR-197-3p	0.0025	0.0185	0.1301	-0.1	-0.1	N/A
TMED10	ENST00000303575.4	transmembrane emp24-like trafficking protein 10 (yeast)	1753	1	1	0	0	2	hsa-miR-197-3p	0.0046	0.0333	0.2189	-0.1	-0.26	N/A
PCYT1A	ENST00000292823.2	phosphate cytidylyltransferase 1, choline, alpha	731	1	1	0	0	1	hsa-miR-197-3p	0.0072	0.0516	0.3284	-0.1	-0.13	N/A
CMBL	ENST00000296658.3	carboxymethylenebutenolidase homolog (Pseudomonas)	2602	2	0	0	2	2	hsa-miR-197-3p	0.0035	0.0256	0.1761	-0.1	-0.2	N/A
ZFAND4	ENST00000344646.5	zinc finger, AN1-type domain 4	74	2	1	0	1	0	hsa-miR-197-3p	0.0033	0.0239	0.1581	-0.1	-0.39	N/A
SH3BGRL2	ENST00000369838.4	SH3 domain binding glutamic acid-rich protein like 2	32	2	0	0	2	0	hsa-miR-197-3p	0.0037	0.0272	0.1886	-0.1	-0.2	N/A
ULBP3	ENST00000367339.2	UL16 binding protein 3	64	1	0	1	0	0	hsa-miR-197-3p	0.002	0.0142	0.0936	-0.1	-0.16	N/A
AC007390.5	ENST00000402297.1	HCG1988162; Uncharacterized protein	223	2	0	0	2	0	hsa-miR-197-3p	0.0049	0.036	0.2424	-0.1	-0.1	N/A
CD38	ENST00000226279.3	CD38 molecule	23	3	0	2	1	0	hsa-miR-197-3p	0.0068	0.0481	0.2781	-0.1	-0.38	N/A
PHLDA1	ENST00000602540.1	pleckstrin homology-like domain, family A, member 1	3907	1	0	0	1	1	hsa-miR-197-3p	0.0047	0.0341	0.2225	-0.1	-0.1	N/A
FOXK1	ENST00000328914.4	forkhead box K1	368	5	0	3	2	2	hsa-miR-197-3p	0.0149	0.108	0.7132	-0.1	-0.12	N/A
RHBDL2	ENST00000372990.1	rhomboid, veinlet-like 2 (Drosophila)	5	1	0	0	1	0	hsa-miR-197-3p	0.0048	0.0353	0.2357	-0.1	-0.1	N/A
SLC12A9	ENST00000354161.3	solute carrier family 12, member 9	228	1	0	1	0	0	hsa-miR-197-3p	0.0017	0.0125	0.0899	-0.1	-0.1	N/A
RFX1	ENST00000254325.4	regulatory factor X, 1 (influences HLA class II expression)	44	1	1	0	0	0	hsa-miR-197-3p	0.0043	0.0315	0.2089	-0.1	-0.1	N/A
CPT2	ENST00000371486.3	carnitine palmitoyltransferase 2	4910	1	0	0	1	0	hsa-miR-197-3p	0.003	0.0221	0.1512	-0.1	-0.1	N/A
SLC50A1	ENST00000368404.4	solute carrier family 50 (sugar efflux transporter), member 1	3317	1	0	0	1	0	hsa-miR-197-3p	0.0021	0.0154	0.1039	-0.1	-0.1	N/A
DLX6	ENST00000518156.2	distal-less homeobox 6	76	1	0	0	1	0	hsa-miR-197-3p	0.0028	0.0204	0.1403	-0.1	-0.1	N/A
IL10RA	ENST00000227752.3	interleukin 10 receptor, alpha	5	1	0	1	0	0	hsa-miR-197-3p	0.0034	0.0245	0.1588	-0.1	-0.1	N/A
NDUFA5	ENST00000471770.1	NADH dehydrogenase (ubiquinone) 1 alpha subcomplex, 5	28	1	0	0	1	2	hsa-miR-197-3p	0.0059	0.0431	0.2903	-0.1	-0.13	N/A
SWAP70	ENST00000318950.6	SWAP switching B-cell complex 70kDa subunit	492	2	0	1	1	0	hsa-miR-197-3p	0.0052	0.038	0.2572	-0.1	-0.1	N/A
IKZF1	ENST00000331340.3	IKAROS family zinc finger 1 (Ikaros)	11	2	0	1	1	0	hsa-miR-197-3p	0.0035	0.0254	0.1671	-0.1	-0.23	N/A
C17orf97	ENST00000360127.6	chromosome 17 open reading frame 97	78	1	0	0	1	0	hsa-miR-197-3p	0.0025	0.0183	0.1234	-0.1	-0.1	N/A
FAM117B	ENST00000392238.2	family with sequence similarity 117, member B	245	1	0	1	0	0	hsa-miR-197-3p	0.0059	0.0428	0.2858	-0.1	-0.1	N/A
GNB4	ENST00000232564.3	guanine nucleotide binding protein (G protein), beta polypeptide 4	343	3	0	0	3	1	hsa-miR-197-3p	0.0036	0.0265	0.1844	-0.1	-0.14	N/A
PRKG2	ENST00000395578.1	protein kinase, cGMP-dependent, type II	15	2	0	0	2	0	hsa-miR-197-3p	0.0077	0.0551	0.3313	-0.1	-0.1	N/A
ALAD	ENST00000409155.3	aminolevulinate dehydratase	1922	1	0	1	0	0	hsa-miR-197-3p	0.0056	0.0403	0.2412	-0.1	-0.1	N/A
PPM1K	ENST00000608933.1	protein phosphatase, Mg2+/Mn2+ dependent, 1K	46	4	0	0	4	0	hsa-miR-197-3p	0.0085	0.0621	0.428	-0.1	-0.15	N/A
PNO1	ENST00000263657.2	partner of NOB1 homolog (S. cerevisiae)	554	1	0	0	1	1	hsa-miR-197-3p	0.0027	0.0197	0.1348	-0.1	-0.13	N/A
SPATC1	ENST00000447830.2	spermatogenesis and centriole associated 1	5	1	0	0	1	1	hsa-miR-197-3p	0.0025	0.0187	0.1319	-0.1	-0.1	N/A
KCTD5	ENST00000301738.4	potassium channel tetramerization domain containing 5	2296	1	0	1	0	0	hsa-miR-197-3p	0.0019	0.0142	0.1012	-0.1	-0.1	N/A
GLCE	ENST00000559420.2	glucuronic acid epimerase	25	1	0	0	1	0	hsa-miR-197-3p	0.0085	0.0596	0.3218	-0.1	-0.1	N/A
WFIKKN1	ENST00000319070.2	WAP, follistatin/kazal, immunoglobulin, kunitz and netrin domain containing 1	22	1	0	0	1	0	hsa-miR-197-3p	0.0012	0.0086	0.0607	-0.1	-0.1	N/A
SLC1A3	ENST00000265113.4	solute carrier family 1 (glial high affinity glutamate transporter), member 3	34	1	0	0	1	0	hsa-miR-197-3p	0.0084	0.0598	0.3543	-0.1	-0.1	N/A
NPTXR	ENST00000333039.2	neuronal pentraxin receptor	578	2	1	0	1	1	hsa-miR-197-3p	0.0095	0.068	0.4093	-0.1	-0.1	N/A
CTD-2368P22.1	ENST00000550135.1	HCG1811579; Uncharacterized protein	25	2	0	1	1	1	hsa-miR-197-3p	0.0067	0.0493	0.3413	-0.1	-0.1	N/A
NFKBIB	ENST00000392079.3	nuclear factor of kappa light polypeptide gene enhancer in B-cells inhibitor, beta	85	1	0	0	1	0	hsa-miR-197-3p	0.0037	0.0268	0.1865	-0.1	-0.1	N/A
IQCC	ENST00000537469.1	IQ motif containing C	48	1	0	0	1	1	hsa-miR-197-3p	0.004	0.029	0.1997	-0.1	-0.1	N/A
LIN54	ENST00000395282.2	lin-54 homolog (C. elegans)	228	2	0	0	2	1	hsa-miR-197-3p	0.0129	0.0914	0.522	-0.1	-0.12	N/A
FAM229B	ENST00000368656.2	family with sequence similarity 229, member B	237	4	0	2	2	3	hsa-miR-197-3p	0.0026	0.019	0.1324	-0.1	-0.55	N/A
CCNB1IP1	ENST00000398160.2	cyclin B1 interacting protein 1, E3 ubiquitin protein ligase	20	1	0	1	0	0	hsa-miR-197-3p	0.0045	0.0323	0.1954	-0.1	-0.19	N/A
SUN1	ENST00000456758.2	Sad1 and UNC84 domain containing 1	376	1	0	1	0	0	hsa-miR-197-3p	0.0104	0.0756	0.4939	-0.1	-0.1	N/A
HSH2D	ENST00000588246.1	hematopoietic SH2 domain containing	5	1	0	0	1	0	hsa-miR-197-3p	0.0041	0.03	0.2056	-0.1	-0.1	N/A
CSRNP3	ENST00000314499.7	cysteine-serine-rich nuclear protein 3	24	1	0	1	0	4	hsa-miR-197-3p	0.0204	0.1459	0.8764	-0.1	-0.1	N/A
SLC22A4	ENST00000200652.3	solute carrier family 22 (organic cation/zwitterion transporter), member 4	53	1	0	0	1	0	hsa-miR-197-3p	0.0022	0.0162	0.1091	-0.1	-0.1	N/A
TMUB1	ENST00000297533.4	transmembrane and ubiquitin-like domain containing 1	79	1	0	0	1	0	hsa-miR-197-3p	0.0019	0.0141	0.0957	-0.1	-0.1	N/A
GPR39	ENST00000329321.3	G protein-coupled receptor 39	151	1	0	0	1	0	hsa-miR-197-3p	0.0048	0.0352	0.2372	-0.1	-0.1	N/A
KRTAP5-11	ENST00000398530.1	keratin associated protein 5-11	5	1	0	0	1	0	hsa-miR-197-3p	0.001	0.0072	0.0508	-0.1	-0.1	N/A
GGA2	ENST00000309859.4	golgi-associated, gamma adaptin ear containing, ARF binding protein 2	645	2	0	2	0	2	hsa-miR-197-3p	0.0055	0.0395	0.253	-0.1	-0.19	N/A
ITGA3	ENST00000007722.7	integrin, alpha 3 (antigen CD49C, alpha 3 subunit of VLA-3 receptor)	197	3	0	1	2	0	hsa-miR-197-3p	0.0065	0.0468	0.2831	-0.1	-0.12	N/A
SMCR8	ENST00000406438.3	Smith-Magenis syndrome chromosome region, candidate 8	219	2	0	0	2	4	hsa-miR-197-3p	0.0098	0.0716	0.4971	-0.1	-0.1	N/A
CNST	ENST00000366513.4	consortin, connexin sorting protein	303	1	1	0	0	2	hsa-miR-197-3p	0.0071	0.0514	0.3459	-0.1	-0.1	N/A
CLSTN2	ENST00000458420.3	calsyntenin 2	119	3	0	2	1	1	hsa-miR-197-3p	0.0086	0.0626	0.4091	-0.1	-0.17	N/A
KCNK10	ENST00000340700.5	potassium channel, subfamily K, member 10	5	1	1	0	0	5	hsa-miR-197-3p	0.0111	0.0795	0.4828	-0.1	-0.1	N/A
FOXJ2	ENST00000162391.3	forkhead box J2	9	1	1	0	0	1	hsa-miR-197-3p	0.0077	0.0562	0.3847	-0.1	-0.1	N/A
PPM1E	ENST00000308249.2	protein phosphatase, Mg2+/Mn2+ dependent, 1E	178	1	1	0	0	3	hsa-miR-197-3p	0.0102	0.0735	0.4528	-0.1	-0.13	N/A
FUT2	ENST00000425340.2	fucosyltransferase 2 (secretor status included)	10	1	0	0	1	0	hsa-miR-197-3p	0.0047	0.0343	0.2362	-0.1	-0.1	N/A
SLC22A8	ENST00000336232.2	solute carrier family 22 (organic anion transporter), member 8	5	1	0	0	1	0	hsa-miR-197-3p	0.0011	0.008	0.0566	-0.1	-0.1	N/A
ZSCAN23	ENST00000289788.4	zinc finger and SCAN domain containing 23	5	1	0	0	1	0	hsa-miR-197-3p	0.0032	0.0229	0.1474	-0.1	-0.1	N/A
PRKRIR	ENST00000260045.3	protein-kinase, interferon-inducible double stranded RNA dependent inhibitor, repressor of (P58 repressor)	13	1	0	0	1	0	hsa-miR-197-3p	0.0029	0.021	0.1464	-0.1	-0.1	N/A
NDNF	ENST00000379692.4	neuron-derived neurotrophic factor	51	1	0	1	0	1	hsa-miR-197-3p	0.003	0.0218	0.1447	-0.1	-0.13	N/A
TC2N	ENST00000435962.2	tandem C2 domains, nuclear	604	1	0	0	1	1	hsa-miR-197-3p	0.0038	0.0276	0.1892	-0.1	-0.1	N/A
DMBT1	ENST00000338354.3	deleted in malignant brain tumors 1	8	1	0	0	1	0	hsa-miR-197-3p	0.0057	0.0419	0.2979	-0.1	-0.16	N/A
FRAT1	ENST00000371021.3	frequently rearranged in advanced T-cell lymphomas	631	1	0	0	1	0	hsa-miR-197-3p	0.0035	0.0254	0.1756	-0.1	-0.1	N/A
NR3C1	ENST00000394464.2	nuclear receptor subfamily 3, group C, member 1 (glucocorticoid receptor)	682	1	0	0	1	0	hsa-miR-197-3p	0.0058	0.0422	0.2721	-0.1	-0.1	N/A
CCNT1	ENST00000261900.3	cyclin T1	86	1	0	1	0	3	hsa-miR-197-3p	0.0053	0.0387	0.2664	-0.1	-0.12	N/A
DCUN1D4	ENST00000334635.5	DCN1, defective in cullin neddylation 1, domain containing 4	1118	2	0	1	1	0	hsa-miR-197-3p	0.0066	0.0476	0.3005	-0.1	-0.1	N/A
TBCA	ENST00000306388.6	tubulin folding cofactor A	3605	1	0	0	1	0	hsa-miR-197-3p	0.0028	0.0205	0.141	-0.1	-0.1	N/A
FAM71B	ENST00000302938.4	family with sequence similarity 71, member B	5	1	0	1	0	0	hsa-miR-197-3p	0.0026	0.0189	0.1277	-0.1	-0.1	N/A
RP1	ENST00000220676.1	retinitis pigmentosa 1 (autosomal dominant)	5	1	0	0	1	0	hsa-miR-197-3p	0.0061	0.0443	0.2981	-0.1	-0.1	N/A
VWA3A	ENST00000389398.5	von Willebrand factor A domain containing 3A	5	1	0	0	1	1	hsa-miR-197-3p	0.0051	0.0369	0.2454	-0.1	-0.1	N/A
SAMD7	ENST00000428432.2	sterile alpha motif domain containing 7	5	1	0	0	1	0	hsa-miR-197-3p	0.0022	0.0161	0.1076	-0.1	-0.1	N/A
ZNF407	ENST00000299687.5	zinc finger protein 407	42	1	1	0	0	0	hsa-miR-197-3p	0.0221	0.1463	0.6302	-0.1	-0.1	N/A
TCF7	ENST00000518915.1	transcription factor 7 (T-cell specific, HMG-box)	883	1	0	0	1	0	hsa-miR-197-3p	0.0044	0.0318	0.2178	-0.1	-0.1	N/A
NKPD1	ENST00000317951.4	NTPase, KAP family P-loop domain containing 1	10	2	0	0	2	0	hsa-miR-197-3p	0.0045	0.0332	0.2308	-0.1	-0.14	N/A
ANAPC13	ENST00000510994.1	anaphase promoting complex subunit 13	443	1	0	0	1	0	hsa-miR-197-3p	0.0027	0.0193	0.1261	-0.1	-0.1	N/A
PARP14	ENST00000474629.2	poly (ADP-ribose) polymerase family, member 14	502	1	0	0	1	0	hsa-miR-197-3p	0.008	0.0585	0.3884	-0.1	-0.1	N/A
CCND2	ENST00000261254.3	cyclin D2	66	1	1	0	0	2	hsa-miR-197-3p	0.0137	0.0981	0.5978	-0.1	-0.11	N/A
RPA3	ENST00000223129.4	replication protein A3, 14kDa	1363	2	0	2	0	0	hsa-miR-197-3p	0.0018	0.0127	0.0801	-0.1	-0.34	N/A
IRF2BPL	ENST00000238647.3	interferon regulatory factor 2 binding protein-like	2145	1	0	0	1	0	hsa-miR-197-3p	0.0057	0.0409	0.2415	-0.1	-0.1	N/A
KCNJ9	ENST00000368088.3	potassium inwardly-rectifying channel, subfamily J, member 9	5	1	0	1	0	0	hsa-miR-197-3p	0.0049	0.0361	0.2456	-0.1	-0.1	N/A
NANOS2	ENST00000341294.2	nanos homolog 2 (Drosophila)	5	1	0	0	1	1	hsa-miR-197-3p	0.0034	0.0249	0.1682	-0.1	-0.1	N/A
ATXN1L	ENST00000427980.2	ataxin 1-like	12	2	0	0	2	1	hsa-miR-197-3p	0.0078	0.0573	0.4021	-0.1	-0.1	N/A
SEPT4	ENST00000426861.1	septin 4	40	1	1	0	0	0	hsa-miR-197-3p	0.0025	0.018	0.1196	-0.1	-0.1	N/A
EXOSC10	ENST00000544779.1	exosome component 10	138	1	0	0	1	0	hsa-miR-197-3p	0.0036	0.0264	0.1812	-0.1	-0.1	N/A
WNT2	ENST00000265441.3	wingless-type MMTV integration site family member 2	5	1	0	0	1	0	hsa-miR-197-3p	0.0061	0.0447	0.3041	-0.1	-0.1	N/A
MAPK4	ENST00000592595.1	mitogen-activated protein kinase 4	77	1	0	1	0	0	hsa-miR-197-3p	0.0029	0.0209	0.1427	-0.1	-0.1	N/A
UEVLD	ENST00000541984.1	UEV and lactate/malate dehyrogenase domains	39	2	0	1	1	1	hsa-miR-197-3p	0.0053	0.0387	0.2514	-0.1	-0.19	N/A
DSN1	ENST00000426836.1	DSN1, MIS12 kinetochore complex component	350	5	0	2	3	2	hsa-miR-197-3p	0.0049	0.0359	0.2474	-0.1	-0.4	N/A
OTUD6A	ENST00000338352.2	OTU domain containing 6A	5	1	0	0	1	0	hsa-miR-197-3p	0.0026	0.0193	0.1297	-0.1	-0.1	N/A
F2RL1	ENST00000296677.4	coagulation factor II (thrombin) receptor-like 1	184	1	0	0	1	0	hsa-miR-197-3p	0.0059	0.0425	0.2607	-0.1	-0.1	N/A
KLHL3	ENST00000541417.1	kelch-like family member 3	40	1	1	0	0	2	hsa-miR-197-3p	0.0073	0.0529	0.339	-0.09	-0.11	N/A
ZNF197	ENST00000383745.2	zinc finger protein 197	53	1	0	1	0	0	hsa-miR-197-3p	0.005	0.0362	0.2367	-0.09	-0.22	N/A
CNRIP1	ENST00000409862.1	cannabinoid receptor interacting protein 1	29	1	0	1	0	0	hsa-miR-197-3p	0.0019	0.0141	0.0968	-0.09	-0.12	N/A
ASB7	ENST00000332783.7	ankyrin repeat and SOCS box containing 7	95	1	0	1	0	0	hsa-miR-197-3p	0.004	0.0287	0.1744	-0.09	-0.11	N/A
CHRM3	ENST00000255380.4	cholinergic receptor, muscarinic 3	47	2	1	0	1	1	hsa-miR-197-3p	0.0066	0.0476	0.2983	-0.09	-0.3	N/A
KCTD1	ENST00000579973.1	potassium channel tetramerization domain containing 1	33	1	0	1	0	0	hsa-miR-197-3p	0.0016	0.0116	0.0765	-0.09	-0.17	N/A
AL117190.3	ENST00000599197.1	Esophagus cancer-related gene-2 interaction susceptibility protein; Uncharacterized protein	30	2	1	0	1	2	hsa-miR-197-3p	0.0058	0.0422	0.2931	-0.09	-0.11	N/A
SRSF10	ENST00000343255.5	serine/arginine-rich splicing factor 10	1920	1	0	0	1	0	hsa-miR-197-3p	0.0041	0.0299	0.2076	-0.09	-0.1	N/A
C1orf52	ENST00000471115.1	chromosome 1 open reading frame 52	1516	1	0	1	0	2	hsa-miR-197-3p	0.0049	0.0361	0.2418	-0.09	-0.2	N/A
LRRC57	ENST00000397130.3	leucine rich repeat containing 57	168	1	0	0	1	1	hsa-miR-197-3p	0.0046	0.0337	0.2271	-0.09	-0.09	N/A
POLR2D	ENST00000272645.4	polymerase (RNA) II (DNA directed) polypeptide D	530	1	0	1	0	1	hsa-miR-197-3p	0.0035	0.0259	0.1816	-0.09	-0.09	N/A
ANKRD22	ENST00000371930.4	ankyrin repeat domain 22	5	2	1	0	1	0	hsa-miR-197-3p	0.0015	0.0111	0.0786	-0.09	-0.37	N/A
DIO2	ENST00000438257.4	deiodinase, iodothyronine, type II	98	1	0	1	0	1	hsa-miR-197-3p	0.0047	0.0342	0.2241	-0.09	-0.17	N/A
C12orf65	ENST00000253233.1	chromosome 12 open reading frame 65	283	1	0	0	1	0	hsa-miR-197-3p	0.0031	0.0228	0.1536	-0.09	-0.09	N/A
ADAMTS15	ENST00000299164.2	ADAM metallopeptidase with thrombospondin type 1 motif, 15	18	1	0	1	0	1	hsa-miR-197-3p	0.0069	0.0506	0.3489	-0.09	-0.09	N/A
TET2	ENST00000545826.1	tet methylcytosine dioxygenase 2	558	1	0	0	1	1	hsa-miR-197-3p	0.0107	0.0775	0.5132	-0.09	-0.09	N/A
SUN2	ENST00000405510.1	Sad1 and UNC84 domain containing 2	501	1	0	1	0	0	hsa-miR-197-3p	0.0035	0.0257	0.1763	-0.09	-0.09	N/A
CLRN1	ENST00000327047.1	clarin 1	5	1	0	1	0	0	hsa-miR-197-3p	0.0019	0.0142	0.1002	-0.09	-0.09	N/A
KRIT1	ENST00000394507.1	KRIT1, ankyrin repeat containing	574	1	0	0	1	0	hsa-miR-197-3p	0.0034	0.0249	0.1661	-0.09	-0.09	N/A
XPNPEP1	ENST00000369683.1	X-prolyl aminopeptidase (aminopeptidase P) 1, soluble	38	1	0	0	1	0	hsa-miR-197-3p	0.002	0.0147	0.1032	-0.09	-0.09	N/A
NID1	ENST00000366595.3	nidogen 1	303	1	1	0	0	0	hsa-miR-197-3p	0.0084	0.0594	0.3343	-0.09	-0.09	N/A
CDH1	ENST00000261769.5	cadherin 1, type 1, E-cadherin (epithelial)	128	1	0	1	0	0	hsa-miR-197-3p	0.0034	0.0245	0.1634	-0.09	-0.09	N/A
IL10RB	ENST00000290200.2	interleukin 10 receptor, beta	238	1	0	0	1	0	hsa-miR-197-3p	0.0047	0.034	0.2137	-0.09	-0.1	N/A
ALG6	ENST00000371108.4	ALG6, alpha-1,3-glucosyltransferase	140	1	0	0	1	0	hsa-miR-197-3p	0.0053	0.0379	0.2292	-0.09	-0.1	N/A
WDR41	ENST00000296679.4	WD repeat domain 41	313	1	0	1	0	0	hsa-miR-197-3p	0.0043	0.0311	0.1993	-0.09	-0.17	N/A
FAM9B	ENST00000362066.3	family with sequence similarity 9, member B	5	1	0	0	1	0	hsa-miR-197-3p	0.0029	0.0213	0.147	-0.09	-0.09	N/A
ZNF625	ENST00000455799.1	zinc finger protein 625	8	1	0	0	1	0	hsa-miR-197-3p	0.0026	0.0186	0.1158	-0.09	-0.15	N/A
GPR20	ENST00000377741.3	G protein-coupled receptor 20	34	1	0	1	0	1	hsa-miR-197-3p	0.0059	0.0428	0.2901	-0.09	-0.11	N/A
LRCH3	ENST00000438796.2	leucine-rich repeats and calponin homology (CH) domain containing 3	399	2	0	1	1	1	hsa-miR-197-3p	0.0084	0.061	0.4137	-0.09	-0.12	N/A
ZNF483	ENST00000358151.4	zinc finger protein 483	11	1	0	1	0	1	hsa-miR-197-3p	0.0037	0.0271	0.1864	-0.09	-0.22	N/A
ZNF555	ENST00000334241.4	zinc finger protein 555	64	3	1	1	1	1	hsa-miR-197-3p	0.0074	0.0521	0.2917	-0.09	-0.24	N/A
C9orf64	ENST00000376344.3	chromosome 9 open reading frame 64	126	1	0	0	1	3	hsa-miR-197-3p	0.0052	0.0383	0.2637	-0.09	-0.11	N/A
BDKRB2	ENST00000306005.3	bradykinin receptor B2	871	1	0	0	1	0	hsa-miR-197-3p	0.0079	0.0578	0.3868	-0.09	-0.09	N/A
LEPREL4	ENST00000355468.3	leprecan-like 4	221	1	0	0	1	0	hsa-miR-197-3p	0.0033	0.0242	0.1651	-0.09	-0.09	N/A
AJUBA	ENST00000262713.2	ajuba LIM protein	871	1	0	1	0	0	hsa-miR-197-3p	0.0027	0.0196	0.1354	-0.09	-0.09	N/A
KIAA0907	ENST00000368320.3	KIAA0907	48	2	0	0	2	0	hsa-miR-197-3p	0.0088	0.0638	0.4292	-0.09	-0.09	N/A
GLB1L	ENST00000295759.7	galactosidase, beta 1-like	192	1	0	0	1	0	hsa-miR-197-3p	0.0026	0.019	0.1276	-0.09	-0.09	N/A
NBPF1	ENST00000430580.2	neuroblastoma breakpoint family, member 1	21	1	0	1	0	0	hsa-miR-197-3p	0.0034	0.0249	0.1586	-0.09	-0.09	N/A
C2CD3	ENST00000334126.7	C2 calcium-dependent domain containing 3	605	1	0	1	0	0	hsa-miR-197-3p	0.0026	0.0189	0.1328	-0.09	-0.09	N/A
PRMT8	ENST00000382622.3	protein arginine methyltransferase 8	5	1	0	0	1	0	hsa-miR-197-3p	0.0045	0.033	0.2235	-0.09	-0.09	N/A
MYO16	ENST00000356711.2	myosin XVI	7	1	0	1	0	0	hsa-miR-197-3p	0.0056	0.0413	0.2888	-0.09	-0.09	N/A
FUT6	ENST00000524754.1	fucosyltransferase 6 (alpha (1,3) fucosyltransferase)	45	1	0	0	1	0	hsa-miR-197-3p	0.0041	0.0298	0.1937	-0.09	-0.09	N/A
FILIP1L	ENST00000331335.5	filamin A interacting protein 1-like	16	1	0	0	1	0	hsa-miR-197-3p	0.0013	0.0094	0.0663	-0.09	-0.09	N/A
RNF223	ENST00000453464.2	ring finger protein 223	5	1	0	0	1	0	hsa-miR-197-3p	0.0026	0.0193	0.1317	-0.09	-0.09	N/A
PNMAL1	ENST00000313683.10	paraneoplastic Ma antigen family-like 1	313	2	0	0	2	0	hsa-miR-197-3p	0.0072	0.0527	0.3601	-0.09	-0.09	N/A
REEP1	ENST00000165698.5	receptor accessory protein 1	49	1	0	1	0	0	hsa-miR-197-3p	0.0021	0.0153	0.1054	-0.09	-0.09	N/A
DCLRE1C	ENST00000378289.4	DNA cross-link repair 1C	29	1	0	0	1	0	hsa-miR-197-3p	0.0024	0.0173	0.1161	-0.09	-0.09	N/A
AK4	ENST00000545314.1	adenylate kinase 4	116	1	0	0	1	2	hsa-miR-197-3p	0.0094	0.0684	0.4431	-0.09	-0.09	N/A
TMEM200C	ENST00000581347.2	transmembrane protein 200C	54	2	0	0	2	2	hsa-miR-197-3p	0.0039	0.0288	0.1995	-0.09	-0.17	N/A
RAB22A	ENST00000244040.3	RAB22A, member RAS oncogene family	484	2	0	0	2	4	hsa-miR-197-3p	0.0124	0.0906	0.6108	-0.09	-0.15	N/A
CTD-3088G3.8	ENST00000344649.3	Protein LOC388210	5	1	0	0	1	0	hsa-miR-197-3p	0.0027	0.0199	0.1354	-0.09	-0.09	N/A
FRK	ENST00000606080.1	fyn-related kinase	37	4	0	3	1	2	hsa-miR-197-3p	0.0074	0.0542	0.3665	-0.09	-0.21	N/A
SLC1A4	ENST00000234256.3	solute carrier family 1 (glutamate/neutral amino acid transporter), member 4	380	1	0	0	1	1	hsa-miR-197-3p	0.0047	0.0347	0.2368	-0.09	-0.1	N/A
RAB5B	ENST00000553116.1	RAB5B, member RAS oncogene family	14	1	1	0	0	0	hsa-miR-197-3p	0.0058	0.0395	0.1837	-0.09	-0.28	N/A
HKR1	ENST00000324411.4	HKR1, GLI-Kruppel zinc finger family member	69	1	0	0	1	0	hsa-miR-197-3p	0.0034	0.0247	0.166	-0.09	-0.09	N/A
SEC24D	ENST00000429811.2	SEC24 family, member D (S. cerevisiae)	50	1	0	0	1	0	hsa-miR-197-3p	0.0045	0.033	0.2165	-0.09	-0.09	N/A
SGSH	ENST00000326317.6	N-sulfoglucosamine sulfohydrolase	109	1	0	1	0	0	hsa-miR-197-3p	0.0025	0.0182	0.1268	-0.09	-0.09	N/A
BLOC1S6	ENST00000220531.3	biogenesis of lysosomal organelles complex-1, subunit 6, pallidin	1754	2	0	0	2	3	hsa-miR-197-3p	0.0073	0.0532	0.3583	-0.09	-0.09	N/A
TDRP	ENST00000324079.6	testis development related protein	235	2	0	0	2	0	hsa-miR-197-3p	0.0068	0.0478	0.2628	-0.09	-0.11	N/A
POU2F1	ENST00000367866.2	POU class 2 homeobox 1	83	2	2	0	0	0	hsa-miR-197-3p	0.0293	0.2014	1.022	-0.09	-0.1	N/A
B4GALNT1	ENST00000341156.4	beta-1,4-N-acetyl-galactosaminyl transferase 1	23	1	0	0	1	1	hsa-miR-197-3p	0.0028	0.0201	0.1366	-0.09	-0.1	N/A
YWHAG	ENST00000307630.3	tyrosine 3-monooxygenase/tryptophan 5-monooxygenase activation protein, gamma polypeptide	5623	1	0	0	1	0	hsa-miR-197-3p	0.0043	0.0318	0.2191	-0.09	-0.09	N/A
PITPNB	ENST00000335272.5	phosphatidylinositol transfer protein, beta	80	1	1	0	0	0	hsa-miR-197-3p	0.0041	0.028	0.1393	-0.09	-0.38	N/A
TULP4	ENST00000367094.2	tubby like protein 4	93	1	0	1	0	2	hsa-miR-197-3p	0.0063	0.0454	0.2945	-0.09	-0.1	N/A
ATP10B	ENST00000327245.5	ATPase, class V, type 10B	5	1	0	1	0	0	hsa-miR-197-3p	0.0038	0.028	0.1937	-0.09	-0.09	N/A
DENND1C	ENST00000381480.2	DENN/MADD domain containing 1C	5	1	0	0	1	0	hsa-miR-197-3p	0.0023	0.0171	0.118	-0.09	-0.09	N/A
FADS6	ENST00000310226.6	fatty acid desaturase 6	12	1	0	0	1	0	hsa-miR-197-3p	0.0079	0.0581	0.4005	-0.09	-0.09	N/A
GNAQ	ENST00000286548.4	guanine nucleotide binding protein (G protein), q polypeptide	47	2	0	1	1	1	hsa-miR-197-3p	0.0071	0.0512	0.315	-0.09	-0.09	N/A
LRRC4	ENST00000249363.3	leucine rich repeat containing 4	26	2*	0	1	0	1	hsa-miR-197-3p	0.0048	0.0348	0.2279	-0.09	-0.09	N/A
CYLC2	ENST00000374798.3	cylicin, basic protein of sperm head cytoskeleton 2	5	1	0	0	1	1	hsa-miR-197-3p	0.0038	0.0281	0.1965	-0.09	-0.09	N/A
DNASE2	ENST00000222219.3	deoxyribonuclease II, lysosomal	75	1	0	0	1	0	hsa-miR-197-3p	0.0023	0.0165	0.1112	-0.09	-0.09	N/A
E2F1	ENST00000343380.5	E2F transcription factor 1	479	1	1	0	0	1	hsa-miR-197-3p	0.0058	0.0423	0.2914	-0.09	-0.1	N/A
RAB23	ENST00000317483.3	RAB23, member RAS oncogene family	32	1	0	1	0	1	hsa-miR-197-3p	0.0029	0.0213	0.1432	-0.09	-0.14	N/A
C1orf198	ENST00000366663.5	chromosome 1 open reading frame 198	1484	1	0	1	0	0	hsa-miR-197-3p	0.0028	0.0206	0.1427	-0.09	-0.11	N/A
NFATC2IP	ENST00000320805.4	nuclear factor of activated T-cells, cytoplasmic, calcineurin-dependent 2 interacting protein	754	2	0	0	2	1	hsa-miR-197-3p	0.0061	0.0444	0.307	-0.09	-0.11	N/A
GNG2	ENST00000556752.1	guanine nucleotide binding protein (G protein), gamma 2	199	2	0	1	1	0	hsa-miR-197-3p	0.0044	0.0318	0.2161	-0.09	-0.13	N/A
ZNF207	ENST00000394670.4	zinc finger protein 207	839	2	0	1	1	7	hsa-miR-197-3p	0.0121	0.0886	0.6016	-0.09	-0.18	N/A
GTF2A2	ENST00000396060.2	general transcription factor IIA, 2, 12kDa	1068	1	0	0	1	0	hsa-miR-197-3p	0.0031	0.0222	0.1333	-0.09	-0.15	N/A
CXCR2	ENST00000318507.2	chemokine (C-X-C motif) receptor 2	5	1	0	1	0	0	hsa-miR-197-3p	0.0026	0.0192	0.1349	-0.09	-0.09	N/A
CHCHD5	ENST00000409719.1	coiled-coil-helix-coiled-coil-helix domain containing 5	1577	1	0	0	1	1	hsa-miR-197-3p	0.0041	0.03	0.2069	-0.09	-0.09	N/A
C8orf86	ENST00000358138.1	chromosome 8 open reading frame 86	5	1	0	0	1	0	hsa-miR-197-3p	0.0046	0.0333	0.2284	-0.09	-0.09	N/A
MSRB3	ENST00000308259.5	methionine sulfoxide reductase B3	83	1	0	0	1	1	hsa-miR-197-3p	0.0047	0.0338	0.2214	-0.09	-0.09	N/A
TMEM194B	ENST00000409150.3	transmembrane protein 194B	271	1	0	0	1	2	hsa-miR-197-3p	0.0039	0.0284	0.1997	-0.09	-0.25	N/A
PHKB	ENST00000455779.1	phosphorylase kinase, beta	973	2	0	0	2	0	hsa-miR-197-3p	0.0042	0.0302	0.1983	-0.09	-0.11	N/A
RCAN2	ENST00000330430.6	regulator of calcineurin 2	32	2	0	0	2	0	hsa-miR-197-3p	0.0068	0.0486	0.3002	-0.09	-0.11	N/A
SH3PXD2A	ENST00000369774.4	SH3 and PX domains 2A	152	3	0	1	2	3	hsa-miR-197-3p	0.0124	0.0901	0.6108	-0.09	-0.09	N/A
ZBTB18	ENST00000358704.4	zinc finger and BTB domain containing 18	935	1	0	0	1	0	hsa-miR-197-3p	0.0059	0.0426	0.2643	-0.09	-0.09	N/A
ZNF726	ENST00000525354.2	zinc finger protein 726	16	1	1	0	0	2	hsa-miR-197-3p	0.0049	0.035	0.2152	-0.09	-0.21	N/A
C20orf202	ENST00000400633.1	chromosome 20 open reading frame 202	5	1	0	0	1	1	hsa-miR-197-3p	0.0057	0.0413	0.2703	-0.09	-0.09	N/A
NKAIN1	ENST00000373736.2	Na+/K+ transporting ATPase interacting 1	10	1	0	1	0	0	hsa-miR-197-3p	0.0025	0.0183	0.1218	-0.09	-0.09	N/A
ZNF169	ENST00000481550.2	zinc finger protein 169	12	1	0	0	1	0	hsa-miR-197-3p	0.0038	0.0274	0.1853	-0.09	-0.09	N/A
GRHL2	ENST00000251808.3	grainyhead-like 2 (Drosophila)	5	1	0	1	0	0	hsa-miR-197-3p	0.0055	0.0405	0.2766	-0.09	-0.09	N/A
GOLIM4	ENST00000470487.1	golgi integral membrane protein 4	48	1	0	0	1	1	hsa-miR-197-3p	0.0045	0.0331	0.2219	-0.09	-0.09	N/A
PDE4C	ENST00000355502.3	phosphodiesterase 4C, cAMP-specific	5	2	0	1	1	0	hsa-miR-197-3p	0.0072	0.0526	0.3482	-0.09	-0.09	N/A
ASRGL1	ENST00000415229.2	asparaginase like 1	20	1	0	0	1	0	hsa-miR-197-3p	0.0034	0.0251	0.1785	-0.09	-0.09	N/A
ATXN1	ENST00000244769.4	ataxin 1	106	2	0	2	0	0	hsa-miR-197-3p	0.0065	0.0472	0.3165	-0.09	-0.12	N/A
ZNF772	ENST00000425074.3	zinc finger protein 772	22	1	0	0	1	1	hsa-miR-197-3p	0.0063	0.0457	0.3106	-0.09	-0.1	N/A
SMURF1	ENST00000361368.2	SMAD specific E3 ubiquitin protein ligase 1	58	2	0	1	1	1	hsa-miR-197-3p	0.0054	0.0387	0.2349	-0.09	-0.2	N/A
MECR	ENST00000373791.3	mitochondrial trans-2-enoyl-CoA reductase	268	2	1	0	1	0	hsa-miR-197-3p	0.002	0.0148	0.0963	-0.09	-0.28	N/A
HS2ST1	ENST00000370550.5	heparan sulfate 2-O-sulfotransferase 1	787	2	0	0	2	2	hsa-miR-197-3p	0.0087	0.0631	0.4152	-0.09	-0.09	N/A
CYP2B6	ENST00000324071.4	cytochrome P450, family 2, subfamily B, polypeptide 6	5	2	0	2	0	2	hsa-miR-197-3p	0.0032	0.0235	0.1602	-0.09	-0.16	N/A
TOPORS	ENST00000360538.2	topoisomerase I binding, arginine/serine-rich, E3 ubiquitin protein ligase	24	1	0	0	1	0	hsa-miR-197-3p	0.0032	0.0236	0.1618	-0.09	-0.09	N/A
SMYD4	ENST00000305513.7	SET and MYND domain containing 4	53	2	0	0	2	0	hsa-miR-197-3p	0.0081	0.0595	0.4116	-0.09	-0.09	N/A
ZNF831	ENST00000371030.2	zinc finger protein 831	5	1	0	1	0	1	hsa-miR-197-3p	0.011	0.0775	0.4326	-0.09	-0.09	N/A
GATM	ENST00000396659.3	glycine amidinotransferase (L-arginine:glycine amidinotransferase)	586	1	0	0	1	0	hsa-miR-197-3p	0.0016	0.012	0.0836	-0.09	-0.09	N/A
GORASP1	ENST00000319283.3	golgi reassembly stacking protein 1, 65kDa	102	1	0	1	0	0	hsa-miR-197-3p	0.0014	0.01	0.0712	-0.09	-0.09	N/A
STK3	ENST00000419617.2	serine/threonine kinase 3	25	1	0	0	1	0	hsa-miR-197-3p	0.0025	0.0181	0.1266	-0.09	-0.09	N/A
COG7	ENST00000307149.5	component of oligomeric golgi complex 7	430	1	0	0	1	0	hsa-miR-197-3p	0.0025	0.0185	0.1244	-0.09	-0.09	N/A
CLNK	ENST00000226951.6	cytokine-dependent hematopoietic cell linker	5	2	0	0	2	1	hsa-miR-197-3p	0.0109	0.0791	0.5159	-0.09	-0.09	N/A
FBXO21	ENST00000427718.2	F-box protein 21	1035	1	0	1	0	1	hsa-miR-197-3p	0.0037	0.0267	0.1815	-0.09	-0.09	N/A
ECE1	ENST00000415912.2	endothelin converting enzyme 1	1166	1	1	0	0	0	hsa-miR-197-3p	0.0083	0.0598	0.3714	-0.09	-0.09	N/A
MYO1D	ENST00000318217.5	myosin ID	16	2	0	1	1	0	hsa-miR-197-3p	0.0056	0.0406	0.2576	-0.09	-0.1	N/A
TGIF2	ENST00000373874.2	TGFB-induced factor homeobox 2	192	2	0	2	0	1	hsa-miR-197-3p	0.0023	0.0169	0.1199	-0.09	-0.27	N/A
BAAT	ENST00000259407.2	bile acid CoA: amino acid N-acyltransferase (glycine N-choloyltransferase)	5	1	0	0	1	0	hsa-miR-197-3p	0.0049	0.035	0.2148	-0.09	-0.09	N/A
FOXM1	ENST00000342628.2	forkhead box M1	1476	1	0	0	1	0	hsa-miR-197-3p	0.0054	0.0386	0.2365	-0.09	-0.09	N/A
SAPCD1	ENST00000415669.2	suppressor APC domain containing 1	12	1	0	0	1	0	hsa-miR-197-3p	0.0012	0.0088	0.0635	-0.09	-0.09	N/A
AC137932.1	ENST00000602042.1		5	2	0	0	2	1	hsa-miR-197-3p	0.0105	0.0767	0.5163	-0.09	-0.09	N/A
GCC2	ENST00000309863.6	GRIP and coiled-coil domain containing 2	5	1	0	1	0	0	hsa-miR-197-3p	0.0057	0.0413	0.2848	-0.09	-0.09	N/A
SIX5	ENST00000560168.1	SIX homeobox 5	47	2	0	1	1	0	hsa-miR-197-3p	0.0035	0.026	0.1812	-0.09	-0.09	N/A
CEP135	ENST00000257287.4	centrosomal protein 135kDa	19	1	1	0	0	0	hsa-miR-197-3p	0.0093	0.0641	0.3296	-0.09	-0.13	N/A
GRB10	ENST00000398812.2	growth factor receptor-bound protein 10	1382	2	0	1	1	1	hsa-miR-197-3p	0.004	0.0296	0.204	-0.09	-0.16	N/A
TSPAN13	ENST00000262067.4	tetraspanin 13	491	1	0	0	1	0	hsa-miR-197-3p	0.0034	0.0243	0.1551	-0.09	-0.09	N/A
IL6R	ENST00000344086.4	interleukin 6 receptor	13	1	0	1	0	0	hsa-miR-197-3p	0.0078	0.0559	0.3515	-0.09	-0.14	N/A
KCNJ12	ENST00000583088.1	potassium inwardly-rectifying channel, subfamily J, member 12	9	2	0	1	1	0	hsa-miR-197-3p	0.0092	0.0666	0.4377	-0.09	-0.09	N/A
WDR77	ENST00000235090.5	WD repeat domain 77	1214	2	0	0	2	0	hsa-miR-197-3p	0.0024	0.0172	0.1132	-0.09	-0.12	N/A
TTC8	ENST00000345383.5	tetratricopeptide repeat domain 8	90	1	0	0	1	0	hsa-miR-197-3p	0.0015	0.0107	0.0749	-0.09	-0.09	N/A
EML5	ENST00000554922.1	echinoderm microtubule associated protein like 5	60	1	0	1	0	0	hsa-miR-197-3p	0.0079	0.0577	0.3999	-0.08	-0.13	N/A
CACNA2D1	ENST00000356860.3	calcium channel, voltage-dependent, alpha 2/delta subunit 1	418	2	0	0	2	1	hsa-miR-197-3p	0.0144	0.1011	0.5642	-0.08	-0.09	N/A
GCC1	ENST00000321407.2	GRIP and coiled-coil domain containing 1	26	2	0	0	2	0	hsa-miR-197-3p	0.0213	0.1464	0.7133	-0.08	-0.11	N/A
BFAR	ENST00000261658.2	bifunctional apoptosis regulator	376	5	1	0	4	1	hsa-miR-197-3p	0.0034	0.0245	0.1625	-0.08	-0.64	N/A
TCTA	ENST00000273590.3	T-cell leukemia translocation altered	204	1	0	0	1	0	hsa-miR-197-3p	0.0025	0.0184	0.1258	-0.08	-0.1	N/A
ELK1	ENST00000247161.3	ELK1, member of ETS oncogene family	11	2	0	2	0	3	hsa-miR-197-3p	0.0052	0.038	0.2576	-0.08	-0.49	N/A
CDS1	ENST00000295887.5	CDP-diacylglycerol synthase (phosphatidate cytidylyltransferase) 1	720	1	0	1	0	1	hsa-miR-197-3p	0.005	0.0362	0.2392	-0.08	-0.1	N/A
ZNF37A	ENST00000361085.5	zinc finger protein 37A	11	3	0	0	3	2	hsa-miR-197-3p	0.0092	0.0671	0.4538	-0.08	-0.12	N/A
MED18	ENST00000373842.4	mediator complex subunit 18	1766	1	0	0	1	1	hsa-miR-197-3p	0.0065	0.047	0.2938	-0.08	-0.08	N/A
F2RL3	ENST00000248076.3	coagulation factor II (thrombin) receptor-like 3	5	1	0	0	1	0	hsa-miR-197-3p	0.0046	0.034	0.2359	-0.08	-0.08	N/A
GRIP1	ENST00000398016.3	glutamate receptor interacting protein 1	28	1	0	0	1	1	hsa-miR-197-3p	0.0035	0.0255	0.18	-0.08	-0.08	N/A
ARMS2	ENST00000528446.1	age-related maculopathy susceptibility 2	5	1	0	0	1	0	hsa-miR-197-3p	0.0019	0.0137	0.093	-0.08	-0.08	N/A
CRX	ENST00000221996.7	cone-rod homeobox	5	1	0	0	1	1	hsa-miR-197-3p	0.0056	0.0414	0.2877	-0.08	-0.08	N/A
KRTAP4-1	ENST00000398472.1	keratin associated protein 4-1	5	1	0	0	1	0	hsa-miR-197-3p	0.0028	0.0202	0.1334	-0.08	-0.08	N/A
DSG3	ENST00000257189.4	desmoglein 3	5	1	0	0	1	0	hsa-miR-197-3p	0.0134	0.097	0.6221	-0.08	-0.08	N/A
TMEM51	ENST00000434578.2	transmembrane protein 51	87	1	0	0	1	0	hsa-miR-197-3p	0.004	0.0287	0.1794	-0.08	-0.08	N/A
GPR26	ENST00000284674.1	G protein-coupled receptor 26	5	2	0	1	1	2	hsa-miR-197-3p	0.0059	0.0426	0.2736	-0.08	-0.08	N/A
STK19	ENST00000375331.2	serine/threonine kinase 19	5	1	0	0	1	0	hsa-miR-197-3p	0.002	0.0147	0.105	-0.08	-0.08	N/A
TMPRSS11B	ENST00000332644.5	transmembrane protease, serine 11B	5	1	0	1	0	0	hsa-miR-197-3p	0.0016	0.0115	0.0795	-0.08	-0.08	N/A
PIM2	ENST00000376509.4	pim-2 oncogene	77	1	0	0	1	1	hsa-miR-197-3p	0.0021	0.0152	0.1082	-0.08	-0.08	N/A
IKZF3	ENST00000346872.3	IKAROS family zinc finger 3 (Aiolos)	7	4	1	2	1	1	hsa-miR-197-3p	0.0101	0.072	0.4275	-0.08	-0.29	N/A
MTMR10	ENST00000435680.1	myotubularin related protein 10	30	2	0	1	1	1	hsa-miR-197-3p	0.0098	0.0708	0.4506	-0.08	-0.12	N/A
MCUR1	ENST00000379170.4	mitochondrial calcium uniporter regulator 1	129	2	0	0	2	1	hsa-miR-197-3p	0.0054	0.0396	0.2723	-0.08	-0.16	N/A
LCOR	ENST00000371103.3	ligand dependent nuclear receptor corepressor	94	1	1	0	0	3	hsa-miR-197-3p	0.0164	0.115	0.6391	-0.08	-0.09	N/A
CDK5R1	ENST00000313401.3	cyclin-dependent kinase 5, regulatory subunit 1 (p35)	335	1	0	1	0	0	hsa-miR-197-3p	0.0066	0.0479	0.3152	-0.08	-0.08	N/A
HSPBAP1	ENST00000383659.1	HSPB (heat shock 27kDa) associated protein 1	22	1	0	0	1	0	hsa-miR-197-3p	0.0011	0.0083	0.0593	-0.08	-0.08	N/A
SMIM7	ENST00000487416.2	small integral membrane protein 7	1144	2	0	0	2	0	hsa-miR-197-3p	0.0016	0.0114	0.0799	-0.08	-0.17	N/A
GGCT	ENST00000005374.6	gamma-glutamylcyclotransferase	117	1	0	0	1	0	hsa-miR-197-3p	0.0021	0.0151	0.1016	-0.08	-0.08	N/A
ZNF208	ENST00000397126.4	zinc finger protein 208	0	2	0	1	1	1	hsa-miR-197-3p	0.0081	0.0587	0.3915	-0.08	-0.08	N/A
ZNF804B	ENST00000333190.4	zinc finger protein 804B	0	1	1	0	0	3	hsa-miR-197-3p	0.0193	0.1299	0.6002	-0.08	-0.08	N/A
ZNF426	ENST00000253115.2	zinc finger protein 426	70	2	0	0	2	0	hsa-miR-197-3p	0.0029	0.0213	0.1458	-0.08	-0.13	N/A
C17orf51	ENST00000391411.5	chromosome 17 open reading frame 51	464	4	0	2	2	2	hsa-miR-197-3p	0.0056	0.0407	0.2774	-0.08	-0.19	N/A
SENP5	ENST00000323460.5	SUMO1/sentrin specific peptidase 5	125	2	0	1	1	0	hsa-miR-197-3p	0.0068	0.0495	0.3233	-0.08	-0.15	N/A
PLVAP	ENST00000252590.4	plasmalemma vesicle associated protein	5	1	0	1	0	0	hsa-miR-197-3p	0.0019	0.0139	0.0971	-0.08	-0.08	N/A
SGPP2	ENST00000321276.7	sphingosine-1-phosphate phosphatase 2	182	1	0	1	0	2	hsa-miR-197-3p	0.0046	0.0341	0.24	-0.08	-0.14	N/A
EXPH5	ENST00000265843.4	exophilin 5	49	2	0	1	1	1	hsa-miR-197-3p	0.0144	0.1038	0.6651	-0.08	-0.1	N/A
EIF5A	ENST00000336452.7	eukaryotic translation initiation factor 5A	756	1	0	0	1	0	hsa-miR-197-3p	0.0013	0.0094	0.0675	-0.08	-0.08	N/A
SLC39A8	ENST00000394833.2	solute carrier family 39 (zinc transporter), member 8	228	1	0	0	1	1	hsa-miR-197-3p	0.0046	0.0337	0.2301	-0.08	-0.09	N/A
MRE11A	ENST00000323929.3	MRE11 meiotic recombination 11 homolog A (S. cerevisiae)	199	2	1	0	1	0	hsa-miR-197-3p	0.0078	0.0538	0.2934	-0.08	-0.35	N/A
ADM2	ENST00000395738.2	adrenomedullin 2	129	1	0	0	1	0	hsa-miR-197-3p	0.0047	0.0346	0.2329	-0.08	-0.09	N/A
ACACB	ENST00000543201.1	acetyl-CoA carboxylase beta	59	1	0	1	0	0	hsa-miR-197-3p	0.0089	0.0644	0.4061	-0.08	-0.09	N/A
UBN2	ENST00000473989.3	ubinuclein 2	238	4	0	2	2	3	hsa-miR-197-3p	0.0159	0.1154	0.7493	-0.08	-0.1	N/A
NOL12	ENST00000359114.4	nucleolar protein 12	536	1	0	0	1	1	hsa-miR-197-3p	0.0044	0.0323	0.226	-0.08	-0.11	N/A
ATG10	ENST00000282185.3	autophagy related 10	25	1	0	0	1	0	hsa-miR-197-3p	0.0028	0.0207	0.1403	-0.08	-0.08	N/A
TCEANC	ENST00000380600.1	transcription elongation factor A (SII) N-terminal and central domain containing	21	1	0	1	0	0	hsa-miR-197-3p	0.0019	0.0138	0.0946	-0.08	-0.08	N/A
C22orf46	ENST00000402966.1	chromosome 22 open reading frame 46	70	1	0	1	0	1	hsa-miR-197-3p	0.0098	0.0713	0.4824	-0.08	-0.08	N/A
GPR55	ENST00000392040.1	G protein-coupled receptor 55	5	1	0	1	0	0	hsa-miR-197-3p	0.0073	0.0538	0.3742	-0.08	-0.08	N/A
NLRP8	ENST00000291971.3	NLR family, pyrin domain containing 8	5	1	0	0	1	0	hsa-miR-197-3p	0.0042	0.031	0.2129	-0.08	-0.08	N/A
B3GNT6	ENST00000533140.1	UDP-GlcNAc:betaGal beta-1,3-N-acetylglucosaminyltransferase 6 (core 3 synthase)	5	2	0	1	1	1	hsa-miR-197-3p	0.0046	0.0334	0.211	-0.08	-0.1	N/A
KRT74	ENST00000549343.1	keratin 74	5	1	0	1	0	0	hsa-miR-197-3p	0.0029	0.0211	0.1507	-0.08	-0.08	N/A
MOG	ENST00000376902.3	myelin oligodendrocyte glycoprotein	5	1	0	0	1	0	hsa-miR-197-3p	0.0031	0.0226	0.1545	-0.08	-0.08	N/A
ING4	ENST00000341550.4	inhibitor of growth family, member 4	548	1	0	1	0	0	hsa-miR-197-3p	0.0015	0.0113	0.0799	-0.08	-0.08	N/A
SIGLEC11	ENST00000447370.2	sialic acid binding Ig-like lectin 11	5	1	0	0	1	0	hsa-miR-197-3p	0.0045	0.0328	0.2138	-0.08	-0.08	N/A
SOSTDC1	ENST00000307068.4	sclerostin domain containing 1	5	1	0	0	1	0	hsa-miR-197-3p	0.0018	0.0129	0.0879	-0.08	-0.08	N/A
CYTH4	ENST00000248901.6	cytohesin 4	5	1	0	1	0	1	hsa-miR-197-3p	0.0029	0.021	0.1449	-0.08	-0.08	N/A
CHRNB2	ENST00000368476.3	cholinergic receptor, nicotinic, beta 2 (neuronal)	16	1	0	1	0	1	hsa-miR-197-3p	0.006	0.0436	0.2871	-0.08	-0.27	N/A
SLC35A1	ENST00000369557.5	solute carrier family 35 (CMP-sialic acid transporter), member A1	671	1	0	1	0	0	hsa-miR-197-3p	0.0011	0.0081	0.058	-0.08	-0.08	N/A
LINC00346	ENST00000538077.1	long intergenic non-protein coding RNA 346	26	1	0	1	0	0	hsa-miR-197-3p	0.0045	0.033	0.2204	-0.08	-0.14	N/A
FAM185A	ENST00000409231.3	family with sequence similarity 185, member A	67	1	0	0	1	0	hsa-miR-197-3p	0.0031	0.0221	0.1424	-0.08	-0.09	N/A
TMOD1	ENST00000259365.4	tropomodulin 1	115	2	0	0	2	1	hsa-miR-197-3p	0.0067	0.0481	0.3065	-0.08	-0.15	N/A
CYB5B	ENST00000512062.1	cytochrome b5 type B (outer mitochondrial membrane)	2472	3	0	1	2	0	hsa-miR-197-3p	0.0022	0.0161	0.1153	-0.08	-0.35	N/A
HCN1	ENST00000303230.4	hyperpolarization activated cyclic nucleotide-gated potassium channel 1	5	1	0	1	0	2	hsa-miR-197-3p	0.0085	0.0609	0.3716	-0.08	-0.08	N/A
CCR1	ENST00000296140.3	chemokine (C-C motif) receptor 1	10	1	0	1	0	0	hsa-miR-197-3p	0.0042	0.0309	0.2054	-0.08	-0.08	N/A
CD82	ENST00000227155.4	CD82 molecule	1117	2*	0	0	1	0	hsa-miR-197-3p	0.0032	0.0235	0.1523	-0.08	-0.08	N/A
GPR61	ENST00000527748.1	G protein-coupled receptor 61	5	1	0	0	1	1	hsa-miR-197-3p	0.0087	0.0635	0.4297	-0.08	-0.08	N/A
DIEXF	ENST00000491415.2	digestive organ expansion factor homolog (zebrafish)	493	1	1	0	0	1	hsa-miR-197-3p	0.0194	0.1237	0.4716	-0.08	-0.12	N/A
CPS1	ENST00000430249.2	carbamoyl-phosphate synthase 1, mitochondrial	11682	1	0	0	1	1	hsa-miR-197-3p	0.0068	0.0497	0.3427	-0.08	-0.09	N/A
ORC6	ENST00000568364.2	origin recognition complex, subunit 6	855	1	0	0	1	0	hsa-miR-197-3p	0.0024	0.0173	0.1159	-0.08	-0.08	N/A
RTTN	ENST00000454359.1	rotatin	288	1	1	0	0	1	hsa-miR-197-3p	0.0122	0.0868	0.5038	-0.08	-0.08	N/A
ELMO2	ENST00000290246.6	engulfment and cell motility 2	22	1	0	1	0	0	hsa-miR-197-3p	0.0024	0.0178	0.1202	-0.08	-0.08	N/A
ADCY6	ENST00000357869.3	adenylate cyclase 6	6	1	0	0	1	0	hsa-miR-197-3p	0.0036	0.0263	0.1799	-0.08	-0.08	N/A
HLA-DQB2	ENST00000435145.2	major histocompatibility complex, class II, DQ beta 2	5	1	0	1	0	0	hsa-miR-197-3p	0.0045	0.033	0.2323	-0.08	-0.08	N/A
NCCRP1	ENST00000339852.4	non-specific cytotoxic cell receptor protein 1 homolog (zebrafish)	5	1	0	1	0	0	hsa-miR-197-3p	0.0007	0.0048	0.0345	-0.08	-0.08	N/A
RGPD5	ENST00000016946.3	RANBP2-like and GRIP domain containing 5	5	2	0	1	1	0	hsa-miR-197-3p	0.0061	0.0447	0.3087	-0.08	-0.09	N/A
RGPD6	ENST00000329516.3	RANBP2-like and GRIP domain containing 6	5	2	0	1	1	0	hsa-miR-197-3p	0.0061	0.0447	0.3087	-0.08	-0.09	N/A
FAM26E	ENST00000368599.3	family with sequence similarity 26, member E	32	4	0	2	2	3	hsa-miR-197-3p	0.0143	0.1027	0.6424	-0.08	-0.1	N/A
MOCS2	ENST00000450852.3	molybdenum cofactor synthesis 2	100	1	0	1	0	1	hsa-miR-197-3p	0.0022	0.0165	0.1145	-0.08	-0.15	N/A
SNN	ENST00000329565.5	stannin	663	1	0	1	0	2	hsa-miR-197-3p	0.0064	0.0473	0.3337	-0.08	-0.08	N/A
ACTR8	ENST00000335754.3	ARP8 actin-related protein 8 homolog (yeast)	327	2	1	0	1	1	hsa-miR-197-3p	0.0094	0.0658	0.3741	-0.08	-0.2	N/A
USHBP1	ENST00000252597.3	Usher syndrome 1C binding protein 1	10	2	0	1	1	0	hsa-miR-197-3p	0.0024	0.0177	0.1218	-0.08	-0.15	N/A
ZRANB1	ENST00000359653.4	zinc finger, RAN-binding domain containing 1	724	1	1	0	0	1	hsa-miR-197-3p	0.0106	0.0678	0.2664	-0.08	-0.23	N/A
IQSEC1	ENST00000273221.4	IQ motif and Sec7 domain 1	415	1	0	1	0	0	hsa-miR-197-3p	0.0021	0.0157	0.1113	-0.08	-0.08	N/A
RPL7L1	ENST00000493763.1	ribosomal protein L7-like 1	824	1	0	0	1	0	hsa-miR-197-3p	0.0047	0.0342	0.2351	-0.08	-0.08	N/A
FBLIM1	ENST00000375771.1	filamin binding LIM protein 1	581	1	0	0	1	0	hsa-miR-197-3p	0.005	0.0363	0.2509	-0.08	-0.08	N/A
PIGK	ENST00000370812.3	phosphatidylinositol glycan anchor biosynthesis, class K	1203	1	0	1	0	0	hsa-miR-197-3p	0.0017	0.0126	0.0802	-0.08	-0.16	N/A
NOX3	ENST00000159060.2	NADPH oxidase 3	5	1	0	0	1	0	hsa-miR-197-3p	0.0034	0.0244	0.1568	-0.08	-0.08	N/A
ACTR1A	ENST00000487599.1	ARP1 actin-related protein 1 homolog A, centractin alpha (yeast)	190	2	0	2	0	2	hsa-miR-197-3p	0.0043	0.0314	0.2006	-0.08	-0.15	N/A
DPPA3	ENST00000345088.2	developmental pluripotency associated 3	11	1	0	1	0	1	hsa-miR-197-3p	0.0055	0.0398	0.245	-0.08	-0.15	N/A
RBM27	ENST00000265271.5	RNA binding motif protein 27	130	2	1	1	0	3	hsa-miR-197-3p	0.0066	0.0469	0.2691	-0.08	-0.26	N/A
MOB3B	ENST00000262244.5	MOB kinase activator 3B	52	1	0	0	1	2	hsa-miR-197-3p	0.0052	0.038	0.2673	-0.08	-0.19	N/A
RAB8B	ENST00000321437.4	RAB8B, member RAS oncogene family	45	1	0	0	1	0	hsa-miR-197-3p	0.0067	0.0471	0.264	-0.08	-0.09	N/A
DRAXIN	ENST00000294485.5	dorsal inhibitory axon guidance protein	5	2	0	1	1	1	hsa-miR-197-3p	0.0126	0.0897	0.5363	-0.08	-0.08	N/A
AHCTF1	ENST00000366508.1	AT hook containing transcription factor 1	5	2	0	0	2	0	hsa-miR-197-3p	0.0077	0.0558	0.3548	-0.08	-0.08	N/A
PKP4	ENST00000389757.3	plakophilin 4	373	1	0	0	1	0	hsa-miR-197-3p	0.0169	0.1212	0.7369	-0.08	-0.08	N/A
C17orf78	ENST00000586700.1	chromosome 17 open reading frame 78	5	1	0	0	1	1	hsa-miR-197-3p	0.0023	0.0167	0.1185	-0.08	-0.08	N/A
TMPPE	ENST00000416695.2	transmembrane protein with metallophosphoesterase domain	22	1	0	1	0	3	hsa-miR-197-3p	0.006	0.044	0.3015	-0.08	-0.08	N/A
TEX28P1	ENST00000369932.3	testis expressed 28 pseudogene 1	5	1	0	0	1	0	hsa-miR-197-3p	0.0017	0.0128	0.092	-0.08	-0.08	N/A
ARSK	ENST00000380009.4	arylsulfatase family, member K	298	1	0	0	1	1	hsa-miR-197-3p	0.0044	0.0321	0.2203	-0.08	-0.08	N/A
TEX28	ENST00000369926.1	testis expressed 28	5	1	0	0	1	0	hsa-miR-197-3p	0.0017	0.0128	0.092	-0.08	-0.08	N/A
RBM14	ENST00000393979.3	RNA binding motif protein 14	3993	2	0	2	0	2	hsa-miR-197-3p	0.0021	0.0154	0.1101	-0.08	-0.42	N/A
TEX28P2	ENST00000369941.4	testis expressed 28 pseudogene 2	5	1	0	0	1	0	hsa-miR-197-3p	0.0017	0.0128	0.092	-0.08	-0.08	N/A
XRCC3	ENST00000554913.1	X-ray repair complementing defective repair in Chinese hamster cells 3	86	1	0	1	0	0	hsa-miR-197-3p	0.0016	0.012	0.0828	-0.08	-0.08	N/A
RIF1	ENST00000243326.5	RAP1 interacting factor homolog (yeast)	213	3	0	1	2	0	hsa-miR-197-3p	0.0134	0.0955	0.5805	-0.08	-0.18	N/A
TTC39B	ENST00000512701.2	tetratricopeptide repeat domain 39B	161	1	0	1	0	1	hsa-miR-197-3p	0.0072	0.0523	0.3321	-0.08	-0.1	N/A
ZNF573	ENST00000590414.2	zinc finger protein 573	12	3	0	1	2	2	hsa-miR-197-3p	0.0068	0.0499	0.3424	-0.08	-0.14	N/A
N6AMT1	ENST00000303775.5	N-6 adenine-specific DNA methyltransferase 1 (putative)	93	1	1	0	0	5	hsa-miR-197-3p	0.009	0.0636	0.3721	-0.08	-0.2	N/A
GINS4	ENST00000523277.2	GINS complex subunit 4 (Sld5 homolog)	500	1	0	0	1	2	hsa-miR-197-3p	0.0034	0.0246	0.1713	-0.08	-0.1	N/A
FAM8A1	ENST00000259963.3	family with sequence similarity 8, member A1	1064	1	0	1	0	0	hsa-miR-197-3p	0.003	0.0218	0.1479	-0.08	-0.08	N/A
ALDH8A1	ENST00000265605.2	aldehyde dehydrogenase 8 family, member A1	48	1	0	0	1	0	hsa-miR-197-3p	0.0039	0.0285	0.1908	-0.08	-0.08	N/A
ROR2	ENST00000375708.3	receptor tyrosine kinase-like orphan receptor 2	43	1	0	0	1	0	hsa-miR-197-3p	0.0037	0.027	0.1808	-0.08	-0.08	N/A
TMCO4	ENST00000294543.6	transmembrane and coiled-coil domains 4	13	1	0	0	1	0	hsa-miR-197-3p	0.0019	0.0139	0.0962	-0.08	-0.08	N/A
SNAPC5	ENST00000566658.1	small nuclear RNA activating complex, polypeptide 5, 19kDa	211	1	1	0	0	0	hsa-miR-197-3p	0.0066	0.0433	0.1985	-0.08	-0.5	N/A
WDR37	ENST00000358220.1	WD repeat domain 37	107	3	0	2	1	1	hsa-miR-197-3p	0.0042	0.0309	0.2177	-0.08	-0.44	N/A
SSPN	ENST00000242729.2	sarcospan	25	1	0	0	1	1	hsa-miR-197-3p	0.0044	0.0317	0.2073	-0.08	-0.08	N/A
KLHL34	ENST00000379499.2	kelch-like family member 34	5	1	0	0	1	0	hsa-miR-197-3p	0.0033	0.0243	0.1659	-0.08	-0.08	N/A
NCR3LG1	ENST00000338965.4	natural killer cell cytotoxicity receptor 3 ligand 1	214	2	0	1	1	1	hsa-miR-197-3p	0.0126	0.0907	0.5642	-0.08	-0.08	N/A
PNPLA3	ENST00000216180.3	patatin-like phospholipase domain containing 3	147	2	0	0	2	1	hsa-miR-197-3p	0.0074	0.054	0.3753	-0.08	-0.09	N/A
FRZB	ENST00000295113.4	frizzled-related protein	43	3	1	1	1	0	hsa-miR-197-3p	0.0026	0.0192	0.1296	-0.08	-0.39	N/A
E2F2	ENST00000361729.2	E2F transcription factor 2	96	2	0	1	1	1	hsa-miR-197-3p	0.0041	0.0301	0.2022	-0.08	-0.09	N/A
RASGEF1A	ENST00000374459.1	RasGEF domain family, member 1A	10	1	0	1	0	0	hsa-miR-197-3p	0.0016	0.0114	0.0813	-0.08	-0.1	N/A
CHURC1-FNTB	ENST00000549987.1	CHURC1-FNTB readthrough	13	2	0	1	1	0	hsa-miR-197-3p	0.0021	0.0157	0.1089	-0.08	-0.13	N/A
ITGA9	ENST00000264741.5	integrin, alpha 9	9	3	0	1	2	1	hsa-miR-197-3p	0.0117	0.0847	0.5524	-0.08	-0.08	N/A
NDST1	ENST00000261797.6	N-deacetylase/N-sulfotransferase (heparan glucosaminyl) 1	13660	1	0	1	0	1	hsa-miR-197-3p	0.0057	0.0415	0.2794	-0.08	-0.08	N/A
ZW10	ENST00000200135.3	zw10 kinetochore protein	17	1	0	0	1	0	hsa-miR-197-3p	0.0017	0.0129	0.0929	-0.08	-0.08	N/A
CHRNB3	ENST00000289957.2	cholinergic receptor, nicotinic, beta 3 (neuronal)	5	1	0	0	1	0	hsa-miR-197-3p	0.0032	0.023	0.1512	-0.08	-0.08	N/A
AC093802.1	ENST00000407524.1	Uncharacterized protein	5	1	0	0	1	3	hsa-miR-197-3p	0.0053	0.0389	0.2714	-0.08	-0.08	N/A
SLC39A13	ENST00000524928.1	solute carrier family 39 (zinc transporter), member 13	845	2	0	1	1	0	hsa-miR-197-3p	0.0037	0.0272	0.1913	-0.08	-0.08	N/A
KCNE3	ENST00000310128.4	potassium voltage-gated channel, Isk-related family, member 3	16	3*	0	0	2	0	hsa-miR-197-3p	0.0036	0.0265	0.1818	-0.08	-0.08	N/A
WDR43	ENST00000407426.3	WD repeat domain 43	426	1	0	1	0	0	hsa-miR-197-3p	0.0022	0.0157	0.1086	-0.08	-0.08	N/A
SNX13	ENST00000409389.1	sorting nexin 13	100	1	0	1	0	0	hsa-miR-197-3p	0.0079	0.057	0.3725	-0.08	-0.08	N/A
CEP19	ENST00000409690.3	centrosomal protein 19kDa	5	1	0	0	1	0	hsa-miR-197-3p	0.0025	0.0184	0.1242	-0.08	-0.08	N/A
CYP2W1	ENST00000340150.6	cytochrome P450, family 2, subfamily W, polypeptide 1	5	1	0	0	1	0	hsa-miR-197-3p	0.0022	0.0161	0.1102	-0.08	-0.08	N/A
CENPL	ENST00000356198.2	centromere protein L	390	2	0	0	2	0	hsa-miR-197-3p	0.0035	0.0257	0.1728	-0.08	-0.1	N/A
ORAI3	ENST00000318663.4	ORAI calcium release-activated calcium modulator 3	565	1	0	1	0	0	hsa-miR-197-3p	0.0017	0.0128	0.088	-0.07	-0.07	N/A
PAX3	ENST00000350526.4	paired box 3	7	1	0	1	0	0	hsa-miR-197-3p	0.0049	0.0361	0.2418	-0.07	-0.07	N/A
KIAA1257	ENST00000265068.5	KIAA1257	5	1	0	0	1	1	hsa-miR-197-3p	0.0067	0.0488	0.3404	-0.07	-0.07	N/A
PBLD	ENST00000336578.1	phenazine biosynthesis-like protein domain containing	44	1	0	0	1	0	hsa-miR-197-3p	0.0031	0.0229	0.1568	-0.07	-0.07	N/A
KRTAP5-5	ENST00000399676.2	keratin associated protein 5-5	5	1	0	0	1	0	hsa-miR-197-3p	0.0021	0.0154	0.1037	-0.07	-0.07	N/A
NAIP	ENST00000517649.1	NLR family, apoptosis inhibitory protein	5	1	0	0	1	0	hsa-miR-197-3p	0.0046	0.0342	0.2429	-0.07	-0.07	N/A
NAPB	ENST00000377026.4	N-ethylmaleimide-sensitive factor attachment protein, beta	82	1	0	1	0	0	hsa-miR-197-3p	0.0058	0.0423	0.287	-0.07	-0.07	N/A
SAMD8	ENST00000372687.4	sterile alpha motif domain containing 8	100	3	1	1	1	0	hsa-miR-197-3p	0.0095	0.0665	0.3607	-0.07	-0.16	N/A
ZNF766	ENST00000439461.1	zinc finger protein 766	324	2	0	0	2	1	hsa-miR-197-3p	0.0048	0.0348	0.2299	-0.07	-0.07	N/A
SGSM1	ENST00000400358.4	small G protein signaling modulator 1	25	2	0	0	2	0	hsa-miR-197-3p	0.0064	0.0469	0.3216	-0.07	-0.07	N/A
RFESD	ENST00000513950.2	Rieske (Fe-S) domain containing	15	1	0	1	0	0	hsa-miR-197-3p	0.0019	0.014	0.0955	-0.07	-0.18	N/A
RAD1	ENST00000382038.2	RAD1 homolog (S. pombe)	584	2	0	1	1	0	hsa-miR-197-3p	0.0028	0.0204	0.1392	-0.07	-0.27	N/A
AC007375.1	ENST00000600936.1	Uncharacterized protein; cDNA FLJ43210 fis, clone FEBRA2020582	7	1	0	1	0	1	hsa-miR-197-3p	0.003	0.0218	0.1352	-0.07	-0.26	N/A
ZKSCAN5	ENST00000394170.2	zinc finger with KRAB and SCAN domains 5	53	1	0	1	0	0	hsa-miR-197-3p	0.0028	0.0206	0.138	-0.07	-0.14	N/A
GATAD1	ENST00000287957.3	GATA zinc finger domain containing 1	92	1	0	0	1	0	hsa-miR-197-3p	0.0023	0.0168	0.119	-0.07	-0.1	N/A
MEF2A	ENST00000354410.5	myocyte enhancer factor 2A	654	2	1	0	1	0	hsa-miR-197-3p	0.0071	0.0499	0.2823	-0.07	-0.1	N/A
SET	ENST00000372692.4	SET nuclear oncogene	763	1	0	0	1	1	hsa-miR-197-3p	0.0058	0.0422	0.2908	-0.07	-0.07	N/A
TXK	ENST00000264316.4	TXK tyrosine kinase	7	3	0	0	3	0	hsa-miR-197-3p	0.0036	0.0259	0.1736	-0.07	-0.19	N/A
ARHGAP21	ENST00000396432.2	Rho GTPase activating protein 21	10	1	0	0	1	0	hsa-miR-197-3p	0.0022	0.0162	0.111	-0.07	-0.08	N/A
GIPR	ENST00000590918.1	gastric inhibitory polypeptide receptor	5	1	0	0	1	0	hsa-miR-197-3p	0.0102	0.0721	0.4138	-0.07	-0.07	N/A
ZNF853	ENST00000457543.3	zinc finger protein 853	8	2	0	1	1	0	hsa-miR-197-3p	0.0031	0.023	0.1617	-0.07	-0.07	N/A
CYP51A1	ENST00000003100.8	cytochrome P450, family 51, subfamily A, polypeptide 1	6	1	0	0	1	0	hsa-miR-197-3p	0.0013	0.0096	0.0691	-0.07	-0.07	N/A
FPR1	ENST00000595042.1	formyl peptide receptor 1	5	1	0	0	1	1	hsa-miR-197-3p	0.0022	0.0159	0.1075	-0.07	-0.07	N/A
AKAP7	ENST00000431975.2	A kinase (PRKA) anchor protein 7	21	1	0	0	1	1	hsa-miR-197-3p	0.0026	0.019	0.1345	-0.07	-0.07	N/A
RP11-770J1.4	ENST00000532619.1		5	1	0	0	1	0	hsa-miR-197-3p	0.0031	0.0227	0.154	-0.07	-0.07	N/A
GLTP	ENST00000318348.4	glycolipid transfer protein	5	2	0	0	2	0	hsa-miR-197-3p	0.0057	0.0413	0.2798	-0.07	-0.07	N/A
KRT71	ENST00000267119.5	keratin 71	5	1	0	0	1	0	hsa-miR-197-3p	0.0007	0.0054	0.0386	-0.07	-0.07	N/A
CHL1	ENST00000256509.2	cell adhesion molecule L1-like	24	1	0	1	0	2	hsa-miR-197-3p	0.0073	0.0535	0.3746	-0.07	-0.07	N/A
ZNF749	ENST00000334181.4	zinc finger protein 749	69	1	0	0	1	1	hsa-miR-197-3p	0.0054	0.0397	0.2746	-0.07	-0.16	N/A
C11orf21	ENST00000381153.3	chromosome 11 open reading frame 21	5	2	0	1	1	0	hsa-miR-197-3p	0.0073	0.0534	0.3645	-0.07	-0.07	N/A
PARD6B	ENST00000371610.2	par-6 family cell polarity regulator beta	277	1	0	0	1	0	hsa-miR-197-3p	0.0078	0.057	0.3826	-0.07	-0.07	N/A
FBXL18	ENST00000382368.3	F-box and leucine-rich repeat protein 18	92	2	0	0	2	0	hsa-miR-197-3p	0.0065	0.0478	0.336	-0.07	-0.08	N/A
C6orf223	ENST00000439969.2	chromosome 6 open reading frame 223	17	1	0	1	0	3	hsa-miR-197-3p	0.0039	0.0283	0.1883	-0.07	-0.2	N/A
AP1S3	ENST00000396654.2	adaptor-related protein complex 1, sigma 3 subunit	130	2	0	0	2	1	hsa-miR-197-3p	0.0036	0.0262	0.1829	-0.07	-0.18	N/A
HEMK1	ENST00000232854.4	HemK methyltransferase family member 1	99	1	0	0	1	3	hsa-miR-197-3p	0.0073	0.0533	0.3475	-0.07	-0.08	N/A
ZNF347	ENST00000334197.7	zinc finger protein 347	33	4	0	0	4	0	hsa-miR-197-3p	0.0061	0.0446	0.2943	-0.07	-0.26	N/A
DNAJA3	ENST00000262375.6	DnaJ (Hsp40) homolog, subfamily A, member 3	3281	1	0	1	0	0	hsa-miR-197-3p	0.0028	0.0204	0.1433	-0.07	-0.07	N/A
OSBP	ENST00000263847.1	oxysterol binding protein	101	1	0	1	0	0	hsa-miR-197-3p	0.0022	0.0162	0.1107	-0.07	-0.07	N/A
AJAP1	ENST00000378191.4	adherens junctions associated protein 1	5	3	0	2	1	4	hsa-miR-197-3p	0.0127	0.0934	0.6544	-0.07	-0.07	N/A
FAM219A	ENST00000379089.1	family with sequence similarity 219, member A	13	1	0	0	1	0	hsa-miR-197-3p	0.0021	0.0154	0.1094	-0.07	-0.07	N/A
ARPC5L	ENST00000353214.2	actin related protein 2/3 complex, subunit 5-like	851	1	0	0	1	0	hsa-miR-197-3p	0.0007	0.005	0.0359	-0.07	-0.07	N/A
FMNL2	ENST00000475377.2	formin-like 2	31	1	0	0	1	0	hsa-miR-197-3p	0.0026	0.0192	0.1333	-0.07	-0.07	N/A
SAMD5	ENST00000367474.1	sterile alpha motif domain containing 5	28	2	0	0	2	0	hsa-miR-197-3p	0.005	0.0365	0.2527	-0.07	-0.07	N/A
TMC6	ENST00000590602.1	transmembrane channel-like 6	11	2	1	1	0	1	hsa-miR-197-3p	0.0119	0.0835	0.4722	-0.07	-0.17	N/A
KLHL14	ENST00000359358.4	kelch-like family member 14	66	1	0	1	0	0	hsa-miR-197-3p	0.002	0.0149	0.1003	-0.07	-0.07	N/A
ANO3	ENST00000256737.3	anoctamin 3	5	1	0	1	0	0	hsa-miR-197-3p	0.0021	0.0157	0.1113	-0.07	-0.07	N/A
NAA40	ENST00000377793.4	N(alpha)-acetyltransferase 40, NatD catalytic subunit	217	1	0	1	0	0	hsa-miR-197-3p	0.0017	0.0125	0.0832	-0.07	-0.11	N/A
RBM3	ENST00000354480.2	RNA binding motif (RNP1, RRM) protein 3	1325	1	0	0	1	0	hsa-miR-197-3p	0.0028	0.0204	0.1406	-0.07	-0.07	N/A
MTMR3	ENST00000333027.3	myotubularin related protein 3	123	3	1	1	1	3	hsa-miR-197-3p	0.0125	0.0897	0.5596	-0.07	-0.1	N/A
EMP2	ENST00000359543.3	epithelial membrane protein 2	1725	1	0	0	1	0	hsa-miR-197-3p	0.0063	0.0465	0.3235	-0.07	-0.07	N/A
UBXN7	ENST00000296328.4	UBX domain protein 7	95	6	0	1	5	3	hsa-miR-197-3p	0.0091	0.0664	0.4476	-0.07	-0.13	N/A
KRR1	ENST00000229214.4	KRR1, small subunit (SSU) processome component, homolog (yeast)	380	1	1	0	0	2	hsa-miR-197-3p	0.0081	0.0576	0.3426	-0.07	-0.49	N/A
ST13	ENST00000216218.3	suppression of tumorigenicity 13 (colon carcinoma) (Hsp70 interacting protein)	83	1	1	0	0	0	hsa-miR-197-3p	0.0036	0.0256	0.152	-0.07	-0.18	N/A
GFRA3	ENST00000274721.3	GDNF family receptor alpha 3	7	1	0	1	0	0	hsa-miR-197-3p	0.0017	0.0121	0.0832	-0.07	-0.07	N/A
ORAOV1	ENST00000279147.4	oral cancer overexpressed 1	78	1	0	0	1	0	hsa-miR-197-3p	0.0078	0.0563	0.3582	-0.07	-0.07	N/A
GTF2H2	ENST00000274400.5	general transcription factor IIH, polypeptide 2, 44kDa	5	1	0	0	1	0	hsa-miR-197-3p	0.0022	0.0163	0.1092	-0.07	-0.07	N/A
KDM4E	ENST00000450979.2	lysine (K)-specific demethylase 4E	5	1	0	0	1	1	hsa-miR-197-3p	0.0025	0.0182	0.127	-0.07	-0.07	N/A
PRR9	ENST00000368744.3	proline rich 9	5	1	0	0	1	2	hsa-miR-197-3p	0.002	0.0146	0.1039	-0.07	-0.07	N/A
PREX1	ENST00000396220.1	phosphatidylinositol-3,4,5-trisphosphate-dependent Rac exchange factor 1	14	1	0	1	0	0	hsa-miR-197-3p	0.0061	0.0442	0.2953	-0.07	-0.07	N/A
METTL21A	ENST00000448823.2	methyltransferase like 21A	224	2	0	1	1	0	hsa-miR-197-3p	0.0028	0.0203	0.1319	-0.07	-0.2	N/A
C1ORF220	ENST00000367636.4		5	2	0	1	1	1	hsa-miR-197-3p	0.003	0.0222	0.1505	-0.07	-0.32	N/A
PLXNA1	ENST00000393409.2	plexin A1	189	1	0	1	0	0	hsa-miR-197-3p	0.007	0.0503	0.3145	-0.07	-0.14	N/A
SLC2A6	ENST00000371897.4	solute carrier family 2 (facilitated glucose transporter), member 6	172	1	0	0	1	0	hsa-miR-197-3p	0.0032	0.0232	0.1592	-0.07	-0.07	N/A
OPHN1	ENST00000355520.5	oligophrenin 1	54	1	0	1	0	2	hsa-miR-197-3p	0.0052	0.0378	0.2605	-0.07	-0.07	N/A
SH2D1B	ENST00000367929.2	SH2 domain containing 1B	5	1	0	0	1	1	hsa-miR-197-3p	0.0046	0.0336	0.2225	-0.07	-0.07	N/A
MSX2	ENST00000239243.6	msh homeobox 2	316	3	0	1	2	3	hsa-miR-197-3p	0.0019	0.0142	0.0975	-0.07	-0.21	N/A
CLINT1	ENST00000523094.1	clathrin interactor 1	581	1	0	1	0	1	hsa-miR-197-3p	0.0033	0.0241	0.171	-0.07	-0.07	N/A
FAM212B	ENST00000357260.5	family with sequence similarity 212, member B	211	1	0	0	1	0	hsa-miR-197-3p	0.0086	0.0624	0.408	-0.07	-0.09	N/A
TERF2	ENST00000254942.3	telomeric repeat binding factor 2	709	2	0	0	2	1	hsa-miR-197-3p	0.0135	0.0959	0.5469	-0.07	-0.09	N/A
SERINC1	ENST00000339697.4	serine incorporator 1	2408	1	0	0	1	3	hsa-miR-197-3p	0.0062	0.045	0.2948	-0.07	-0.07	N/A
RPL37	ENST00000274242.5	ribosomal protein L37	1785	2	0	0	2	1	hsa-miR-197-3p	0.0079	0.0577	0.3977	-0.07	-0.08	N/A
METTL20	ENST00000357721.3	methyltransferase like 20	47	1	0	1	0	2	hsa-miR-197-3p	0.0022	0.016	0.1061	-0.07	-0.23	N/A
PIGX	ENST00000314118.4	phosphatidylinositol glycan anchor biosynthesis, class X	198	1	0	0	1	0	hsa-miR-197-3p	0.0013	0.0092	0.066	-0.07	-0.08	N/A
FAM211A	ENST00000409083.3	family with sequence similarity 211, member A	23	1	1	0	0	0	hsa-miR-197-3p	0.0056	0.0386	0.1864	-0.07	-0.17	N/A
CCDC160	ENST00000517294.1	coiled-coil domain containing 160	12	1	1	0	0	0	hsa-miR-197-3p	0.0028	0.0192	0.096	-0.07	-0.3	N/A
NUP155	ENST00000231498.3	nucleoporin 155kDa	814	3	0	1	2	0	hsa-miR-197-3p	0.0067	0.0489	0.3358	-0.07	-0.25	N/A
DNAJB13	ENST00000339764.1	DnaJ (Hsp40) homolog, subfamily B, member 13	7	4	0	1	3	2	hsa-miR-197-3p	0.0032	0.0231	0.1554	-0.07	-0.33	N/A
DNASE1L1	ENST00000369809.1	deoxyribonuclease I-like 1	16	1	1	0	0	1	hsa-miR-197-3p	0.0051	0.0358	0.2045	-0.07	-0.22	N/A
NDC1	ENST00000540001.1	NDC1 transmembrane nucleoporin	371	1	0	0	1	0	hsa-miR-197-3p	0.0028	0.0208	0.1457	-0.07	-0.07	N/A
WISP3	ENST00000361714.1	WNT1 inducible signaling pathway protein 3	5	1	0	0	1	0	hsa-miR-197-3p	0.0032	0.0233	0.1619	-0.07	-0.07	N/A
DSTYK	ENST00000367160.4	dual serine/threonine and tyrosine protein kinase	256	3	0	1	2	2	hsa-miR-197-3p	0.0131	0.095	0.6223	-0.07	-0.07	N/A
ECT2	ENST00000232458.5	epithelial cell transforming sequence 2 oncogene	220	1	0	0	1	0	hsa-miR-197-3p	0.002	0.0147	0.1041	-0.07	-0.07	N/A
GPR133	ENST00000376682.4	G protein-coupled receptor 133	57	1	0	1	0	2	hsa-miR-197-3p	0.0058	0.0424	0.2924	-0.07	-0.07	N/A
PPP5D1	ENST00000414155.1	PPP5 tetratricopeptide repeat domain containing 1	5	1	0	0	1	0	hsa-miR-197-3p	0.0031	0.0226	0.1517	-0.07	-0.07	N/A
ZYG11B	ENST00000294353.6	zyg-11 family member B, cell cycle regulator	975	4	1	1	2	0	hsa-miR-197-3p	0.0222	0.1591	0.9744	-0.07	-0.07	N/A
LAMA4	ENST00000230538.7	laminin, alpha 4	605	1	0	0	1	0	hsa-miR-197-3p	0.0106	0.0755	0.4378	-0.07	-0.07	N/A
CLEC2D	ENST00000261340.7	C-type lectin domain family 2, member D	11	1	0	1	0	1	hsa-miR-197-3p	0.0026	0.019	0.1338	-0.07	-0.13	N/A
RNF26	ENST00000311413.4	ring finger protein 26	1208	1	0	1	0	0	hsa-miR-197-3p	0.0005	0.004	0.0288	-0.07	-0.07	N/A
TMEM156	ENST00000381938.3	transmembrane protein 156	15	1	0	0	1	0	hsa-miR-197-3p	0.003	0.0218	0.1494	-0.07	-0.07	N/A
LIN52	ENST00000555028.1	lin-52 homolog (C. elegans)	116	1	0	0	1	0	hsa-miR-197-3p	0.0044	0.0315	0.1936	-0.07	-0.07	N/A
ADAR	ENST00000292205.5	adenosine deaminase, RNA-specific	633	2	0	1	1	1	hsa-miR-197-3p	0.0111	0.0805	0.5296	-0.07	-0.07	N/A
ZNF430	ENST00000261560.5	zinc finger protein 430	34	2	1	0	1	1	hsa-miR-197-3p	0.0084	0.0608	0.4004	-0.07	-0.16	N/A
MEF2C	ENST00000340208.5	myocyte enhancer factor 2C	70	3	0	2	1	0	hsa-miR-197-3p	0.0014	0.0102	0.0706	-0.07	-0.45	N/A
RC3H1	ENST00000367696.2	ring finger and CCCH-type domains 1	165	1	0	0	1	2	hsa-miR-197-3p	0.0109	0.0789	0.5022	-0.07	-0.09	N/A
STON2	ENST00000267540.2	stonin 2	40	2	1	0	1	1	hsa-miR-197-3p	0.0148	0.1062	0.666	-0.07	-0.09	N/A
PANX1	ENST00000227638.3	pannexin 1	576	1	0	1	0	1	hsa-miR-197-3p	0.004	0.029	0.182	-0.07	-0.1	N/A
GRK4	ENST00000503518.2	G protein-coupled receptor kinase 4	50	1	0	0	1	0	hsa-miR-197-3p	0.0021	0.0154	0.0998	-0.07	-0.12	N/A
C9orf85	ENST00000486911.2	chromosome 9 open reading frame 85	57	1	0	0	1	0	hsa-miR-197-3p	0.0023	0.0168	0.112	-0.07	-0.07	N/A
NSMAF	ENST00000038176.3	neutral sphingomyelinase (N-SMase) activation associated factor	28	1	0	0	1	1	hsa-miR-197-3p	0.0059	0.0432	0.2901	-0.07	-0.07	N/A
BRCC3	ENST00000369462.1	BRCA1/BRCA2-containing complex, subunit 3	14	1	0	0	1	2	hsa-miR-197-3p	0.0051	0.0373	0.2495	-0.07	-0.07	N/A
CECR6	ENST00000399875.1	cat eye syndrome chromosome region, candidate 6	5	1	0	1	0	0	hsa-miR-197-3p	0.005	0.036	0.2276	-0.07	-0.07	N/A
SERPINB13	ENST00000344731.5	serpin peptidase inhibitor, clade B (ovalbumin), member 13	5	1	0	0	1	0	hsa-miR-197-3p	0.0021	0.0152	0.1076	-0.07	-0.07	N/A
WNT8B	ENST00000343737.5	wingless-type MMTV integration site family, member 8B	25	1	1	0	0	0	hsa-miR-197-3p	0.0031	0.022	0.1232	-0.07	-0.21	N/A
ALDOB	ENST00000374855.4	aldolase B, fructose-bisphosphate	5	1	0	0	1	0	hsa-miR-197-3p	0.0016	0.0115	0.0813	-0.07	-0.07	N/A
TECRL	ENST00000381210.3	trans-2,3-enoyl-CoA reductase-like	5	1	0	0	1	0	hsa-miR-197-3p	0.004	0.0293	0.1949	-0.07	-0.07	N/A
NUP62	ENST00000422090.2	nucleoporin 62kDa	3929	1	0	0	1	1	hsa-miR-197-3p	0.0048	0.0351	0.2413	-0.07	-0.07	N/A
CD58	ENST00000369487.3	CD58 molecule	121	1	0	0	1	0	hsa-miR-197-3p	0.0026	0.0187	0.1247	-0.07	-0.08	N/A
MUL1	ENST00000264198.3	mitochondrial E3 ubiquitin protein ligase 1	812	1	0	0	1	1	hsa-miR-197-3p	0.0043	0.0315	0.2102	-0.07	-0.07	N/A
EFCAB2	ENST00000366523.1	EF-hand calcium binding domain 2	204	3	0	2	1	0	hsa-miR-197-3p	0.0044	0.0321	0.208	-0.07	-0.3	N/A
GNPNAT1	ENST00000216410.3	glucosamine-phosphate N-acetyltransferase 1	429	1	0	0	1	2	hsa-miR-197-3p	0.0045	0.0324	0.2141	-0.07	-0.13	N/A
EHD2	ENST00000263277.3	EH-domain containing 2	2072	2	0	2	0	1	hsa-miR-197-3p	0.0029	0.0215	0.1505	-0.07	-0.12	N/A
TAF8	ENST00000372977.3	TAF8 RNA polymerase II, TATA box binding protein (TBP)-associated factor, 43kDa	135	2	0	0	2	1	hsa-miR-197-3p	0.0054	0.0396	0.2688	-0.07	-0.09	N/A
CMTM4	ENST00000394106.2	CKLF-like MARVEL transmembrane domain containing 4	22	4	1	1	2	4	hsa-miR-197-3p	0.0091	0.0646	0.3782	-0.07	-0.23	N/A
PAIP2B	ENST00000244221.8	poly(A) binding protein interacting protein 2B	42	3	0	2	1	1	hsa-miR-197-3p	0.0064	0.0446	0.2529	-0.07	-0.36	N/A
PRELID2	ENST00000334744.4	PRELI domain containing 2	63	1	0	0	1	2	hsa-miR-197-3p	0.0065	0.0472	0.3187	-0.07	-0.1	N/A
MTA3	ENST00000405592.1	metastasis associated 1 family, member 3	194	1	0	1	0	1	hsa-miR-197-3p	0.0103	0.072	0.3835	-0.07	-0.07	N/A
MAPK13	ENST00000373766.5	mitogen-activated protein kinase 13	499	1	0	0	1	0	hsa-miR-197-3p	0.0067	0.0491	0.3436	-0.07	-0.07	N/A
TTF1	ENST00000334270.2	transcription termination factor, RNA polymerase I	281	1	0	0	1	0	hsa-miR-197-3p	0.0031	0.023	0.161	-0.07	-0.07	N/A
PRLHR	ENST00000239032.2	prolactin releasing hormone receptor	5	1	0	0	1	1	hsa-miR-197-3p	0.0032	0.0236	0.1624	-0.07	-0.07	N/A
CNTN5	ENST00000524871.1	contactin 5	5	1	0	0	1	0	hsa-miR-197-3p	0.0064	0.0467	0.3159	-0.07	-0.07	N/A
TYW3	ENST00000457880.2	tRNA-yW synthesizing protein 3 homolog (S. cerevisiae)	140	2	1	1	0	0	hsa-miR-197-3p	0.0022	0.0156	0.101	-0.07	-0.28	N/A
ATAD3C	ENST00000378785.2	ATPase family, AAA domain containing 3C	5	1	0	0	1	0	hsa-miR-197-3p	0.0036	0.0263	0.1817	-0.07	-0.07	N/A
AIPL1	ENST00000381129.3	aryl hydrocarbon receptor interacting protein-like 1	5	1	0	0	1	1	hsa-miR-197-3p	0.0039	0.0288	0.1988	-0.07	-0.07	N/A
NLRX1	ENST00000409109.1	NLR family member X1	36	1	0	0	1	0	hsa-miR-197-3p	0.0058	0.0422	0.2687	-0.07	-0.07	N/A
POP5	ENST00000341039.2	processing of precursor 5, ribonuclease P/MRP subunit (S. cerevisiae)	551	1	0	0	1	0	hsa-miR-197-3p	0.0006	0.0042	0.03	-0.07	-0.07	N/A
KIAA1045	ENST00000242315.3	KIAA1045	42	1	0	1	0	2	hsa-miR-197-3p	0.0029	0.0213	0.1484	-0.07	-0.07	N/A
TCF24	ENST00000563496.1	transcription factor 24	11	1	0	0	1	0	hsa-miR-197-3p	0.0039	0.0281	0.1813	-0.07	-0.12	N/A
APPL1	ENST00000288266.3	adaptor protein, phosphotyrosine interaction, PH domain and leucine zipper containing 1	908	1	0	0	1	3	hsa-miR-197-3p	0.0057	0.042	0.2921	-0.07	-0.07	N/A
MIOX	ENST00000395732.3	myo-inositol oxygenase	16	1	0	0	1	1	hsa-miR-197-3p	0.0017	0.0126	0.0874	-0.07	-0.14	N/A
ALKBH5	ENST00000399138.4	alkB, alkylation repair homolog 5 (E. coli)	2211	1	0	0	1	0	hsa-miR-197-3p	0.0052	0.0377	0.2584	-0.07	-0.07	N/A
TTL	ENST00000233336.6	tubulin tyrosine ligase	442	4	0	2	2	2	hsa-miR-197-3p	0.0084	0.0611	0.4126	-0.07	-0.39	N/A
POU2F2	ENST00000342301.4	POU class 2 homeobox 2	5	2	2	0	0	0	hsa-miR-197-3p	0.0148	0.1055	0.6253	-0.07	-0.23	N/A
ZMYM1	ENST00000373330.1	zinc finger, MYM-type 1	215	2	0	0	2	0	hsa-miR-197-3p	0.0052	0.0382	0.2632	-0.07	-0.09	N/A
KCTD20	ENST00000373731.2	potassium channel tetramerization domain containing 20	88	2	0	1	1	0	hsa-miR-197-3p	0.0043	0.0311	0.1935	-0.07	-0.14	N/A
C1QB	ENST00000509305.1	complement component 1, q subcomponent, B chain	5	1	0	0	1	0	hsa-miR-197-3p	0.0008	0.0062	0.0453	-0.07	-0.07	N/A
PTCH1	ENST00000430669.2	patched 1	123	1	0	1	0	1	hsa-miR-197-3p	0.0095	0.0685	0.4229	-0.07	-0.07	N/A
ELAVL3	ENST00000359227.3	ELAV like neuron-specific RNA binding protein 3	5	2	0	0	2	0	hsa-miR-197-3p	0.0049	0.0357	0.232	-0.07	-0.07	N/A
MEST	ENST00000437945.1	mesoderm specific transcript	31	1	0	0	1	0	hsa-miR-197-3p	0.0025	0.0185	0.1237	-0.07	-0.07	N/A
GPATCH11	ENST00000409774.1	G patch domain containing 11	113	1	0	0	1	0	hsa-miR-197-3p	0.0038	0.0275	0.1887	-0.07	-0.07	N/A
MYLK2	ENST00000375994.2	myosin light chain kinase 2	16	1	0	1	0	0	hsa-miR-197-3p	0.0035	0.0256	0.1789	-0.07	-0.07	N/A
PLP1	ENST00000303958.2	proteolipid protein 1	5	1	0	0	1	0	hsa-miR-197-3p	0.0035	0.0255	0.1621	-0.07	-0.07	N/A
RP11-766F14.2	ENST00000511828.1	Protein LOC285556	5	1	0	0	1	1	hsa-miR-197-3p	0.0059	0.0431	0.2952	-0.07	-0.07	N/A
MMD2	ENST00000406755.1	monocyte to macrophage differentiation-associated 2	5	1	0	0	1	2	hsa-miR-197-3p	0.0049	0.0358	0.2358	-0.07	-0.07	N/A
FREM2	ENST00000280481.7	FRAS1 related extracellular matrix protein 2	33	2	0	0	2	2	hsa-miR-197-3p	0.0174	0.1264	0.8446	-0.07	-0.08	N/A
GREM2	ENST00000318160.4	gremlin 2, DAN family BMP antagonist	631	1	0	0	1	1	hsa-miR-197-3p	0.0048	0.0347	0.2331	-0.07	-0.07	N/A
EIF4E	ENST00000450253.2	eukaryotic translation initiation factor 4E	876	2	0	0	2	1	hsa-miR-197-3p	0.0025	0.018	0.125	-0.07	-0.16	N/A
CYP4V2	ENST00000378802.4	cytochrome P450, family 4, subfamily V, polypeptide 2	121	1	0	1	0	2	hsa-miR-197-3p	0.0043	0.0309	0.206	-0.07	-0.07	N/A
MMP17	ENST00000535291.1	matrix metallopeptidase 17 (membrane-inserted)	9	2	0	1	1	0	hsa-miR-197-3p	0.0024	0.0176	0.117	-0.07	-0.15	N/A
FBXO41	ENST00000295133.5	F-box protein 41	175	1	0	0	1	2	hsa-miR-197-3p	0.0106	0.0771	0.5045	-0.07	-0.07	N/A
LRP2BP	ENST00000362004.3	LRP2 binding protein	5	2	1	0	1	0	hsa-miR-197-3p	0.0093	0.0664	0.4028	-0.07	-0.07	N/A
FBXO27	ENST00000292853.4	F-box protein 27	53	1	0	0	1	0	hsa-miR-197-3p	0.0031	0.0224	0.1508	-0.07	-0.07	N/A
ZFR2	ENST00000262961.4	zinc finger RNA binding protein 2	5	1	0	0	1	1	hsa-miR-197-3p	0.0053	0.0385	0.2609	-0.07	-0.07	N/A
RBM5	ENST00000347869.3	RNA binding motif protein 5	150	1	0	0	1	0	hsa-miR-197-3p	0.008	0.0581	0.3723	-0.07	-0.07	N/A
B3GALT1	ENST00000392690.3	UDP-Gal:betaGlcNAc beta 1,3-galactosyltransferase, polypeptide 1	35	2	0	0	2	0	hsa-miR-197-3p	0.0061	0.044	0.2702	-0.07	-0.07	N/A
NCMAP	ENST00000374392.2	noncompact myelin associated protein	17	1	0	1	0	0	hsa-miR-197-3p	0.0024	0.0172	0.098	-0.07	-0.24	N/A
PLEKHM3	ENST00000427836.2	pleckstrin homology domain containing, family M, member 3	11	4	0	1	3	1	hsa-miR-197-3p	0.0084	0.0605	0.3867	-0.07	-0.12	N/A
RAVER2	ENST00000371072.4	ribonucleoprotein, PTB-binding 2	218	1	0	0	1	1	hsa-miR-197-3p	0.0082	0.0577	0.3317	-0.07	-0.11	N/A
NPAS2	ENST00000335681.5	neuronal PAS domain protein 2	559	1	0	1	0	0	hsa-miR-197-3p	0.002	0.0143	0.0946	-0.07	-0.09	N/A
FAM83G	ENST00000388995.6	family with sequence similarity 83, member G	322	1	0	1	0	0	hsa-miR-197-3p	0.0057	0.0409	0.2627	-0.07	-0.07	N/A
ACPP	ENST00000336375.5	acid phosphatase, prostate	22	1	0	0	1	0	hsa-miR-197-3p	0.0033	0.0242	0.1609	-0.07	-0.07	N/A
ERP29	ENST00000455836.1	endoplasmic reticulum protein 29	1210	1	0	0	1	0	hsa-miR-197-3p	0.0013	0.0096	0.0685	-0.07	-0.07	N/A
SACS	ENST00000402364.1	spastic ataxia of Charlevoix-Saguenay (sacsin)	450	1	0	1	0	0	hsa-miR-197-3p	0.0037	0.0272	0.1869	-0.07	-0.07	N/A
MBD3	ENST00000590550.2	methyl-CpG binding domain protein 3	393	1	0	0	1	0	hsa-miR-197-3p	0.0014	0.0101	0.0729	-0.07	-0.07	N/A
ACBD5	ENST00000396271.3	acyl-CoA binding domain containing 5	77	1	0	0	1	0	hsa-miR-197-3p	0.0097	0.0683	0.3854	-0.07	-0.07	N/A
TSNARE1	ENST00000519651.1	t-SNARE domain containing 1	11	1	0	1	0	0	hsa-miR-197-3p	0.0017	0.0121	0.0839	-0.07	-0.07	N/A
CCDC137	ENST00000329214.8	coiled-coil domain containing 137	5	1	0	0	1	0	hsa-miR-197-3p	0.0035	0.0257	0.1767	-0.07	-0.07	N/A
CHURC1	ENST00000548752.2	churchill domain containing 1	869	2	0	0	2	0	hsa-miR-197-3p	0.0011	0.008	0.0559	-0.06	-0.19	N/A
SOWAHC	ENST00000356454.3	sosondowah ankyrin repeat domain family member C	431	1	0	0	1	0	hsa-miR-197-3p	0.0084	0.0612	0.4194	-0.06	-0.08	N/A
MYD88	ENST00000495303.1	myeloid differentiation primary response 88	319	1	0	0	1	0	hsa-miR-197-3p	0.0088	0.0612	0.3256	-0.06	-0.07	N/A
HECW1	ENST00000395891.2	HECT, C2 and WW domain containing E3 ubiquitin protein ligase 1	11	2	1	0	1	0	hsa-miR-197-3p	0.0119	0.0817	0.4334	-0.06	-0.15	N/A
PHLDB2	ENST00000431670.2	pleckstrin homology-like domain, family B, member 2	588	1	0	0	1	0	hsa-miR-197-3p	0.0047	0.034	0.2294	-0.06	-0.07	N/A
TMPRSS2	ENST00000332149.5	transmembrane protease, serine 2	11	2	0	1	1	0	hsa-miR-197-3p	0.0038	0.0273	0.1828	-0.06	-0.09	N/A
TWISTNB	ENST00000222567.5	TWIST neighbor	133	1	0	0	1	0	hsa-miR-197-3p	0.002	0.0149	0.1028	-0.06	-0.07	N/A
LETMD1	ENST00000380123.2	LETM1 domain containing 1	1619	2	0	0	2	1	hsa-miR-197-3p	0.0037	0.0268	0.1823	-0.06	-0.06	N/A
CTSZ	ENST00000217131.5	cathepsin Z	363	1	0	0	1	1	hsa-miR-197-3p	0.0042	0.031	0.2143	-0.06	-0.06	N/A
ANKRD62	ENST00000314074.8	ankyrin repeat domain 62	5	1	0	0	1	0	hsa-miR-197-3p	0.0049	0.0359	0.2479	-0.06	-0.06	N/A
C19orf52	ENST00000270502.6	chromosome 19 open reading frame 52	792	3	0	0	3	1	hsa-miR-197-3p	0.0023	0.0168	0.1158	-0.06	-0.35	N/A
ETV1	ENST00000430479.1	ets variant 1	160	1	0	0	1	1	hsa-miR-197-3p	0.0069	0.0502	0.3195	-0.06	-0.09	N/A
NBR1	ENST00000542611.1	neighbor of BRCA1 gene 1	1982	2	0	0	2	1	hsa-miR-197-3p	0.0055	0.0397	0.263	-0.06	-0.13	N/A
DLG1	ENST00000346964.2	discs, large homolog 1 (Drosophila)	813	1	0	1	0	1	hsa-miR-197-3p	0.0035	0.0257	0.1713	-0.06	-0.07	N/A
SPPL3	ENST00000353487.2	signal peptide peptidase like 3	799	2	0	1	1	0	hsa-miR-197-3p	0.0031	0.0225	0.1543	-0.06	-0.15	N/A
LGI2	ENST00000382114.4	leucine-rich repeat LGI family, member 2	32	2	0	2	0	2	hsa-miR-197-3p	0.0047	0.0343	0.2351	-0.06	-0.2	N/A
KCTD3	ENST00000259154.4	potassium channel tetramerization domain containing 3	372	1	0	0	1	0	hsa-miR-197-3p	0.0033	0.024	0.1589	-0.06	-0.07	N/A
GHITM	ENST00000372134.3	growth hormone inducible transmembrane protein	2402	2	0	0	2	0	hsa-miR-197-3p	0.0015	0.011	0.0749	-0.06	-0.15	N/A
YY1	ENST00000262238.4	YY1 transcription factor	1803	2	0	2	0	1	hsa-miR-197-3p	0.0048	0.0354	0.2465	-0.06	-0.1	N/A
ZBTB25	ENST00000608382.1	zinc finger and BTB domain containing 25	149	1	0	0	1	3	hsa-miR-197-3p	0.0067	0.0488	0.3321	-0.06	-0.3	N/A
AGAP2	ENST00000257897.3	ArfGAP with GTPase domain, ankyrin repeat and PH domain 2	12	1	0	1	0	0	hsa-miR-197-3p	0.0035	0.0256	0.1813	-0.06	-0.06	N/A
LPHN3	ENST00000512091.2	latrophilin 3	93	2	0	1	1	0	hsa-miR-197-3p	0.0081	0.0585	0.3748	-0.06	-0.06	N/A
TIPARP	ENST00000295924.7	TCDD-inducible poly(ADP-ribose) polymerase	166	1	0	0	1	0	hsa-miR-197-3p	0.0021	0.0155	0.1062	-0.06	-0.06	N/A
SLAMF6	ENST00000368059.3	SLAM family member 6	5	1	0	0	1	0	hsa-miR-197-3p	0.0023	0.0167	0.1186	-0.06	-0.06	N/A
KLHL26	ENST00000300976.4	kelch-like family member 26	238	1	0	0	1	0	hsa-miR-197-3p	0.0055	0.0394	0.245	-0.06	-0.06	N/A
NDUFB4	ENST00000485064.1	NADH dehydrogenase (ubiquinone) 1 beta subcomplex, 4, 15kDa	2216	1	0	0	1	0	hsa-miR-197-3p	0.0044	0.0315	0.194	-0.06	-0.06	N/A
NFAM1	ENST00000329021.5	NFAT activating protein with ITAM motif 1	7	1	1	0	0	0	hsa-miR-197-3p	0.0069	0.0498	0.3165	-0.06	-0.06	N/A
CTD-2616J11.4	ENST00000574814.1	uncharacterized protein LOC147646	23	1	0	0	1	0	hsa-miR-197-3p	0.0007	0.0049	0.0349	-0.06	-0.06	N/A
KIAA1024	ENST00000305428.3	KIAA1024	5	3	1	0	2	0	hsa-miR-197-3p	0.0084	0.0608	0.4056	-0.06	-0.06	N/A
ZMIZ2	ENST00000309315.4	zinc finger, MIZ-type containing 2	761	2	1	0	1	0	hsa-miR-197-3p	0.0084	0.0579	0.3051	-0.06	-0.18	N/A
TCEANC2	ENST00000234827.1	transcription elongation factor A (SII) N-terminal and central domain containing 2	78	4	0	1	3	0	hsa-miR-197-3p	0.0042	0.0302	0.1981	-0.06	-0.26	N/A
CAMK1D	ENST00000378847.3	calcium/calmodulin-dependent protein kinase ID	258	2	0	0	2	1	hsa-miR-197-3p	0.0053	0.039	0.2671	-0.06	-0.14	N/A
PRTG	ENST00000561292.1	protogenin	86	1	1	0	0	0	hsa-miR-197-3p	0.0015	0.01	0.0496	-0.06	-0.68	N/A
SEC22C	ENST00000264454.3	SEC22 vesicle trafficking protein homolog C (S. cerevisiae)	855	2	0	0	2	4	hsa-miR-197-3p	0.0153	0.1109	0.7091	-0.06	-0.08	N/A
TRIM72	ENST00000322122.3	tripartite motif containing 72	8	3	0	1	2	1	hsa-miR-197-3p	0.005	0.036	0.2396	-0.06	-0.3	N/A
TMEM170B	ENST00000379426.1	transmembrane protein 170B	489	1	0	1	0	0	hsa-miR-197-3p	0.0037	0.0272	0.1834	-0.06	-0.12	N/A
AC127496.1	ENST00000321930.4	Uncharacterized protein	27	1	0	0	1	1	hsa-miR-197-3p	0.0034	0.0247	0.1676	-0.06	-0.08	N/A
POTEG	ENST00000409832.3	POTE ankyrin domain family, member G	5	1	0	0	1	1	hsa-miR-197-3p	0.016	0.116	0.745	-0.06	-0.06	N/A
TBCK	ENST00000273980.5	TBC1 domain containing kinase	20	1	0	0	1	0	hsa-miR-197-3p	0.0064	0.046	0.287	-0.06	-0.09	N/A
POTEM	ENST00000551509.1	POTE ankyrin domain family, member M	5	1	0	0	1	1	hsa-miR-197-3p	0.016	0.116	0.7453	-0.06	-0.06	N/A
NWD1	ENST00000524140.2	NACHT and WD repeat domain containing 1	5	4	0	2	2	0	hsa-miR-197-3p	0.0129	0.0938	0.6101	-0.06	-0.06	N/A
ZNF321P	ENST00000391777.3	zinc finger protein 321, pseudogene	14	2	1	1	0	0	hsa-miR-197-3p	0.0032	0.0229	0.1426	-0.06	-0.15	N/A
SLAMF7	ENST00000359331.4	SLAM family member 7	5	1	0	0	1	0	hsa-miR-197-3p	0.0028	0.0206	0.1388	-0.06	-0.06	N/A
MOB3C	ENST00000319928.3	MOB kinase activator 3C	141	1	0	0	1	0	hsa-miR-197-3p	0.0045	0.0327	0.2084	-0.06	-0.06	N/A
RAB36	ENST00000263116.2	RAB36, member RAS oncogene family	7	1	0	1	0	0	hsa-miR-197-3p	0.0042	0.0306	0.217	-0.06	-0.06	N/A
C7orf65	ENST00000408988.2	chromosome 7 open reading frame 65	5	1	0	0	1	0	hsa-miR-197-3p	0.0026	0.019	0.1295	-0.06	-0.06	N/A
ANKRD12	ENST00000262126.4	ankyrin repeat domain 12	11	2	0	0	2	1	hsa-miR-197-3p	0.0138	0.0993	0.6319	-0.06	-0.07	N/A
FAM155B	ENST00000252338.4	family with sequence similarity 155, member B	21	1	0	0	1	0	hsa-miR-197-3p	0.0046	0.0328	0.2035	-0.06	-0.06	N/A
C1S	ENST00000406697.1	complement component 1, s subcomponent	707	1	0	1	0	0	hsa-miR-197-3p	0.0019	0.0143	0.1033	-0.06	-0.06	N/A
FTSJ2	ENST00000440306.2	FtsJ RNA methyltransferase homolog 2 (E. coli)	2880	1	0	0	1	0	hsa-miR-197-3p	0.0025	0.0186	0.127	-0.06	-0.06	N/A
POLR3B	ENST00000228347.4	polymerase (RNA) III (DNA directed) polypeptide B	96	1	0	0	1	0	hsa-miR-197-3p	0.0019	0.0143	0.1016	-0.06	-0.11	N/A
F8	ENST00000330287.6	coagulation factor VIII, procoagulant component	16	1	0	0	1	0	hsa-miR-197-3p	0.0035	0.0258	0.1715	-0.06	-0.1	N/A
UFM1	ENST00000239878.4	ubiquitin-fold modifier 1	1502	1	0	0	1	0	hsa-miR-197-3p	0.0038	0.0274	0.1799	-0.06	-0.06	N/A
GABRR1	ENST00000454853.2	gamma-aminobutyric acid (GABA) A receptor, rho 1	14	1	0	0	1	0	hsa-miR-197-3p	0.0019	0.0141	0.0966	-0.06	-0.08	N/A
ZNF695	ENST00000487338.2	zinc finger protein 695	123	3	0	1	2	1	hsa-miR-197-3p	0.0027	0.0195	0.1318	-0.06	-0.36	N/A
CCNE2	ENST00000520509.1	cyclin E2	76	1	0	0	1	0	hsa-miR-197-3p	0.006	0.0428	0.264	-0.06	-0.07	N/A
HELLS	ENST00000394036.1	helicase, lymphoid-specific	329	1	1	0	0	1	hsa-miR-197-3p	0.0023	0.0163	0.0966	-0.06	-0.22	N/A
PRKCI	ENST00000295797.4	protein kinase C, iota	103	1	0	0	1	0	hsa-miR-197-3p	0.0066	0.0479	0.3121	-0.06	-0.06	N/A
MRPS25	ENST00000253686.2	mitochondrial ribosomal protein S25	630	2	0	1	1	0	hsa-miR-197-3p	0.003	0.0222	0.1506	-0.06	-0.18	N/A
ZBTB37	ENST00000367701.5	zinc finger and BTB domain containing 37	213	3	0	1	2	4	hsa-miR-197-3p	0.0207	0.1511	1.0166	-0.06	-0.07	N/A
FAM71F2	ENST00000480462.1	family with sequence similarity 71, member F2	7	2	0	0	2	2	hsa-miR-197-3p	0.0042	0.0306	0.2082	-0.06	-0.2	N/A
THBD	ENST00000377103.2	thrombomodulin	38	1	0	0	1	0	hsa-miR-197-3p	0.0019	0.0139	0.0951	-0.06	-0.06	N/A
ZNF783	ENST00000434415.1	zinc finger family member 783	88	1	0	0	1	1	hsa-miR-197-3p	0.0055	0.0404	0.2853	-0.06	-0.06	N/A
C19orf43	ENST00000588213.1	chromosome 19 open reading frame 43	1264	1	0	0	1	0	hsa-miR-197-3p	0.0009	0.0069	0.0488	-0.06	-0.06	N/A
SLC22A16	ENST00000439654.1	solute carrier family 22 (organic cation/carnitine transporter), member 16	0	1	0	0	1	0	hsa-miR-197-3p	0.0025	0.0184	0.1306	-0.06	-0.06	N/A
IRAK4	ENST00000431837.1	interleukin-1 receptor-associated kinase 4	223	1	0	0	1	1	hsa-miR-197-3p	0.0049	0.0359	0.2453	-0.06	-0.06	N/A
TUBGCP5	ENST00000283645.4	tubulin, gamma complex associated protein 5	88	1	0	0	1	0	hsa-miR-197-3p	0.0035	0.0259	0.1801	-0.06	-0.06	N/A
FAM46C	ENST00000369448.3	family with sequence similarity 46, member C	74	1	0	1	0	1	hsa-miR-197-3p	0.002	0.0146	0.0982	-0.06	-0.22	N/A
TRUB2	ENST00000372890.4	TruB pseudouridine (psi) synthase family member 2	91	2	0	0	2	2	hsa-miR-197-3p	0.0059	0.0433	0.2951	-0.06	-0.13	N/A
ZNF816	ENST00000357666.4	zinc finger protein 816	16	1	0	0	1	0	hsa-miR-197-3p	0.0032	0.0229	0.1525	-0.06	-0.09	N/A
PAQR3	ENST00000512733.1	progestin and adipoQ receptor family member III	217	3	0	0	3	0	hsa-miR-197-3p	0.0027	0.02	0.1364	-0.06	-0.15	N/A
CDK6	ENST00000265734.4	cyclin-dependent kinase 6	1116	2	1	0	1	0	hsa-miR-197-3p	0.0111	0.0794	0.4847	-0.06	-0.06	N/A
CLIC5	ENST00000339561.6	chloride intracellular channel 5	21	1	0	1	0	2	hsa-miR-197-3p	0.0097	0.0704	0.464	-0.06	-0.08	N/A
SCARB1	ENST00000261693.6	scavenger receptor class B, member 1	186	1	0	0	1	0	hsa-miR-197-3p	0.0092	0.0653	0.3844	-0.06	-0.07	N/A
NEK6	ENST00000373603.1	NIMA-related kinase 6	3449	1	0	1	0	1	hsa-miR-197-3p	0.0016	0.0114	0.0692	-0.06	-0.23	N/A
DLGAP2	ENST00000421627.2	discs, large (Drosophila) homolog-associated protein 2	5	2	2	0	0	1	hsa-miR-197-3p	0.0175	0.1247	0.7439	-0.06	-0.06	N/A
GP6	ENST00000417454.1	glycoprotein VI (platelet)	5	1	0	0	1	0	hsa-miR-197-3p	0.0029	0.0209	0.142	-0.06	-0.06	N/A
LYZ	ENST00000261267.2	lysozyme	255	1	0	0	1	0	hsa-miR-197-3p	0.0016	0.0119	0.0815	-0.06	-0.06	N/A
CA13	ENST00000321764.3	carbonic anhydrase XIII	42	1	0	0	1	1	hsa-miR-197-3p	0.0044	0.032	0.2269	-0.06	-0.06	N/A
SEC14L6	ENST00000402034.2	SEC14-like 6 (S. cerevisiae)	14	1	0	0	1	1	hsa-miR-197-3p	0.0058	0.0421	0.2906	-0.06	-0.06	N/A
[truncated: 2,890 more rows]

## Sheet: miRTarBase
Supplementary Material S4: The miR-197-3p target genes prediction results in miRTarBase.
miRNA	gene name
hsa-miR-197-3p	TSPAN3
hsa-miR-197-3p	ACVR1
hsa-miR-197-3p	PIPOX
hsa-miR-197-3p	RAD51
hsa-miR-197-3p	PEX13
hsa-miR-197-3p	CPNE6
hsa-miR-197-3p	HNF4A
hsa-miR-197-3p	WDR6
hsa-miR-197-3p	ABCC3
hsa-miR-197-3p	USO1
hsa-miR-197-3p	ZNF302
hsa-miR-197-3p	FBXW7
hsa-miR-197-3p	CHIC2
hsa-miR-197-3p	TAF4B
hsa-miR-197-3p	RXRB
hsa-miR-197-3p	HNRNPD
hsa-miR-197-3p	MMP23A
hsa-miR-197-3p	CPSF1
hsa-miR-197-3p	DPH1
hsa-miR-197-3p	RAB28
hsa-miR-197-3p	DCBLD2
hsa-miR-197-3p	AGR2
hsa-miR-197-3p	MED16
hsa-miR-197-3p	HMGN1
hsa-miR-197-3p	CLIC1
hsa-miR-197-3p	PRKD2
hsa-miR-197-3p	ISYNA1
hsa-miR-197-3p	KLC1
hsa-miR-197-3p	TSPYL1
hsa-miR-197-3p	ATF6B
hsa-miR-197-3p	ALMS1
hsa-miR-197-3p	RBM4
hsa-miR-197-3p	LRP4
hsa-miR-197-3p	DPYSL3
hsa-miR-197-3p	FUS
hsa-miR-197-3p	HPN
hsa-miR-197-3p	FOXO3
hsa-miR-197-3p	EHD2
hsa-miR-197-3p	IER3
hsa-miR-197-3p	SNX1
hsa-miR-197-3p	GOLGB1
hsa-miR-197-3p	ZNF175
hsa-miR-197-3p	IGF2-AS
hsa-miR-197-3p	PHF20
hsa-miR-197-3p	CES1
hsa-miR-197-3p	GORASP2
hsa-miR-197-3p	CDK10
hsa-miR-197-3p	RFX1
hsa-miR-197-3p	GALT
hsa-miR-197-3p	CYLD
hsa-miR-197-3p	KLF10
hsa-miR-197-3p	UMPS
hsa-miR-197-3p	ZNF208
hsa-miR-197-3p	NEK4
hsa-miR-197-3p	THEMIS2
hsa-miR-197-3p	IL1R1
hsa-miR-197-3p	PRKAR2A
hsa-miR-197-3p	TUSC2
hsa-miR-197-3p	NSUN5
hsa-miR-197-3p	ADIPOR1
hsa-miR-197-3p	GSTO1
hsa-miR-197-3p	BCR
hsa-miR-197-3p	EIF4H
hsa-miR-197-3p	EEF1A1
hsa-miR-197-3p	STMN3
hsa-miR-197-3p	AGO1
hsa-miR-197-3p	PPIA
hsa-miR-197-3p	CBX5
hsa-miR-197-3p	SOD1
hsa-miR-197-3p	PLCB3
hsa-miR-197-3p	NCL
hsa-miR-197-3p	ND6
hsa-miR-197-3p	SPG20
hsa-miR-197-3p	PRIM1
hsa-miR-197-3p	H2AFZ
hsa-miR-197-3p	DNLZ
hsa-miR-197-3p	ATP11A
hsa-miR-197-3p	MPP6
hsa-miR-197-3p	MSI1
hsa-miR-197-3p	NUS1
hsa-miR-197-3p	DGCR8
hsa-miR-197-3p	ACTG1
hsa-miR-197-3p	FASN
hsa-miR-197-3p	ATP2A2
hsa-miR-197-3p	IARS2
hsa-miR-197-3p	JTB
hsa-miR-197-3p	OVCH2
hsa-miR-197-3p	HNRNPH1
hsa-miR-197-3p	CEP152
hsa-miR-197-3p	STRN
hsa-miR-197-3p	STEAP2
hsa-miR-197-3p	PPP2CA
hsa-miR-197-3p	CKS1B
hsa-miR-197-3p	SETD1B
hsa-miR-197-3p	RBM15B
hsa-miR-197-3p	MRPS16
hsa-miR-197-3p	ZNF318
hsa-miR-197-3p	MORC3
hsa-miR-197-3p	FOXJ3
hsa-miR-197-3p	C1orf115
hsa-miR-197-3p	PBX2
hsa-miR-197-3p	WNK1
hsa-miR-197-3p	CHTOP
hsa-miR-197-3p	HSPA1B
hsa-miR-197-3p	TMX4
hsa-miR-197-3p	CPT1A
hsa-miR-197-3p	METTL4
hsa-miR-197-3p	MCM7
hsa-miR-197-3p	RSRC2
hsa-miR-197-3p	SUDS3
hsa-miR-197-3p	HNRNPA2B1
hsa-miR-197-3p	HNRNPA1
hsa-miR-197-3p	ACTL9
hsa-miR-197-3p	CCNG1
hsa-miR-197-3p	TCOF1
hsa-miR-197-3p	AK3
hsa-miR-197-3p	SRCAP
hsa-miR-197-3p	MAML1
hsa-miR-197-3p	SCD
hsa-miR-197-3p	MORN2
hsa-miR-197-3p	ACVR1B
hsa-miR-197-3p	ADAR
hsa-miR-197-3p	PFAS
hsa-miR-197-3p	RNFT2
hsa-miR-197-3p	MEGF9
hsa-miR-197-3p	PDZRN3
hsa-miR-197-3p	GDF7
hsa-miR-197-3p	PTBP3
hsa-miR-197-3p	G3BP1
hsa-miR-197-3p	PLEKHG2
hsa-miR-197-3p	TRAP1
hsa-miR-197-3p	RAD23B
hsa-miR-197-3p	PHPT1
hsa-miR-197-3p	SH3BP2
hsa-miR-197-3p	RGS16
hsa-miR-197-3p	ATP1A1
hsa-miR-197-3p	TTC8
hsa-miR-197-3p	HSPA4
hsa-miR-197-3p	MYH10
hsa-miR-197-3p	PALD1
hsa-miR-197-3p	RUVBL1
hsa-miR-197-3p	MED24
hsa-miR-197-3p	MKRN1
hsa-miR-197-3p	ZNF354A
hsa-miR-197-3p	NME2
hsa-miR-197-3p	LDHB
hsa-miR-197-3p	DYRK2
hsa-miR-197-3p	PDCD4
hsa-miR-197-3p	CCNA2
hsa-miR-197-3p	E2F4
hsa-miR-197-3p	TSEN34
hsa-miR-197-3p	RPL7A
hsa-miR-197-3p	FKBP4
hsa-miR-197-3p	INTS4
hsa-miR-197-3p	HSPD1
hsa-miR-197-3p	CHD4
hsa-miR-197-3p	TRAPPC1
hsa-miR-197-3p	RPL13A
hsa-miR-197-3p	RPL22
hsa-miR-197-3p	COL4A6
hsa-miR-197-3p	NOA1
hsa-miR-197-3p	VDAC1
hsa-miR-197-3p	IL18
hsa-miR-197-3p	CD82
hsa-miR-197-3p	SLC35E1
hsa-miR-197-3p	BMF
hsa-miR-197-3p	PMAIP1
hsa-miR-197-3p	MTHFD1
hsa-miR-197-3p	LRIT3
hsa-miR-197-3p	HSPA6
hsa-miR-197-3p	ZNF784
hsa-miR-197-3p	FOXN3
hsa-miR-197-3p	SOX11
hsa-miR-197-3p	MYOZ3
hsa-miR-197-3p	ALDOA
hsa-miR-197-3p	NKD2
hsa-miR-197-3p	ZBTB40
hsa-miR-197-3p	SOD2
hsa-miR-197-3p	UTP4
hsa-miR-197-3p	SSC5D
hsa-miR-197-3p	TMEM154
hsa-miR-197-3p	UBA2
hsa-miR-197-3p	PGPEP1
hsa-miR-197-3p	CLUAP1
hsa-miR-197-3p	SHISA9
hsa-miR-197-3p	RBM4B
hsa-miR-197-3p	HACD4
hsa-miR-197-3p	LMOD3
hsa-miR-197-3p	CEP19
hsa-miR-197-3p	CSNK1E
hsa-miR-197-3p	CXorf36
hsa-miR-197-3p	FBXL13
hsa-miR-197-3p	AGTPBP1
hsa-miR-197-3p	TRMO
hsa-miR-197-3p	GPN2
hsa-miR-197-3p	RAB3B
hsa-miR-197-3p	DBT
hsa-miR-197-3p	GSTK1
hsa-miR-197-3p	OTUD6A
hsa-miR-197-3p	TRIM72
hsa-miR-197-3p	ZMIZ2
hsa-miR-197-3p	FGB
hsa-miR-197-3p	ABCA6
hsa-miR-197-3p	ATP8B1
hsa-miR-197-3p	ZFR2
hsa-miR-197-3p	SLC4A1
hsa-miR-197-3p	ALG1
hsa-miR-197-3p	DNASE2
hsa-miR-197-3p	GLA
hsa-miR-197-3p	PNPLA3
hsa-miR-197-3p	ZNF584
hsa-miR-197-3p	TRPV2
hsa-miR-197-3p	SAMD8
hsa-miR-197-3p	RDH11
hsa-miR-197-3p	QSOX1
hsa-miR-197-3p	PHC3
hsa-miR-197-3p	PHAX
hsa-miR-197-3p	ORAI2
hsa-miR-197-3p	NUDT3
hsa-miR-197-3p	NAA50
hsa-miR-197-3p	MANEAL
hsa-miR-197-3p	LRRC58
hsa-miR-197-3p	GMPS
hsa-miR-197-3p	DMXL1
hsa-miR-197-3p	DDX19B
hsa-miR-197-3p	C12orf49
hsa-miR-197-3p	LRPAP1
hsa-miR-197-3p	NRL
hsa-miR-197-3p	RRAD
hsa-miR-197-3p	SKP1
hsa-miR-197-3p	SYNGR1
hsa-miR-197-3p	ALX1
hsa-miR-197-3p	ORMDL3
hsa-miR-197-3p	TERT
hsa-miR-197-3p	CMBL
hsa-miR-197-3p	GPR26
hsa-miR-197-3p	HOXA13
hsa-miR-197-3p	YOD1
hsa-miR-197-3p	TMF1
hsa-miR-197-3p	TADA2A
hsa-miR-197-3p	RNF222
hsa-miR-197-3p	RAVER2
hsa-miR-197-3p	MB21D1
hsa-miR-197-3p	ZNF417
hsa-miR-197-3p	TFDP2
hsa-miR-197-3p	CLPP
hsa-miR-197-3p	PCYT1A
hsa-miR-197-3p	SS18
hsa-miR-197-3p	RBM41
hsa-miR-197-3p	HIPK3
hsa-miR-197-3p	DLC1
hsa-miR-197-3p	SNX22
hsa-miR-197-3p	CRISPLD2
hsa-miR-197-3p	GNA14
hsa-miR-197-3p	GGT7
hsa-miR-197-3p	GTF2H3
hsa-miR-197-3p	ZNF793
hsa-miR-197-3p	GNE
hsa-miR-197-3p	ZNF813
hsa-miR-197-3p	CDKL1
hsa-miR-197-3p	SERPINA3
hsa-miR-197-3p	PPDPF
hsa-miR-197-3p	ZNF708
hsa-miR-197-3p	C6orf132
hsa-miR-197-3p	KIR3DX1
hsa-miR-197-3p	CLN8
hsa-miR-197-3p	HARBI1
hsa-miR-197-3p	FAM46B
hsa-miR-197-3p	ZNF551
hsa-miR-197-3p	YIPF4
hsa-miR-197-3p	ART4
hsa-miR-197-3p	ZMYM1
hsa-miR-197-3p	TAOK1
hsa-miR-197-3p	PTPRT
hsa-miR-197-3p	KREMEN1
hsa-miR-197-3p	IPO9
hsa-miR-197-3p	EIF4E
hsa-miR-197-3p	DPP8
hsa-miR-197-3p	ZNF274
hsa-miR-197-3p	CTCFL
hsa-miR-197-3p	COL22A1
hsa-miR-197-3p	UQCRB
hsa-miR-197-3p	MYO6
hsa-miR-197-3p	VPS41
hsa-miR-197-3p	LZIC
hsa-miR-197-3p	PLIN3
hsa-miR-197-3p	TIAL1
hsa-miR-197-3p	GDE1
hsa-miR-197-3p	ZDHHC22
hsa-miR-197-3p	ZNF324B
hsa-miR-197-3p	RANGAP1
hsa-miR-197-3p	CLEC17A
hsa-miR-197-3p	ANTXR1
hsa-miR-197-3p	IGFBP5
hsa-miR-197-3p	ZNF677
hsa-miR-197-3p	FPR1
hsa-miR-197-3p	MICA
hsa-miR-197-3p	KIAA0586
hsa-miR-197-3p	ICA1L
hsa-miR-197-3p	POLR3A
hsa-miR-197-3p	CYP2W1
hsa-miR-197-3p	ZNF616
hsa-miR-197-3p	LYPLA1
hsa-miR-197-3p	TMEM192
hsa-miR-197-3p	SPIDR
hsa-miR-197-3p	ZYG11B
hsa-miR-197-3p	CYB561A3
hsa-miR-197-3p	LIPG
hsa-miR-197-3p	RRP36
hsa-miR-197-3p	ZNF384
hsa-miR-197-3p	UTP6
hsa-miR-197-3p	UEVLD
hsa-miR-197-3p	UBN2
hsa-miR-197-3p	TSPAN14
hsa-miR-197-3p	RBM27
hsa-miR-197-3p	NGDN
hsa-miR-197-3p	MSRB3
hsa-miR-197-3p	KIAA1958
hsa-miR-197-3p	HNRNPR
hsa-miR-197-3p	GMEB1
hsa-miR-197-3p	GAPVD1
hsa-miR-197-3p	MINDY2
hsa-miR-197-3p	DENND6A
hsa-miR-197-3p	CDC73
hsa-miR-197-3p	MLN
hsa-miR-197-3p	GSTM5
hsa-miR-197-3p	ATP1A2
hsa-miR-197-3p	BORCS7
hsa-miR-197-3p	WDPCP
hsa-miR-197-3p	SMCR8
hsa-miR-197-3p	PDF
hsa-miR-197-3p	ZNF101
hsa-miR-197-3p	GAN
hsa-miR-197-3p	GPR156
hsa-miR-197-3p	RSBN1L
hsa-miR-197-3p	IFNAR1
hsa-miR-197-3p	KIF1B
hsa-miR-197-3p	SPPL3
hsa-miR-197-3p	CYCS
hsa-miR-197-3p	ATXN3
hsa-miR-197-3p	IPP
hsa-miR-197-3p	MIOX
hsa-miR-197-3p	PURB
hsa-miR-197-3p	ATP5G1
hsa-miR-197-3p	BACE2
hsa-miR-197-3p	C2orf68
hsa-miR-197-3p	NUBPL
hsa-miR-197-3p	TTPAL
hsa-miR-197-3p	SHE
hsa-miR-197-3p	KIAA1456
hsa-miR-197-3p	TANGO2
hsa-miR-197-3p	ADNP2
hsa-miR-197-3p	AKAP6
hsa-miR-197-3p	CCDC90B
hsa-miR-197-3p	LARS
hsa-miR-197-3p	CNNM3
hsa-miR-197-3p	HBS1L
hsa-miR-197-3p	IYD
hsa-miR-197-3p	ZNF70
hsa-miR-197-3p	TRAT1
hsa-miR-197-3p	MAP4K2
hsa-miR-197-3p	CACNG8
hsa-miR-197-3p	TYRO3
hsa-miR-197-3p	IER3IP1
hsa-miR-197-3p	ORMDL2
hsa-miR-197-3p	TNRC6B
hsa-miR-197-3p	STX12
hsa-miR-197-3p	SPATA2
hsa-miR-197-3p	JARID2
hsa-miR-197-3p	HEATR5A
hsa-miR-197-3p	CNBP
hsa-miR-197-3p	CHEK1
hsa-miR-197-3p	ABHD18
hsa-miR-197-3p	TMSB4X
hsa-miR-197-3p	FGD4
hsa-miR-197-3p	PDIK1L
hsa-miR-197-3p	KPNA5
hsa-miR-197-3p	FRMPD3
hsa-miR-197-3p	LAIR1
hsa-miR-197-3p	IDH3B
hsa-miR-197-3p	ZFAND4
hsa-miR-197-3p	NKPD1
hsa-miR-197-3p	CASP10
hsa-miR-197-3p	SLC16A5
hsa-miR-197-3p	RAB31
hsa-miR-197-3p	MRM2
hsa-miR-197-3p	SEC24A
hsa-miR-197-3p	CENPJ
hsa-miR-197-3p	PMPCA
hsa-miR-197-3p	SNU13
hsa-miR-197-3p	CHSY1

## Sheet: _x0009_microT-CDS
Supplementary Material S4: The miR-197-3p target genes prediction results in miRTCDS
miRNA	gene name	Score
hsa-miR-197-3p	PLCG2	0.716
hsa-miR-197-3p	PIK3C3	0.737
hsa-miR-197-3p	HK3	0.983
hsa-miR-197-3p	TMPRSS2	0.728
hsa-miR-197-3p	KLHL28	0.93
hsa-miR-197-3p	POU2F1	0.701
hsa-miR-197-3p	TEKT2	0.937
hsa-miR-197-3p	DAAM2	0.96
hsa-miR-197-3p	APTX	0.987
hsa-miR-197-3p	DHX35	0.917
hsa-miR-197-3p	PHLPP2	0.716
hsa-miR-197-3p	WDPCP	0.769
hsa-miR-197-3p	FOXJ2	0.979
hsa-miR-197-3p	ADPRM	0.757
hsa-miR-197-3p	IGFBP5	0.748
hsa-miR-197-3p	AFAP1L2	0.938
hsa-miR-197-3p	PLCL1	0.705
hsa-miR-197-3p	DPP3	0.849
hsa-miR-197-3p	HIPK2	1
hsa-miR-197-3p	EDRF1	0.715
hsa-miR-197-3p	WIPF2	0.72
hsa-miR-197-3p	DHDH	0.941
hsa-miR-197-3p	RBM25	0.725
hsa-miR-197-3p	DNAH3	0.832
hsa-miR-197-3p	PYGL	0.974
hsa-miR-197-3p	GRIN3A	0.765
hsa-miR-197-3p	UGT2A3	0.745
hsa-miR-197-3p	UBXN7	0.899
hsa-miR-197-3p	PLCD4	0.822
hsa-miR-197-3p	ZNF720	0.847
hsa-miR-197-3p	RBM27	0.932
hsa-miR-197-3p	BRMS1L	0.799
hsa-miR-197-3p	FREM2	0.758
hsa-miR-197-3p	CACNG8	0.817
hsa-miR-197-3p	UGCG	0.889
hsa-miR-197-3p	SAR1A	0.711
hsa-miR-197-3p	LGSN	0.741
hsa-miR-197-3p	HPCAL1	0.797
hsa-miR-197-3p	TNPO1	0.737
hsa-miR-197-3p	PDGFRA	0.915
hsa-miR-197-3p	PTPRK	0.99
hsa-miR-197-3p	GALNT7	0.743
hsa-miR-197-3p	PRR29	0.783
hsa-miR-197-3p	CSNK2A2	0.739
hsa-miR-197-3p	CDHR3	0.752
hsa-miR-197-3p	C8orf46	0.83
hsa-miR-197-3p	TRAPPC6A	0.791
hsa-miR-197-3p	G3BP1	0.818
hsa-miR-197-3p	UBE2R2	0.807
hsa-miR-197-3p	ZNF420	0.711
hsa-miR-197-3p	RTTN	0.839
hsa-miR-197-3p	CACNA2D3	0.812
hsa-miR-197-3p	ADAM10	0.841
hsa-miR-197-3p	ADAMTS5	0.949
hsa-miR-197-3p	LACTB	0.826
hsa-miR-197-3p	OSBP	0.821
hsa-miR-197-3p	ZNF557	0.803
hsa-miR-197-3p	KIF14	0.858
hsa-miR-197-3p	MEGF9	0.737
hsa-miR-197-3p	NPY2R	0.707
hsa-miR-197-3p	ANKRD16	0.729
hsa-miR-197-3p	CALCOCO2	0.739
hsa-miR-197-3p	PHF20L1	0.988
hsa-miR-197-3p	ARMCX5	0.881
hsa-miR-197-3p	TTL	0.748
hsa-miR-197-3p	GLT1D1	0.971
hsa-miR-197-3p	MED13L	0.853
hsa-miR-197-3p	CATSPERG	0.704
hsa-miR-197-3p	PLCXD1	0.707
hsa-miR-197-3p	ALG6	0.738
hsa-miR-197-3p	CYFIP2	0.712
hsa-miR-197-3p	LAMTOR4	0.996
hsa-miR-197-3p	ZFAND5	0.78
hsa-miR-197-3p	ZBED4	0.787
hsa-miR-197-3p	P4HA1	0.895
hsa-miR-197-3p	ZBTB44	0.751
hsa-miR-197-3p	CDY1B	0.823
hsa-miR-197-3p	AKAP17A	0.72
hsa-miR-197-3p	IFNA4	0.76
hsa-miR-197-3p	ZNF594	0.775
hsa-miR-197-3p	ANKRD11	0.942
hsa-miR-197-3p	PROM2	0.762
hsa-miR-197-3p	INSL4	0.899
hsa-miR-197-3p	BLM	0.704
hsa-miR-197-3p	CLASP2	0.948
hsa-miR-197-3p	CTNND1	1
hsa-miR-197-3p	LMAN2L	0.703
hsa-miR-197-3p	PKP1	0.801
hsa-miR-197-3p	ZGRF1	0.918
hsa-miR-197-3p	GARS	0.789
hsa-miR-197-3p	CBL	0.936
hsa-miR-197-3p	C16orf72	0.861
hsa-miR-197-3p	PAM	0.998
hsa-miR-197-3p	CAMK4	0.747
hsa-miR-197-3p	NEMP1	0.893
hsa-miR-197-3p	ORAI2	0.704
hsa-miR-197-3p	AK4	0.7
hsa-miR-197-3p	DUSP11	0.928
hsa-miR-197-3p	COA1	0.835
hsa-miR-197-3p	FYCO1	0.802
hsa-miR-197-3p	PEX26	0.823
hsa-miR-197-3p	ZNF605	0.812
hsa-miR-197-3p	CDH7	0.713
hsa-miR-197-3p	ATP5F1	0.806
hsa-miR-197-3p	FCMR	0.711
hsa-miR-197-3p	HNRNPD	0.916
hsa-miR-197-3p	CHST11	0.84
hsa-miR-197-3p	GUSB	0.773
hsa-miR-197-3p	DCAF8	0.754
hsa-miR-197-3p	RBM48	0.839
hsa-miR-197-3p	LPAR3	0.808
hsa-miR-197-3p	C16orf87	0.731
hsa-miR-197-3p	CDY2A	0.987
hsa-miR-197-3p	NUP153	0.876
hsa-miR-197-3p	KLHL8	0.843
hsa-miR-197-3p	RPS9	0.794
hsa-miR-197-3p	SOX11	0.874
hsa-miR-197-3p	ZDHHC14	0.785
hsa-miR-197-3p	PTPN9	0.997
hsa-miR-197-3p	GATD1	0.745
hsa-miR-197-3p	FBXW7	0.95
hsa-miR-197-3p	SLC25A12	0.83
hsa-miR-197-3p	GUCY1A3	0.776
hsa-miR-197-3p	SLC35G3	0.935
hsa-miR-197-3p	COL12A1	0.879
hsa-miR-197-3p	UHRF1BP1L	0.723
hsa-miR-197-3p	PTPN2	0.79
hsa-miR-197-3p	PSMA1	0.749
hsa-miR-197-3p	EIF4A3	0.741
hsa-miR-197-3p	EFEMP1	0.7
hsa-miR-197-3p	ZNF780B	0.703
hsa-miR-197-3p	GIPC3	0.829
hsa-miR-197-3p	PHACTR2	0.883
hsa-miR-197-3p	ZMYND11	0.735
hsa-miR-197-3p	MAPK7	0.949
hsa-miR-197-3p	LGR4	0.702
hsa-miR-197-3p	PTCH1	0.768
hsa-miR-197-3p	UQCC1	0.754
hsa-miR-197-3p	SEPT10	0.879
hsa-miR-197-3p	ATAD2	0.762
hsa-miR-197-3p	TRPM8	0.72
hsa-miR-197-3p	MARVELD1	0.725
hsa-miR-197-3p	PPP2CA	0.768
hsa-miR-197-3p	HABP4	0.837
hsa-miR-197-3p	ADAR	0.705
hsa-miR-197-3p	ING3	0.997
hsa-miR-197-3p	TUBA1B	0.91
hsa-miR-197-3p	WNT5A	0.793
hsa-miR-197-3p	SYK	0.943
hsa-miR-197-3p	SKIV2L2	0.983
hsa-miR-197-3p	SEPT11	0.817
hsa-miR-197-3p	PAFAH1B1	0.806
hsa-miR-197-3p	DIO2	0.762
hsa-miR-197-3p	PITPNA	0.836
hsa-miR-197-3p	RAB40B	0.967
hsa-miR-197-3p	HBS1L	0.726
hsa-miR-197-3p	ARHGAP24	0.707
hsa-miR-197-3p	SLTM	0.892
hsa-miR-197-3p	NAP1L1	0.894
hsa-miR-197-3p	ARHGEF12	0.912
hsa-miR-197-3p	COL24A1	0.758
hsa-miR-197-3p	PIK3R5	0.72
hsa-miR-197-3p	FBXO42	0.824
hsa-miR-197-3p	ZNF286A	0.886
hsa-miR-197-3p	LMBR1L	0.807
hsa-miR-197-3p	YWHAG	0.726
hsa-miR-197-3p	PPP1CC	0.983
hsa-miR-197-3p	CYP46A1	0.739
hsa-miR-197-3p	AASS	0.942
hsa-miR-197-3p	VWDE	0.872
hsa-miR-197-3p	DTWD1	0.753
hsa-miR-197-3p	SECISBP2	0.753
hsa-miR-197-3p	SLC32A1	0.989
hsa-miR-197-3p	UHRF2	0.997
hsa-miR-197-3p	EEA1	0.738
hsa-miR-197-3p	TM9SF3	0.829
hsa-miR-197-3p	MERTK	0.867
hsa-miR-197-3p	SLC12A6	0.9
hsa-miR-197-3p	ZZZ3	0.98
hsa-miR-197-3p	ITGB6	0.873
hsa-miR-197-3p	PGM2	0.937
hsa-miR-197-3p	GDF11	0.882
hsa-miR-197-3p	MRRF	0.767
hsa-miR-197-3p	PGBD5	0.87
hsa-miR-197-3p	MGAM	0.72
hsa-miR-197-3p	BORCS7	0.7
hsa-miR-197-3p	PRPF39	0.905
hsa-miR-197-3p	NTRK3	0.821
hsa-miR-197-3p	TRPM1	0.787
hsa-miR-197-3p	CAPZA2	0.703
hsa-miR-197-3p	KLF12	0.738
hsa-miR-197-3p	FCHSD1	0.909
hsa-miR-197-3p	DMBT1	0.8
hsa-miR-197-3p	TPCN2	0.943
hsa-miR-197-3p	TMSB4Y	0.817
hsa-miR-197-3p	LAMTOR3	0.931
hsa-miR-197-3p	HRK	0.713
hsa-miR-197-3p	PGPEP1	0.982
hsa-miR-197-3p	ADAT2	0.998
hsa-miR-197-3p	HINFP	0.721
hsa-miR-197-3p	ASXL1	0.875
hsa-miR-197-3p	NBR1	0.885
hsa-miR-197-3p	ZFYVE26	0.763
hsa-miR-197-3p	OPA3	0.797
hsa-miR-197-3p	SRCAP	0.993
hsa-miR-197-3p	SERPINB9	0.81
hsa-miR-197-3p	ADO	0.946
hsa-miR-197-3p	HINT1	0.991
hsa-miR-197-3p	THAP12	0.763
hsa-miR-197-3p	NSUN2	0.761
hsa-miR-197-3p	NET1	0.754
hsa-miR-197-3p	CEP63	0.75
hsa-miR-197-3p	EBF1	0.877
hsa-miR-197-3p	SMC5	0.768
hsa-miR-197-3p	ATP8A1	0.814
hsa-miR-197-3p	KCNJ13	0.737
hsa-miR-197-3p	SUMO1	0.732
hsa-miR-197-3p	ZNF546	0.791
hsa-miR-197-3p	KCNMA1	0.782
hsa-miR-197-3p	SMARCAD1	0.832
hsa-miR-197-3p	SF3B1	0.706
hsa-miR-197-3p	PTDSS1	0.79
hsa-miR-197-3p	CHL1	0.75
hsa-miR-197-3p	ERLIN2	0.96
hsa-miR-197-3p	CPSF6	0.732
hsa-miR-197-3p	MPZL1	0.871
hsa-miR-197-3p	SULF1	0.754
hsa-miR-197-3p	ZNF333	0.7
hsa-miR-197-3p	C6orf47	0.789
hsa-miR-197-3p	CASC4	0.71
hsa-miR-197-3p	NAP1L4	0.906
hsa-miR-197-3p	PIANP	0.928
hsa-miR-197-3p	IMMT	0.718
hsa-miR-197-3p	LYNX1	0.791
hsa-miR-197-3p	DAO	0.876
hsa-miR-197-3p	MROH7	0.89
hsa-miR-197-3p	RAVER2	0.715
hsa-miR-197-3p	TMX1	0.871
hsa-miR-197-3p	INTS4	0.771
hsa-miR-197-3p	STAG2	0.966
hsa-miR-197-3p	NTNG1	0.738
hsa-miR-197-3p	P4HA3	0.994
hsa-miR-197-3p	GRHL2	0.718
hsa-miR-197-3p	CSDE1	0.79
hsa-miR-197-3p	MARCH9	0.812
hsa-miR-197-3p	CHRND	0.736
hsa-miR-197-3p	TNKS2	0.721
hsa-miR-197-3p	CHRM3	0.988
hsa-miR-197-3p	STAG1	0.965
hsa-miR-197-3p	CNPY3	0.832
hsa-miR-197-3p	ZNF292	0.815
hsa-miR-197-3p	NHS	0.706
hsa-miR-197-3p	PLPP4	0.804
hsa-miR-197-3p	AASDH	0.867
hsa-miR-197-3p	RCOR1	0.972
hsa-miR-197-3p	CNST	0.808
hsa-miR-197-3p	ZNF48	0.704
hsa-miR-197-3p	TFR2	0.841
hsa-miR-197-3p	IFT57	0.795
hsa-miR-197-3p	RWDD1	0.734
hsa-miR-197-3p	RBM43	0.769
hsa-miR-197-3p	CXorf40B	0.732
hsa-miR-197-3p	PSME4	0.922
hsa-miR-197-3p	UGP2	0.978
hsa-miR-197-3p	KLF7	0.895
hsa-miR-197-3p	C12orf43	0.725
hsa-miR-197-3p	LTBP3	0.782
hsa-miR-197-3p	C2	0.872
hsa-miR-197-3p	CARS	0.835
hsa-miR-197-3p	GLS	0.755
hsa-miR-197-3p	ZNF75D	0.909
hsa-miR-197-3p	PARP14	0.732
hsa-miR-197-3p	ETF1	0.997
hsa-miR-197-3p	CD53	0.91
hsa-miR-197-3p	SPTBN2	0.938
hsa-miR-197-3p	TRAF5	0.731
hsa-miR-197-3p	PPP1R12B	0.956
hsa-miR-197-3p	MED17	0.709
hsa-miR-197-3p	FAM91A1	0.832
hsa-miR-197-3p	SLC30A7	0.782
hsa-miR-197-3p	ISCU	0.72
hsa-miR-197-3p	PDP1	0.727
hsa-miR-197-3p	ENDOV	0.832
hsa-miR-197-3p	TMOD1	0.712
hsa-miR-197-3p	RCAN2	0.884
hsa-miR-197-3p	ZKSCAN8	0.821
hsa-miR-197-3p	RSL1D1	0.735
hsa-miR-197-3p	TFAP2A	0.756
hsa-miR-197-3p	C1orf21	0.921
hsa-miR-197-3p	PTOV1	0.724
hsa-miR-197-3p	USP54	0.738
hsa-miR-197-3p	KIAA1217	0.797
hsa-miR-197-3p	ECI2	0.913
hsa-miR-197-3p	KIAA1468	0.745
hsa-miR-197-3p	INIP	0.772
hsa-miR-197-3p	ZNF189	0.763
hsa-miR-197-3p	CORO1C	0.858
hsa-miR-197-3p	MBD1	0.765
hsa-miR-197-3p	TMEM106A	0.825
hsa-miR-197-3p	FZD3	0.762
hsa-miR-197-3p	POLR3E	0.919
hsa-miR-197-3p	TRAM2	0.794
hsa-miR-197-3p	VPS50	0.897
hsa-miR-197-3p	RAB17	0.739
hsa-miR-197-3p	SARNP	0.998
hsa-miR-197-3p	ZNF322	0.744
hsa-miR-197-3p	MED12L	0.741
hsa-miR-197-3p	TAOK1	0.89
hsa-miR-197-3p	SIK2	0.923
hsa-miR-197-3p	SLC17A4	0.742
hsa-miR-197-3p	DST	0.922
hsa-miR-197-3p	ABHD2	0.843
hsa-miR-197-3p	SV2A	0.919
hsa-miR-197-3p	TRMT2A	0.799
hsa-miR-197-3p	TRIR	0.707
hsa-miR-197-3p	ACVR1	0.991
hsa-miR-197-3p	NCOA3	0.812
hsa-miR-197-3p	DDX60	0.74
hsa-miR-197-3p	HAUS3	0.724
hsa-miR-197-3p	ANK2	0.979
hsa-miR-197-3p	DUS2	0.783
hsa-miR-197-3p	ZCCHC4	0.892
hsa-miR-197-3p	ATP2B1	0.863
hsa-miR-197-3p	PCDH17	0.846
hsa-miR-197-3p	CHEK1	0.796
hsa-miR-197-3p	ADAM11	0.892
hsa-miR-197-3p	SLC35B3	0.892
hsa-miR-197-3p	MEGF8	0.702
hsa-miR-197-3p	DFFA	0.7
hsa-miR-197-3p	TAL1	0.744
hsa-miR-197-3p	BMP1	0.7
hsa-miR-197-3p	TUBA1A	0.873
hsa-miR-197-3p	TMEM184B	0.873
hsa-miR-197-3p	LEMD3	0.712
hsa-miR-197-3p	CCDC68	0.712
hsa-miR-197-3p	HS3ST5	0.801
hsa-miR-197-3p	LIMS1	0.715
hsa-miR-197-3p	SLC4A1	0.702
hsa-miR-197-3p	TYW3	0.823
hsa-miR-197-3p	ZSWIM6	0.789
hsa-miR-197-3p	COL21A1	0.737
hsa-miR-197-3p	DNAH5	0.949
hsa-miR-197-3p	VPS13B	0.945
hsa-miR-197-3p	AMMECR1	0.882
hsa-miR-197-3p	DACT1	0.788
hsa-miR-197-3p	NYAP2	0.924
hsa-miR-197-3p	IL22RA1	0.813
hsa-miR-197-3p	HPSE	0.709
hsa-miR-197-3p	IFT74	0.822
hsa-miR-197-3p	SGMS1	0.888
hsa-miR-197-3p	CCDC184	0.852
hsa-miR-197-3p	RIMS1	0.767
hsa-miR-197-3p	ZNF207	0.875
hsa-miR-197-3p	RFC1	0.981
hsa-miR-197-3p	STC1	0.88
hsa-miR-197-3p	CDH10	0.71
hsa-miR-197-3p	CDK8	0.963
hsa-miR-197-3p	ZNF436	0.756
hsa-miR-197-3p	SS18	0.896
hsa-miR-197-3p	TYW1	0.718
hsa-miR-197-3p	TEX19	0.759
hsa-miR-197-3p	ZNF34	0.869
hsa-miR-197-3p	FRG1	0.782
hsa-miR-197-3p	CCNT1	0.731
hsa-miR-197-3p	POTEE	0.702
hsa-miR-197-3p	MTTP	0.718
hsa-miR-197-3p	PAPD5	0.704
hsa-miR-197-3p	TRIM51	0.712
hsa-miR-197-3p	GREB1L	0.715
hsa-miR-197-3p	EDEM3	0.911
hsa-miR-197-3p	PCGF5	0.704
hsa-miR-197-3p	FBXO40	0.8
hsa-miR-197-3p	CHURC1	0.707
hsa-miR-197-3p	TTLL7	0.891
hsa-miR-197-3p	MYO1D	0.728
hsa-miR-197-3p	PTK2	0.792
hsa-miR-197-3p	FBXO41	0.799
hsa-miR-197-3p	AEBP1	0.701
hsa-miR-197-3p	NLK	0.999
hsa-miR-197-3p	DKC1	0.807
hsa-miR-197-3p	CECR2	0.96
hsa-miR-197-3p	STK38L	0.743
hsa-miR-197-3p	LCORL	0.839
hsa-miR-197-3p	ZNF397	0.867
hsa-miR-197-3p	BRCA1	0.986
hsa-miR-197-3p	DIP2C	0.772
hsa-miR-197-3p	HSPA12A	0.98
hsa-miR-197-3p	GGA3	0.833
hsa-miR-197-3p	MCM2	0.98
hsa-miR-197-3p	OBSCN	0.994
hsa-miR-197-3p	CEP192	0.921
hsa-miR-197-3p	MED24	0.941
hsa-miR-197-3p	ITFG2	0.923
hsa-miR-197-3p	NRF1	0.987
hsa-miR-197-3p	TRIM59	0.773
hsa-miR-197-3p	ALPK1	0.895
hsa-miR-197-3p	TARS	0.775
hsa-miR-197-3p	SCN3A	0.768
hsa-miR-197-3p	YIPF4	0.759
hsa-miR-197-3p	PPP1R3A	0.746
hsa-miR-197-3p	TTLL6	0.707
hsa-miR-197-3p	PITPNM3	0.77
hsa-miR-197-3p	DPH1	0.782
hsa-miR-197-3p	SELENOI	0.867
hsa-miR-197-3p	NAV2	0.706
hsa-miR-197-3p	PKP4	0.981
hsa-miR-197-3p	DCC	0.72
hsa-miR-197-3p	LEMD2	0.848
hsa-miR-197-3p	LARP1B	0.849
hsa-miR-197-3p	DNAL1	0.776
hsa-miR-197-3p	ZNF37A	0.77
hsa-miR-197-3p	TMC6	0.725
hsa-miR-197-3p	PDSS1	0.716
hsa-miR-197-3p	SH2D5	0.723
hsa-miR-197-3p	KCNA1	0.776
hsa-miR-197-3p	COLEC11	0.799
hsa-miR-197-3p	SLC13A1	0.718
hsa-miR-197-3p	ZDHHC2	0.711
hsa-miR-197-3p	PGGT1B	0.842
hsa-miR-197-3p	ENDOG	0.792
hsa-miR-197-3p	JAK2	0.735
hsa-miR-197-3p	C11orf1	0.76
hsa-miR-197-3p	LHFPL2	0.931
hsa-miR-197-3p	PPARA	0.729
hsa-miR-197-3p	MEAF6	0.831
hsa-miR-197-3p	EIF4E	0.779
hsa-miR-197-3p	PRR9	0.804
hsa-miR-197-3p	THOC3	0.814
hsa-miR-197-3p	SCN2A	0.825
hsa-miR-197-3p	TUBA1C	0.881
hsa-miR-197-3p	MSH6	0.707
hsa-miR-197-3p	IL12RB2	0.778
hsa-miR-197-3p	ASPA	0.874
hsa-miR-197-3p	ZNF236	0.808
hsa-miR-197-3p	GABRA5	0.711
hsa-miR-197-3p	CDY1	0.822
hsa-miR-197-3p	SEC24C	0.962
hsa-miR-197-3p	HAL	0.964
hsa-miR-197-3p	STRBP	0.718
hsa-miR-197-3p	BTNL9	0.859
hsa-miR-197-3p	TMEM186	0.988
hsa-miR-197-3p	ABCB1	0.731
hsa-miR-197-3p	DDX11	0.912
hsa-miR-197-3p	ARL6IP1	0.866
hsa-miR-197-3p	PROP1	0.737
hsa-miR-197-3p	SPSB2	0.794
hsa-miR-197-3p	FRMPD3	0.75
hsa-miR-197-3p	ZNF264	0.865
hsa-miR-197-3p	TMEM19	0.726
hsa-miR-197-3p	ACOT11	0.832
hsa-miR-197-3p	RAPGEF2	0.703
hsa-miR-197-3p	COPS5	0.804
hsa-miR-197-3p	TIMM23B	0.951
hsa-miR-197-3p	MAN2C1	0.879
hsa-miR-197-3p	ZNF799	0.811
hsa-miR-197-3p	AADACL2	0.71
hsa-miR-197-3p	NDUFS1	0.958
hsa-miR-197-3p	SACS	0.714
hsa-miR-197-3p	ATP5A1	0.88
hsa-miR-197-3p	ATRIP	0.773
hsa-miR-197-3p	TRAF6	0.724
hsa-miR-197-3p	CBR1	0.959
hsa-miR-197-3p	CYP3A43	0.954
hsa-miR-197-3p	CYP27C1	0.73
hsa-miR-197-3p	PDE8A	0.729
hsa-miR-197-3p	CCR5	0.729
hsa-miR-197-3p	CYP4F3	0.798
hsa-miR-197-3p	SPTLC3	0.711
hsa-miR-197-3p	MDGA1	0.705
hsa-miR-197-3p	RALGPS1	0.878
hsa-miR-197-3p	OR52N2	0.724
hsa-miR-197-3p	FOXN3	0.72
hsa-miR-197-3p	PARP2	0.913
hsa-miR-197-3p	TATDN2	0.739
hsa-miR-197-3p	PCDH1	0.734
hsa-miR-197-3p	HMCN1	0.782
hsa-miR-197-3p	AHCTF1	0.821
hsa-miR-197-3p	ABCG5	0.769
hsa-miR-197-3p	DCTN3	0.715
hsa-miR-197-3p	USP41	0.769
hsa-miR-197-3p	KCNK10	0.78
hsa-miR-197-3p	TUFM	0.825
hsa-miR-197-3p	HEATR5B	0.944
hsa-miR-197-3p	POLR1B	0.901
hsa-miR-197-3p	ST3GAL6	0.734
hsa-miR-197-3p	SVOP	0.95
hsa-miR-197-3p	PIEZO2	0.825
hsa-miR-197-3p	CX3CR1	0.836
hsa-miR-197-3p	DBNL	0.873
hsa-miR-197-3p	WDR19	0.978
hsa-miR-197-3p	SMAP1	0.751
hsa-miR-197-3p	PANK2	0.711
hsa-miR-197-3p	ZNF181	0.978
hsa-miR-197-3p	EIF4A2	0.889
hsa-miR-197-3p	PLAC8	0.892
hsa-miR-197-3p	CPM	0.843
hsa-miR-197-3p	KLRC2	0.822
hsa-miR-197-3p	OTOF	0.706
hsa-miR-197-3p	WDR92	0.761
hsa-miR-197-3p	TIAL1	0.72
hsa-miR-197-3p	LRRC74B	0.798
hsa-miR-197-3p	ZC3H12C	0.779
hsa-miR-197-3p	COL1A1	0.7
hsa-miR-197-3p	DNM1	0.756
hsa-miR-197-3p	ANKRD44	0.887
hsa-miR-197-3p	POLR2E	0.75
hsa-miR-197-3p	KCTD3	0.738
hsa-miR-197-3p	ZNF614	0.775
hsa-miR-197-3p	CNNM4	0.809
hsa-miR-197-3p	FAM20B	0.837
hsa-miR-197-3p	SEPT4	0.875
hsa-miR-197-3p	NDUFV3	0.767
hsa-miR-197-3p	ZIC3	0.91
hsa-miR-197-3p	BEND3	0.915
hsa-miR-197-3p	ZBTB5	0.705
hsa-miR-197-3p	SLC38A2	0.777
hsa-miR-197-3p	EIF6	0.965
hsa-miR-197-3p	OXT	0.703
hsa-miR-197-3p	ZNF286B	0.924
hsa-miR-197-3p	RBBP5	0.762
hsa-miR-197-3p	BTBD9	0.726
hsa-miR-197-3p	JMJD1C	0.835
hsa-miR-197-3p	SLC8A1	0.703
hsa-miR-197-3p	FOSL2	0.732
hsa-miR-197-3p	FLNA	0.939
hsa-miR-197-3p	SFPQ	0.774
hsa-miR-197-3p	DAG1	0.802
hsa-miR-197-3p	INTS9	0.822
hsa-miR-197-3p	GAD2	0.711
hsa-miR-197-3p	TTLL1	0.857
hsa-miR-197-3p	MR1	0.727
hsa-miR-197-3p	DHX34	0.737
hsa-miR-197-3p	TERT	0.97
hsa-miR-197-3p	SST	0.772
hsa-miR-197-3p	QRSL1	0.775
hsa-miR-197-3p	SLC35E1	0.831
hsa-miR-197-3p	CFLAR	0.849
hsa-miR-197-3p	NLRP13	0.934
hsa-miR-197-3p	SOS1	0.745
hsa-miR-197-3p	UBR2	0.785
hsa-miR-197-3p	HYKK	0.724
hsa-miR-197-3p	MAD2L2	0.828
hsa-miR-197-3p	KRTAP5-10	0.74
hsa-miR-197-3p	COX4I1	0.8
hsa-miR-197-3p	GAS8	0.747
hsa-miR-197-3p	ITGA10	0.735
hsa-miR-197-3p	DYNC2LI1	0.765
hsa-miR-197-3p	HDAC2	0.742
hsa-miR-197-3p	RFX3	0.718
hsa-miR-197-3p	UBE2N	0.891
hsa-miR-197-3p	PPP2R3C	0.714
hsa-miR-197-3p	ZNF781	0.847
hsa-miR-197-3p	NTSR1	0.777
hsa-miR-197-3p	TTLL3	0.786
hsa-miR-197-3p	PDE2A	0.742
hsa-miR-197-3p	METTL9	0.847
hsa-miR-197-3p	LYST	0.816
hsa-miR-197-3p	DNM1L	0.839
hsa-miR-197-3p	CAPS2	0.746
hsa-miR-197-3p	ASCC3	0.918
hsa-miR-197-3p	PCCB	0.928
hsa-miR-197-3p	OXTR	0.713
hsa-miR-197-3p	DIS3L	0.715
hsa-miR-197-3p	SYNE1	0.783
hsa-miR-197-3p	SNX2	0.702
hsa-miR-197-3p	CEP89	0.929
hsa-miR-197-3p	UBXN2A	0.766
hsa-miR-197-3p	SH3GL3	0.75
hsa-miR-197-3p	LYRM9	0.843
hsa-miR-197-3p	FGF2	0.767
hsa-miR-197-3p	ATP6V1A	0.973
hsa-miR-197-3p	ADAMTS1	0.745
hsa-miR-197-3p	RUBCN	0.788
hsa-miR-197-3p	BBS9	0.744
hsa-miR-197-3p	POTEH	0.961
hsa-miR-197-3p	BCL7C	0.771
hsa-miR-197-3p	MAGED4B	0.944
hsa-miR-197-3p	NKAIN2	0.749
hsa-miR-197-3p	CLNS1A	0.934
hsa-miR-197-3p	SERTAD4	0.933
hsa-miR-197-3p	RHOQ	0.741
hsa-miR-197-3p	NARF	0.739
hsa-miR-197-3p	CD109	0.914
hsa-miR-197-3p	KCNC4	0.824
hsa-miR-197-3p	PALM2-AKAP2	0.79
hsa-miR-197-3p	PSMD1	0.995
hsa-miR-197-3p	COMMD2	0.766
hsa-miR-197-3p	CHD2	0.835
hsa-miR-197-3p	NLGN1	0.939
hsa-miR-197-3p	CDH8	0.786
hsa-miR-197-3p	FAM199X	0.874
hsa-miR-197-3p	RTL8B	0.72
hsa-miR-197-3p	TTC14	0.733
hsa-miR-197-3p	PLXNB1	0.9
hsa-miR-197-3p	TXLNG	0.998
hsa-miR-197-3p	ELAVL1	0.71
hsa-miR-197-3p	ZFP90	0.809
hsa-miR-197-3p	BTAF1	0.776
hsa-miR-197-3p	PSMC3	0.878
hsa-miR-197-3p	CCDC88A	0.885
hsa-miR-197-3p	ELMOD3	0.88
hsa-miR-197-3p	HUNK	0.738
hsa-miR-197-3p	MAB21L1	0.715
hsa-miR-197-3p	NR1H4	0.74
hsa-miR-197-3p	NF1	0.884
hsa-miR-197-3p	GPRIN2	0.817
hsa-miR-197-3p	SHPRH	0.974
hsa-miR-197-3p	ZNF784	0.786
hsa-miR-197-3p	FLT3	0.963
hsa-miR-197-3p	ABCC3	0.706
hsa-miR-197-3p	ZNF345	0.906
hsa-miR-197-3p	GTF2IRD2	0.792
hsa-miR-197-3p	YY1	0.776
hsa-miR-197-3p	CLECL1	0.781
hsa-miR-197-3p	PLD2	0.964
hsa-miR-197-3p	COL1A2	0.713
hsa-miR-197-3p	THEMIS2	0.838
hsa-miR-197-3p	ARHGAP21	0.923
hsa-miR-197-3p	MDM4	0.772
hsa-miR-197-3p	NRG1	0.719
hsa-miR-197-3p	SSR3	0.7
hsa-miR-197-3p	GOT2	0.775
hsa-miR-197-3p	PRKCB	0.745
hsa-miR-197-3p	ONECUT2	0.795
hsa-miR-197-3p	ZNF451	0.775
hsa-miR-197-3p	CHRNB2	0.708
hsa-miR-197-3p	C6orf132	0.778
hsa-miR-197-3p	PSMA3	0.796
hsa-miR-197-3p	CYP3A5	0.997
hsa-miR-197-3p	SFR1	0.748
hsa-miR-197-3p	TSPAN14	0.72
hsa-miR-197-3p	PRKAR1A	0.808
hsa-miR-197-3p	CHAT	0.765
hsa-miR-197-3p	TLK1	0.759
hsa-miR-197-3p	VWA3B	0.778
hsa-miR-197-3p	GTF2IRD2B	0.782
hsa-miR-197-3p	SMG1	0.953
hsa-miR-197-3p	PRDM2	0.716
hsa-miR-197-3p	ICK	0.902
hsa-miR-197-3p	SLC44A1	0.867
hsa-miR-197-3p	DCUN1D1	0.792
hsa-miR-197-3p	TP53BP1	0.995
hsa-miR-197-3p	REV3L	0.99
hsa-miR-197-3p	SPDL1	0.811
hsa-miR-197-3p	PITPNB	0.976
hsa-miR-197-3p	PIAS2	0.87
hsa-miR-197-3p	MRE11	0.769
hsa-miR-197-3p	UBE3D	0.909
hsa-miR-197-3p	MYLK3	0.813
hsa-miR-197-3p	COL11A1	0.763
hsa-miR-197-3p	BUB1B-PAK6	0.814
hsa-miR-197-3p	POLK	0.959
hsa-miR-197-3p	HERC4	0.887
hsa-miR-197-3p	TOPORS	0.822
hsa-miR-197-3p	BCL7A	0.767
hsa-miR-197-3p	UGGT2	0.906
hsa-miR-197-3p	ARMC1	0.966
hsa-miR-197-3p	PPFIBP1	0.823
hsa-miR-197-3p	MPHOSPH9	0.753
hsa-miR-197-3p	ANGPT1	0.814
hsa-miR-197-3p	DLD	0.757
hsa-miR-197-3p	HCAR1	0.869
hsa-miR-197-3p	TCP11X2	0.82
hsa-miR-197-3p	LMOD3	0.816
hsa-miR-197-3p	NMNAT1	0.792
hsa-miR-197-3p	KPNA6	0.783
hsa-miR-197-3p	KIAA1024	0.766
hsa-miR-197-3p	IGFBP3	0.969
hsa-miR-197-3p	SH3TC2	0.701
hsa-miR-197-3p	NCBP2	0.83
hsa-miR-197-3p	SYNGAP1	0.994
hsa-miR-197-3p	TAF1C	0.738
hsa-miR-197-3p	VPS53	0.824
hsa-miR-197-3p	MARCH5	0.721
hsa-miR-197-3p	EFCAB5	0.721
hsa-miR-197-3p	PAPD7	0.792
hsa-miR-197-3p	MCMDC2	0.757
hsa-miR-197-3p	RLIM	0.832
hsa-miR-197-3p	ZNF462	0.762
hsa-miR-197-3p	KDM7A	0.835
hsa-miR-197-3p	PLLP	0.913
hsa-miR-197-3p	CEP95	0.777
hsa-miR-197-3p	TAF5L	0.707
hsa-miR-197-3p	ZNF573	0.788
hsa-miR-197-3p	ALDH9A1	0.731
hsa-miR-197-3p	TMEM8A	0.782
hsa-miR-197-3p	GAB2	0.754
hsa-miR-197-3p	FOXO3	0.771
hsa-miR-197-3p	XPO4	0.963
hsa-miR-197-3p	PCBD2	0.7
hsa-miR-197-3p	ZNF716	0.771
hsa-miR-197-3p	DDR1	0.857
hsa-miR-197-3p	TMEM131L	0.996
hsa-miR-197-3p	FGD4	0.717
hsa-miR-197-3p	CANT1	0.706
hsa-miR-197-3p	NWD1	0.825
hsa-miR-197-3p	UBN2	0.942
hsa-miR-197-3p	GATAD2B	0.912
hsa-miR-197-3p	C22orf39	0.989
hsa-miR-197-3p	SLC13A2	0.776
hsa-miR-197-3p	RAB22A	0.742
hsa-miR-197-3p	MAP2K1	0.709
hsa-miR-197-3p	UHMK1	0.755
hsa-miR-197-3p	ATG12	0.737
hsa-miR-197-3p	CDY2B	0.987
hsa-miR-197-3p	RBM41	0.761
hsa-miR-197-3p	IYD	0.787
hsa-miR-197-3p	GPT2	0.769
hsa-miR-197-3p	TNRC6A	0.998
hsa-miR-197-3p	RBM10	0.745
hsa-miR-197-3p	RSPRY1	0.983
hsa-miR-197-3p	MBNL1	0.742
hsa-miR-197-3p	MKRN3	0.982
hsa-miR-197-3p	NANP	0.718
hsa-miR-197-3p	GABPB2	0.7
hsa-miR-197-3p	MON2	0.964
hsa-miR-197-3p	GMCL1	0.766
hsa-miR-197-3p	UBR3	0.83
hsa-miR-197-3p	MYPN	0.782
hsa-miR-197-3p	PRKD3	0.742
hsa-miR-197-3p	ATG9A	0.83
hsa-miR-197-3p	ZBTB18	0.88
hsa-miR-197-3p	ADCYAP1	0.958
hsa-miR-197-3p	FREM1	0.877
hsa-miR-197-3p	ATG16L2	0.799
hsa-miR-197-3p	RIDA	0.969
hsa-miR-197-3p	ZNF555	0.708
hsa-miR-197-3p	PPM1H	0.73
hsa-miR-197-3p	ATXN3	0.751
hsa-miR-197-3p	VPS28	0.739
hsa-miR-197-3p	GAREM1	0.776
hsa-miR-197-3p	TCEANC2	0.854
hsa-miR-197-3p	FTO	0.93
hsa-miR-197-3p	ZNF606	0.915
hsa-miR-197-3p	AIFM1	0.785
hsa-miR-197-3p	SMYD4	0.704
hsa-miR-197-3p	MMRN1	0.716
hsa-miR-197-3p	PPIG	0.708
hsa-miR-197-3p	FAM214A	1
hsa-miR-197-3p	ATP2A2	0.785
hsa-miR-197-3p	GRIP1	0.742
hsa-miR-197-3p	CCNJL	0.852
hsa-miR-197-3p	SEPT6	0.845
hsa-miR-197-3p	CNBP	0.91
hsa-miR-197-3p	DGKD	0.701
hsa-miR-197-3p	P3H2	0.765
hsa-miR-197-3p	ISM1	0.798
hsa-miR-197-3p	CEP55	0.768
hsa-miR-197-3p	UBE2W	0.801
hsa-miR-197-3p	IFNA17	0.814
hsa-miR-197-3p	ZNF726	0.906
hsa-miR-197-3p	RAN	0.975
hsa-miR-197-3p	KRR1	0.851
hsa-miR-197-3p	ZNF461	0.936
hsa-miR-197-3p	ZDHHC17	0.726
hsa-miR-197-3p	GRIK2	0.748
hsa-miR-197-3p	NEDD1	0.717
hsa-miR-197-3p	ZNF106	0.769
hsa-miR-197-3p	FAM234B	0.892
hsa-miR-197-3p	CLCN5	0.838
hsa-miR-197-3p	CRCP	0.703
hsa-miR-197-3p	ABHD17C	0.84
hsa-miR-197-3p	ZCCHC11	0.814
hsa-miR-197-3p	WIPI2	0.704
hsa-miR-197-3p	TAF1B	0.918
hsa-miR-197-3p	SRD5A3	0.75
hsa-miR-197-3p	ACAT1	0.973
hsa-miR-197-3p	DLST	0.794
hsa-miR-197-3p	SPIN1	0.812
hsa-miR-197-3p	XPC	0.841
hsa-miR-197-3p	RPS6KA4	0.73
hsa-miR-197-3p	LRRK2	0.807
hsa-miR-197-3p	PTPRB	0.826
hsa-miR-197-3p	C10orf76	0.704
hsa-miR-197-3p	TTC31	0.783
hsa-miR-197-3p	NME1	0.894
hsa-miR-197-3p	KIAA1549L	0.73
hsa-miR-197-3p	FAM227A	0.881
hsa-miR-197-3p	XPO1	0.781
hsa-miR-197-3p	UNC13B	0.719
hsa-miR-197-3p	PHIP	0.758
hsa-miR-197-3p	FBXO33	0.726
hsa-miR-197-3p	TUBGCP6	0.931
hsa-miR-197-3p	TNFAIP8L1	0.829
hsa-miR-197-3p	NSMAF	0.835
hsa-miR-197-3p	HTR7	0.912
hsa-miR-197-3p	ZNF20	0.722
hsa-miR-197-3p	SNCAIP	0.88
hsa-miR-197-3p	ADAMTS8	0.703
hsa-miR-197-3p	FRZB	0.71
hsa-miR-197-3p	CCDC85C	0.727
hsa-miR-197-3p	LIN54	0.721
hsa-miR-197-3p	CYP4F2	0.72
hsa-miR-197-3p	CSF1R	0.716
hsa-miR-197-3p	GRM8	0.706
hsa-miR-197-3p	MUM1	0.721
hsa-miR-197-3p	C20orf202	0.762
hsa-miR-197-3p	SLAIN2	0.795
hsa-miR-197-3p	TLN1	0.713
hsa-miR-197-3p	PHKB	0.733
hsa-miR-197-3p	TRIT1	0.944
hsa-miR-197-3p	PTGFRN	0.726
hsa-miR-197-3p	ACSM1	0.936
hsa-miR-197-3p	SESTD1	0.939
hsa-miR-197-3p	RNASEH2B	0.721
hsa-miR-197-3p	CSF1	0.992
hsa-miR-197-3p	GRIN2A	0.897
hsa-miR-197-3p	CASC1	0.805
hsa-miR-197-3p	SYNGR1	0.999
hsa-miR-197-3p	KMT2C	0.89
hsa-miR-197-3p	MGAT4A	0.839
hsa-miR-197-3p	NT5C3A	0.765
hsa-miR-197-3p	SNX17	0.746
hsa-miR-197-3p	RNF26	0.89
hsa-miR-197-3p	IL17RD	0.703
hsa-miR-197-3p	CEBPZOS	0.755
hsa-miR-197-3p	PCM1	0.717
hsa-miR-197-3p	PARD6B	0.703
hsa-miR-197-3p	ATP10A	0.839
hsa-miR-197-3p	ATP10D	0.954
hsa-miR-197-3p	BBOF1	0.976
hsa-miR-197-3p	LYSMD3	0.947
hsa-miR-197-3p	COL5A2	0.723
hsa-miR-197-3p	TMEM79	0.798
hsa-miR-197-3p	SLC5A11	0.935
hsa-miR-197-3p	GNB4	0.741
hsa-miR-197-3p	CCDC158	0.883
hsa-miR-197-3p	ADAMTS18	0.832
hsa-miR-197-3p	ZNF766	0.712
hsa-miR-197-3p	TNPO3	0.721
hsa-miR-197-3p	FAM9C	0.988
hsa-miR-197-3p	WDR5B	0.844
hsa-miR-197-3p	FABP6	0.777
hsa-miR-197-3p	HSF2BP	0.81
hsa-miR-197-3p	ZNF675	0.778
hsa-miR-197-3p	ZNF248	0.738
hsa-miR-197-3p	RBM4	0.829
hsa-miR-197-3p	ABHD13	0.77
hsa-miR-197-3p	BRWD1	0.833
hsa-miR-197-3p	TTPAL	0.992
hsa-miR-197-3p	KCNJ3	0.803
hsa-miR-197-3p	CRYM	0.838
hsa-miR-197-3p	KCND2	0.962
hsa-miR-197-3p	HRASLS5	0.9
hsa-miR-197-3p	MEF2A	0.904
hsa-miR-197-3p	GRSF1	0.788
hsa-miR-197-3p	FAM135B	0.847
hsa-miR-197-3p	PTCD3	0.72
hsa-miR-197-3p	USP10	0.888
hsa-miR-197-3p	NHLH2	0.712
hsa-miR-197-3p	MARCH3	0.771
hsa-miR-197-3p	OPN5	0.755
hsa-miR-197-3p	LHX9	0.888
hsa-miR-197-3p	NBEA	0.843
hsa-miR-197-3p	CLEC17A	0.748
hsa-miR-197-3p	GOLIM4	0.704
hsa-miR-197-3p	FAM182B	0.912
hsa-miR-197-3p	CILP	0.972
hsa-miR-197-3p	SDR42E1	0.986
hsa-miR-197-3p	SLC38A11	0.715
hsa-miR-197-3p	PLA2G4C	0.891
hsa-miR-197-3p	GCG	0.949
hsa-miR-197-3p	CCNL1	0.777
hsa-miR-197-3p	SEC61G	0.721
hsa-miR-197-3p	YPEL4	0.759
hsa-miR-197-3p	MYO1A	0.79
hsa-miR-197-3p	MRPL1	0.914
hsa-miR-197-3p	PTCD2	0.912
hsa-miR-197-3p	FRMD5	0.703
hsa-miR-197-3p	MAPK10	0.732
hsa-miR-197-3p	EPB41L3	0.781
hsa-miR-197-3p	GMPR2	0.728
hsa-miR-197-3p	DCLK3	0.71
hsa-miR-197-3p	PRRX1	0.784
hsa-miR-197-3p	RPS6KB1	0.729
hsa-miR-197-3p	ARRB1	0.903
hsa-miR-197-3p	USP34	0.963
hsa-miR-197-3p	GNE	0.778
hsa-miR-197-3p	SERPINA1	0.727
hsa-miR-197-3p	MAP1B	0.751
hsa-miR-197-3p	EPB41	0.804
hsa-miR-197-3p	NOL4	0.765
hsa-miR-197-3p	ERI1	0.74
hsa-miR-197-3p	ZNF471	0.801
hsa-miR-197-3p	SYNCRIP	0.776
hsa-miR-197-3p	DDX51	0.728
hsa-miR-197-3p	NCR3LG1	0.996
hsa-miR-197-3p	PANK1	0.726
hsa-miR-197-3p	MECR	0.716
hsa-miR-197-3p	BEST1	0.7
hsa-miR-197-3p	FHOD1	0.763
hsa-miR-197-3p	LAMA4	0.754

## Sheet: Overlap
Supplementary Material S4: Common elements in TargetScan miRTarBase miR-TCDS :
CACNG8
ZNF784
TERT
PGPEP1
SYNGR1
HNRNPD
TTPAL
RBM41
SOX11
SLC4A1
THEMIS2
DPH1
ORAI2
SS18
ACVR1
FBXW7
CNBP
GNE
HBS1L
LMOD3
TSPAN14
SLC35E1
TAOK1
G3BP1
FOXO3
MEGF9
FRMPD3
ATXN3
IYD
UBN2
RBM27
ADAR
EIF4E
RAVER2
SRCAP
YIPF4
CHEK1
CLEC17A
TIAL1
FGD4
PPP2CA
C6orf132
WDPCP
IGFBP5
FOXN3
