# Supplementary material for: Key circRNAs from goat: discovery, integrated regulatory network and their putative roles in the differentiation of intramuscular adipocytes
Source: BMC Genomics. 2023 Jan 28;24:51. doi: 10.1186/s12864-023-09141-7 (PMC9883971; doi:10.1186/s12864-023-09141-7)
Supplement: Supplementary file 5 — Additional file 5: Supplementary Material S4. The miR-140-3p target genes prediction results in TargetScan. Common elements in TargetScan miRTarBase miR-TCDS. The miR-671-5p target genes prediction results in TargetScan. The miR-532-3p target genes prediction results in TargetScan. The miR-500-3p target genes prediction results in TargetScan. The miR-423-5p target genes prediction results in TargetScan. The miR-26b-5p target genes prediction results in TargetScan. Common elements in TargetScan miRTarBase miR-TCDS. [file 12864_2023_9141_MOESM5_ESM.zip › Supplementary Material S4_miR-140-3p targets.xlsx]

## Sheet: TargetScan
Supplementary Material S4: The miR-140-3p target genes prediction results in TargetScan
miRNA	gene name	Score	Site Type
hsa-miR-140-3p	ABCA1	-0.263	1x 8mer;
hsa-miR-140-3p	ABCA12	-0.183	1x 8mer;
hsa-miR-140-3p	ABHD15	-0.129	1x 7mer-m8;
hsa-miR-140-3p	ABHD2	-0.397	1x 8mer; 1x 7mer-m8;
hsa-miR-140-3p	ABL1	-0.114	1x 7mer-A1;
hsa-miR-140-3p	ACBD5	-0.358	1x 8mer;
hsa-miR-140-3p	ACER2	-0.186	1x 8mer;
hsa-miR-140-3p	PXYLP1	-0.172	1x 7mer-A1;
hsa-miR-140-3p	ACTA1	-0.556	1x 8mer;
hsa-miR-140-3p	ACVR2B	-0.19	2x 8mer;
hsa-miR-140-3p	ADA	-0.433	1x 8mer;
hsa-miR-140-3p	ADAM10	-0.394	1x 8mer; 1x 7mer-m8;
hsa-miR-140-3p	ADAM17	-0.361	2x 7mer-m8;
hsa-miR-140-3p	ADAMTS5	-0.22	1x 8mer; 1x 7mer-A1;
hsa-miR-140-3p	ADCY9	-0.14	1x 7mer-m8;
hsa-miR-140-3p	ADD3	-0.393	1x 8mer;
hsa-miR-140-3p	AEN	-0.528	2x 7mer-m8;
hsa-miR-140-3p	AFF4	-0.182	1x 7mer-A1;
hsa-miR-140-3p	AGFG2	-0.087	1x 7mer-m8;
hsa-miR-140-3p	AGO1	-0.044	1x 7mer-m8; 1x 8mer;
hsa-miR-140-3p	AGO2	-0.076	1x 7mer-m8;
hsa-miR-140-3p	AGO4	-0.085	1x 7mer-m8;
hsa-miR-140-3p	AHCYL2	-0.063	2x 7mer-m8;
hsa-miR-140-3p	AHDC1	-0.002	1x 7mer-m8;
hsa-miR-140-3p	AHRR	-0.245	1x 7mer-m8;
hsa-miR-140-3p	AIDA	-0.214	1x 8mer;
hsa-miR-140-3p	AK4	-0.076	1x 7mer-m8;
hsa-miR-140-3p	AKAP13	-0.14	1x 7mer-m8;
hsa-miR-140-3p	ALDH1A3	-0.356	2x 7mer-m8;
hsa-miR-140-3p	ALDH5A1	-0.012	1x 7mer-m8;
hsa-miR-140-3p	ALX1	-0.006	1x 7mer-m8;
hsa-miR-140-3p	AMMECR1	-0.248	2x 7mer-A1;
hsa-miR-140-3p	ANGEL1	-0.343	2x 7mer-m8;
hsa-miR-140-3p	ANGEL2	-0.174	1x 7mer-A1;
hsa-miR-140-3p	ANK2	-0.02	1x 7mer-m8;
hsa-miR-140-3p	ANKFY1	-0.139	2x 7mer-A1;
hsa-miR-140-3p	ANKRD12	-0.116	1x 7mer-A1;
hsa-miR-140-3p	ANKRD52	-0.02	3x 7mer-m8;
hsa-miR-140-3p	ANKS1B	-0.16	1x 7mer-A1;
hsa-miR-140-3p	AP2A2	-0.297	1x 7mer-m8;
hsa-miR-140-3p	AP2M1	-0.152	1x 7mer-m8;
hsa-miR-140-3p	AP4E1	-0.03	1x 8mer;
hsa-miR-140-3p	APLP2	-0.084	2x 7mer-m8;
hsa-miR-140-3p	APOLD1	0	1x 7mer-m8;
hsa-miR-140-3p	AQP10	-0.099	2x 7mer-m8;
hsa-miR-140-3p	ARHGAP12	-0.234	1x 8mer;
hsa-miR-140-3p	ARHGAP18	-0.208	1x 8mer;
hsa-miR-140-3p	ARHGAP35	-0.034	1x 7mer-m8;
hsa-miR-140-3p	ARHGAP5	-0.166	1x 7mer-m8;
hsa-miR-140-3p	ARID1B	-0.082	1x 7mer-A1;
hsa-miR-140-3p	ARID2	-0.173	1x 7mer-m8;
hsa-miR-140-3p	ARID5B	-0.211	1x 8mer;
hsa-miR-140-3p	ARIH1	-0.118	1x 7mer-A1; 1x 8mer;
hsa-miR-140-3p	ARIH2	-0.062	1x 7mer-m8;
hsa-miR-140-3p	ARL4C	-0.146	1x 7mer-m8;
hsa-miR-140-3p	ARMC5	-0.026	1x 7mer-m8;
hsa-miR-140-3p	ARNT2	-0.083	1x 7mer-A1;
hsa-miR-140-3p	ARRB1	-0.041	1x 7mer-m8;
hsa-miR-140-3p	ASB6	-0.257	1x 8mer;
hsa-miR-140-3p	ASCC1	-0.41	1x 8mer;
hsa-miR-140-3p	ATF7IP	-0.105	1x 8mer; 1x 7mer-m8;
hsa-miR-140-3p	ATG4B	-0.237	1x 7mer-m8;
hsa-miR-140-3p	ATL2	-0.22	1x 8mer;
hsa-miR-140-3p	ATL3	-0.16	1x 7mer-m8;
hsa-miR-140-3p	ATP1B1	-0.032	1x 7mer-m8;
hsa-miR-140-3p	ATP1B2	-0.553	1x 8mer;
hsa-miR-140-3p	ATP2A2	-0.052	1x 7mer-m8;
hsa-miR-140-3p	ATP2B1	-0.255	1x 8mer;
hsa-miR-140-3p	ATP2B2	-0.001	1x 7mer-m8;
hsa-miR-140-3p	ATP2B4	-0.157	1x 8mer;
hsa-miR-140-3p	ATP9A	-0.244	1x 8mer;
hsa-miR-140-3p	ATXN7L3	-0.283	2x 7mer-m8;
hsa-miR-140-3p	ATXN7L3B	-0.226	2x 7mer-m8;
hsa-miR-140-3p	B3GALNT1	-0.359	1x 8mer;
hsa-miR-140-3p	B3GALNT2	-0.115	1x 7mer-A1;
hsa-miR-140-3p	B4GAT1	-0.159	1x 7mer-m8;
hsa-miR-140-3p	B4GALT4	-0.154	1x 7mer-A1;
hsa-miR-140-3p	BACE1	-0.191	1x 7mer-m8;
hsa-miR-140-3p	BAG1	0	2x 7mer-m8;
hsa-miR-140-3p	BAHD1	-0.15	2x 7mer-m8;
hsa-miR-140-3p	ADGRB2	-0.226	1x 7mer-A1;
hsa-miR-140-3p	BAK1	-0.115	1x 7mer-A1;
hsa-miR-140-3p	BAP1	-0.01	1x 7mer-A1;
hsa-miR-140-3p	BCL2	-0.187	1x 7mer-m8;
hsa-miR-140-3p	BCL2L2-PABPN1	-0.17	1x 7mer-A1;
hsa-miR-140-3p	BCL9	-0.042	1x 7mer-m8;
hsa-miR-140-3p	BCL9L	-0.001	1x 7mer-A1;
hsa-miR-140-3p	BDNF	-0.02	1x 7mer-m8;
hsa-miR-140-3p	BHLHE40	-0.535	1x 8mer;
hsa-miR-140-3p	BRPF3	-0.095	1x 7mer-A1;
hsa-miR-140-3p	BRWD3	-0.072	1x 7mer-m8;
hsa-miR-140-3p	BSN	-0.363	1x 8mer; 1x 7mer-m8; 1x 7mer-A1;
hsa-miR-140-3p	BTBD7	-0.056	1x 8mer;
hsa-miR-140-3p	BTG1	-0.237	1x 7mer-m8;
hsa-miR-140-3p	EMSY	-0.078	1x 7mer-A1;
hsa-miR-140-3p	C11orf84	-0.122	1x 8mer;
hsa-miR-140-3p	C16orf52	-0.109	1x 7mer-m8;
hsa-miR-140-3p	C17orf49	-0.473	1x 8mer;
hsa-miR-140-3p	C17orf75	-0.007	1x 7mer-m8;
hsa-miR-140-3p	CBARP	-0.03	1x 8mer;
hsa-miR-140-3p	C1GALT1	-0.033	1x 7mer-m8;
hsa-miR-140-3p	C2orf91	-0.338	1x 8mer; 1x 7mer-m8;
hsa-miR-140-3p	MKRN2OS	-0.428	1x 7mer-m8;
hsa-miR-140-3p	C5orf30	-0.264	1x 8mer;
hsa-miR-140-3p	C6orf106	-0.147	1x 7mer-m8;
hsa-miR-140-3p	SPOUT1	-0.048	1x 7mer-m8;
hsa-miR-140-3p	TRMO	-0.003	1x 8mer;
hsa-miR-140-3p	CABLES1	-0.073	1x 7mer-A1;
hsa-miR-140-3p	CABLES2	-0.013	1x 7mer-A1;
hsa-miR-140-3p	CABP7	-0.095	1x 7mer-m8;
hsa-miR-140-3p	CACNA1E	-0.02	1x 7mer-m8;
hsa-miR-140-3p	CACUL1	-0.188	1x 7mer-m8;
hsa-miR-140-3p	CADM2	-0.034	1x 7mer-A1;
hsa-miR-140-3p	CALU	-0.064	1x 7mer-m8;
hsa-miR-140-3p	CAMK2G	-0.02	1x 7mer-m8;
hsa-miR-140-3p	CAMKK1	-0.02	1x 7mer-m8;
hsa-miR-140-3p	CAMKV	-0.02	1x 7mer-m8;
hsa-miR-140-3p	CAND1	-0.158	1x 8mer; 1x 7mer-m8;
hsa-miR-140-3p	CAP1	-0.364	1x 8mer;
hsa-miR-140-3p	CAPRIN1	-0.181	1x 7mer-A1; 1x 7mer-m8;
hsa-miR-140-3p	CAPRIN2	-0.204	1x 8mer;
hsa-miR-140-3p	CAPZB	-0.17	1x 7mer-m8;
hsa-miR-140-3p	CASC3	-0.101	1x 7mer-m8;
hsa-miR-140-3p	CASD1	-0.77	2x 7mer-A1; 1x 8mer; 1x 7mer-m8;
hsa-miR-140-3p	CBL	-0.538	3x 7mer-m8; 1x 8mer;
hsa-miR-140-3p	CCAR2	-0.172	1x 7mer-A1;
hsa-miR-140-3p	CCDC103	-0.009	1x 7mer-m8;
hsa-miR-140-3p	CCDC144A	-0.113	1x 7mer-A1;
hsa-miR-140-3p	CCDC179	-0.607	1x 8mer;
hsa-miR-140-3p	CCDC85C	-0.177	1x 7mer-A1;
hsa-miR-140-3p	CCDC97	-0.014	1x 7mer-m8;
hsa-miR-140-3p	CCER1	-0.117	1x 7mer-A1;
hsa-miR-140-3p	CCNT1	-0.189	1x 8mer;
hsa-miR-140-3p	CCNT2	-0.328	1x 8mer;
hsa-miR-140-3p	CCS	-0.001	1x 7mer-m8;
hsa-miR-140-3p	CD274	-0.208	1x 7mer-m8;
hsa-miR-140-3p	CDC42EP3	-0.164	1x 8mer;
hsa-miR-140-3p	CDC5L	-0.204	1x 7mer-m8;
hsa-miR-140-3p	CDC7	-0.001	1x 7mer-m8;
hsa-miR-140-3p	CDH18	-0.001	1x 8mer;
hsa-miR-140-3p	CDH8	-0.14	1x 8mer;
hsa-miR-140-3p	CDK6	-0.147	1x 8mer;
hsa-miR-140-3p	CDKN2AIP	-0.094	1x 7mer-A1;
hsa-miR-140-3p	CELF1	-0.37	1x 7mer-A1; 1x 7mer-m8; 1x 8mer;
hsa-miR-140-3p	CELF2	-0.492	4x 7mer-m8;
hsa-miR-140-3p	CELSR3	-0.045	1x 7mer-m8;
hsa-miR-140-3p	CENPC	-0.08	1x 8mer;
hsa-miR-140-3p	CEP170	-0.37	1x 8mer;
hsa-miR-140-3p	CERS6	-0.195	1x 7mer-A1;
hsa-miR-140-3p	CHD7	0	1x 7mer-A1;
hsa-miR-140-3p	CHD8	-0.149	1x 7mer-A1;
hsa-miR-140-3p	CHIC1	-0.162	1x 8mer; 1x 7mer-A1;
hsa-miR-140-3p	CHIC2	-0.002	1x 8mer;
hsa-miR-140-3p	CHL1	-0.213	1x 8mer;
hsa-miR-140-3p	CHRNA5	-0.308	1x 7mer-A1;
hsa-miR-140-3p	CHST14	-0.248	1x 7mer-m8;
hsa-miR-140-3p	CIC	-0.182	1x 8mer;
hsa-miR-140-3p	CISD1	-0.455	1x 7mer-m8; 1x 7mer-A1;
hsa-miR-140-3p	CLEC16A	-0.133	1x 8mer;
hsa-miR-140-3p	CLMN	-0.026	1x 7mer-m8;
hsa-miR-140-3p	CLOCK	-0.123	1x 8mer;
hsa-miR-140-3p	CLTC	-0.196	1x 7mer-A1;
hsa-miR-140-3p	CMTR1	-0.115	1x 7mer-m8;
hsa-miR-140-3p	CNEP1R1	-0.284	1x 8mer;
hsa-miR-140-3p	COA5	-0.204	1x 8mer;
hsa-miR-140-3p	COL23A1	-0.184	1x 7mer-m8;
hsa-miR-140-3p	COL4A1	-0.341	1x 8mer;
hsa-miR-140-3p	COL7A1	-0.177	1x 8mer;
hsa-miR-140-3p	COLQ	-0.535	1x 7mer-A1; 1x 7mer-m8; 1x 8mer;
hsa-miR-140-3p	CPE	0	1x 7mer-m8;
hsa-miR-140-3p	CPEB1	-0.172	1x 7mer-m8;
hsa-miR-140-3p	CPEB2	-0.034	1x 7mer-A1;
hsa-miR-140-3p	CPSF6	-0.018	1x 8mer;
hsa-miR-140-3p	CREB1	-0.014	1x 7mer-A1;
hsa-miR-140-3p	CREBZF	-0.347	1x 8mer;
hsa-miR-140-3p	CRK	-0.281	1x 8mer;
hsa-miR-140-3p	CRKL	-0.064	1x 7mer-A1;
hsa-miR-140-3p	CSE1L	-0.038	1x 7mer-A1;
hsa-miR-140-3p	CTBP1	-0.116	1x 7mer-A1;
hsa-miR-140-3p	CTBP2	-0.024	1x 7mer-A1;
hsa-miR-140-3p	CTDSPL2	-0.092	1x 7mer-m8;
hsa-miR-140-3p	CTNNBL1	0	1x 7mer-m8;
hsa-miR-140-3p	CTSW	-0.238	1x 7mer-m8;
hsa-miR-140-3p	CUL2	-0.203	1x 7mer-m8;
hsa-miR-140-3p	CXCR4	-0.126	1x 7mer-m8;
hsa-miR-140-3p	CXCR5	-0.02	1x 7mer-m8;
hsa-miR-140-3p	CYB561	-0.203	1x 7mer-m8;
hsa-miR-140-3p	CYLC1	-0.307	1x 7mer-A1;
hsa-miR-140-3p	CYLD	-0.019	1x 7mer-A1;
hsa-miR-140-3p	CYTH3	-0.146	1x 7mer-A1;
hsa-miR-140-3p	DAAM1	-0.285	1x 7mer-m8; 1x 8mer;
hsa-miR-140-3p	DAB2	-0.196	1x 7mer-m8;
hsa-miR-140-3p	DAND5	-0.348	2x 7mer-m8;
hsa-miR-140-3p	DAZ4	-0.127	1x 7mer-A1;
hsa-miR-140-3p	DAZAP2	-0.259	1x 7mer-m8;
hsa-miR-140-3p	DBNL	-0.063	1x 7mer-m8;
hsa-miR-140-3p	DBP	-0.203	1x 7mer-m8;
hsa-miR-140-3p	DCP2	-0.109	1x 7mer-A1;
hsa-miR-140-3p	DCTN5	-0.233	1x 8mer;
hsa-miR-140-3p	DCUN1D1	-0.276	1x 7mer-m8; 1x 7mer-A1;
hsa-miR-140-3p	DCUN1D3	-0.158	1x 8mer;
hsa-miR-140-3p	DDA1	-0.073	2x 7mer-m8;
hsa-miR-140-3p	DDI2	0	1x 7mer-m8;
hsa-miR-140-3p	DDN	-0.008	2x 7mer-m8;
hsa-miR-140-3p	DDX11	-0.337	2x 7mer-m8;
hsa-miR-140-3p	DDX19B	-0.135	2x 8mer;
hsa-miR-140-3p	DDX27	-0.163	1x 7mer-m8;
hsa-miR-140-3p	DDX42	-0.002	1x 8mer;
hsa-miR-140-3p	DDX5	0	2x 7mer-m8;
hsa-miR-140-3p	DEF6	-0.165	1x 7mer-m8;
hsa-miR-140-3p	DENND4C	-0.191	1x 7mer-m8;
hsa-miR-140-3p	DENND6A	-0.148	1x 7mer-m8;
hsa-miR-140-3p	DESI1	-0.023	1x 7mer-m8;
hsa-miR-140-3p	DGKE	-0.05	1x 7mer-A1;
hsa-miR-140-3p	DGKG	-0.14	1x 7mer-A1;
hsa-miR-140-3p	DIP2B	-0.072	1x 7mer-m8;
hsa-miR-140-3p	DLGAP3	-0.101	1x 7mer-m8;
hsa-miR-140-3p	DLX5	-0.218	1x 7mer-A1;
hsa-miR-140-3p	DNAJB1	-0.046	1x 7mer-A1;
hsa-miR-140-3p	DNAJB4	-0.466	1x 8mer;
hsa-miR-140-3p	DNAJC1	-0.329	1x 7mer-m8;
hsa-miR-140-3p	DNAJC5	-0.227	1x 8mer;
hsa-miR-140-3p	DNM1	-0.134	1x 8mer;
hsa-miR-140-3p	DNM1L	-0.058	1x 8mer;
hsa-miR-140-3p	DOCK9	-0.126	1x 7mer-m8;
hsa-miR-140-3p	DONSON	-0.019	1x 8mer;
hsa-miR-140-3p	DRP2	-0.086	2x 7mer-m8;
hsa-miR-140-3p	DTX4	-0.249	1x 7mer-m8;
hsa-miR-140-3p	DUSP2	-0.261	3x 7mer-m8;
hsa-miR-140-3p	DYNLL2	-0.222	1x 7mer-A1; 1x 7mer-m8;
hsa-miR-140-3p	DYRK1A	-0.266	1x 8mer;
hsa-miR-140-3p	E2F3	-0.156	1x 7mer-m8;
hsa-miR-140-3p	E2F7	-0.18	1x 7mer-m8;
hsa-miR-140-3p	ECE1	-0.308	1x 8mer;
hsa-miR-140-3p	EDEM1	-0.235	1x 8mer;
hsa-miR-140-3p	EGLN3	-0.144	1x 7mer-A1;
hsa-miR-140-3p	EHD4	-0.047	1x 8mer;
hsa-miR-140-3p	EIF4EBP2	-0.185	1x 8mer;
hsa-miR-140-3p	EIF5A2	-0.629	2x 7mer-m8;
hsa-miR-140-3p	ELAVL2	-0.078	1x 7mer-A1;
hsa-miR-140-3p	ELAVL3	-0.029	1x 7mer-A1;
hsa-miR-140-3p	ELK4	-0.011	1x 7mer-m8;
hsa-miR-140-3p	ELL	-0.135	1x 7mer-A1;
hsa-miR-140-3p	ELMO1	-0.186	1x 7mer-A1;
hsa-miR-140-3p	ELMSAN1	-0.092	1x 7mer-m8;
hsa-miR-140-3p	ELOVL1	-0.524	1x 8mer;
hsa-miR-140-3p	ELOVL5	-0.125	1x 7mer-A1;
hsa-miR-140-3p	EMC8	-0.254	1x 8mer;
hsa-miR-140-3p	EN2	-0.075	1x 7mer-A1;
hsa-miR-140-3p	ENAH	-0.082	1x 7mer-A1;
hsa-miR-140-3p	EPC1	-0.156	1x 7mer-A1;
hsa-miR-140-3p	EPC2	-0.29	1x 7mer-m8; 1x 7mer-A1;
hsa-miR-140-3p	EPHA4	-0.131	1x 7mer-m8;
hsa-miR-140-3p	EPOR	-0.02	1x 7mer-m8;
hsa-miR-140-3p	SELENOI	-0.017	1x 7mer-m8;
hsa-miR-140-3p	ERLIN2	-0.276	1x 7mer-m8;
hsa-miR-140-3p	EXOSC7	-0.034	1x 8mer;
hsa-miR-140-3p	EYA4	-0.111	1x 7mer-A1;
hsa-miR-140-3p	EZH1	-0.223	1x 7mer-m8;
hsa-miR-140-3p	FAF2	-0.11	1x 7mer-m8;
hsa-miR-140-3p	FAIM	-0.669	1x 8mer;
hsa-miR-140-3p	OTULIN	-0.004	1x 7mer-m8;
hsa-miR-140-3p	FAM110D	-0.339	1x 8mer;
hsa-miR-140-3p	RTL8A	-0.559	1x 8mer;
hsa-miR-140-3p	FAM174B	-0.508	1x 8mer;
hsa-miR-140-3p	TOGARAM1	-0.123	1x 7mer-m8;
hsa-miR-140-3p	FAM199X	-0.246	1x 7mer-m8; 1x 8mer;
hsa-miR-140-3p	FAM19A1	0	1x 7mer-A1;
hsa-miR-140-3p	FAM222B	-0.338	1x 8mer;
hsa-miR-140-3p	FAM46C	-0.053	1x 8mer;
hsa-miR-140-3p	FAM53B	-0.03	1x 8mer;
hsa-miR-140-3p	FAM78B	-0.13	1x 7mer-m8;
hsa-miR-140-3p	FAM83D	-0.002	1x 7mer-A1;
hsa-miR-140-3p	FANCA	-0.016	1x 7mer-A1;
hsa-miR-140-3p	FBXL20	-0.177	1x 7mer-m8;
hsa-miR-140-3p	FBXO21	-0.212	2x 7mer-m8;
hsa-miR-140-3p	FBXO33	-0.85	1x 8mer; 3x 7mer-m8;
hsa-miR-140-3p	FBXO42	-0.034	1x 7mer-m8;
hsa-miR-140-3p	FBXO44	-0.007	2x 7mer-m8;
hsa-miR-140-3p	FBXW11	-0.152	1x 7mer-A1;
hsa-miR-140-3p	FBXW7	-0.127	1x 7mer-m8;
hsa-miR-140-3p	FCGRT	-0.337	1x 7mer-m8;
hsa-miR-140-3p	FCRLB	-0.301	1x 7mer-m8;
hsa-miR-140-3p	FGD5	-0.257	1x 8mer;
hsa-miR-140-3p	FGF12	-0.14	1x 7mer-A1;
hsa-miR-140-3p	FGF13	-0.098	1x 7mer-A1;
hsa-miR-140-3p	FGF9	-0.622	1x 8mer; 1x 7mer-m8;
hsa-miR-140-3p	FHDC1	-0.164	1x 8mer;
hsa-miR-140-3p	FHL5	0	1x 7mer-m8;
hsa-miR-140-3p	FMNL3	-0.006	1x 7mer-m8;
hsa-miR-140-3p	FN1	-0.103	1x 7mer-A1;
hsa-miR-140-3p	FOXG1	-0.223	1x 7mer-m8;
hsa-miR-140-3p	FOXP1	-0.008	1x 7mer-m8;
hsa-miR-140-3p	FPGS	-0.039	1x 7mer-m8;
hsa-miR-140-3p	FRMPD3	-0.321	1x 8mer;
hsa-miR-140-3p	FRRS1	-0.223	1x 8mer;
hsa-miR-140-3p	FRS2	-0.044	1x 7mer-A1;
hsa-miR-140-3p	FUBP3	-0.161	1x 7mer-A1;
hsa-miR-140-3p	FURIN	-0.082	1x 7mer-m8;
hsa-miR-140-3p	FUT11	-0.07	1x 7mer-m8;
hsa-miR-140-3p	FXYD6	-0.262	1x 7mer-m8;
hsa-miR-140-3p	FZD2	-0.121	1x 8mer;
hsa-miR-140-3p	G3BP2	-0.119	1x 7mer-A1;
hsa-miR-140-3p	G6PC2	-0.196	2x 7mer-m8;
hsa-miR-140-3p	GAB1	-0.116	1x 7mer-A1;
hsa-miR-140-3p	GAB2	-0.37	2x 7mer-m8;
hsa-miR-140-3p	GABRB1	0	1x 7mer-A1;
hsa-miR-140-3p	GABRB2	-0.149	2x 7mer-m8;
hsa-miR-140-3p	GADD45G	-0.105	1x 7mer-A1;
hsa-miR-140-3p	GAN	-0.121	3x 7mer-m8;
hsa-miR-140-3p	GATA6	-0.166	1x 7mer-A1;
hsa-miR-140-3p	GBA	-0.114	1x 7mer-A1;
hsa-miR-140-3p	GDPD5	-0.076	1x 7mer-m8;
hsa-miR-140-3p	GHR	-0.164	1x 7mer-A1;
hsa-miR-140-3p	GINS2	-0.107	1x 8mer;
hsa-miR-140-3p	GK	-0.165	1x 7mer-m8;
hsa-miR-140-3p	GLG1	-0.023	1x 7mer-m8;
hsa-miR-140-3p	GLT8D1	-0.349	1x 7mer-m8;
hsa-miR-140-3p	GLUL	-0.007	1x 7mer-m8;
hsa-miR-140-3p	GLYCTK	-0.151	1x 7mer-m8;
hsa-miR-140-3p	GMFB	-0.066	1x 7mer-m8;
hsa-miR-140-3p	GOLPH3L	-0.225	1x 8mer;
hsa-miR-140-3p	GOPC	-0.233	1x 8mer;
hsa-miR-140-3p	GPATCH2	-0.35	1x 8mer;
hsa-miR-140-3p	GPCPD1	-0.13	1x 7mer-m8;
hsa-miR-140-3p	GPN2	-0.017	1x 7mer-m8;
hsa-miR-140-3p	ADGRG4	-0.459	1x 8mer;
hsa-miR-140-3p	GPR12	-0.174	1x 7mer-m8;
hsa-miR-140-3p	GPR158	-0.147	1x 7mer-m8;
hsa-miR-140-3p	GREB1L	-0.082	1x 7mer-A1;
hsa-miR-140-3p	GRHL2	-0.379	1x 8mer; 1x 7mer-m8;
hsa-miR-140-3p	GRIA1	-0.187	1x 7mer-A1;
hsa-miR-140-3p	GRIA4	-0.464	1x 8mer;
hsa-miR-140-3p	GRID2	-0.07	1x 7mer-A1;
hsa-miR-140-3p	GRIK2	-0.299	1x 8mer;
hsa-miR-140-3p	GRIN3A	-0.13	1x 7mer-A1;
hsa-miR-140-3p	GRM2	-0.002	2x 7mer-m8;
hsa-miR-140-3p	GRM4	-0.072	1x 7mer-m8;
hsa-miR-140-3p	GRN	-0.099	1x 7mer-m8;
hsa-miR-140-3p	GSG1L	-0.145	1x 8mer;
hsa-miR-140-3p	GSK3B	-0.094	1x 8mer;
hsa-miR-140-3p	GSTM3	-0.003	1x 8mer;
hsa-miR-140-3p	GTDC1	-0.027	1x 7mer-m8;
hsa-miR-140-3p	GXYLT1	-0.179	1x 8mer;
hsa-miR-140-3p	HAP1	-0.02	1x 7mer-m8;
hsa-miR-140-3p	HBP1	-0.483	2x 7mer-m8;
hsa-miR-140-3p	HCFC1	-0.183	1x 7mer-A1;
hsa-miR-140-3p	HDAC4	-0.062	1x 7mer-m8;
hsa-miR-140-3p	HDC	-0.202	1x 7mer-m8;
hsa-miR-140-3p	HELLS	-0.574	1x 8mer; 1x 7mer-m8;
hsa-miR-140-3p	HGF	-0.345	1x 7mer-m8; 1x 7mer-A1;
hsa-miR-140-3p	HHIP	-0.075	2x 7mer-A1;
hsa-miR-140-3p	HIC1	-0.243	2x 7mer-m8;
hsa-miR-140-3p	HIF1A	-0.157	1x 7mer-A1;
hsa-miR-140-3p	HIF1AN	-0.019	1x 7mer-m8;
hsa-miR-140-3p	HIPK3	-0.126	1x 7mer-A1;
hsa-miR-140-3p	HLF	-0.207	1x 7mer-m8;
hsa-miR-140-3p	HMBOX1	-0.168	1x 7mer-A1;
hsa-miR-140-3p	HMG20A	-0.107	1x 8mer;
hsa-miR-140-3p	HMGB3	-0.145	1x 7mer-A1;
hsa-miR-140-3p	HMGCR	-0.09	1x 7mer-m8;
hsa-miR-140-3p	HMGCS1	-0.208	1x 7mer-m8;
hsa-miR-140-3p	HMGN3	-0.285	1x 7mer-m8;
hsa-miR-140-3p	HMGXB4	-0.119	1x 7mer-A1;
hsa-miR-140-3p	HNRNPA0	-0.005	1x 7mer-m8;
hsa-miR-140-3p	HNRNPA1	-0.302	2x 7mer-A1;
hsa-miR-140-3p	HNRNPA2B1	-0.248	1x 7mer-A1;
hsa-miR-140-3p	HNRNPA3	-0.099	1x 7mer-A1;
hsa-miR-140-3p	HNRNPAB	-0.363	1x 8mer;
hsa-miR-140-3p	HNRNPDL	-0.286	1x 8mer;
hsa-miR-140-3p	HNRNPK	-0.472	1x 8mer;
hsa-miR-140-3p	HNRNPUL2	-0.048	2x 7mer-m8;
hsa-miR-140-3p	HOOK1	-0.038	1x 7mer-m8;
hsa-miR-140-3p	HOXA11	-0.053	1x 7mer-A1;
hsa-miR-140-3p	HOXA9	-0.226	1x 7mer-A1;
hsa-miR-140-3p	HOXB5	-0.306	1x 7mer-m8;
hsa-miR-140-3p	HP1BP3	-0.046	1x 7mer-m8;
hsa-miR-140-3p	HPCAL1	-0.152	1x 7mer-A1;
hsa-miR-140-3p	HPCAL4	-0.155	1x 8mer;
hsa-miR-140-3p	HR	-0.186	1x 7mer-m8;
hsa-miR-140-3p	HS2ST1	-0.156	1x 8mer;
hsa-miR-140-3p	HS3ST2	-0.342	1x 8mer;
hsa-miR-140-3p	HS3ST5	-0.234	1x 7mer-A1;
hsa-miR-140-3p	HS6ST2	-0.166	1x 7mer-m8;
hsa-miR-140-3p	HSF2	-0.194	1x 7mer-A1;
hsa-miR-140-3p	HSPD1	-0.117	1x 7mer-A1;
hsa-miR-140-3p	HSPG2	-0.057	1x 7mer-m8;
hsa-miR-140-3p	HSPH1	-0.422	1x 8mer;
hsa-miR-140-3p	IFRD1	-0.064	1x 7mer-m8;
hsa-miR-140-3p	IKZF3	-0.053	1x 7mer-A1; 1x 7mer-m8;
hsa-miR-140-3p	IL17RD	-0.103	1x 8mer;
hsa-miR-140-3p	IL17RE	-0.117	1x 7mer-A1; 1x 7mer-m8;
hsa-miR-140-3p	IL21R	0	1x 7mer-m8;
hsa-miR-140-3p	IL6ST	-0.186	1x 8mer;
hsa-miR-140-3p	ILKAP	-0.302	1x 7mer-m8;
hsa-miR-140-3p	ING1	-0.165	1x 7mer-A1;
hsa-miR-140-3p	INO80	-0.001	1x 7mer-m8;
hsa-miR-140-3p	INO80D	-0.081	1x 7mer-m8;
hsa-miR-140-3p	IP6K1	-0.001	1x 7mer-m8;
hsa-miR-140-3p	IPO7	-0.113	1x 7mer-A1;
hsa-miR-140-3p	IPPK	-0.028	1x 8mer;
hsa-miR-140-3p	IRF2	-0.489	1x 8mer;
hsa-miR-140-3p	IRF6	-0.019	1x 8mer;
hsa-miR-140-3p	IRGQ	-0.102	2x 7mer-m8;
hsa-miR-140-3p	ISCA2	-0.248	1x 7mer-m8;
hsa-miR-140-3p	ITGA10	-0.419	1x 8mer;
hsa-miR-140-3p	ITGA6	-0.451	1x 8mer;
hsa-miR-140-3p	ITK	-0.184	1x 7mer-m8;
hsa-miR-140-3p	ITSN1	-0.067	1x 7mer-A1;
hsa-miR-140-3p	JAG1	-0.195	1x 7mer-m8;
hsa-miR-140-3p	JAK1	-0.147	1x 7mer-m8;
hsa-miR-140-3p	KDM7A	-0.051	2x 7mer-A1;
hsa-miR-140-3p	KANSL1	-0.263	1x 7mer-m8; 1x 8mer;
hsa-miR-140-3p	KAT7	-0.211	1x 7mer-A1; 1x 7mer-m8;
hsa-miR-140-3p	KCMF1	-0.014	1x 7mer-m8;
hsa-miR-140-3p	KCNB1	-0.217	1x 7mer-m8;
hsa-miR-140-3p	KCNC3	-0.02	1x 7mer-m8;
hsa-miR-140-3p	KCNC4	-0.02	1x 7mer-m8;
hsa-miR-140-3p	KCNJ9	-0.029	1x 7mer-m8;
hsa-miR-140-3p	KCNK10	-0.123	1x 7mer-A1;
hsa-miR-140-3p	KCNK17	-0.752	2x 8mer;
hsa-miR-140-3p	KCTD15	-0.02	1x 7mer-m8;
hsa-miR-140-3p	KCTD16	-0.031	1x 7mer-A1;
hsa-miR-140-3p	KCTD6	-0.751	1x 8mer; 1x 7mer-m8;
hsa-miR-140-3p	KDM2A	-0.27	1x 8mer;
hsa-miR-140-3p	KDM3A	-0.399	1x 8mer;
hsa-miR-140-3p	KDM5A	-0.222	1x 7mer-m8;
hsa-miR-140-3p	KHDRBS2	-0.408	2x 7mer-m8;
hsa-miR-140-3p	KHDRBS3	-0.212	1x 7mer-A1;
hsa-miR-140-3p	KIAA0141	-0.041	1x 7mer-m8;
hsa-miR-140-3p	TMEM94	-0.002	1x 7mer-m8;
hsa-miR-140-3p	KIAA0232	-0.235	1x 8mer;
hsa-miR-140-3p	SUSD6	-0.069	1x 7mer-m8;
hsa-miR-140-3p	KIAA0355	-0.261	1x 8mer;
hsa-miR-140-3p	KIAA1147	-0.235	1x 8mer;
hsa-miR-140-3p	KIAA1468	-0.228	1x 7mer-m8;
hsa-miR-140-3p	KIAA1549	-0.223	1x 8mer;
hsa-miR-140-3p	KIAA1549L	-0.064	1x 7mer-A1;
hsa-miR-140-3p	KIAA2013	-0.375	1x 8mer;
hsa-miR-140-3p	NEXMIF	-0.01	1x 7mer-A1;
hsa-miR-140-3p	KIF1B	-0.203	1x 7mer-m8;
hsa-miR-140-3p	KIF1C	-0.162	1x 7mer-m8;
hsa-miR-140-3p	KIF2A	-0.218	2x 7mer-A1;
hsa-miR-140-3p	KIF5A	-0.232	2x 7mer-m8;
hsa-miR-140-3p	KIF5B	-0.041	1x 8mer;
hsa-miR-140-3p	KLF2	-0.026	1x 7mer-m8;
hsa-miR-140-3p	KLF4	-0.284	1x 7mer-m8;
hsa-miR-140-3p	KLF5	-0.174	1x 7mer-A1;
hsa-miR-140-3p	KPNA1	-0.096	1x 7mer-m8;
hsa-miR-140-3p	KPNA3	-0.141	1x 7mer-A1;
hsa-miR-140-3p	KPNA4	-0.106	1x 7mer-A1;
hsa-miR-140-3p	KPNB1	-0.097	1x 7mer-m8;
hsa-miR-140-3p	KRT2	-0.14	1x 7mer-m8;
hsa-miR-140-3p	LAMC3	-0.007	1x 7mer-m8;
hsa-miR-140-3p	LARP1	-0.256	1x 7mer-A1; 1x 7mer-m8;
hsa-miR-140-3p	LATS2	-0.096	1x 7mer-A1;
hsa-miR-140-3p	LDLRAD4	-0.332	1x 7mer-m8; 1x 8mer;
hsa-miR-140-3p	LFNG	-0.235	1x 7mer-A1;
hsa-miR-140-3p	LHFPL2	-0.63	2x 7mer-m8; 1x 7mer-A1;
hsa-miR-140-3p	LIF	-0.125	1x 7mer-m8;
hsa-miR-140-3p	LIMK2	-0.268	1x 8mer;
hsa-miR-140-3p	LIPA	-0.247	1x 8mer;
hsa-miR-140-3p	LMTK2	-0.17	1x 7mer-A1;
hsa-miR-140-3p	LONRF3	-0.013	1x 8mer;
hsa-miR-140-3p	LPAR2	-0.323	1x 8mer;
hsa-miR-140-3p	ADGRL1	-0.02	1x 7mer-m8;
hsa-miR-140-3p	ADGRL2	-0.564	3x 7mer-m8; 1x 7mer-A1;
hsa-miR-140-3p	LPP	-0.103	1x 7mer-A1;
hsa-miR-140-3p	LRIG1	-0.232	1x 8mer;
hsa-miR-140-3p	LRP6	-0.118	1x 8mer;
hsa-miR-140-3p	LRRC4C	0	1x 8mer;
hsa-miR-140-3p	LRRC59	-0.116	1x 8mer;
hsa-miR-140-3p	LRRFIP1	-0.114	1x 7mer-A1;
hsa-miR-140-3p	LSM11	-0.047	1x 8mer;
hsa-miR-140-3p	LTBP1	-0.274	1x 8mer;
hsa-miR-140-3p	LUZP1	-0.041	1x 7mer-m8;
hsa-miR-140-3p	LYG2	-0.389	1x 7mer-m8;
hsa-miR-140-3p	MAFG	-0.395	2x 7mer-m8;
hsa-miR-140-3p	MANEA	-0.2	1x 8mer;
hsa-miR-140-3p	MAP1LC3A	-0.311	1x 7mer-m8;
hsa-miR-140-3p	MAP2K6	-0.204	1x 7mer-m8; 1x 7mer-A1;
hsa-miR-140-3p	MAP3K3	-0.083	1x 7mer-A1;
hsa-miR-140-3p	MAPK1	-0.197	1x 7mer-A1; 1x 7mer-m8;
hsa-miR-140-3p	MAPK8	-0.007	1x 8mer;
hsa-miR-140-3p	MAPRE3	-0.161	1x 7mer-A1;
hsa-miR-140-3p	MARCH6	-0.184	1x 8mer;
hsa-miR-140-3p	MARCKSL1	-0.481	1x 8mer;
hsa-miR-140-3p	MATR3	-0.143	1x 7mer-A1;
hsa-miR-140-3p	MBD6	-0.279	1x 7mer-m8; 1x 8mer;
hsa-miR-140-3p	MBNL3	-0.049	1x 7mer-A1;
hsa-miR-140-3p	MCTS1	-0.38	1x 7mer-m8;
hsa-miR-140-3p	MECP2	-0.016	1x 7mer-m8;
hsa-miR-140-3p	MED12L	-0.065	1x 7mer-A1;
hsa-miR-140-3p	MED13	-0.074	1x 7mer-m8;
hsa-miR-140-3p	MEF2C	-0.109	1x 7mer-m8;
hsa-miR-140-3p	MEIS2	-0.405	1x 7mer-A1; 1x 8mer;
hsa-miR-140-3p	MELK	0	1x 7mer-m8;
hsa-miR-140-3p	MEMO1	-0.467	1x 8mer;
hsa-miR-140-3p	MET	-0.101	1x 7mer-A1;
hsa-miR-140-3p	METAP2	-0.111	1x 7mer-m8;
hsa-miR-140-3p	MFAP2	-0.107	1x 7mer-m8;
hsa-miR-140-3p	MGAT1	-0.001	1x 8mer;
hsa-miR-140-3p	MGAT3	-0.114	1x 7mer-m8; 1x 8mer;
hsa-miR-140-3p	MIA3	-0.31	1x 8mer;
hsa-miR-140-3p	MIER3	-0.074	1x 7mer-m8;
hsa-miR-140-3p	RIOX2	-0.082	1x 7mer-A1;
hsa-miR-140-3p	MINOS1-NBL1	-0.371	1x 8mer;
hsa-miR-140-3p	MLLT3	-0.204	2x 7mer-m8;
hsa-miR-140-3p	MAP3K20	-0.074	1x 7mer-A1;
hsa-miR-140-3p	MMP16	-0.094	1x 7mer-A1;
hsa-miR-140-3p	MMRN2	-0.366	2x 7mer-m8;
hsa-miR-140-3p	MOB3B	-0.265	1x 8mer;
hsa-miR-140-3p	MOBP	0	1x 8mer;
hsa-miR-140-3p	MOCS2	-0.706	1x 8mer; 1x 7mer-m8;
hsa-miR-140-3p	MPZL1	-0.205	1x 7mer-m8;
hsa-miR-140-3p	MRC2	-0.034	1x 7mer-m8;
hsa-miR-140-3p	MRFAP1	-0.275	1x 7mer-m8;
hsa-miR-140-3p	MRPL48	-0.023	1x 8mer;
hsa-miR-140-3p	MRPS23	0	1x 8mer;
hsa-miR-140-3p	MSH3	-0.001	1x 7mer-m8;
hsa-miR-140-3p	MSH5	0	1x 7mer-m8;
hsa-miR-140-3p	MSH6	-0.003	1x 7mer-m8;
hsa-miR-140-3p	MSI2	-0.003	1x 7mer-m8;
hsa-miR-140-3p	MTPN	-0.136	1x 7mer-m8;
hsa-miR-140-3p	MTRNR2L5	-0.73	1x 8mer;
hsa-miR-140-3p	MTSS1	-0.097	2x 7mer-m8;
hsa-miR-140-3p	MVB12B	-0.158	1x 8mer;
hsa-miR-140-3p	MXI1	-0.269	1x 8mer;
hsa-miR-140-3p	MYB	-0.116	1x 7mer-A1;
hsa-miR-140-3p	MYLK4	-0.167	1x 7mer-m8;
hsa-miR-140-3p	MYO5B	-0.113	1x 7mer-A1;
hsa-miR-140-3p	MYPN	-0.129	1x 7mer-m8; 1x 7mer-A1;
hsa-miR-140-3p	MYT1L	-0.056	1x 7mer-A1;
hsa-miR-140-3p	NAA50	-0.108	1x 7mer-A1;
hsa-miR-140-3p	NAALADL1	-0.02	1x 7mer-m8;
hsa-miR-140-3p	NAGA	-0.217	1x 7mer-m8;
hsa-miR-140-3p	NAV3	-0.067	1x 7mer-A1;
hsa-miR-140-3p	NBL1	-0.373	1x 8mer;
hsa-miR-140-3p	NCAN	-0.433	1x 7mer-A1; 1x 8mer;
hsa-miR-140-3p	NCKAP1	-0.18	1x 7mer-A1;
hsa-miR-140-3p	NCL	-0.525	2x 7mer-m8;
hsa-miR-140-3p	NCOA5	-0.026	1x 8mer;
hsa-miR-140-3p	NCOA7	-0.125	1x 7mer-A1;
hsa-miR-140-3p	NDC1	-0.126	1x 7mer-A1;
hsa-miR-140-3p	NDST1	-0.417	3x 7mer-m8; 1x 8mer;
hsa-miR-140-3p	NDST2	-0.185	1x 7mer-m8;
hsa-miR-140-3p	NDST3	-0.093	1x 7mer-m8;
hsa-miR-140-3p	NF1	-0.043	1x 7mer-A1;
hsa-miR-140-3p	NFAT5	-0.006	1x 7mer-A1;
hsa-miR-140-3p	NFATC4	-0.096	1x 7mer-m8;
hsa-miR-140-3p	NFIB	-0.184	1x 8mer;
hsa-miR-140-3p	NFYA	-0.269	1x 8mer;
hsa-miR-140-3p	NHLH2	-0.51	1x 8mer;
hsa-miR-140-3p	NID1	-0.075	1x 7mer-A1;
hsa-miR-140-3p	NKAIN2	-0.164	1x 7mer-A1;
hsa-miR-140-3p	NKAP	-0.088	1x 7mer-m8;
hsa-miR-140-3p	NKRF	-0.202	1x 8mer;
hsa-miR-140-3p	NME1	-0.142	1x 7mer-A1;
hsa-miR-140-3p	NNAT	-0.267	1x 7mer-A1;
hsa-miR-140-3p	NOL4	-0.155	1x 7mer-A1;
hsa-miR-140-3p	NOMO1	-0.168	1x 7mer-m8;
hsa-miR-140-3p	NOMO3	-0.166	1x 7mer-m8;
hsa-miR-140-3p	NOVA1	-0.477	1x 8mer; 1x 7mer-A1;
hsa-miR-140-3p	NPR3	-0.061	1x 7mer-A1;
hsa-miR-140-3p	NR1I2	-0.072	1x 7mer-m8;
hsa-miR-140-3p	NR2C2	-0.013	1x 7mer-m8;
hsa-miR-140-3p	NR2F2	-0.371	1x 7mer-m8;
hsa-miR-140-3p	NR4A3	-0.131	1x 7mer-m8;
hsa-miR-140-3p	NR6A1	-0.507	2x 8mer; 1x 7mer-m8;
hsa-miR-140-3p	NREP	-0.157	1x 7mer-A1;
hsa-miR-140-3p	NRG3	-0.222	1x 7mer-m8;
hsa-miR-140-3p	NRIP1	-0.161	1x 7mer-m8; 1x 8mer;
hsa-miR-140-3p	NRIP3	-0.107	1x 7mer-A1;
hsa-miR-140-3p	NSF	-0.193	1x 8mer;
hsa-miR-140-3p	NSL1	-0.02	2x 7mer-m8; 1x 7mer-A1;
hsa-miR-140-3p	NTN4	-0.097	1x 8mer;
hsa-miR-140-3p	NUP153	-0.022	1x 7mer-m8;
hsa-miR-140-3p	NUP188	-0.285	1x 7mer-m8;
hsa-miR-140-3p	NXN	-0.177	1x 7mer-m8;
hsa-miR-140-3p	OGFRL1	-0.001	1x 7mer-A1;
hsa-miR-140-3p	OLA1	-0.138	1x 7mer-m8;
hsa-miR-140-3p	ONECUT2	-0.048	1x 7mer-m8;
hsa-miR-140-3p	ORC6	0	1x 8mer;
hsa-miR-140-3p	OSBPL10	-0.345	1x 8mer;
hsa-miR-140-3p	OTUD7A	-0.299	1x 8mer;
hsa-miR-140-3p	OTX2	-0.326	1x 7mer-m8;
hsa-miR-140-3p	P2RY2	-0.169	1x 7mer-m8;
hsa-miR-140-3p	P4HA1	-0.211	1x 7mer-A1;
hsa-miR-140-3p	PABPC1	-0.203	1x 7mer-A1;
hsa-miR-140-3p	PABPC3	-0.199	1x 7mer-A1;
hsa-miR-140-3p	PABPN1	-0.149	1x 7mer-A1;
hsa-miR-140-3p	PACSIN1	-0.152	1x 7mer-A1; 1x 7mer-m8;
hsa-miR-140-3p	PAFAH1B2	-0.004	1x 7mer-m8;
hsa-miR-140-3p	PAG1	-0.008	1x 7mer-m8;
hsa-miR-140-3p	PAK2	-0.05	1x 7mer-m8;
hsa-miR-140-3p	PAM	-0.165	1x 7mer-m8;
hsa-miR-140-3p	PANK2	-0.225	1x 7mer-A1;
hsa-miR-140-3p	PAPD7	-0.069	1x 7mer-m8;
hsa-miR-140-3p	PAPSS2	-0.082	1x 7mer-m8;
hsa-miR-140-3p	PAQR4	-0.323	1x 8mer;
hsa-miR-140-3p	PAQR7	-0.191	1x 8mer;
hsa-miR-140-3p	PARP2	-0.252	1x 7mer-m8;
hsa-miR-140-3p	PAX2	-0.158	1x 8mer;
hsa-miR-140-3p	PAX7	-0.144	1x 7mer-m8;
hsa-miR-140-3p	PCDH10	-0.473	1x 8mer; 1x 7mer-A1; 1x 7mer-m8;
hsa-miR-140-3p	PCDH11Y	-0.158	1x 8mer;
hsa-miR-140-3p	PCDH17	-0.046	1x 7mer-A1; 1x 7mer-m8;
hsa-miR-140-3p	PCDH8	-0.392	1x 8mer;
hsa-miR-140-3p	PCGF5	-0.004	1x 7mer-m8;
hsa-miR-140-3p	PDE3A	-0.079	2x 7mer-m8;
hsa-miR-140-3p	PDPK1	-0.115	1x 8mer;
hsa-miR-140-3p	PEAK1	-0.052	1x 8mer; 1x 7mer-m8;
hsa-miR-140-3p	PEG10	-0.138	1x 7mer-A1;
hsa-miR-140-3p	PELI2	-0.412	1x 8mer;
hsa-miR-140-3p	PET100	-0.543	1x 8mer;
hsa-miR-140-3p	PGBD5	-0.045	2x 7mer-m8;
hsa-miR-140-3p	PHF12	-0.076	1x 7mer-A1;
hsa-miR-140-3p	PHF8	-0.163	1x 7mer-A1;
hsa-miR-140-3p	PHLPP2	-0.07	1x 7mer-A1;
hsa-miR-140-3p	PI4K2A	-0.17	1x 8mer;
hsa-miR-140-3p	PI4KB	-0.449	2x 7mer-m8; 1x 7mer-A1;
hsa-miR-140-3p	PIAS2	-0.013	1x 7mer-A1;
hsa-miR-140-3p	PIK3CA	-0.01	1x 8mer; 1x 7mer-m8;
hsa-miR-140-3p	PIK3CB	-0.501	1x 8mer;
hsa-miR-140-3p	PIK3R1	-0.099	1x 7mer-A1;
hsa-miR-140-3p	PIP4K2A	-0.083	1x 7mer-A1;
hsa-miR-140-3p	PITPNM3	-0.141	1x 7mer-m8;
hsa-miR-140-3p	PKD2	-0.109	1x 7mer-A1;
hsa-miR-140-3p	PKP1	-0.185	1x 7mer-A1;
hsa-miR-140-3p	PLEKHA2	-0.246	1x 8mer;
hsa-miR-140-3p	PLEKHA8	-0.085	1x 7mer-A1;
hsa-miR-140-3p	PLEKHG3	-0.392	2x 7mer-m8; 1x 8mer;
hsa-miR-140-3p	PLEKHM1	-0.161	1x 7mer-A1;
hsa-miR-140-3p	PLEKHM2	-0.02	1x 7mer-m8;
hsa-miR-140-3p	PLXNA4	-0.011	1x 7mer-m8;
hsa-miR-140-3p	PLXNC1	-0.294	2x 7mer-m8;
hsa-miR-140-3p	POGZ	-0.257	1x 8mer;
hsa-miR-140-3p	POLR2F	-0.154	1x 8mer;
hsa-miR-140-3p	POMGNT1	-0.448	1x 8mer; 2x 7mer-m8;
hsa-miR-140-3p	POMT2	-0.53	1x 8mer;
hsa-miR-140-3p	POTEM	-0.051	1x 7mer-m8;
hsa-miR-140-3p	POTEG	-0.051	1x 7mer-m8;
hsa-miR-140-3p	POU3F3	-0.1	1x 7mer-A1;
hsa-miR-140-3p	PLPP3	-0.375	1x 8mer;
hsa-miR-140-3p	PPARGC1B	-0.024	1x 8mer;
hsa-miR-140-3p	PPFIA2	-0.284	1x 8mer;
hsa-miR-140-3p	PPIL1	0	1x 7mer-m8;
hsa-miR-140-3p	PPM1A	-0.039	1x 8mer;
hsa-miR-140-3p	PPP1CB	-0.118	1x 7mer-A1;
hsa-miR-140-3p	PPP1R10	-0.264	1x 8mer;
hsa-miR-140-3p	PPP2R5E	-0.329	1x 8mer;
hsa-miR-140-3p	PRCP	-0.054	1x 8mer;
hsa-miR-140-3p	PRKAB2	-0.042	1x 7mer-m8;
hsa-miR-140-3p	PRKCB	-0.03	1x 8mer;
hsa-miR-140-3p	PRKCE	-0.138	1x 8mer;
hsa-miR-140-3p	PRKD1	-0.227	1x 7mer-A1;
hsa-miR-140-3p	PRKG1	-0.096	1x 7mer-A1;
hsa-miR-140-3p	PROX1	-0.094	1x 7mer-m8;
hsa-miR-140-3p	PRPF38A	-0.419	1x 8mer;
hsa-miR-140-3p	PRSS42	-0.077	1x 7mer-m8;
hsa-miR-140-3p	PRSS46	-0.201	1x 7mer-m8;
hsa-miR-140-3p	PTCH1	-0.188	1x 8mer; 1x 7mer-m8;
hsa-miR-140-3p	PTCHD1	-0.006	2x 7mer-m8;
hsa-miR-140-3p	PTEN	-0.173	2x 7mer-m8;
hsa-miR-140-3p	PTGFR	-0.072	1x 7mer-A1;
hsa-miR-140-3p	PTPN1	-0.098	1x 7mer-m8;
hsa-miR-140-3p	PTPN3	-0.071	1x 7mer-A1;
hsa-miR-140-3p	PTPRJ	-0.079	1x 7mer-m8;
hsa-miR-140-3p	PTPRM	-0.257	1x 7mer-A1;
hsa-miR-140-3p	PURA	-0.077	1x 7mer-m8;
hsa-miR-140-3p	NECTIN3	-0.287	1x 8mer;
hsa-miR-140-3p	PYGO1	-0.012	1x 7mer-m8;
hsa-miR-140-3p	RAB11B	-0.11	1x 7mer-m8;
hsa-miR-140-3p	RAB21	-0.33	2x 7mer-A1;
hsa-miR-140-3p	RAB23	-0.355	1x 8mer;
hsa-miR-140-3p	RAB27B	-0.197	1x 7mer-m8;
hsa-miR-140-3p	RAB2A	-0.194	1x 7mer-m8;
hsa-miR-140-3p	RAB30	-0.387	1x 7mer-A1; 2x 7mer-m8;
hsa-miR-140-3p	RAB5B	-0.079	1x 8mer;
hsa-miR-140-3p	RAB8B	-0.177	1x 7mer-m8;
hsa-miR-140-3p	RAD51D	-0.003	1x 7mer-m8;
hsa-miR-140-3p	RAI14	-0.467	1x 8mer;
hsa-miR-140-3p	RALGPS2	-0.469	2x 8mer;
hsa-miR-140-3p	RAP1B	-1.133	1x 7mer-A1; 1x 8mer; 2x 7mer-m8;
hsa-miR-140-3p	RARB	-0.271	1x 8mer;
hsa-miR-140-3p	RASA2	-0.147	1x 7mer-A1;
hsa-miR-140-3p	RASGEF1B	-0.324	1x 8mer;
hsa-miR-140-3p	RASSF1	-0.193	1x 7mer-m8;
hsa-miR-140-3p	RASSF6	-0.093	1x 8mer;
hsa-miR-140-3p	RBFOX2	-0.483	1x 8mer;
hsa-miR-140-3p	RBM12	-0.384	1x 8mer;
hsa-miR-140-3p	RBM33	-0.161	1x 7mer-A1;
hsa-miR-140-3p	RBM45	-0.452	1x 8mer;
hsa-miR-140-3p	RBMS1	-0.146	1x 7mer-A1;
hsa-miR-140-3p	RC3H1	-0.07	1x 8mer; 1x 7mer-A1;
hsa-miR-140-3p	RCAN1	-0.19	1x 7mer-A1;
hsa-miR-140-3p	RCHY1	-0.106	1x 7mer-A1;
hsa-miR-140-3p	REEP5	-0.503	1x 8mer;
hsa-miR-140-3p	REL	-0.032	1x 8mer;
hsa-miR-140-3p	RELT	-0.335	2x 7mer-m8;
hsa-miR-140-3p	RERE	-0.134	1x 7mer-A1;
hsa-miR-140-3p	REV3L	-0.147	1x 7mer-m8;
hsa-miR-140-3p	RFT1	-0.017	1x 7mer-m8;
hsa-miR-140-3p	RFX1	-0.051	1x 7mer-A1;
hsa-miR-140-3p	RFX5	-0.081	1x 7mer-m8;
hsa-miR-140-3p	RFX7	-0.176	1x 8mer; 1x 7mer-m8;
hsa-miR-140-3p	RFXAP	-0.189	1x 7mer-A1;
hsa-miR-140-3p	RGMB	0	1x 7mer-A1;
hsa-miR-140-3p	RHOA	-0.296	1x 7mer-m8;
hsa-miR-140-3p	RHOC	0	1x 7mer-m8;
hsa-miR-140-3p	RIT2	-0.499	1x 8mer;
hsa-miR-140-3p	RNF152	-0.07	1x 7mer-A1;
hsa-miR-140-3p	RNF20	-0.002	1x 8mer;
hsa-miR-140-3p	RNF34	-0.3	1x 8mer;
hsa-miR-140-3p	RNF40	-0.142	1x 8mer;
hsa-miR-140-3p	RNF44	-0.273	2x 7mer-m8;
hsa-miR-140-3p	RNF7	-0.212	1x 7mer-m8;
hsa-miR-140-3p	ROBO2	-0.041	1x 7mer-m8;
hsa-miR-140-3p	RPL11	-0.003	1x 7mer-m8;
hsa-miR-140-3p	RPS6KA3	-0.006	1x 8mer;
hsa-miR-140-3p	RRAGC	-0.293	1x 8mer;
hsa-miR-140-3p	RRAS2	-0.032	1x 8mer;
hsa-miR-140-3p	RSBN1	-0.163	1x 7mer-m8;
hsa-miR-140-3p	RSPH9	-0.095	1x 8mer;
hsa-miR-140-3p	RTN2	-0.513	1x 8mer;
hsa-miR-140-3p	RTN3	-0.019	1x 7mer-A1;
hsa-miR-140-3p	RTN4	-0.207	1x 7mer-A1;
hsa-miR-140-3p	RUNX1T1	-0.155	1x 7mer-m8;
hsa-miR-140-3p	RUSC1	-0.187	2x 7mer-m8;
hsa-miR-140-3p	RYBP	-0.137	1x 7mer-A1;
hsa-miR-140-3p	S1PR2	-0.327	1x 8mer;
hsa-miR-140-3p	SAMD12	-0.143	1x 7mer-A1;
hsa-miR-140-3p	SAMD8	-0.185	1x 8mer; 1x 7mer-m8;
hsa-miR-140-3p	SAR1A	-0.049	1x 7mer-m8;
hsa-miR-140-3p	SATB1	-0.1	1x 7mer-A1;
hsa-miR-140-3p	SATB2	-0.186	2x 7mer-m8;
hsa-miR-140-3p	SBK1	-0.02	1x 7mer-m8;
hsa-miR-140-3p	SCHIP1	-0.351	1x 7mer-m8;
hsa-miR-140-3p	SCN1A	-0.098	2x 7mer-m8;
hsa-miR-140-3p	SCN3A	-0.285	2x 7mer-m8;
hsa-miR-140-3p	SCRG1	-0.172	1x 7mer-A1;
hsa-miR-140-3p	SCYL3	-0.008	1x 7mer-A1;
hsa-miR-140-3p	SDC4	-0.369	1x 8mer;
hsa-miR-140-3p	SDHC	-0.134	1x 7mer-m8;
hsa-miR-140-3p	SDHD	-0.156	1x 7mer-A1;
hsa-miR-140-3p	SEC23IP	0	1x 8mer;
hsa-miR-140-3p	SEC61A1	-0.085	1x 7mer-A1;
hsa-miR-140-3p	SEMA3A	-0.194	1x 7mer-A1;
hsa-miR-140-3p	SEPHS1	-0.104	1x 7mer-A1;
hsa-miR-140-3p	SERAC1	-0.732	2x 8mer;
hsa-miR-140-3p	SETD1A	-0.342	1x 8mer;
hsa-miR-140-3p	SFT2D2	-0.004	1x 7mer-m8;
hsa-miR-140-3p	SGIP1	-0.432	1x 8mer;
hsa-miR-140-3p	SH3BGRL3	-0.177	1x 7mer-A1;
hsa-miR-140-3p	SHANK2	-0.156	1x 7mer-A1;
hsa-miR-140-3p	SHANK3	-0.056	2x 7mer-m8;
hsa-miR-140-3p	SHC1	-0.285	1x 7mer-m8;
hsa-miR-140-3p	SIK2	-0.001	1x 7mer-A1;
hsa-miR-140-3p	SIN3B	-0.348	1x 8mer;
hsa-miR-140-3p	SIPA1L3	-0.037	1x 7mer-A1;
hsa-miR-140-3p	SIRPA	-0.301	1x 7mer-m8; 1x 7mer-A1;
hsa-miR-140-3p	SIRT1	-0.471	2x 8mer;
hsa-miR-140-3p	SIX5	-0.276	1x 8mer;
hsa-miR-140-3p	SKIL	-0.066	1x 7mer-m8;
hsa-miR-140-3p	SLAIN2	-0.051	1x 7mer-m8;
hsa-miR-140-3p	SLC10A4	-0.453	1x 8mer;
hsa-miR-140-3p	SLC17A9	-0.219	1x 8mer;
hsa-miR-140-3p	SLC23A2	-0.067	1x 7mer-A1;
hsa-miR-140-3p	SLC25A36	-0.007	1x 7mer-A1;
hsa-miR-140-3p	SLC29A2	-0.326	1x 8mer;
hsa-miR-140-3p	SLC30A3	-0.548	2x 7mer-m8;
hsa-miR-140-3p	SLC35B2	-0.091	1x 7mer-m8;
hsa-miR-140-3p	SLC35F1	-0.216	1x 7mer-m8;
hsa-miR-140-3p	SLC35F6	-0.002	1x 7mer-m8;
hsa-miR-140-3p	SLC36A4	-0.039	1x 7mer-m8;
hsa-miR-140-3p	SLC46A1	-0.022	1x 7mer-m8;
hsa-miR-140-3p	SLC5A1	-0.131	1x 7mer-m8;
hsa-miR-140-3p	SLC5A3	-0.047	1x 8mer;
hsa-miR-140-3p	SLC6A9	-0.231	1x 7mer-m8;
hsa-miR-140-3p	SLC7A1	-0.149	1x 7mer-A1; 1x 7mer-m8;
hsa-miR-140-3p	SLC7A14	-0.087	1x 7mer-A1;
hsa-miR-140-3p	SLC7A6	-0.07	1x 8mer;
hsa-miR-140-3p	SLC8A1	-0.002	1x 7mer-m8;
hsa-miR-140-3p	SLITRK1	-0.32	1x 8mer;
hsa-miR-140-3p	SLITRK4	-0.2	1x 7mer-m8; 1x 7mer-A1;
hsa-miR-140-3p	SLTM	-0.176	1x 7mer-m8;
hsa-miR-140-3p	SMARCA2	-0.354	1x 8mer;
hsa-miR-140-3p	SMARCC1	-0.15	1x 7mer-m8;
hsa-miR-140-3p	SMARCC2	-0.163	1x 8mer;
hsa-miR-140-3p	SMCR8	-0.236	1x 7mer-m8;
hsa-miR-140-3p	SMG1	-0.059	1x 8mer;
hsa-miR-140-3p	SMIM13	-0.1	1x 7mer-m8;
hsa-miR-140-3p	SMUG1	-0.443	1x 7mer-A1; 2x 7mer-m8;
hsa-miR-140-3p	SNAP25	-0.548	2x 7mer-m8;
hsa-miR-140-3p	SNCA	-0.262	1x 7mer-A1;
hsa-miR-140-3p	SNRNP27	-0.525	1x 8mer;
hsa-miR-140-3p	SNX19	-0.131	1x 7mer-m8;
hsa-miR-140-3p	SNX21	-0.014	1x 7mer-m8;
hsa-miR-140-3p	SNX22	-0.183	1x 7mer-m8; 1x 8mer;
hsa-miR-140-3p	SOBP	-0.426	2x 7mer-m8;
hsa-miR-140-3p	SOCS4	-0.01	1x 7mer-m8;
hsa-miR-140-3p	SOCS5	-0.091	1x 7mer-A1;
hsa-miR-140-3p	SON	-0.124	1x 7mer-m8;
hsa-miR-140-3p	SORT1	-0.089	1x 7mer-m8;
hsa-miR-140-3p	SOS1	-0.076	1x 7mer-A1; 1x 8mer;
hsa-miR-140-3p	SOX12	-0.184	3x 7mer-m8;
hsa-miR-140-3p	SOX4	-0.076	1x 7mer-A1;
hsa-miR-140-3p	SP3	-0.121	1x 7mer-A1;
hsa-miR-140-3p	SP4	-0.23	1x 7mer-m8;
hsa-miR-140-3p	SPPL3	-0.314	1x 7mer-m8;
hsa-miR-140-3p	SPRED1	-0.116	1x 7mer-A1;
hsa-miR-140-3p	SPRED2	-0.309	1x 8mer;
hsa-miR-140-3p	SPRY4	-0.072	1x 7mer-m8;
hsa-miR-140-3p	SREK1	-0.141	1x 7mer-A1;
hsa-miR-140-3p	SRGAP1	-0.076	1x 7mer-A1;
hsa-miR-140-3p	SRGAP3	-0.316	1x 8mer;
hsa-miR-140-3p	SRPK1	-0.232	1x 8mer;
hsa-miR-140-3p	SRPX2	-0.052	1x 7mer-m8;
hsa-miR-140-3p	SRRM1	-0.196	1x 8mer;
hsa-miR-140-3p	SRSF10	-0.137	1x 7mer-m8;
hsa-miR-140-3p	SS18	-0.118	1x 7mer-A1;
hsa-miR-140-3p	SSR2	-0.185	1x 7mer-A1;
hsa-miR-140-3p	SSR3	-0.509	1x 8mer; 1x 7mer-m8;
hsa-miR-140-3p	STAG2	-0.148	1x 8mer; 1x 7mer-A1;
hsa-miR-140-3p	STARD3NL	-0.11	1x 7mer-m8;
hsa-miR-140-3p	STARD4	-0.179	1x 7mer-m8;
hsa-miR-140-3p	STIM2	-0.157	1x 7mer-A1;
hsa-miR-140-3p	STK35	-0.137	1x 7mer-A1;
hsa-miR-140-3p	STK4	-0.162	1x 7mer-A1;
hsa-miR-140-3p	STXBP4	-0.079	1x 8mer;
hsa-miR-140-3p	SUGP1	-0.181	1x 7mer-A1;
hsa-miR-140-3p	KMT5B	-0.078	1x 8mer;
hsa-miR-140-3p	SUZ12	-0.018	1x 7mer-m8;
hsa-miR-140-3p	SVOP	-0.383	1x 8mer;
hsa-miR-140-3p	SYN1	-0.156	2x 7mer-m8;
hsa-miR-140-3p	SYNC	-0.007	1x 8mer; 1x 7mer-m8;
hsa-miR-140-3p	SYVN1	-0.072	1x 7mer-m8;
hsa-miR-140-3p	SZT2	-0.014	1x 7mer-m8;
hsa-miR-140-3p	TAB2	-0.241	1x 8mer;
hsa-miR-140-3p	TACC1	-0.032	1x 7mer-m8;
hsa-miR-140-3p	TADA3	-0.357	1x 7mer-m8;
hsa-miR-140-3p	TAF11	-0.375	1x 8mer;
hsa-miR-140-3p	TAF1D	-0.193	1x 7mer-A1; 1x 7mer-m8;
hsa-miR-140-3p	TAF2	-0.066	1x 7mer-m8;
hsa-miR-140-3p	TAF4	-0.249	1x 8mer;
hsa-miR-140-3p	TARDBP	-0.193	1x 7mer-m8;
hsa-miR-140-3p	TAX1BP3	-0.296	1x 7mer-m8;
hsa-miR-140-3p	TBC1D25	-0.119	1x 7mer-m8;
hsa-miR-140-3p	ELOA	-0.006	1x 7mer-A1;
hsa-miR-140-3p	TCF4	-0.077	1x 7mer-A1;
hsa-miR-140-3p	TEAD1	-0.109	1x 8mer;
hsa-miR-140-3p	TENM1	-0.133	1x 7mer-A1; 1x 7mer-m8;
hsa-miR-140-3p	TENM2	-0.015	1x 8mer;
hsa-miR-140-3p	TET2	-0.032	1x 7mer-m8;
hsa-miR-140-3p	TET3	-0.078	1x 7mer-m8;
hsa-miR-140-3p	TGFA	-0.135	1x 7mer-A1;
hsa-miR-140-3p	TGFBR3	-0.129	1x 7mer-m8;
hsa-miR-140-3p	TGIF2	-0.183	1x 7mer-m8;
hsa-miR-140-3p	THAP1	-0.165	1x 7mer-A1;
hsa-miR-140-3p	THPO	-0.004	1x 8mer;
hsa-miR-140-3p	TIFAB	-0.122	1x 7mer-A1;
hsa-miR-140-3p	TIGD3	-0.505	1x 8mer;
hsa-miR-140-3p	TLE4	-0.149	2x 7mer-A1;
hsa-miR-140-3p	TLL1	-0.203	1x 8mer;
hsa-miR-140-3p	TLL2	-0.073	1x 8mer;
hsa-miR-140-3p	TMED7	-0.174	1x 7mer-A1;
hsa-miR-140-3p	TMED8	-0.093	1x 7mer-m8;
hsa-miR-140-3p	TMEFF2	-0.149	1x 7mer-A1;
hsa-miR-140-3p	TMEM11	-0.15	1x 7mer-A1;
hsa-miR-140-3p	TMEM120B	-0.1	1x 7mer-m8;
hsa-miR-140-3p	TMEM127	-0.133	1x 8mer;
hsa-miR-140-3p	TMEM178B	-0.431	2x 7mer-m8;
hsa-miR-140-3p	TMEM184B	-0.003	1x 7mer-A1; 1x 7mer-m8;
hsa-miR-140-3p	NEMP1	-0.039	1x 7mer-m8;
hsa-miR-140-3p	TMEM208	-0.197	1x 7mer-m8;
hsa-miR-140-3p	TMEM229B	-0.278	1x 8mer;
hsa-miR-140-3p	TMEM260	-0.235	1x 8mer;
hsa-miR-140-3p	TMEM55B	-0.093	1x 7mer-m8;
hsa-miR-140-3p	TMSB15B	-0.008	1x 7mer-m8;
hsa-miR-140-3p	TNFAIP1	-0.342	1x 8mer;
hsa-miR-140-3p	TNFRSF8	-0.084	1x 7mer-m8;
hsa-miR-140-3p	TNFSF12	-0.578	1x 8mer;
hsa-miR-140-3p	TNIK	-0.148	2x 8mer; 1x 7mer-m8;
hsa-miR-140-3p	TNKS	-0.229	2x 7mer-m8;
hsa-miR-140-3p	TNRC6A	-0.02	1x 7mer-m8;
hsa-miR-140-3p	TPK1	-0.173	1x 7mer-A1;
hsa-miR-140-3p	TPRG1	-0.067	3x 7mer-m8;
hsa-miR-140-3p	TRAF6	-0.04	1x 7mer-m8;
hsa-miR-140-3p	TRIM28	-0.324	1x 7mer-A1;
hsa-miR-140-3p	TRIM33	-0.111	1x 8mer;
hsa-miR-140-3p	TRIM39	-0.2	1x 7mer-m8;
hsa-miR-140-3p	TRIM44	-0.176	1x 7mer-A1;
hsa-miR-140-3p	TRIM71	-0.062	1x 7mer-m8;
hsa-miR-140-3p	TRMT10B	-0.142	1x 7mer-m8;
hsa-miR-140-3p	TRPM7	-0.114	1x 7mer-A1;
hsa-miR-140-3p	TRPS1	-0.092	1x 8mer; 1x 7mer-m8;
hsa-miR-140-3p	TSPAN3	-0.181	1x 7mer-A1;
hsa-miR-140-3p	TSPYL1	-0.196	1x 8mer;
hsa-miR-140-3p	TSPYL5	-0.092	1x 8mer;
hsa-miR-140-3p	TSPYL6	-0.181	1x 8mer;
hsa-miR-140-3p	TSTD2	-0.293	1x 8mer;
hsa-miR-140-3p	TTBK1	-0.286	1x 8mer;
hsa-miR-140-3p	TTC1	-0.591	1x 8mer;
hsa-miR-140-3p	TTC39C	-0.219	2x 7mer-m8;
hsa-miR-140-3p	TTC9	-0.126	1x 7mer-A1;
hsa-miR-140-3p	TTYH3	-0.157	1x 7mer-m8;
hsa-miR-140-3p	TUB	-0.212	2x 8mer;
hsa-miR-140-3p	TXLNG	-0.122	1x 7mer-A1;
hsa-miR-140-3p	TYRO3	-0.205	1x 8mer; 1x 7mer-m8;
hsa-miR-140-3p	UBALD1	-0.208	1x 8mer;
hsa-miR-140-3p	UBAP2L	-0.665	1x 8mer;
hsa-miR-140-3p	UBE2E2	-0.188	1x 7mer-A1;
hsa-miR-140-3p	UBE2H	-0.173	1x 7mer-m8;
hsa-miR-140-3p	UBE2L3	-0.306	1x 8mer; 1x 7mer-A1;
hsa-miR-140-3p	UBE2Q1	-0.184	1x 7mer-m8;
hsa-miR-140-3p	UBN2	-0.039	1x 7mer-m8;
hsa-miR-140-3p	UBP1	-0.148	2x 7mer-m8;
hsa-miR-140-3p	UBQLN2	-0.133	1x 7mer-A1;
hsa-miR-140-3p	UBR1	-0.02	1x 7mer-m8;
hsa-miR-140-3p	UBTF	-0.111	1x 7mer-A1;
hsa-miR-140-3p	UBXN10	-0.206	1x 8mer;
hsa-miR-140-3p	UCK2	-0.06	2x 7mer-m8;
hsa-miR-140-3p	UFC1	-0.005	1x 7mer-m8;
hsa-miR-140-3p	UNC45A	-0.324	1x 8mer;
hsa-miR-140-3p	UNC5C	-0.043	1x 7mer-A1;
hsa-miR-140-3p	UNKL	-0.008	1x 7mer-m8;
hsa-miR-140-3p	UQCR10	-0.263	1x 7mer-A1;
hsa-miR-140-3p	USP1	-0.485	2x 7mer-m8;
hsa-miR-140-3p	USP15	-0.007	1x 7mer-A1;
hsa-miR-140-3p	USP31	-0.008	1x 7mer-m8;
hsa-miR-140-3p	USP32	-0.003	1x 7mer-A1;
hsa-miR-140-3p	USP34	-0.521	1x 8mer; 1x 7mer-m8;
hsa-miR-140-3p	USP36	-0.19	1x 7mer-m8;
hsa-miR-140-3p	USP49	-0.002	1x 7mer-m8;
hsa-miR-140-3p	USP9X	-0.01	2x 7mer-m8;
hsa-miR-140-3p	VANGL2	-0.335	1x 8mer;
hsa-miR-140-3p	VAPA	-0.07	1x 8mer;
hsa-miR-140-3p	VCPIP1	-0.081	1x 8mer; 1x 7mer-m8;
hsa-miR-140-3p	VEGFA	-0.108	1x 7mer-A1;
hsa-miR-140-3p	VGLL2	-0.739	1x 7mer-A1; 1x 8mer; 1x 7mer-m8;
hsa-miR-140-3p	VKORC1L1	-0.187	2x 8mer;
hsa-miR-140-3p	VPS13D	-0.102	1x 8mer;
hsa-miR-140-3p	VPS37C	-0.214	1x 8mer;
hsa-miR-140-3p	VSX2	-0.074	2x 7mer-m8;
hsa-miR-140-3p	VTI1A	-0.001	1x 7mer-A1;
hsa-miR-140-3p	VTI1B	-0.022	1x 7mer-m8;
hsa-miR-140-3p	WASF2	-0.035	1x 7mer-m8;
hsa-miR-140-3p	WDFY1	-0.146	1x 8mer;
hsa-miR-140-3p	WDFY2	-0.006	2x 7mer-m8;
hsa-miR-140-3p	WDR55	-0.247	1x 8mer;
hsa-miR-140-3p	WDR82	-0.195	1x 7mer-m8;
hsa-miR-140-3p	WDR91	-0.062	2x 7mer-m8;
hsa-miR-140-3p	WEE1	-0.297	1x 7mer-A1; 1x 7mer-m8;
hsa-miR-140-3p	WNT2B	-0.16	2x 8mer;
hsa-miR-140-3p	WNT9A	-0.44	1x 7mer-A1; 2x 7mer-m8;
hsa-miR-140-3p	WNT9B	-0.175	1x 8mer;
hsa-miR-140-3p	XPNPEP2	0	1x 7mer-m8;
hsa-miR-140-3p	XPR1	-0.007	1x 7mer-A1;
hsa-miR-140-3p	YWHAE	-0.176	1x 7mer-A1;
hsa-miR-140-3p	YWHAG	-0.252	1x 7mer-m8;
hsa-miR-140-3p	YWHAZ	-0.308	1x 7mer-A1; 1x 8mer;
hsa-miR-140-3p	YY1	-0.03	1x 7mer-m8;
hsa-miR-140-3p	ZBTB18	-0.167	1x 7mer-A1;
hsa-miR-140-3p	ZBTB20	-0.168	1x 7mer-m8; 1x 7mer-A1;
hsa-miR-140-3p	ZBTB38	-0.222	1x 8mer;
hsa-miR-140-3p	ZC3H4	-0.389	2x 7mer-m8;
hsa-miR-140-3p	ZC3H6	-0.258	1x 8mer; 1x 7mer-m8;
hsa-miR-140-3p	ZC3H7B	-0.036	1x 7mer-A1;
hsa-miR-140-3p	RTL3	-0.226	1x 7mer-m8;
hsa-miR-140-3p	ZDHHC18	-0.001	1x 7mer-m8;
hsa-miR-140-3p	ZFAND5	-0.19	1x 7mer-A1;
hsa-miR-140-3p	ZFAT	-0.107	1x 8mer;
hsa-miR-140-3p	ZFHX4	-0.07	1x 7mer-A1;
hsa-miR-140-3p	ZFP36L2	-0.06	1x 7mer-A1;
hsa-miR-140-3p	ZFPM2	-0.212	1x 7mer-m8;
hsa-miR-140-3p	ZFYVE26	-0.018	1x 8mer;
hsa-miR-140-3p	ZHX3	-0.003	1x 7mer-m8;
hsa-miR-140-3p	ZMAT3	-0.092	1x 8mer;
hsa-miR-140-3p	ZMYM4	-0.046	1x 8mer;
hsa-miR-140-3p	ZNF131	-0.623	1x 7mer-A1; 1x 8mer;
hsa-miR-140-3p	ZNF146	-0.238	1x 7mer-A1;
hsa-miR-140-3p	ZNF207	-0.134	1x 7mer-m8; 1x 7mer-A1;
hsa-miR-140-3p	ZNF226	-0.004	2x 7mer-A1;
hsa-miR-140-3p	ZNF24	-0.204	1x 7mer-m8;
hsa-miR-140-3p	ZNF292	-0.058	1x 7mer-A1;
hsa-miR-140-3p	ZNF423	-0.001	1x 7mer-m8;
hsa-miR-140-3p	ZNF445	-0.104	1x 7mer-A1;
hsa-miR-140-3p	ZNF618	-0.183	1x 7mer-A1;
hsa-miR-140-3p	ZNF638	-0.219	3x 7mer-A1;
hsa-miR-140-3p	ZNF644	-0.035	1x 7mer-A1;
hsa-miR-140-3p	ZNF646	-0.113	1x 8mer;
hsa-miR-140-3p	ZNF704	-0.013	1x 8mer;
hsa-miR-140-3p	ZNF706	-0.076	1x 8mer;
hsa-miR-140-3p	ZNF777	-0.247	1x 7mer-m8;
hsa-miR-140-3p	ZNF839	-0.162	1x 7mer-A1;
hsa-miR-140-3p	ZNRF3	-0.034	1x 7mer-m8;
hsa-miR-140-3p	ZRANB1	-0.024	1x 7mer-m8;

## Sheet:  miRTarBase
Supplementary Material S4: The miR-140-3p target genes prediction results in miRTarBase
miRNA	gene name	experiments
hsa-miR-140-3p	NRIP1	Western blot [1] Luciferase reporter assay [1]
hsa-miR-140-3p	RAB31	Sequencing [2]
hsa-miR-140-3p	INTS14	Sequencing [2]
hsa-miR-140-3p	DNAJC9	Sequencing [2]
hsa-miR-140-3p	ACVR2B	Sequencing [2] PAR-CLIP [2] [3]
hsa-miR-140-3p	PITPNB	Sequencing [2]
hsa-miR-140-3p	ABL2	Sequencing [2]
hsa-miR-140-3p	KIF21A	Sequencing [2] PAR-CLIP [2]
hsa-miR-140-3p	CAPZA1	Sequencing [2]
hsa-miR-140-3p	WDR26	Sequencing [2] PAR-CLIP [4]
hsa-miR-140-3p	NUFIP2	Sequencing [2]
hsa-miR-140-3p	SS18	Sequencing [2]
hsa-miR-140-3p	ZNF490	HITS-CLIP [5] Sequencing [2]
hsa-miR-140-3p	SCD5	Sequencing [2]
hsa-miR-140-3p	HEATR5B	Sequencing [2]
hsa-miR-140-3p	SERTAD4	Sequencing [2]
hsa-miR-140-3p	MAPK8	Sequencing [2]
hsa-miR-140-3p	SLC39A10	Sequencing [2]
hsa-miR-140-3p	UBE2C	Sequencing [2]
hsa-miR-140-3p	ZBTB21	Sequencing [2]
hsa-miR-140-3p	NFYA	Sequencing [2]
hsa-miR-140-3p	AIFM2	CLASH [6]
hsa-miR-140-3p	EPRS	CLASH [6]
hsa-miR-140-3p	TUBA1B	CLASH [6]
hsa-miR-140-3p	FAU	CLASH [6]
hsa-miR-140-3p	USP46	CLASH [6]
hsa-miR-140-3p	CD38	qRT-PCR [7] Luciferase reporter assay [7]
hsa-miR-140-3p	DAZAP2	HITS-CLIP [8] PAR-CLIP [9] [2] [8] [4] [10]
hsa-miR-140-3p	ATXN1	HITS-CLIP [11]
hsa-miR-140-3p	MTDH	HITS-CLIP [12]
hsa-miR-140-3p	WEE1	PAR-CLIP [8] [2]
hsa-miR-140-3p	NWD1	PAR-CLIP [8]
hsa-miR-140-3p	COMMD2	HITS-CLIP [11] PAR-CLIP [4]
hsa-miR-140-3p	CDK6	HITS-CLIP [11]
hsa-miR-140-3p	KSR1	PAR-CLIP [13]
hsa-miR-140-3p	EVX2	PAR-CLIP [13]
hsa-miR-140-3p	ANKRD12	PAR-CLIP [13]
hsa-miR-140-3p	ZBTB40	PAR-CLIP [2] [4]
hsa-miR-140-3p	CDCA8	PAR-CLIP [4]
hsa-miR-140-3p	ERCC1	HITS-CLIP [14] PAR-CLIP [2] [4]
hsa-miR-140-3p	RPL22	PAR-CLIP [4]
hsa-miR-140-3p	MYL12A	PAR-CLIP [4]
hsa-miR-140-3p	TTLL12	PAR-CLIP [4]
hsa-miR-140-3p	ZER1	PAR-CLIP [4]
hsa-miR-140-3p	UCK2	PAR-CLIP [4]
hsa-miR-140-3p	TTC39C	PAR-CLIP [4]
hsa-miR-140-3p	TNPO2	PAR-CLIP [4]
hsa-miR-140-3p	TMED10	PAR-CLIP [2] [4]
hsa-miR-140-3p	SUZ12	PAR-CLIP [8] [4]
hsa-miR-140-3p	STC2	PAR-CLIP [4]
hsa-miR-140-3p	SLC23A1	PAR-CLIP [4]
hsa-miR-140-3p	SKI	PAR-CLIP [4]
hsa-miR-140-3p	RACGAP1	PAR-CLIP [9] [2] [8] [4]
hsa-miR-140-3p	PABPN1	PAR-CLIP [4]
hsa-miR-140-3p	MAX	PAR-CLIP [4]
hsa-miR-140-3p	LRRC20	PAR-CLIP [4]
hsa-miR-140-3p	FURIN	PAR-CLIP [4]
hsa-miR-140-3p	DDI2	PAR-CLIP [4]
hsa-miR-140-3p	CNN2	PAR-CLIP [4]
hsa-miR-140-3p	CDCA4	PAR-CLIP [4]
hsa-miR-140-3p	CDC25A	PAR-CLIP [4]
hsa-miR-140-3p	CABLES1	PAR-CLIP [4]
hsa-miR-140-3p	BCL2L2-PABPN1	PAR-CLIP [4]
hsa-miR-140-3p	BCAT1	PAR-CLIP [2] [4]
hsa-miR-140-3p	AP2M1	PAR-CLIP [4]
hsa-miR-140-3p	CORO7	PAR-CLIP [4]
hsa-miR-140-3p	TBRG1	PAR-CLIP [4]
hsa-miR-140-3p	MKNK2	PAR-CLIP [4]
hsa-miR-140-3p	CAPN15	PAR-CLIP [4]
hsa-miR-140-3p	BTG2	PAR-CLIP [4]
hsa-miR-140-3p	GPR180	PAR-CLIP [15]
hsa-miR-140-3p	TRIM31	PAR-CLIP [15]
hsa-miR-140-3p	ERAP2	PAR-CLIP [15]
hsa-miR-140-3p	USP14	PAR-CLIP [9] [8] [10]
hsa-miR-140-3p	ZBTB22	PAR-CLIP [8] [10]
hsa-miR-140-3p	ACER2	PAR-CLIP [10]
hsa-miR-140-3p	METRNL	PAR-CLIP [9] [2] [8] [3]
hsa-miR-140-3p	SETD5	PAR-CLIP [2] [9]
hsa-miR-140-3p	PSAT1	PAR-CLIP [9] [2]
hsa-miR-140-3p	FANCA	PAR-CLIP [2] [3]
hsa-miR-140-3p	GJB7	PAR-CLIP [3]
hsa-miR-140-3p	LRPAP1	PAR-CLIP [3]
hsa-miR-140-3p	MAP10	PAR-CLIP [3]
hsa-miR-140-3p	MARC1	HITS-CLIP [5] PAR-CLIP [3]
hsa-miR-140-3p	AP5Z1	PAR-CLIP [3]
hsa-miR-140-3p	ORMDL3	PAR-CLIP [3]
hsa-miR-140-3p	SLC1A4	PAR-CLIP [3]
hsa-miR-140-3p	TRPC4	PAR-CLIP [3]
hsa-miR-140-3p	TMEM133	PAR-CLIP [3]
hsa-miR-140-3p	TBC1D15	PAR-CLIP [3]
hsa-miR-140-3p	SENP3	PAR-CLIP [3]
hsa-miR-140-3p	HNRNPA2B1	PAR-CLIP [3]
hsa-miR-140-3p	GRAMD4	PAR-CLIP [3]
hsa-miR-140-3p	DDAH1	PAR-CLIP [2] [3]
hsa-miR-140-3p	ATP8B1	PAR-CLIP [3]
hsa-miR-140-3p	GDNF	PAR-CLIP [3]
hsa-miR-140-3p	ADARB1	PAR-CLIP [3]
hsa-miR-140-3p	PITPNC1	PAR-CLIP [8]
hsa-miR-140-3p	ERRFI1	PAR-CLIP [8]
hsa-miR-140-3p	ESF1	PAR-CLIP [2] [8]
hsa-miR-140-3p	ARID5B	HITS-CLIP [8] PAR-CLIP [2] [8]
hsa-miR-140-3p	MAP3K3	PAR-CLIP [8]
hsa-miR-140-3p	CLIP1	PAR-CLIP [8]
hsa-miR-140-3p	TMEM236	PAR-CLIP [2]
hsa-miR-140-3p	ZNF207	PAR-CLIP [2]
hsa-miR-140-3p	SNTB2	PAR-CLIP [2]
hsa-miR-140-3p	UBE2V1	PAR-CLIP [2]
hsa-miR-140-3p	TMEM189-UBE2V1	PAR-CLIP [2]
hsa-miR-140-3p	TMEM189	PAR-CLIP [2]
hsa-miR-140-3p	THRA	PAR-CLIP [2]
hsa-miR-140-3p	CADM1	PAR-CLIP [2]
hsa-miR-140-3p	CHRDL1	HITS-CLIP [11] [16] [12]
hsa-miR-140-3p	PLCL1	HITS-CLIP [5] [12] [11]
hsa-miR-140-3p	IL17REL	HITS-CLIP [11]
hsa-miR-140-3p	UBTF	HITS-CLIP [11]
hsa-miR-140-3p	GGT7	HITS-CLIP [11]
hsa-miR-140-3p	NANOS1	HITS-CLIP [5] [11]
hsa-miR-140-3p	MOBP	HITS-CLIP [11]
hsa-miR-140-3p	DDA1	HITS-CLIP [11]
hsa-miR-140-3p	ZNF460	HITS-CLIP [11]
hsa-miR-140-3p	MKKS	HITS-CLIP [11]
hsa-miR-140-3p	TMEM78	HITS-CLIP [12] [11]
hsa-miR-140-3p	FAM46B	HITS-CLIP [11]
hsa-miR-140-3p	CRY2	HITS-CLIP [11]
hsa-miR-140-3p	CBX8	HITS-CLIP [11]
hsa-miR-140-3p	CD3EAP	HITS-CLIP [11]
hsa-miR-140-3p	TMEM109	HITS-CLIP [11]
hsa-miR-140-3p	SPATA13	HITS-CLIP [11]
hsa-miR-140-3p	LYRM2	HITS-CLIP [11]
hsa-miR-140-3p	EPB41	HITS-CLIP [11]
hsa-miR-140-3p	CXCL6	HITS-CLIP [11]
hsa-miR-140-3p	PPP1R15A	HITS-CLIP [11]
hsa-miR-140-3p	ZNF518B	HITS-CLIP [5] [11]
hsa-miR-140-3p	PSMG1	HITS-CLIP [11]
hsa-miR-140-3p	NUDT21	HITS-CLIP [11]
hsa-miR-140-3p	GAPVD1	HITS-CLIP [11]
hsa-miR-140-3p	CTDSPL2	HITS-CLIP [11]
hsa-miR-140-3p	AHCY	HITS-CLIP [11]
hsa-miR-140-3p	SLC30A3	HITS-CLIP [11]
hsa-miR-140-3p	SLC16A10	HITS-CLIP [8] [11]
hsa-miR-140-3p	KCNMB1	HITS-CLIP [11]
hsa-miR-140-3p	BRMS1L	HITS-CLIP [11]
hsa-miR-140-3p	HMGN1	HITS-CLIP [12]
hsa-miR-140-3p	EMC8	HITS-CLIP [12]
hsa-miR-140-3p	MICB	HITS-CLIP [12]
hsa-miR-140-3p	KIAA0907	HITS-CLIP [12] [8]
hsa-miR-140-3p	IER3IP1	HITS-CLIP [12]
hsa-miR-140-3p	VKORC1L1	HITS-CLIP [12]
hsa-miR-140-3p	TNPO1	HITS-CLIP [12]
hsa-miR-140-3p	SERINC3	HITS-CLIP [12]
hsa-miR-140-3p	RPS24	HITS-CLIP [12]
hsa-miR-140-3p	PDS5A	HITS-CLIP [12]
hsa-miR-140-3p	KIAA0040	HITS-CLIP [12]
hsa-miR-140-3p	GFPT1	HITS-CLIP [12]
hsa-miR-140-3p	AMFR	HITS-CLIP [12]
hsa-miR-140-3p	MTRNR2L5	HITS-CLIP [8]
hsa-miR-140-3p	SLC7A5	HITS-CLIP [5]
hsa-miR-140-3p	NUP50	HITS-CLIP [5]
hsa-miR-140-3p	FSTL3	HITS-CLIP [5]
hsa-miR-140-3p	FAM3D	HITS-CLIP [5]
hsa-miR-140-3p	DRAXIN	HITS-CLIP [5]
hsa-miR-140-3p	TADA3	HITS-CLIP [5]
hsa-miR-140-3p	FPGS	HITS-CLIP [5]
hsa-miR-140-3p	C17orf51	HITS-CLIP [5]
hsa-miR-140-3p	EBPL	HITS-CLIP [5]
hsa-miR-140-3p	XPOT	HITS-CLIP [5]
hsa-miR-140-3p	CASP10	HITS-CLIP [5]
hsa-miR-140-3p	IPPK	HITS-CLIP [5]
hsa-miR-140-3p	NRF1	HITS-CLIP [5]
hsa-miR-140-3p	NEBL	HITS-CLIP [5]
hsa-miR-140-3p	MYO6	HITS-CLIP [5]
hsa-miR-140-3p	STUM	HITS-CLIP [5]
hsa-miR-140-3p	IBTK	HITS-CLIP [5]
hsa-miR-140-3p	NCKAP1L	HITS-CLIP [5]
hsa-miR-140-3p	NFASC	HITS-CLIP [5]

## Sheet:  miR-TCDS
Supplementary Material S4: The miR-140-3p target genes prediction results in miRTCDS
miRNA	gene name	Score
hsa-miR-140-3p	CCNT2	0.961
hsa-miR-140-3p	PIK3C3	0.782
hsa-miR-140-3p	E2F7	0.707
hsa-miR-140-3p	PELI1	0.811
hsa-miR-140-3p	SCLT1	0.756
hsa-miR-140-3p	KCNA7	0.727
hsa-miR-140-3p	GABBR1	0.714
hsa-miR-140-3p	POU2F1	0.923
hsa-miR-140-3p	ANP32E	0.707
hsa-miR-140-3p	TMEM50A	0.739
hsa-miR-140-3p	WDPCP	0.879
hsa-miR-140-3p	FGF12	0.752
hsa-miR-140-3p	MSI2	0.903
hsa-miR-140-3p	RNF7	0.71
hsa-miR-140-3p	ZMAT3	0.812
hsa-miR-140-3p	PLCL1	0.868
hsa-miR-140-3p	HS6ST2	0.872
hsa-miR-140-3p	BTNL2	0.72
hsa-miR-140-3p	PDE1C	0.831
hsa-miR-140-3p	RPL31	0.763
hsa-miR-140-3p	RNF44	0.859
hsa-miR-140-3p	CXADR	0.741
hsa-miR-140-3p	RBM25	0.859
hsa-miR-140-3p	DNAH3	0.765
hsa-miR-140-3p	PKIA	0.874
hsa-miR-140-3p	C9orf40	0.806
hsa-miR-140-3p	DAZAP2	0.779
hsa-miR-140-3p	ZNF720	0.854
hsa-miR-140-3p	RBM27	0.715
hsa-miR-140-3p	PEAK1	0.997
hsa-miR-140-3p	SAR1A	0.806
hsa-miR-140-3p	CCAR2	0.719
hsa-miR-140-3p	ARGLU1	0.747
hsa-miR-140-3p	DIP2A	0.921
hsa-miR-140-3p	RAB3GAP2	0.733
hsa-miR-140-3p	TGFBR1	0.715
hsa-miR-140-3p	ADAM10	0.997
hsa-miR-140-3p	DNAJA1	0.974
hsa-miR-140-3p	ELOA	0.818
hsa-miR-140-3p	UROS	0.726
hsa-miR-140-3p	SPPL3	0.841
hsa-miR-140-3p	UNKL	0.764
hsa-miR-140-3p	FEM1B	0.758
hsa-miR-140-3p	EIF3F	0.749
hsa-miR-140-3p	TOP3A	0.878
hsa-miR-140-3p	KIF5A	0.819
hsa-miR-140-3p	ZNF273	0.771
hsa-miR-140-3p	MYB	0.93
hsa-miR-140-3p	NDST1	0.937
hsa-miR-140-3p	TTYH3	0.804
hsa-miR-140-3p	PTPRQ	0.786
hsa-miR-140-3p	TRNT1	0.711
hsa-miR-140-3p	BCL9	0.77
hsa-miR-140-3p	WNK3	0.725
hsa-miR-140-3p	FABP1	0.761
hsa-miR-140-3p	CHRM5	0.777
hsa-miR-140-3p	P4HA1	0.711
hsa-miR-140-3p	SSR1	0.761
hsa-miR-140-3p	SPIRE1	0.825
hsa-miR-140-3p	AREL1	0.766
hsa-miR-140-3p	ATXN7L3	0.996
hsa-miR-140-3p	ZIC2	0.729
hsa-miR-140-3p	TIFAB	0.738
hsa-miR-140-3p	ZBTB38	0.956
hsa-miR-140-3p	VAX1	0.71
hsa-miR-140-3p	ZNF594	0.709
hsa-miR-140-3p	PGR	0.801
hsa-miR-140-3p	TET3	0.719
hsa-miR-140-3p	RHOBTB3	0.769
hsa-miR-140-3p	CMPK2	0.867
hsa-miR-140-3p	SAR1B	0.815
hsa-miR-140-3p	ATF2	0.749
hsa-miR-140-3p	NAALAD2	0.857
hsa-miR-140-3p	CBL	0.908
hsa-miR-140-3p	SLC17A1	0.848
hsa-miR-140-3p	ZNF285	0.865
hsa-miR-140-3p	TMEM159	0.752
hsa-miR-140-3p	CDK5RAP3	0.838
hsa-miR-140-3p	EN2	0.721
hsa-miR-140-3p	RCN1	0.819
hsa-miR-140-3p	FBXO21	0.739
hsa-miR-140-3p	MTERF4	0.734
hsa-miR-140-3p	ARF5	0.788
hsa-miR-140-3p	PRKAA2	0.763
hsa-miR-140-3p	DIEXF	0.728
hsa-miR-140-3p	AK4	0.945
hsa-miR-140-3p	ATXN1L	0.765
hsa-miR-140-3p	SLC7A6	0.803
hsa-miR-140-3p	PABPC1L2B	0.767
hsa-miR-140-3p	DOCK2	0.86
hsa-miR-140-3p	IRAK3	0.784
hsa-miR-140-3p	ACER3	0.744
hsa-miR-140-3p	ARHGAP36	0.756
hsa-miR-140-3p	AMDHD2	0.894
hsa-miR-140-3p	HNRNPA3	0.827
hsa-miR-140-3p	NUP153	0.773
hsa-miR-140-3p	TLR1	0.804
hsa-miR-140-3p	NEXMIF	0.801
hsa-miR-140-3p	KDM2B	0.74
hsa-miR-140-3p	FAM228A	0.846
hsa-miR-140-3p	POLR3H	0.715
hsa-miR-140-3p	TMOD2	0.824
hsa-miR-140-3p	SLC25A3	0.863
hsa-miR-140-3p	OTX2	0.741
hsa-miR-140-3p	MAP1LC3A	0.846
hsa-miR-140-3p	COL12A1	0.84
hsa-miR-140-3p	BCL2L14	0.724
hsa-miR-140-3p	KCNK17	0.878
hsa-miR-140-3p	SIRT1	0.924
hsa-miR-140-3p	MED14	0.729
hsa-miR-140-3p	STOM	0.7
hsa-miR-140-3p	PATE4	0.865
hsa-miR-140-3p	DAB2	0.849
hsa-miR-140-3p	PTCH1	0.94
hsa-miR-140-3p	DRP2	0.765
hsa-miR-140-3p	LMX1A	0.962
hsa-miR-140-3p	PAK2	0.725
hsa-miR-140-3p	PRKCI	0.959
hsa-miR-140-3p	MEIS2	0.959
hsa-miR-140-3p	SYN1	0.778
hsa-miR-140-3p	ANKRD52	0.792
hsa-miR-140-3p	SAMD8	0.932
hsa-miR-140-3p	MTUS1	0.796
hsa-miR-140-3p	WDR54	0.973
hsa-miR-140-3p	PPP1R3F	0.756
hsa-miR-140-3p	ZNF182	0.824
hsa-miR-140-3p	ZNF131	0.786
hsa-miR-140-3p	USP31	0.818
hsa-miR-140-3p	AFF1	0.78
hsa-miR-140-3p	COX6C	0.711
hsa-miR-140-3p	MCM6	0.814
hsa-miR-140-3p	USP1	0.731
hsa-miR-140-3p	WNT5A	0.862
hsa-miR-140-3p	CEPT1	0.838
hsa-miR-140-3p	FUCA2	0.743
hsa-miR-140-3p	TGFA	0.824
hsa-miR-140-3p	DLG1	0.838
hsa-miR-140-3p	DPF3	0.798
hsa-miR-140-3p	SMURF2	0.702
hsa-miR-140-3p	CSNK1G3	0.754
hsa-miR-140-3p	LILRA2	0.925
hsa-miR-140-3p	SNAP25	0.707
hsa-miR-140-3p	MARVELD2	0.781
hsa-miR-140-3p	ITK	0.819
hsa-miR-140-3p	SLTM	0.822
hsa-miR-140-3p	PEG3	0.745
hsa-miR-140-3p	DOK5	0.752
hsa-miR-140-3p	SH3RF2	0.809
hsa-miR-140-3p	DTX4	0.798
hsa-miR-140-3p	YWHAG	0.726
hsa-miR-140-3p	BRS3	0.719
hsa-miR-140-3p	TSPAN32	0.798
hsa-miR-140-3p	MAN2B2	0.948
hsa-miR-140-3p	HNF4G	0.804
hsa-miR-140-3p	TNFAIP6	0.773
hsa-miR-140-3p	KCTD6	0.92
hsa-miR-140-3p	DKK2	0.731
hsa-miR-140-3p	ZNF639	0.731
hsa-miR-140-3p	UHRF2	0.71
hsa-miR-140-3p	ALDH1A3	0.779
hsa-miR-140-3p	SMARCA2	0.99
hsa-miR-140-3p	SATB2	0.962
hsa-miR-140-3p	CNTN1	0.77
hsa-miR-140-3p	HOXA9	0.901
hsa-miR-140-3p	TASP1	0.812
hsa-miR-140-3p	STK38	0.741
hsa-miR-140-3p	NIP7	0.705
hsa-miR-140-3p	CARD8	0.724
hsa-miR-140-3p	SPRED1	0.752
hsa-miR-140-3p	ZNF830	0.904
hsa-miR-140-3p	PDLIM3	0.742
hsa-miR-140-3p	DPP8	0.815
hsa-miR-140-3p	EIF2AK4	0.749
hsa-miR-140-3p	HS2ST1	0.726
hsa-miR-140-3p	ARHGAP17	0.878
hsa-miR-140-3p	ZNF45	0.728
hsa-miR-140-3p	CREB1	0.907
hsa-miR-140-3p	CD274	0.923
hsa-miR-140-3p	RBFOX2	0.955
hsa-miR-140-3p	ROBO2	0.81
hsa-miR-140-3p	SCN9A	0.797
hsa-miR-140-3p	RCCD1	0.93
hsa-miR-140-3p	LCOR	0.88
hsa-miR-140-3p	CDCA8	0.905
hsa-miR-140-3p	GOT1	0.804
hsa-miR-140-3p	ZC3H6	0.983
hsa-miR-140-3p	GPR180	0.709
hsa-miR-140-3p	CPA6	0.982
hsa-miR-140-3p	PCDH11X	0.847
hsa-miR-140-3p	ADGRE3	0.796
hsa-miR-140-3p	PAPPA2	0.744
hsa-miR-140-3p	RCSD1	0.714
hsa-miR-140-3p	TRPS1	0.932
hsa-miR-140-3p	PNMA8B	0.758
hsa-miR-140-3p	ATP8A1	0.796
hsa-miR-140-3p	ZNF777	0.729
hsa-miR-140-3p	RARB	0.878
hsa-miR-140-3p	CHL1	0.968
hsa-miR-140-3p	ZNF439	0.753
hsa-miR-140-3p	CPEB1	0.812
hsa-miR-140-3p	ERLIN2	0.75
hsa-miR-140-3p	HTR1F	0.72
hsa-miR-140-3p	BCL2	0.841
hsa-miR-140-3p	MPZL1	0.717
hsa-miR-140-3p	OSTF1	0.801
hsa-miR-140-3p	HBP1	0.948
hsa-miR-140-3p	ZNF516	0.733
hsa-miR-140-3p	AP4E1	0.844
hsa-miR-140-3p	MED13	0.882
hsa-miR-140-3p	KDM5D	0.854
hsa-miR-140-3p	INHBA	0.709
hsa-miR-140-3p	XPOT	0.959
hsa-miR-140-3p	WIPF1	0.87
hsa-miR-140-3p	SLITRK4	0.8
hsa-miR-140-3p	HIPK3	0.738
hsa-miR-140-3p	DCBLD2	0.79
hsa-miR-140-3p	UBL3	0.791
hsa-miR-140-3p	CASD1	0.91
hsa-miR-140-3p	GRK4	0.745
hsa-miR-140-3p	CAND1	0.783
hsa-miR-140-3p	FZR1	0.797
hsa-miR-140-3p	C20orf96	0.797
hsa-miR-140-3p	TMTC1	0.826
hsa-miR-140-3p	EFHC1	0.751
hsa-miR-140-3p	AFF4	0.923
hsa-miR-140-3p	IBTK	0.816
hsa-miR-140-3p	ELP2	0.774
hsa-miR-140-3p	STAG2	0.97
hsa-miR-140-3p	CCDC173	0.962
hsa-miR-140-3p	IRF2BP2	0.726
hsa-miR-140-3p	NDUFA5	0.7
hsa-miR-140-3p	PRDM11	0.737
hsa-miR-140-3p	FBXL20	0.955
hsa-miR-140-3p	SP3	0.891
hsa-miR-140-3p	GOLT1B	0.848
hsa-miR-140-3p	ATP1B1	0.75
hsa-miR-140-3p	PI4KB	0.841
hsa-miR-140-3p	RAB21	0.784
hsa-miR-140-3p	MLLT3	0.707
hsa-miR-140-3p	INPP4B	0.715
hsa-miR-140-3p	GPR158	0.8
hsa-miR-140-3p	TMBIM1	0.796
hsa-miR-140-3p	NUP160	0.77
hsa-miR-140-3p	AASDH	0.759
hsa-miR-140-3p	NFYA	0.98
hsa-miR-140-3p	IFT57	0.8
hsa-miR-140-3p	ANGEL1	0.766
hsa-miR-140-3p	RAB12	0.819
hsa-miR-140-3p	ENTHD1	0.753
hsa-miR-140-3p	ZNF480	0.819
hsa-miR-140-3p	AGO4	0.765
hsa-miR-140-3p	ZNF829	0.801
hsa-miR-140-3p	SLC30A4	0.802
hsa-miR-140-3p	GSTM3	0.838
hsa-miR-140-3p	GEN1	0.834
hsa-miR-140-3p	ZNF226	0.908
hsa-miR-140-3p	DDC	0.842
hsa-miR-140-3p	AHRR	0.735
hsa-miR-140-3p	RASGEF1B	0.773
hsa-miR-140-3p	VAPA	0.863
hsa-miR-140-3p	CDHR2	0.749
hsa-miR-140-3p	LUC7L3	0.965
hsa-miR-140-3p	TPRG1	0.996
hsa-miR-140-3p	RHOA	0.774
hsa-miR-140-3p	ZNF768	0.835
hsa-miR-140-3p	PCDH10	0.716
hsa-miR-140-3p	ZKSCAN7	0.734
hsa-miR-140-3p	CACUL1	0.907
hsa-miR-140-3p	IL19	0.969
hsa-miR-140-3p	ANAPC1	0.956
hsa-miR-140-3p	BNC1	0.746
hsa-miR-140-3p	DTD1	0.738
hsa-miR-140-3p	RAB1A	0.803
hsa-miR-140-3p	ISCU	0.761
hsa-miR-140-3p	TBC1D32	0.73
hsa-miR-140-3p	PDP1	0.791
hsa-miR-140-3p	TAB2	0.763
hsa-miR-140-3p	LCA5L	0.746
hsa-miR-140-3p	THAP6	0.867
hsa-miR-140-3p	SPRED2	0.989
hsa-miR-140-3p	DGKG	0.896
hsa-miR-140-3p	ZKSCAN8	0.714
hsa-miR-140-3p	SLC16A4	0.956
hsa-miR-140-3p	GXYLT1	0.938
hsa-miR-140-3p	CISD1	0.877
hsa-miR-140-3p	GID8	0.719
hsa-miR-140-3p	CDK6	0.79
hsa-miR-140-3p	EOMES	0.708
hsa-miR-140-3p	KIAA1468	0.776
hsa-miR-140-3p	MARK3	0.83
hsa-miR-140-3p	BDNF	0.806
hsa-miR-140-3p	FKBP1A	0.899
hsa-miR-140-3p	RRAS2	0.992
hsa-miR-140-3p	SIRPA	0.734
hsa-miR-140-3p	TYRO3	0.95
hsa-miR-140-3p	POLR3E	0.838
hsa-miR-140-3p	VPS50	0.763
hsa-miR-140-3p	CELF1	0.897
hsa-miR-140-3p	KLF5	0.977
hsa-miR-140-3p	MED12L	0.728
hsa-miR-140-3p	NAP1L5	0.832
hsa-miR-140-3p	ALG10	0.787
hsa-miR-140-3p	SIK2	0.74
hsa-miR-140-3p	FADS1	0.712
hsa-miR-140-3p	TMEM65	0.852
hsa-miR-140-3p	ABHD2	0.856
hsa-miR-140-3p	EFNA5	0.703
hsa-miR-140-3p	CAPRIN1	0.718
hsa-miR-140-3p	SPIN4	0.723
hsa-miR-140-3p	RFX7	0.817
hsa-miR-140-3p	DDX60	0.819
hsa-miR-140-3p	HAUS3	0.907
hsa-miR-140-3p	LPP	0.774
hsa-miR-140-3p	CRAT	0.712
hsa-miR-140-3p	PCDH17	0.863
hsa-miR-140-3p	PNMA2	0.784
hsa-miR-140-3p	MYCBP2	0.769
hsa-miR-140-3p	PURG	0.77
hsa-miR-140-3p	CCR2	0.78
hsa-miR-140-3p	MRFAP1	0.704
hsa-miR-140-3p	SLC38A9	0.918
hsa-miR-140-3p	GRM6	0.737
hsa-miR-140-3p	MFHAS1	0.734
hsa-miR-140-3p	B3GALNT1	0.877
hsa-miR-140-3p	LEMD3	0.733
hsa-miR-140-3p	HS3ST5	0.702
hsa-miR-140-3p	PHF6	0.859
hsa-miR-140-3p	MAP2K6	0.717
hsa-miR-140-3p	HDAC4	0.926
hsa-miR-140-3p	RICTOR	0.987
hsa-miR-140-3p	TOP2B	0.981
hsa-miR-140-3p	RS1	0.734
hsa-miR-140-3p	COL21A1	0.76
hsa-miR-140-3p	NNAT	0.901
hsa-miR-140-3p	VARS	0.818
hsa-miR-140-3p	ACSS2	0.725
hsa-miR-140-3p	LCP1	0.726
hsa-miR-140-3p	DCBLD1	0.929
hsa-miR-140-3p	ADAM17	0.767
hsa-miR-140-3p	GFRA2	0.717
hsa-miR-140-3p	ZNF207	0.797
hsa-miR-140-3p	IFNAR1	0.865
hsa-miR-140-3p	POSTN	0.813
hsa-miR-140-3p	SARAF	0.855
hsa-miR-140-3p	CDH10	0.767
hsa-miR-140-3p	IKBKB	0.753
hsa-miR-140-3p	NMNAT2	0.783
hsa-miR-140-3p	RBMS1	0.79
hsa-miR-140-3p	CYTH3	0.867
hsa-miR-140-3p	ZMYM6	0.803
hsa-miR-140-3p	ARL4C	0.702
hsa-miR-140-3p	EZH1	0.766
hsa-miR-140-3p	CRAMP1	0.7
hsa-miR-140-3p	KIAA1524	0.724
hsa-miR-140-3p	MMP16	0.937
hsa-miR-140-3p	RCAN3	0.966
hsa-miR-140-3p	ZNF584	0.735
hsa-miR-140-3p	PCGF5	0.929
hsa-miR-140-3p	SLC7A1	0.756
hsa-miR-140-3p	FBXO40	0.701
hsa-miR-140-3p	HMGXB3	0.762
hsa-miR-140-3p	KHDRBS2	0.965
hsa-miR-140-3p	KIF16B	0.786
hsa-miR-140-3p	SERP1	0.758
hsa-miR-140-3p	FBXO34	0.761
hsa-miR-140-3p	TTC28	0.726
hsa-miR-140-3p	NOVA1	0.874
hsa-miR-140-3p	TIMM22	0.732
hsa-miR-140-3p	ZNF667	0.9
hsa-miR-140-3p	EIF2AK2	0.705
hsa-miR-140-3p	MOB3B	0.808
hsa-miR-140-3p	SGIP1	0.983
hsa-miR-140-3p	MOCS2	0.861
hsa-miR-140-3p	BRCA1	0.959
hsa-miR-140-3p	DIP2C	0.938
hsa-miR-140-3p	GPC3	0.845
hsa-miR-140-3p	FAP	0.857
hsa-miR-140-3p	DCAF6	0.898
hsa-miR-140-3p	ZNF844	0.854
hsa-miR-140-3p	SYNC	0.961
hsa-miR-140-3p	RPAIN	0.871
hsa-miR-140-3p	NAA50	0.711
hsa-miR-140-3p	LARP1	0.836
hsa-miR-140-3p	CEP192	0.761
hsa-miR-140-3p	STK17B	0.906
hsa-miR-140-3p	MAP1LC3C	0.907
hsa-miR-140-3p	KIAA1147	0.996
hsa-miR-140-3p	SPICE1	0.814
hsa-miR-140-3p	ALPK1	0.785
hsa-miR-140-3p	EBF3	0.712
hsa-miR-140-3p	PTCHD1	0.726
hsa-miR-140-3p	IQCJ	0.994
hsa-miR-140-3p	PKIB	0.895
hsa-miR-140-3p	SP4	0.791
hsa-miR-140-3p	PITPNM3	0.805
hsa-miR-140-3p	NFAT5	0.708
hsa-miR-140-3p	SCAPER	0.944
hsa-miR-140-3p	SLC5A3	0.994
hsa-miR-140-3p	PLEKHG3	0.893
hsa-miR-140-3p	S1PR3	0.704
hsa-miR-140-3p	CACHD1	0.797
hsa-miR-140-3p	GGA2	0.73
hsa-miR-140-3p	ESR2	0.725
hsa-miR-140-3p	ORMDL1	0.703
hsa-miR-140-3p	FBN1	0.748
hsa-miR-140-3p	PDSS1	0.771
hsa-miR-140-3p	COL28A1	0.725
hsa-miR-140-3p	TOMM5	0.76
hsa-miR-140-3p	ZNF227	0.84
hsa-miR-140-3p	FAM105A	0.802
hsa-miR-140-3p	FBXO28	0.774
hsa-miR-140-3p	ATP6AP2	0.94
hsa-miR-140-3p	FZD10	0.706
hsa-miR-140-3p	HMGXB4	0.728
hsa-miR-140-3p	TIMM17A	0.969
hsa-miR-140-3p	LRP4	0.761
hsa-miR-140-3p	LHFPL2	0.823
hsa-miR-140-3p	USP32	0.783
hsa-miR-140-3p	FMNL3	0.719
hsa-miR-140-3p	SNX27	0.883
hsa-miR-140-3p	SRGAP3	0.908
hsa-miR-140-3p	IL12RB2	0.756
hsa-miR-140-3p	ATP1B3	0.771
hsa-miR-140-3p	KCNE4	0.826
hsa-miR-140-3p	TGIF2LX	0.907
hsa-miR-140-3p	NONO	0.9
hsa-miR-140-3p	RBM17	0.821
hsa-miR-140-3p	SKP2	0.814
hsa-miR-140-3p	HSDL2	0.7
hsa-miR-140-3p	PM20D2	0.735
hsa-miR-140-3p	NUP107	0.847
hsa-miR-140-3p	GRAMD2A	0.784
hsa-miR-140-3p	CCDC25	0.792
hsa-miR-140-3p	PLPP3	0.985
hsa-miR-140-3p	PDE8A	0.78
hsa-miR-140-3p	PAG1	0.707
hsa-miR-140-3p	ADAM2	0.742
hsa-miR-140-3p	PPP2R2A	0.727
hsa-miR-140-3p	MKRN1	0.798
hsa-miR-140-3p	LNPEP	0.75
hsa-miR-140-3p	ITGB1	0.751
hsa-miR-140-3p	DNMT1	0.767
hsa-miR-140-3p	AP4M1	0.734
hsa-miR-140-3p	HENMT1	0.707
hsa-miR-140-3p	UNC5C	0.829
hsa-miR-140-3p	AVIL	0.817
hsa-miR-140-3p	GAPT	0.846
hsa-miR-140-3p	TMEM178B	0.841
hsa-miR-140-3p	NR4A3	0.972
hsa-miR-140-3p	PCDH8	0.992
hsa-miR-140-3p	DOCK5	0.746
hsa-miR-140-3p	SMIM15	0.853
hsa-miR-140-3p	RAB36	0.762
hsa-miR-140-3p	FOXG1	0.846
hsa-miR-140-3p	ADAM18	0.799
hsa-miR-140-3p	MAGEL2	0.701
hsa-miR-140-3p	FXYD6	0.707
hsa-miR-140-3p	PTGER2	0.706
hsa-miR-140-3p	C21orf91	0.923
hsa-miR-140-3p	MAPRE3	0.731
hsa-miR-140-3p	UBXN10	0.819
hsa-miR-140-3p	STRAP	0.859
hsa-miR-140-3p	EPS15	0.711
hsa-miR-140-3p	CLDND1	0.729
hsa-miR-140-3p	AGPS	0.784
hsa-miR-140-3p	SLC7A8	0.739
hsa-miR-140-3p	AP2A2	0.77
hsa-miR-140-3p	CPNE3	0.763
hsa-miR-140-3p	SKIL	0.859
hsa-miR-140-3p	CABLES1	0.703
hsa-miR-140-3p	DLG3	0.714
hsa-miR-140-3p	UNC80	0.784
hsa-miR-140-3p	MAP3K20	0.922
hsa-miR-140-3p	WDR92	0.953
hsa-miR-140-3p	KPNA1	0.843
hsa-miR-140-3p	LRRC74B	0.723
hsa-miR-140-3p	HAND2	0.704
hsa-miR-140-3p	CEP350	0.812
hsa-miR-140-3p	CDK5RAP1	0.786
hsa-miR-140-3p	DNM1	0.772
hsa-miR-140-3p	MAGEC2	0.701
hsa-miR-140-3p	BRD9	0.796
hsa-miR-140-3p	ECT2	0.702
hsa-miR-140-3p	VANGL2	0.99
hsa-miR-140-3p	XPR1	0.905
hsa-miR-140-3p	ZNF614	0.704
hsa-miR-140-3p	ACAD11	0.746
hsa-miR-140-3p	SLC38A2	0.882
hsa-miR-140-3p	PARN	0.706
hsa-miR-140-3p	ADAMTSL1	0.721
hsa-miR-140-3p	ULK4	0.892
hsa-miR-140-3p	DGCR6	0.797
hsa-miR-140-3p	RAB18	0.71
hsa-miR-140-3p	DENND6A	0.865
hsa-miR-140-3p	KDM3B	0.769
hsa-miR-140-3p	RNMT	0.738
hsa-miR-140-3p	ZNF138	0.794
hsa-miR-140-3p	ZNF763	0.733
hsa-miR-140-3p	PABPC1L2A	0.851
hsa-miR-140-3p	TRIM33	0.986
hsa-miR-140-3p	HECA	0.865
hsa-miR-140-3p	ZNF677	0.931
hsa-miR-140-3p	TRH	0.741
hsa-miR-140-3p	RMDN3	0.729
hsa-miR-140-3p	KCMF1	0.733
hsa-miR-140-3p	ZNF354C	0.843
hsa-miR-140-3p	TEAD1	0.948
hsa-miR-140-3p	PRDM14	0.739
hsa-miR-140-3p	NEK9	0.873
hsa-miR-140-3p	PPM1L	0.788
hsa-miR-140-3p	LDLRAD4	0.727
hsa-miR-140-3p	KRTAP4-3	0.925
hsa-miR-140-3p	SOS1	0.908
hsa-miR-140-3p	C14orf105	0.837
hsa-miR-140-3p	KDM5A	0.817
hsa-miR-140-3p	MTSS1	0.733
hsa-miR-140-3p	FGF9	0.999
hsa-miR-140-3p	YKT6	0.762
hsa-miR-140-3p	PRKAR2A	0.886
hsa-miR-140-3p	NTPCR	0.747
hsa-miR-140-3p	GDI1	0.8
hsa-miR-140-3p	RGS1	0.862
hsa-miR-140-3p	PLCXD3	0.787
hsa-miR-140-3p	RAD18	0.842
hsa-miR-140-3p	PDSS2	0.831
hsa-miR-140-3p	CDK14	0.742
hsa-miR-140-3p	DCUN1D3	0.923
hsa-miR-140-3p	WDFY3	0.702
hsa-miR-140-3p	SPRY4	0.786
hsa-miR-140-3p	CHRAC1	0.706
hsa-miR-140-3p	TCEAL1	0.757
hsa-miR-140-3p	AQR	0.732
hsa-miR-140-3p	BTBD6	0.897
hsa-miR-140-3p	HMGN3	0.91
hsa-miR-140-3p	BEND7	0.743
hsa-miR-140-3p	RTL3	0.783
hsa-miR-140-3p	PSMF1	0.708
hsa-miR-140-3p	LRRC7	0.769
hsa-miR-140-3p	CACNA2D4	0.708
hsa-miR-140-3p	STX12	0.821
hsa-miR-140-3p	SLC24A1	0.708
hsa-miR-140-3p	AUNIP	0.7
hsa-miR-140-3p	AHCYL2	0.944
hsa-miR-140-3p	CHD2	0.733
hsa-miR-140-3p	PAWR	0.868
hsa-miR-140-3p	FAM199X	0.777
hsa-miR-140-3p	TICAM2	0.84
hsa-miR-140-3p	PLXNB1	0.71
hsa-miR-140-3p	LRRC10	0.759
hsa-miR-140-3p	TXLNG	0.862
hsa-miR-140-3p	ZBTB21	0.774
hsa-miR-140-3p	RAP2A	0.84
hsa-miR-140-3p	ZC3H11A	0.897
hsa-miR-140-3p	KIAA1614	0.738
hsa-miR-140-3p	FAIM	0.995
hsa-miR-140-3p	RNF152	0.877
hsa-miR-140-3p	ADGRE2	0.89
hsa-miR-140-3p	KLF8	0.721
hsa-miR-140-3p	TLL2	0.851
hsa-miR-140-3p	KMT5B	0.969
hsa-miR-140-3p	SLCO4A1	0.851
hsa-miR-140-3p	SLC44A4	0.701
hsa-miR-140-3p	KLHL26	0.722
hsa-miR-140-3p	PNPLA4	0.839
hsa-miR-140-3p	PCDH11Y	0.882
hsa-miR-140-3p	MS4A7	0.711
hsa-miR-140-3p	SSR3	0.975
hsa-miR-140-3p	ZNF230	0.742
hsa-miR-140-3p	SYNJ2	0.716
hsa-miR-140-3p	SMIM13	0.953
hsa-miR-140-3p	ONECUT2	0.866
hsa-miR-140-3p	MAT2A	0.775
hsa-miR-140-3p	VGLL2	0.917
hsa-miR-140-3p	HEYL	0.815
hsa-miR-140-3p	BCAS2	0.743
hsa-miR-140-3p	ARHGAP29	0.921
hsa-miR-140-3p	NDUFA9	0.705
hsa-miR-140-3p	LAMC1	0.728
hsa-miR-140-3p	RPS6KA3	0.868
hsa-miR-140-3p	CCDC32	0.718
hsa-miR-140-3p	CDK19	0.717
hsa-miR-140-3p	GSTM2	0.8
hsa-miR-140-3p	CNTLN	0.758
hsa-miR-140-3p	CCPG1	0.734
hsa-miR-140-3p	MYADM	0.732
hsa-miR-140-3p	PROSER1	0.77
hsa-miR-140-3p	GAB1	0.788
hsa-miR-140-3p	TMEM245	0.788
hsa-miR-140-3p	HTR5A	0.718
hsa-miR-140-3p	DCUN1D1	0.755
hsa-miR-140-3p	TP53BP1	0.744
hsa-miR-140-3p	ATXN7L3B	0.884
hsa-miR-140-3p	CELSR3	0.716
hsa-miR-140-3p	RIMBP2	0.772
hsa-miR-140-3p	MYLK3	0.809
hsa-miR-140-3p	OSGIN2	0.726
hsa-miR-140-3p	DTWD2	0.801
hsa-miR-140-3p	SAMD3	0.836
hsa-miR-140-3p	UGGT2	0.703
hsa-miR-140-3p	ZNF514	0.788
hsa-miR-140-3p	PTPRZ1	0.772
hsa-miR-140-3p	BIVM	0.704
hsa-miR-140-3p	STAMBP	0.735
hsa-miR-140-3p	DDX39B	0.776
hsa-miR-140-3p	FBXO27	0.784
hsa-miR-140-3p	HMP19	0.749
hsa-miR-140-3p	TTC39A	0.816
hsa-miR-140-3p	TNIK	0.968
hsa-miR-140-3p	RC3H1	0.864
hsa-miR-140-3p	PIK3CA	0.988
hsa-miR-140-3p	ELOVL7	0.758
hsa-miR-140-3p	SLC1A4	0.927
hsa-miR-140-3p	BAHD1	0.871
hsa-miR-140-3p	PLXNC1	0.851
hsa-miR-140-3p	PPP1R3B	0.834
hsa-miR-140-3p	HOMER1	0.94
hsa-miR-140-3p	KLHL9	0.849
hsa-miR-140-3p	ATG5	0.73
hsa-miR-140-3p	NBEAL1	0.886
hsa-miR-140-3p	NAPB	0.831
hsa-miR-140-3p	MMP24	0.921
hsa-miR-140-3p	LIN7A	0.774
hsa-miR-140-3p	PRMT5	0.829
hsa-miR-140-3p	HOXD10	0.773
hsa-miR-140-3p	UBN1	0.821
hsa-miR-140-3p	ACSM3	0.844
hsa-miR-140-3p	GAB2	0.844
hsa-miR-140-3p	FOXO3	0.704
hsa-miR-140-3p	QDPR	0.814
hsa-miR-140-3p	METTL14	0.824
hsa-miR-140-3p	PCYOX1L	0.772
hsa-miR-140-3p	NDC1	0.806
hsa-miR-140-3p	TULP4	0.921
hsa-miR-140-3p	C2orf91	0.73
hsa-miR-140-3p	NWD1	0.768
hsa-miR-140-3p	DPP4	0.943
hsa-miR-140-3p	UBN2	0.766
hsa-miR-140-3p	ANXA11	0.714
hsa-miR-140-3p	SEMA4D	0.858
hsa-miR-140-3p	AP3S2	0.726
hsa-miR-140-3p	TGIF2LY	0.936
hsa-miR-140-3p	CATSPER2	0.747
hsa-miR-140-3p	NAPEPLD	0.767
hsa-miR-140-3p	WTAP	0.793
hsa-miR-140-3p	PKD2	0.73
hsa-miR-140-3p	CCNJ	0.815
hsa-miR-140-3p	KIAA0232	0.928
hsa-miR-140-3p	SAMD12	0.891
hsa-miR-140-3p	SDC4	0.843
hsa-miR-140-3p	CDC42EP3	0.888
hsa-miR-140-3p	TNRC6A	0.702
hsa-miR-140-3p	MAP3K2	0.821
hsa-miR-140-3p	TTC21B	0.987
hsa-miR-140-3p	ANKHD1-EIF4EBP3	0.713
hsa-miR-140-3p	CNEP1R1	0.738
hsa-miR-140-3p	UBR3	0.837
hsa-miR-140-3p	ATG9A	0.762
hsa-miR-140-3p	ZBTB18	0.888
hsa-miR-140-3p	RMDN2	0.925
hsa-miR-140-3p	TDRP	0.837
hsa-miR-140-3p	LRR1	0.759
hsa-miR-140-3p	METTL12	0.936
hsa-miR-140-3p	SLC39A10	0.702
hsa-miR-140-3p	C17orf51	0.738
hsa-miR-140-3p	NAA25	0.773
hsa-miR-140-3p	IL17RC	0.757
hsa-miR-140-3p	TEX15	0.849
hsa-miR-140-3p	CRY1	0.804
hsa-miR-140-3p	CES5A	0.829
hsa-miR-140-3p	HEATR5A	0.754
hsa-miR-140-3p	CHST2	0.766
hsa-miR-140-3p	HMGCS1	0.914
hsa-miR-140-3p	MTAP	0.708
hsa-miR-140-3p	FTO	0.758
hsa-miR-140-3p	WDR91	0.725
hsa-miR-140-3p	EIF5A2	0.96
hsa-miR-140-3p	SMYD4	0.722
hsa-miR-140-3p	WIF1	0.908
hsa-miR-140-3p	ZNF235	0.723
hsa-miR-140-3p	NECTIN3	0.859
hsa-miR-140-3p	FAM214A	0.772
hsa-miR-140-3p	TRPM7	0.766
hsa-miR-140-3p	LUZP1	0.725
hsa-miR-140-3p	NRIP1	0.749
hsa-miR-140-3p	ZBTB34	0.71
hsa-miR-140-3p	DGKD	0.881
hsa-miR-140-3p	OLA1	0.928
hsa-miR-140-3p	PAFAH1B2	0.783
hsa-miR-140-3p	CYCS	0.728
hsa-miR-140-3p	TRIM39	0.864
hsa-miR-140-3p	HGF	0.906
hsa-miR-140-3p	FANCA	0.856
hsa-miR-140-3p	JADE1	0.721
hsa-miR-140-3p	RNLS	0.7
hsa-miR-140-3p	ZDHHC17	0.769
hsa-miR-140-3p	GABRB2	0.825
hsa-miR-140-3p	TMEM5	0.911
hsa-miR-140-3p	FAM234B	0.792
hsa-miR-140-3p	NKRF	0.833
hsa-miR-140-3p	SLC6A5	0.789
hsa-miR-140-3p	LRP2BP	0.765
hsa-miR-140-3p	UHRF1BP1	0.734
hsa-miR-140-3p	ZNF234	0.807
hsa-miR-140-3p	VCPIP1	0.889
hsa-miR-140-3p	SLC30A3	0.902
hsa-miR-140-3p	CTLA4	0.724
hsa-miR-140-3p	UTRN	0.823
hsa-miR-140-3p	XRCC5	0.727
hsa-miR-140-3p	KCNV1	0.852
hsa-miR-140-3p	ZFPM2	0.717
hsa-miR-140-3p	KIAA1549L	0.802
hsa-miR-140-3p	EPHA4	0.763
hsa-miR-140-3p	FBXO33	0.999
hsa-miR-140-3p	SUSD5	0.733
hsa-miR-140-3p	RBM33	0.807
hsa-miR-140-3p	ZNF652	0.87
hsa-miR-140-3p	GOPC	0.999
hsa-miR-140-3p	ZNF20	0.968
hsa-miR-140-3p	ZC3H4	0.911
hsa-miR-140-3p	MARCH6	0.952
hsa-miR-140-3p	AGL	0.978
hsa-miR-140-3p	CCDC85C	0.718
hsa-miR-140-3p	ATL3	0.812
hsa-miR-140-3p	MAPK1	0.881
hsa-miR-140-3p	NUP188	0.717
hsa-miR-140-3p	MTMR3	0.828
hsa-miR-140-3p	PHKB	0.727
hsa-miR-140-3p	RRAGC	0.781
hsa-miR-140-3p	FNTA	0.743
hsa-miR-140-3p	ZNF146	0.846
hsa-miR-140-3p	ZNF772	0.804
hsa-miR-140-3p	TET2	0.735
hsa-miR-140-3p	NT5C3A	0.739
hsa-miR-140-3p	ADCY9	0.793
hsa-miR-140-3p	DGKQ	0.726
hsa-miR-140-3p	LRP1B	0.7
hsa-miR-140-3p	KATNAL1	0.772
hsa-miR-140-3p	KCTD11	0.878
hsa-miR-140-3p	TMEM136	0.728
hsa-miR-140-3p	REEP5	0.912
hsa-miR-140-3p	ENTPD4	0.918
hsa-miR-140-3p	RAP1B	0.76
hsa-miR-140-3p	COL5A2	0.704
hsa-miR-140-3p	ARF4	0.774
hsa-miR-140-3p	GNB4	0.888
hsa-miR-140-3p	NMRK1	0.83
hsa-miR-140-3p	ING5	0.744
hsa-miR-140-3p	RSAD2	0.753
hsa-miR-140-3p	FAM9C	0.734
hsa-miR-140-3p	MRPL32	0.795
hsa-miR-140-3p	DNAJC2	0.734
hsa-miR-140-3p	ZNF709	0.833
hsa-miR-140-3p	NOV	0.815
hsa-miR-140-3p	ZNF248	0.829
hsa-miR-140-3p	MYRF	0.776
hsa-miR-140-3p	CBX5	0.779
hsa-miR-140-3p	SLAIN1	0.741
hsa-miR-140-3p	SPOP	0.755
hsa-miR-140-3p	ASXL2	0.771
hsa-miR-140-3p	FBXO48	0.782
hsa-miR-140-3p	NHLH2	0.765
hsa-miR-140-3p	CMC1	0.716
hsa-miR-140-3p	RAPH1	0.779
hsa-miR-140-3p	KIAA0141	0.802
hsa-miR-140-3p	UBE2C	0.885
hsa-miR-140-3p	ITFG1	0.85
hsa-miR-140-3p	SLC6A13	0.999
hsa-miR-140-3p	MAP10	0.89
hsa-miR-140-3p	LPGAT1	0.824
hsa-miR-140-3p	DNAJC8	0.723
hsa-miR-140-3p	ABL1	0.701
hsa-miR-140-3p	FAM98B	0.873
hsa-miR-140-3p	ITIH5	0.969
hsa-miR-140-3p	VKORC1L1	0.859
hsa-miR-140-3p	DMXL2	0.734
hsa-miR-140-3p	PPP1R17	0.707
hsa-miR-140-3p	ADAMTS6	0.88
hsa-miR-140-3p	ZNF141	0.851
hsa-miR-140-3p	NAP1L2	0.943
hsa-miR-140-3p	NR2F2	0.876
hsa-miR-140-3p	TEX12	0.701
hsa-miR-140-3p	SOBP	0.871
hsa-miR-140-3p	ANKMY2	0.799
hsa-miR-140-3p	ARRB1	0.785
hsa-miR-140-3p	HLA-DQA1	0.874
hsa-miR-140-3p	APH1B	0.706
hsa-miR-140-3p	MIER3	0.743
hsa-miR-140-3p	RFPL4B	0.717
hsa-miR-140-3p	VAMP2	0.755
hsa-miR-140-3p	CCDC179	0.957
hsa-miR-140-3p	THSD7B	0.868
hsa-miR-140-3p	BSN	1
hsa-miR-140-3p	PPP1CB	0.835
hsa-miR-140-3p	RNFT2	0.73
hsa-miR-140-3p	SYNCRIP	0.759
hsa-miR-140-3p	RMND5A	0.759

## Sheet: Overlap
Supplementary Material S4: Common elements in TargetScan miRTarBase miR-TCDS :
CABLES1
CDK6
DAZAP2
FANCA
NFYA
NRIP1
SLC30A3
VKORC1L1
ZNF207
