# Supplementary material for: Key circRNAs from goat: discovery, integrated regulatory network and their putative roles in the differentiation of intramuscular adipocytes
Source: BMC Genomics. 2023 Jan 28;24:51. doi: 10.1186/s12864-023-09141-7 (PMC9883971; doi:10.1186/s12864-023-09141-7)
Supplement: Supplementary file 5 — Additional file 5: Supplementary Material S4. The miR-140-3p target genes prediction results in TargetScan. Common elements in TargetScan miRTarBase miR-TCDS. The miR-671-5p target genes prediction results in TargetScan. The miR-532-3p target genes prediction results in TargetScan. The miR-500-3p target genes prediction results in TargetScan. The miR-423-5p target genes prediction results in TargetScan. The miR-26b-5p target genes prediction results in TargetScan. Common elements in TargetScan miRTarBase miR-TCDS. [file 12864_2023_9141_MOESM5_ESM.zip › Supplementary Material S4_miR-671-5p.predicted_targets.xlsx]

## Sheet: TargetScan
Supplementary Material S4: The miR-671-5p target genes prediction results in TargetScan.
Target gene	Representative transcript	Gene name	3P-seq tags + 5	Total sites	8mer sites	7mer-m8 sites	7mer-A1 sites	6mer sites	Representative miRNA	Predicted occupancy (low miRNA)	Predicted occupancy (high miRNA)	Predicted occupancy (transfected miRNA)	Cumulative weighted context++ score	Total context++ score	Aggregate PCT
C10orf25	ENST00000298298.1	chromosome 10 open reading frame 25	29	3	2	1	0	0	hsa-miR-671-5p	0.0657	0.4239	1.6469	-1.19	-1.27	N/A
SLC30A6	ENST00000282587.5	solute carrier family 30 (zinc transporter), member 6	711	3	1	2	0	0	hsa-miR-671-5p	0.0936	0.5825	2.0626	-1.14	-1.16	N/A
GDPD5	ENST00000443276.2	glycerophosphodiester phosphodiesterase domain containing 5	8	3	2	1	0	0	hsa-miR-671-5p	0.043	0.2902	1.3732	-1.12	-1.12	N/A
FAM83F	ENST00000333407.6	family with sequence similarity 83, member F	5	8	1	5	2	3	hsa-miR-671-5p	0.1628	1.0958	5.1582	-1.12	-1.12	N/A
CCDC167	ENST00000373408.3	coiled-coil domain containing 167	1611	2	1	1	0	0	hsa-miR-671-5p	0.0431	0.28	1.0921	-1.04	-1.04	N/A
ZNF233	ENST00000592581.1	zinc finger protein 233	6	4	1	2	1	0	hsa-miR-671-5p	0.0418	0.2909	1.5315	-1.03	-1.08	N/A
LGALS3BP	ENST00000591778.1	lectin, galactoside-binding, soluble, 3 binding protein	238	3	1	2	0	2	hsa-miR-671-5p	0.0966	0.6115	2.4369	-1.03	-1.05	N/A
CPNE2	ENST00000290776.8	copine II	1469	4	0	3	1	1	hsa-miR-671-5p	0.0648	0.4359	1.9786	-0.99	-1.08	N/A
ST8SIA5	ENST00000315087.7	ST8 alpha-N-acetyl-neuraminide alpha-2,8-sialyltransferase 5	7	2	1	1	0	0	hsa-miR-671-5p	0.054	0.338	1.2515	-0.97	-0.97	N/A
BCAP31	ENST00000441714.1	B-cell receptor-associated protein 31	5	2	2	0	0	2	hsa-miR-671-5p	0.0465	0.3169	1.5249	-0.96	-0.96	N/A
GATSL3	ENST00000407689.3	GATS protein-like 3	20	2	1	1	0	0	hsa-miR-671-5p	0.0766	0.4688	1.6021	-0.85	-0.85	N/A
KRT9	ENST00000246662.4	keratin 9	5	2	1	1	0	1	hsa-miR-671-5p	0.0597	0.3867	1.5311	-0.85	-0.86	N/A
C12orf77	ENST00000549828.1	chromosome 12 open reading frame 77	5	2	1	1	0	0	hsa-miR-671-5p	0.0445	0.2752	0.9854	-0.84	-0.84	N/A
RPS19BP1	ENST00000334678.3	ribosomal protein S19 binding protein 1	1019	2	1	1	0	0	hsa-miR-671-5p	0.0282	0.191	0.8788	-0.83	-0.84	N/A
HNRNPUL1	ENST00000352456.3	heterogeneous nuclear ribonucleoprotein U-like 1	11882	3	0	3	0	1	hsa-miR-671-5p	0.0543	0.3709	1.8586	-0.83	-0.98	N/A
ACBD6	ENST00000367595.3	acyl-CoA binding domain containing 6	2759	1	1	0	0	0	hsa-miR-671-5p	0.0318	0.1959	0.6521	-0.82	-0.82	N/A
CA7	ENST00000394069.3	carbonic anhydrase VII	5	2	1	1	0	0	hsa-miR-671-5p	0.0475	0.3073	1.2059	-0.8	-0.8	N/A
C9orf78	ENST00000372447.3	chromosome 9 open reading frame 78	1483	2	1	1	0	0	hsa-miR-671-5p	0.0616	0.378	1.2608	-0.79	-0.79	N/A
GUCA2B	ENST00000372581.1	guanylate cyclase activator 2B (uroguanylin)	5	1	1	0	0	0	hsa-miR-671-5p	0.039	0.2546	1.0792	-0.78	-0.78	N/A
PRX	ENST00000291825.7	periaxin	17	8	4	1	3	1	hsa-miR-671-5p	0.0675	0.474	2.6024	-0.74	-0.74	N/A
NPFFR1	ENST00000277942.6	neuropeptide FF receptor 1	5	2	2	0	0	1	hsa-miR-671-5p	0.0649	0.423	1.8078	-0.74	-0.74	N/A
SGK2	ENST00000373100.1	serum/glucocorticoid regulated kinase 2	26	2	1	0	1	0	hsa-miR-671-5p	0.0408	0.2672	1.0931	-0.74	-0.74	N/A
SMIM2	ENST00000400419.1	small integral membrane protein 2	5	2	1	0	1	0	hsa-miR-671-5p	0.0265	0.1787	0.8196	-0.73	-0.73	N/A
SMCO3	ENST00000316048.2	single-pass membrane protein with coiled-coil domains 3	5	1	1	0	0	1	hsa-miR-671-5p	0.0602	0.3557	1.1403	-0.69	-0.69	N/A
SYPL2	ENST00000369872.3	synaptophysin-like 2	69	3	1	2	0	1	hsa-miR-671-5p	0.0643	0.4302	1.9642	-0.69	-0.69	N/A
ARHGAP40	ENST00000373345.4	Rho GTPase activating protein 40	5	2	1	1	0	1	hsa-miR-671-5p	0.0602	0.3851	1.535	-0.67	-0.67	N/A
EMC10	ENST00000376918.3	ER membrane protein complex subunit 10	1981	4	1	2	1	5	hsa-miR-671-5p	0.0482	0.3164	1.3526	-0.67	-0.87	N/A
RPS16	ENST00000599539.1	ribosomal protein S16	29858	1	1	0	0	0	hsa-miR-671-5p	0.0176	0.1168	0.4942	-0.67	-0.67	N/A
TUSC2	ENST00000232496.4	tumor suppressor candidate 2	611	1	1	0	0	0	hsa-miR-671-5p	0.016	0.1076	0.4721	-0.67	-0.67	N/A
EIF2B3	ENST00000360403.2	eukaryotic translation initiation factor 2B, subunit 3 gamma, 58kDa	901	1	1	0	0	0	hsa-miR-671-5p	0.0214	0.1462	0.7211	-0.67	-0.67	N/A
TET3	ENST00000409262.3	tet methylcytosine dioxygenase 3	1437	1	1	0	0	2	hsa-miR-671-5p	0.0612	0.416	2.1078	-0.66	-0.67	N/A
GALNT10	ENST00000297107.6	UDP-N-acetyl-alpha-D-galactosamine:polypeptide N-acetylgalactosaminyltransferase 10 (GalNAc-T10)	3445	4	1	1	2	0	hsa-miR-671-5p	0.0887	0.5745	2.288	-0.66	-0.67	N/A
C1QA	ENST00000374642.3	complement component 1, q subcomponent, A chain	5	1	1	0	0	0	hsa-miR-671-5p	0.027	0.1742	0.6913	-0.66	-0.66	N/A
IFITM10	ENST00000340134.4	interferon induced transmembrane protein 10	7	3	2	1	0	0	hsa-miR-671-5p	0.0575	0.3728	1.5243	-0.66	-0.77	N/A
HIST1H3J	ENST00000359303.2	histone cluster 1, H3j	5	2	0	0	2	0	hsa-miR-671-5p	0.0141	0.0955	0.4384	-0.65	-0.65	N/A
TGOLN2	ENST00000377386.3	trans-golgi network protein 2	1914	4	2	2	0	2	hsa-miR-671-5p	0.1056	0.6768	2.7172	-0.65	-0.69	N/A
AC004466.1	ENST00000599515.1	Uncharacterized protein	5	2	0	2	0	1	hsa-miR-671-5p	0.0368	0.2433	1.0116	-0.63	-0.63	N/A
RAB32	ENST00000367495.3	RAB32, member RAS oncogene family	1894	1	1	0	0	0	hsa-miR-671-5p	0.0202	0.1332	0.5504	-0.62	-0.62	N/A
NXPE4	ENST00000424261.2	neurexophilin and PC-esterase domain family, member 4	5	1	1	0	0	0	hsa-miR-671-5p	0.0213	0.1384	0.5428	-0.61	-0.61	N/A
C16orf72	ENST00000327827.7	chromosome 16 open reading frame 72	379	2	1	1	0	1	hsa-miR-671-5p	0.0343	0.2281	1.0055	-0.61	-0.74	N/A
AL391421.1	ENST00000372387.1	Uncharacterized protein; cDNA FLJ43696 fis, clone TBAES2007964	5	1	1	0	0	2	hsa-miR-671-5p	0.0337	0.2222	0.9747	-0.61	-0.61	N/A
SEPP1	ENST00000514985.1	selenoprotein P, plasma, 1	134	1	1	0	0	0	hsa-miR-671-5p	0.0237	0.1519	0.5696	-0.61	-0.61	N/A
HIVEP3	ENST00000372583.1	human immunodeficiency virus type I enhancer binding protein 3	84	2	1	0	1	3	hsa-miR-671-5p	0.0682	0.4752	2.5553	-0.61	-0.61	N/A
DAPK3	ENST00000545797.2	death-associated protein kinase 3	229	1	1	0	0	1	hsa-miR-671-5p	0.0253	0.168	0.7359	-0.61	-0.61	N/A
DDX39B	ENST00000376177.2	DEAD (Asp-Glu-Ala-Asp) box polypeptide 39B	817	1	1	0	0	0	hsa-miR-671-5p	0.0462	0.2634	0.7246	-0.61	-0.61	N/A
KLK13	ENST00000595793.1	kallikrein-related peptidase 13	9	1	1	0	0	0	hsa-miR-671-5p	0.0147	0.1011	0.5024	-0.6	-0.6	N/A
ANKRD46	ENST00000335659.3	ankyrin repeat domain 46	33	1	1	0	0	0	hsa-miR-671-5p	0.0321	0.2	0.7113	-0.6	-0.6	N/A
MIF4GD	ENST00000578305.1	MIF4G domain containing	25	2	0	2	0	0	hsa-miR-671-5p	0.0258	0.176	0.8344	-0.6	-0.6	N/A
LIN9	ENST00000328205.5	lin-9 homolog (C. elegans)	139	2	1	1	0	0	hsa-miR-671-5p	0.0309	0.2008	0.8146	-0.6	-0.84	N/A
KRT38	ENST00000246646.3	keratin 38	5	2	1	0	1	0	hsa-miR-671-5p	0.0425	0.2658	0.992	-0.6	-0.6	N/A
RSAD1	ENST00000258955.2	radical S-adenosyl methionine domain containing 1	463	2	1	0	1	0	hsa-miR-671-5p	0.0312	0.2091	0.9426	-0.59	-0.59	N/A
MDM4	ENST00000391947.2	Mdm4 p53 binding protein homolog (mouse)	443	4	0	4	0	2	hsa-miR-671-5p	0.0773	0.5221	2.4206	-0.59	-0.66	N/A
TRIM47	ENST00000254816.2	tripartite motif containing 47	11	1	1	0	0	0	hsa-miR-671-5p	0.0216	0.1471	0.7056	-0.59	-0.59	N/A
PKD1L2	ENST00000531391.1	polycystic kidney disease 1-like 2	7	1	1	0	0	1	hsa-miR-671-5p	0.0369	0.244	1.0129	-0.59	-0.59	N/A
DMBX1	ENST00000360032.3	diencephalon/mesencephalon homeobox 1	31	2	0	2	0	5	hsa-miR-671-5p	0.0591	0.4005	1.9855	-0.59	-0.61	N/A
USP46	ENST00000441222.3	ubiquitin specific peptidase 46	180	4	2	1	1	0	hsa-miR-671-5p	0.0496	0.3153	1.2195	-0.58	-0.89	N/A
SYT9	ENST00000318881.6	synaptotagmin IX	5	2	1	1	0	2	hsa-miR-671-5p	0.0761	0.5028	2.1244	-0.58	-0.58	N/A
VSNL1	ENST00000406397.1	visinin-like 1	89	1	1	0	0	0	hsa-miR-671-5p	0.0329	0.2002	0.6423	-0.58	-0.6	N/A
TMEM218	ENST00000532156.1	transmembrane protein 218	553	1	1	0	0	1	hsa-miR-671-5p	0.018	0.1204	0.5321	-0.58	-0.62	N/A
PI4K2A	ENST00000370649.3	Phosphatidylinositol 4-kinase type 2-alpha; Uncharacterized protein	1489	4	2	1	1	2	hsa-miR-671-5p	0.0631	0.4346	2.1817	-0.58	-0.58	N/A
PRTG	ENST00000561292.1	protogenin	86	1	1	0	0	0	hsa-miR-671-5p	0.0125	0.0858	0.4096	-0.58	-0.58	N/A
WASH4P	ENST00000326592.9	WAS protein family homolog 4 pseudogene	5	1	1	0	0	1	hsa-miR-671-5p	0.0275	0.1786	0.7246	-0.58	-0.58	N/A
CDR2L	ENST00000337231.5	cerebellar degeneration-related protein 2-like	28	3	1	1	1	0	hsa-miR-671-5p	0.0629	0.3978	1.4872	-0.57	-0.57	N/A
DCTN5	ENST00000300087.2	dynactin 5 (p25)	764	4	0	2	2	6	hsa-miR-671-5p	0.0863	0.5949	3.021	-0.57	-0.69	N/A
NDUFB5	ENST00000493866.1	NADH dehydrogenase (ubiquinone) 1 beta subcomplex, 5, 16kDa	5395	3	2	1	0	1	hsa-miR-671-5p	0.0176	0.1186	0.5464	-0.57	-1.1	N/A
GBP4	ENST00000355754.6	guanylate binding protein 4	5	2	1	1	0	1	hsa-miR-671-5p	0.0508	0.3454	1.6656	-0.57	-0.57	N/A
ACY1	ENST00000476854.1	aminoacylase 1	1268	1	1	0	0	0	hsa-miR-671-5p	0.0096	0.0677	0.3668	-0.57	-0.57	N/A
PSG5	ENST00000366175.3	pregnancy specific beta-1-glycoprotein 5	5	1	1	0	0	0	hsa-miR-671-5p	0.0257	0.1631	0.5895	-0.57	-0.57	N/A
SCIMP	ENST00000574081.1	SLP adaptor and CSK interacting membrane protein	5	2	1	1	0	0	hsa-miR-671-5p	0.0338	0.2246	0.9736	-0.57	-0.57	N/A
SSR2	ENST00000529008.1	signal sequence receptor, beta (translocon-associated protein beta)	1344	1	1	0	0	0	hsa-miR-671-5p	0.0088	0.0632	0.3875	-0.56	-0.57	N/A
GDF2	ENST00000249598.1	growth differentiation factor 2	5	2	2	0	0	0	hsa-miR-671-5p	0.021	0.1367	0.5427	-0.56	-0.89	N/A
KCNA6	ENST00000433855.1	potassium voltage-gated channel, shaker-related subfamily, member 6	5	3	0	2	1	2	hsa-miR-671-5p	0.0861	0.5725	2.4982	-0.56	-0.56	N/A
CACNG1	ENST00000226021.3	calcium channel, voltage-dependent, gamma subunit 1	5	2	2	0	0	1	hsa-miR-671-5p	0.0384	0.245	0.9719	-0.55	-0.91	N/A
AC025278.1	ENST00000377296.3	Uncharacterized protein	5	1	1	0	0	0	hsa-miR-671-5p	0.0312	0.1921	0.6372	-0.55	-0.55	N/A
AQP6	ENST00000315520.5	aquaporin 6, kidney specific	5	3	0	3	0	0	hsa-miR-671-5p	0.0237	0.1632	0.8157	-0.54	-0.68	N/A
FCAMR	ENST00000400962.3	Fc receptor, IgA, IgM, high affinity	5	1	1	0	0	0	hsa-miR-671-5p	0.0296	0.1863	0.6708	-0.54	-0.54	N/A
ZFAND4	ENST00000344646.5	zinc finger, AN1-type domain 4	74	1	1	0	0	0	hsa-miR-671-5p	0.033	0.2151	0.9191	-0.54	-0.58	N/A
ZNF764	ENST00000252797.2	zinc finger protein 764	59	2	1	1	0	1	hsa-miR-671-5p	0.0367	0.2538	1.3015	-0.54	-0.69	N/A
ADAMTSL5	ENST00000413997.2	ADAMTS-like 5	51	1	1	0	0	0	hsa-miR-671-5p	0.0424	0.2528	0.809	-0.54	-0.54	N/A
SASH3	ENST00000356892.3	SAM and SH3 domain containing 3	5	2	1	1	0	1	hsa-miR-671-5p	0.0378	0.2515	1.0823	-0.54	-0.54	N/A
MS4A8	ENST00000300226.2	membrane-spanning 4-domains, subfamily A, member 8	5	1	1	0	0	0	hsa-miR-671-5p	0.0189	0.1247	0.5128	-0.53	-0.53	N/A
ABHD14A-ACY1	ENST00000463937.1	ABHD14A-ACY1 readthrough (NMD candidate)	1268	1	1	0	0	0	hsa-miR-671-5p	0.0098	0.0688	0.3753	-0.53	-0.53	N/A
PRNT	ENST00000418528.1	prion protein (testis specific)	5	1	1	0	0	2	hsa-miR-671-5p	0.0225	0.1553	0.7821	-0.53	-0.53	N/A
GPM6A	ENST00000280187.7	glycoprotein M6A	335	1	1	0	0	1	hsa-miR-671-5p	0.0395	0.2528	1.0021	-0.53	-0.53	N/A
PSENEN	ENST00000591949.1	presenilin enhancer gamma secretase subunit	322	3	0	1	2	0	hsa-miR-671-5p	0.0256	0.1781	0.9232	-0.52	-0.6	N/A
MYOM3	ENST00000338909.5	myomesin 3	5	2	2	0	0	0	hsa-miR-671-5p	0.0383	0.247	0.9821	-0.52	-0.52	N/A
CAMKK2	ENST00000538733.1	calcium/calmodulin-dependent protein kinase kinase 2, beta	1157	4	1	0	3	2	hsa-miR-671-5p	0.0768	0.5157	2.4448	-0.52	-0.53	N/A
ATOX1	ENST00000521264.1	antioxidant 1 copper chaperone	43	2	1	1	0	2	hsa-miR-671-5p	0.0499	0.3332	1.4951	-0.51	-0.61	N/A
CAPN15	ENST00000219611.2	calpain 15	5	2	0	2	0	1	hsa-miR-671-5p	0.0354	0.2433	1.2506	-0.51	-0.51	N/A
MLANA	ENST00000381477.3	melan-A	5	1	1	0	0	0	hsa-miR-671-5p	0.0239	0.1532	0.5721	-0.51	-0.51	N/A
SATB2	ENST00000417098.1	SATB homeobox 2	820	3	0	3	0	1	hsa-miR-671-5p	0.077	0.4947	2.0013	-0.51	-0.58	N/A
TTL	ENST00000233336.6	tubulin tyrosine ligase	442	5	1	2	2	1	hsa-miR-671-5p	0.0637	0.4091	1.6342	-0.51	-0.56	N/A
C14orf180	ENST00000557649.1	chromosome 14 open reading frame 180	5	2	1	1	0	0	hsa-miR-671-5p	0.0322	0.2161	0.961	-0.51	-0.51	N/A
PSMG4	ENST00000473000.2	proteasome (prosome, macropain) assembly chaperone 4	1452	3	1	2	0	2	hsa-miR-671-5p	0.0608	0.3995	1.6902	-0.51	-0.55	N/A
R3HDM2	ENST00000347140.3	R3H domain containing 2	5	1	1	0	0	1	hsa-miR-671-5p	0.0519	0.3398	1.4084	-0.51	-0.51	N/A
TMEM109	ENST00000227525.3	transmembrane protein 109	4675	2	0	2	0	0	hsa-miR-671-5p	0.0309	0.2075	0.9344	-0.51	-0.51	N/A
AK4	ENST00000545314.1	adenylate kinase 4	116	3	0	0	3	1	hsa-miR-671-5p	0.0504	0.35	1.8106	-0.51	-0.51	N/A
DDIT4	ENST00000307365.3	DNA-damage-inducible transcript 4	2454	1	1	0	0	0	hsa-miR-671-5p	0.0309	0.197	0.7626	-0.5	-0.51	N/A
PIGZ	ENST00000412723.1	phosphatidylinositol glycan anchor biosynthesis, class Z	1071	2	0	1	1	0	hsa-miR-671-5p	0.0546	0.3409	1.2885	-0.5	-0.5	N/A
SERPINE2	ENST00000409304.1	serpin peptidase inhibitor, clade E (nexin, plasminogen activator inhibitor type 1), member 2	1372	1	1	0	0	0	hsa-miR-671-5p	0.0213	0.1388	0.5493	-0.5	-0.5	N/A
C10orf82	ENST00000369210.3	chromosome 10 open reading frame 82	5	1	1	0	0	0	hsa-miR-671-5p	0.0086	0.0603	0.3288	-0.5	-0.5	N/A
RHOQ	ENST00000238738.4	ras homolog family member Q	179	2	1	0	1	1	hsa-miR-671-5p	0.0348	0.2393	1.207	-0.5	-0.51	N/A
EDEM1	ENST00000256497.4	ER degradation enhancer, mannosidase alpha-like 1	948	3	1	0	2	1	hsa-miR-671-5p	0.0444	0.3049	1.5235	-0.5	-0.52	N/A
PTAFR	ENST00000373857.3	platelet-activating factor receptor	5	3	1	1	1	2	hsa-miR-671-5p	0.0471	0.325	1.6931	-0.5	-0.52	N/A
CALN1	ENST00000329008.5	calneuron 1	5	2	1	1	0	2	hsa-miR-671-5p	0.0819	0.5311	2.1803	-0.49	-0.49	N/A
LINC00923	ENST00000503874.3	long intergenic non-protein coding RNA 923	5	2	0	1	1	0	hsa-miR-671-5p	0.0337	0.2205	0.9167	-0.49	-0.49	N/A
SMR3B	ENST00000304915.3	submaxillary gland androgen regulated protein 3B	5	2	0	0	2	0	hsa-miR-671-5p	0.0294	0.1987	0.898	-0.49	-0.49	N/A
PLD4	ENST00000540372.1	phospholipase D family, member 4	5	1	0	1	0	1	hsa-miR-671-5p	0.0415	0.2549	0.9011	-0.49	-0.49	N/A
KIT	ENST00000288135.5	v-kit Hardy-Zuckerman 4 feline sarcoma viral oncogene homolog	329	2	1	0	1	0	hsa-miR-671-5p	0.0532	0.3458	1.4703	-0.49	-0.49	N/A
CXCL14	ENST00000337225.5	chemokine (C-X-C motif) ligand 14	5	1	1	0	0	1	hsa-miR-671-5p	0.035	0.2276	0.9227	-0.49	-0.49	N/A
ZNF627	ENST00000588174.1	zinc finger protein 627	105	2	1	0	1	0	hsa-miR-671-5p	0.0242	0.1643	0.7707	-0.48	-0.48	N/A
SYNPR	ENST00000479198.1	synaptoporin	5	1	1	0	0	0	hsa-miR-671-5p	0.031	0.1931	0.6731	-0.48	-0.48	N/A
PTPN20B	ENST00000374240.3	protein tyrosine phosphatase, non-receptor type 20B	5	1	1	0	0	0	hsa-miR-671-5p	0.0275	0.1753	0.6612	-0.48	-0.48	N/A
PTPN20A	ENST00000374346.3	protein tyrosine phosphatase, non-receptor type 20A	5	1	1	0	0	0	hsa-miR-671-5p	0.0275	0.1753	0.6613	-0.48	-0.48	N/A
HPCA	ENST00000373467.3	hippocalcin	5	3	0	2	1	0	hsa-miR-671-5p	0.0316	0.2179	1.1143	-0.48	-0.48	N/A
BTG4	ENST00000356018.2	B-cell translocation gene 4	5	1	1	0	0	0	hsa-miR-671-5p	0.0087	0.0608	0.3235	-0.48	-0.48	N/A
DHCR24	ENST00000371269.3	24-dehydrocholesterol reductase	7645	1	1	0	0	2	hsa-miR-671-5p	0.0485	0.3218	1.4342	-0.48	-0.48	N/A
TMEM151A	ENST00000327259.4	transmembrane protein 151A	163	4	1	1	2	0	hsa-miR-671-5p	0.0321	0.2227	1.1428	-0.48	-0.53	N/A
VPS52	ENST00000482399.1	vacuolar protein sorting 52 homolog (S. cerevisiae)	124	3	1	0	2	1	hsa-miR-671-5p	0.0556	0.3699	1.6294	-0.48	-0.48	N/A
RPS6KA2	ENST00000265678.4	ribosomal protein S6 kinase, 90kDa, polypeptide 2	1043	3	0	3	0	0	hsa-miR-671-5p	0.0614	0.4017	1.6805	-0.48	-0.48	N/A
GPALPP1	ENST00000361121.2	GPALPP motifs containing 1	845	2	1	0	1	0	hsa-miR-671-5p	0.0359	0.2386	1.0267	-0.47	-0.51	N/A
ZNF488	ENST00000494156.1	zinc finger protein 488	61	1	1	0	0	1	hsa-miR-671-5p	0.0491	0.3065	1.1408	-0.47	-0.53	N/A
AGPAT2	ENST00000371694.3	1-acylglycerol-3-phosphate O-acyltransferase 2	303	1	1	0	0	0	hsa-miR-671-5p	0.0189	0.1249	0.5133	-0.47	-0.47	N/A
MT-ATP6	ENST00000361899.2	mitochondrially encoded ATP synthase 6	239820	1	1	0	0	0	hsa-miR-671-5p	0.0149	0.1015	0.4833	-0.47	-0.47	N/A
SARS2	ENST00000221431.6	seryl-tRNA synthetase 2, mitochondrial	700	1	1	0	0	1	hsa-miR-671-5p	0.0199	0.1387	0.7261	-0.47	-0.47	N/A
TRIM14	ENST00000341469.2	tripartite motif containing 14	44	2	1	1	0	1	hsa-miR-671-5p	0.0587	0.3725	1.46	-0.47	-0.5	N/A
ADPRHL2	ENST00000373178.4	ADP-ribosylhydrolase like 2	160	2	0	1	1	1	hsa-miR-671-5p	0.0393	0.2702	1.34	-0.46	-0.47	N/A
SDR39U1	ENST00000399395.3	short chain dehydrogenase/reductase family 39U, member 1	721	1	1	0	0	0	hsa-miR-671-5p	0.0122	0.0859	0.4709	-0.46	-0.46	N/A
AC092811.1	ENST00000366845.2		5	1	0	1	0	0	hsa-miR-671-5p	0.0132	0.09	0.4221	-0.46	-0.46	N/A
MORN4	ENST00000478953.1	MORN repeat containing 4	296	1	1	0	0	1	hsa-miR-671-5p	0.0275	0.1861	0.8566	-0.46	-0.46	N/A
XXbac-BPG32J3.20	ENST00000461287.1		1251	1	1	0	0	0	hsa-miR-671-5p	0.0302	0.193	0.7563	-0.46	-0.46	N/A
CTC-360G5.8	ENST00000599996.1	Serine--tRNA ligase, mitochondrial	700	1	1	0	0	1	hsa-miR-671-5p	0.0199	0.1388	0.7282	-0.46	-0.46	N/A
SLC6A11	ENST00000254488.2	solute carrier family 6 (neurotransmitter transporter), member 11	83	3	1	2	0	0	hsa-miR-671-5p	0.0511	0.3381	1.4241	-0.46	-0.49	N/A
TNNI3K	ENST00000370891.2	TNNI3 interacting kinase	5	1	1	0	0	0	hsa-miR-671-5p	0.0167	0.1115	0.4812	-0.46	-0.46	N/A
GATS	ENST00000436886.2	GATS, stromal antigen 3 opposite strand	86	1	1	0	0	1	hsa-miR-671-5p	0.044	0.2804	1.0691	-0.46	-0.46	N/A
FBXL22	ENST00000360587.2	F-box and leucine-rich repeat protein 22	65	1	1	0	0	0	hsa-miR-671-5p	0.0289	0.1802	0.6209	-0.46	-0.46	N/A
FPGT-TNNI3K	ENST00000557284.2	FPGT-TNNI3K readthrough	0	1	1	0	0	0	hsa-miR-671-5p	0.0167	0.1115	0.4812	-0.46	-0.46	N/A
FAM115C	ENST00000441159.2	family with sequence similarity 115, member C	5	3	1	1	1	0	hsa-miR-671-5p	0.0504	0.3471	1.7999	-0.45	-0.45	N/A
HRH3	ENST00000340177.5	histamine receptor H3	5	2	0	2	0	0	hsa-miR-671-5p	0.0506	0.3326	1.428	-0.45	-0.45	N/A
RPS17	ENST00000559187.1	ribosomal protein S17	5	1	1	0	0	0	hsa-miR-671-5p	0.0162	0.1102	0.5168	-0.45	-0.45	N/A
RPS17L	ENST00000561157.1	ribosomal protein S17-like	5	1	1	0	0	0	hsa-miR-671-5p	0.0162	0.1102	0.5168	-0.45	-0.45	N/A
AL589765.1	ENST00000442233.2	Uncharacterized protein; cDNA FLJ36032 fis, clone TESTI2017069	5	1	1	0	0	0	hsa-miR-671-5p	0.0177	0.1177	0.4963	-0.45	-0.45	N/A
OR2T11	ENST00000330803.2	olfactory receptor, family 2, subfamily T, member 11	5	1	0	1	0	0	hsa-miR-671-5p	0.0216	0.1407	0.5586	-0.45	-0.45	N/A
EDN1	ENST00000379375.5	endothelin 1	113	1	1	0	0	0	hsa-miR-671-5p	0.0162	0.1085	0.4735	-0.45	-0.45	N/A
COLCA1	ENST00000532918.1	colorectal cancer associated 1	5	1	1	0	0	0	hsa-miR-671-5p	0.0289	0.1824	0.669	-0.45	-0.45	N/A
RADIL	ENST00000536091.1	Ras association and DIL domains	10	3	1	1	1	0	hsa-miR-671-5p	0.0394	0.2675	1.2518	-0.45	-0.45	N/A
FAM73B	ENST00000277475.5	family with sequence similarity 73, member B	651	2	0	2	0	2	hsa-miR-671-5p	0.0624	0.4032	1.6744	-0.45	-0.45	N/A
LY6E	ENST00000517503.1	lymphocyte antigen 6 complex, locus E	342	1	1	0	0	0	hsa-miR-671-5p	0.0142	0.0981	0.5058	-0.45	-0.45	N/A
SNN	ENST00000329565.5	stannin	663	2	0	2	0	1	hsa-miR-671-5p	0.0392	0.26	1.1644	-0.44	-0.47	N/A
REEP5	ENST00000545426.1	receptor accessory protein 5	4440	2	0	2	0	1	hsa-miR-671-5p	0.0345	0.2252	0.9327	-0.44	-0.63	N/A
CCDC86	ENST00000227520.5	coiled-coil domain containing 86	37	1	1	0	0	1	hsa-miR-671-5p	0.0439	0.2646	0.9009	-0.44	-0.44	N/A
AL356356.1	ENST00000538795.1	Protein LOC100996516	5	1	1	0	0	1	hsa-miR-671-5p	0.0096	0.069	0.4202	-0.44	-0.44	N/A
MAFK	ENST00000343242.4	v-maf avian musculoaponeurotic fibrosarcoma oncogene homolog K	322	2	0	2	0	0	hsa-miR-671-5p	0.0343	0.2285	1.0101	-0.44	-0.44	N/A
MOB3A	ENST00000357066.3	MOB kinase activator 3A	13	3	1	2	0	1	hsa-miR-671-5p	0.0433	0.2998	1.5669	-0.44	-0.44	N/A
CXorf38	ENST00000378426.1	chromosome X open reading frame 38	238	2	1	0	1	0	hsa-miR-671-5p	0.0259	0.1663	0.6316	-0.44	-0.46	N/A
MLNR	ENST00000398307.1	motilin receptor	5	1	1	0	0	0	hsa-miR-671-5p	0.0128	0.0881	0.4343	-0.44	-0.44	N/A
NMRAL1	ENST00000283429.6	NmrA-like family domain containing 1	71	1	1	0	0	0	hsa-miR-671-5p	0.0225	0.1453	0.5568	-0.44	-0.74	N/A
C9orf91	ENST00000374049.4	chromosome 9 open reading frame 91	151	2	1	0	1	0	hsa-miR-671-5p	0.0244	0.1684	0.8559	-0.44	-0.44	N/A
HAPLN3	ENST00000359595.3	hyaluronan and proteoglycan link protein 3	299	1	1	0	0	0	hsa-miR-671-5p	0.0278	0.178	0.6865	-0.44	-0.44	N/A
IL17RB	ENST00000288167.3	interleukin 17 receptor B	573	1	0	1	0	0	hsa-miR-671-5p	0.046	0.2736	0.8937	-0.43	-0.43	N/A
SNX24	ENST00000513881.1	sorting nexin 24	352	2	0	1	1	1	hsa-miR-671-5p	0.0434	0.271	0.9931	-0.43	-0.44	N/A
CCDC6	ENST00000263102.6	coiled-coil domain containing 6	193	3	0	2	1	1	hsa-miR-671-5p	0.0283	0.1896	0.8699	-0.43	-0.62	N/A
PRR5L	ENST00000527487.1	proline rich 5 like	238	2	1	1	0	2	hsa-miR-671-5p	0.0417	0.2784	1.2754	-0.43	-0.54	N/A
TFR2	ENST00000431692.1	transferrin receptor 2	330	2	1	1	0	0	hsa-miR-671-5p	0.0469	0.2877	1.0067	-0.43	-0.43	N/A
CHI3L2	ENST00000524472.1	chitinase 3-like 2	5	1	0	1	0	0	hsa-miR-671-5p	0.0258	0.1685	0.6995	-0.43	-0.43	N/A
PRR9	ENST00000368744.3	proline rich 9	5	1	0	1	0	2	hsa-miR-671-5p	0.0375	0.255	1.1956	-0.43	-0.43	N/A
OR2D2	ENST00000299459.2	olfactory receptor, family 2, subfamily D, member 2	5	1	0	1	0	0	hsa-miR-671-5p	0.0164	0.1101	0.486	-0.43	-0.43	N/A
HAAO	ENST00000294973.6	3-hydroxyanthranilate 3,4-dioxygenase	7	1	0	1	0	1	hsa-miR-671-5p	0.0327	0.2008	0.6645	-0.43	-0.46	N/A
CAPN3	ENST00000356316.3	calpain 3, (p94)	34	1	1	0	0	0	hsa-miR-671-5p	0.0462	0.273	0.8765	-0.43	-0.43	N/A
AL450307.1	ENST00000341866.3	Uncharacterized protein; cDNA FLJ46300 fis, clone TESTI4035989	5	2	1	1	0	0	hsa-miR-671-5p	0.018	0.1267	0.7039	-0.43	-0.43	N/A
SCRT2	ENST00000246104.6	scratch homolog 2, zinc finger protein (Drosophila)	5	2	1	1	0	0	hsa-miR-671-5p	0.0275	0.1892	0.9366	-0.43	-0.43	N/A
ZIK1	ENST00000307468.4	zinc finger protein interacting with K protein 1	64	1	1	0	0	0	hsa-miR-671-5p	0.0242	0.1571	0.6298	-0.43	-0.43	N/A
PCBP4	ENST00000471622.1	poly(rC) binding protein 4	353	2	0	1	1	0	hsa-miR-671-5p	0.0384	0.2449	0.9583	-0.43	-0.43	N/A
CHMP1A	ENST00000397901.3	charged multivesicular body protein 1A	642	1	1	0	0	1	hsa-miR-671-5p	0.0301	0.1914	0.7306	-0.42	-0.42	N/A
KRTAP5-7	ENST00000398536.4	keratin associated protein 5-7	5	1	0	1	0	0	hsa-miR-671-5p	0.0282	0.1768	0.6134	-0.42	-0.42	N/A
WASF2	ENST00000536657.1	WAS protein family, member 2	311	3	0	2	1	2	hsa-miR-671-5p	0.0428	0.2982	1.587	-0.42	-0.43	N/A
NARFL	ENST00000251588.2	nuclear prelamin A recognition factor-like	63	2	0	2	0	0	hsa-miR-671-5p	0.0327	0.2206	1.0242	-0.42	-0.42	N/A
RP11-242G20.1	ENST00000434931.2	Uncharacterized protein	5	1	0	1	0	0	hsa-miR-671-5p	0.0418	0.2438	0.7044	-0.42	-0.42	N/A
SCARF1	ENST00000571272.1	scavenger receptor class F, member 1	5	3	1	1	1	0	hsa-miR-671-5p	0.0508	0.3327	1.417	-0.42	-0.42	N/A
HS6ST1	ENST00000259241.6	heparan sulfate 6-O-sulfotransferase 1	22	4	1	2	1	0	hsa-miR-671-5p	0.0614	0.4086	1.7784	-0.42	-0.42	N/A
EIF2B1	ENST00000424014.2	eukaryotic translation initiation factor 2B, subunit 1 alpha, 26kDa	162	1	1	0	0	0	hsa-miR-671-5p	0.0212	0.1382	0.5423	-0.42	-0.42	N/A
POLE4	ENST00000483063.1	polymerase (DNA-directed), epsilon 4, accessory subunit	330	1	0	1	0	0	hsa-miR-671-5p	0.021	0.139	0.5944	-0.42	-0.43	N/A
VPS45	ENST00000369130.3	vacuolar protein sorting 45 homolog (S. cerevisiae)	153	1	0	1	0	1	hsa-miR-671-5p	0.0392	0.2436	0.886	-0.42	-0.42	N/A
TIRAP	ENST00000392679.1	toll-interleukin 1 receptor (TIR) domain containing adaptor protein	82	1	1	0	0	0	hsa-miR-671-5p	0.0309	0.1989	0.798	-0.42	-0.42	N/A
C2orf16	ENST00000408964.2	chromosome 2 open reading frame 16	5	1	1	0	0	0	hsa-miR-671-5p	0.0224	0.1507	0.7091	-0.42	-0.42	N/A
HIGD1A	ENST00000321331.7	HIG1 hypoxia inducible domain family, member 1A	254	1	0	1	0	1	hsa-miR-671-5p	0.0249	0.1699	0.8297	-0.42	-0.44	N/A
AGK	ENST00000355413.4	acylglycerol kinase	186	1	1	0	0	2	hsa-miR-671-5p	0.0329	0.2232	1.0742	-0.42	-0.42	N/A
S100P	ENST00000296370.3	S100 calcium binding protein P	2523	1	0	1	0	0	hsa-miR-671-5p	0.0148	0.1013	0.4941	-0.42	-0.42	N/A
MAP6D1	ENST00000318631.3	MAP6 domain containing 1	45	1	1	0	0	0	hsa-miR-671-5p	0.0091	0.0646	0.3622	-0.41	-0.41	N/A
ENTPD8	ENST00000344119.2	ectonucleoside triphosphate diphosphohydrolase 8	5	2	1	1	0	0	hsa-miR-671-5p	0.0283	0.1898	0.8563	-0.41	-0.41	N/A
CBLN3	ENST00000267406.6	cerebellin 3 precursor	30	1	0	1	0	1	hsa-miR-671-5p	0.054	0.3292	1.2141	-0.41	-0.41	N/A
C16orf71	ENST00000299320.5	chromosome 16 open reading frame 71	5	1	1	0	0	1	hsa-miR-671-5p	0.0225	0.1498	0.6628	-0.41	-0.41	N/A
MEIS3	ENST00000559524.1	Meis homeobox 3	29	1	1	0	0	0	hsa-miR-671-5p	0.0298	0.1881	0.696	-0.41	-0.41	N/A
ZNF853	ENST00000457543.3	zinc finger protein 853	8	1	1	0	0	0	hsa-miR-671-5p	0.024	0.155	0.6036	-0.41	-0.41	N/A
LYRM9	ENST00000460380.2	LYR motif containing 9	191	1	0	1	0	2	hsa-miR-671-5p	0.0437	0.2886	1.2269	-0.41	-0.41	N/A
RASL10B	ENST00000268864.3	RAS-like, family 10, member B	1495	2	1	1	0	1	hsa-miR-671-5p	0.0382	0.2571	1.2227	-0.41	-0.41	N/A
TAF8	ENST00000372977.3	TAF8 RNA polymerase II, TATA box binding protein (TBP)-associated factor, 43kDa	135	3	1	0	2	1	hsa-miR-671-5p	0.0678	0.4245	1.669	-0.41	-0.42	N/A
SRGAP3	ENST00000383836.3	SLIT-ROBO Rho GTPase activating protein 3	38	1	1	0	0	4	hsa-miR-671-5p	0.0315	0.2162	1.0897	-0.41	-0.49	N/A
TPH1	ENST00000250018.2	tryptophan hydroxylase 1	12	1	1	0	0	1	hsa-miR-671-5p	0.0355	0.2348	0.9923	-0.41	-0.41	N/A
CSNK1D	ENST00000392334.2	casein kinase 1, delta	1799	1	1	0	0	0	hsa-miR-671-5p	0.0137	0.0936	0.4416	-0.41	-0.41	N/A
BCR	ENST00000305877.8	breakpoint cluster region	5	3	3	0	0	0	hsa-miR-671-5p	0.0661	0.4368	1.9055	-0.41	-0.41	N/A
ASCL1	ENST00000266744.3	achaete-scute complex homolog 1 (Drosophila)	5	2	0	1	1	0	hsa-miR-671-5p	0.046	0.2934	1.1024	-0.41	-0.41	N/A
RAB6B	ENST00000285208.4	RAB6B, member RAS oncogene family	669	2	0	2	0	2	hsa-miR-671-5p	0.0399	0.2683	1.2323	-0.4	-0.42	N/A
PIP4K2C	ENST00000354947.5	phosphatidylinositol-5-phosphate 4-kinase, type II, gamma	457	1	1	0	0	1	hsa-miR-671-5p	0.0609	0.3498	1.12	-0.4	-0.42	N/A
TMED10	ENST00000303575.4	transmembrane emp24-like trafficking protein 10 (yeast)	1753	1	1	0	0	0	hsa-miR-671-5p	0.0147	0.0995	0.4566	-0.4	-0.4	N/A
TBC1D13	ENST00000372648.5	TBC1 domain family, member 13	2204	3	1	2	0	1	hsa-miR-671-5p	0.0768	0.4936	1.9864	-0.4	-0.41	N/A
PRND	ENST00000305817.2	prion protein 2 (dublet)	5	2	0	1	1	0	hsa-miR-671-5p	0.0262	0.1815	0.9295	-0.4	-0.4	N/A
CD300LD	ENST00000375352.1	CD300 molecule-like family member d	5	1	1	0	0	0	hsa-miR-671-5p	0.0116	0.0798	0.3905	-0.4	-0.4	N/A
C17orf103	ENST00000468196.1	chromosome 17 open reading frame 103	54	3	0	2	1	3	hsa-miR-671-5p	0.0503	0.3478	1.7888	-0.4	-0.4	N/A
KIAA1644	ENST00000381176.4	KIAA1644	10	2	0	2	0	3	hsa-miR-671-5p	0.0424	0.2973	1.6284	-0.4	-0.43	N/A
RBM44	ENST00000316997.4	RNA binding motif protein 44	5	1	1	0	0	0	hsa-miR-671-5p	0.0295	0.1951	0.8678	-0.4	-0.4	N/A
RPP25L	ENST00000378959.4	ribonuclease P/MRP 25kDa subunit-like	182	1	0	1	0	1	hsa-miR-671-5p	0.0187	0.1297	0.667	-0.4	-0.4	N/A
NFYA	ENST00000341376.6	nuclear transcription factor Y, alpha	177	3	2	1	0	2	hsa-miR-671-5p	0.029	0.1944	0.8817	-0.4	-0.58	N/A
SP5	ENST00000375281.3	Sp5 transcription factor	36	1	1	0	0	0	hsa-miR-671-5p	0.0137	0.0943	0.4739	-0.4	-0.4	N/A
CDPF1	ENST00000404744.1	cysteine-rich, DPF motif domain containing 1	169	2	0	1	1	0	hsa-miR-671-5p	0.039	0.2579	1.0876	-0.4	-0.4	N/A
ABT1	ENST00000274849.1	activator of basal transcription 1	138	1	1	0	0	2	hsa-miR-671-5p	0.0267	0.1823	0.8822	-0.4	-0.42	N/A
ZNF649	ENST00000354957.3	zinc finger protein 649	77	1	1	0	0	0	hsa-miR-671-5p	0.0262	0.1653	0.5882	-0.4	-0.42	N/A
RPL18	ENST00000549273.1	ribosomal protein L18	4686	2	0	1	1	0	hsa-miR-671-5p	0.024	0.1641	0.8141	-0.4	-0.4	N/A
NRM	ENST00000376420.5	nurim (nuclear envelope membrane protein)	74	1	1	0	0	0	hsa-miR-671-5p	0.0174	0.1148	0.4725	-0.4	-0.43	N/A
ZIM2	ENST00000593711.1	zinc finger, imprinted 2	5	1	0	1	0	0	hsa-miR-671-5p	0.0195	0.1279	0.52	-0.4	-0.4	N/A
LDB2	ENST00000502640.1	LIM domain binding 2	23	2	0	1	1	0	hsa-miR-671-5p	0.0445	0.2876	1.1089	-0.4	-0.4	N/A
C8orf58	ENST00000289989.5	chromosome 8 open reading frame 58	619	1	1	0	0	1	hsa-miR-671-5p	0.0281	0.1841	0.7689	-0.39	-0.39	N/A
TOMM40L	ENST00000367987.1	translocase of outer mitochondrial membrane 40 homolog (yeast)-like	13	2	0	1	1	0	hsa-miR-671-5p	0.0454	0.2868	1.0684	-0.39	-0.39	N/A
MRPL49	ENST00000279242.2	mitochondrial ribosomal protein L49	142	1	1	0	0	0	hsa-miR-671-5p	0.0164	0.1105	0.5011	-0.39	-0.4	N/A
HMGA1	ENST00000347617.6	high mobility group AT-hook 1	2024	1	0	1	0	2	hsa-miR-671-5p	0.0468	0.3033	1.2349	-0.39	-0.39	N/A
CC2D2B	ENST00000371198.2	coiled-coil and C2 domain containing 2B	5	1	0	1	0	0	hsa-miR-671-5p	0.0257	0.1629	0.5898	-0.39	-0.39	N/A
NQO1	ENST00000379047.3	NAD(P)H dehydrogenase, quinone 1	4421	1	0	1	0	0	hsa-miR-671-5p	0.0223	0.15	0.687	-0.39	-0.39	N/A
CHCHD2	ENST00000395422.3	coiled-coil-helix-coiled-coil-helix domain containing 2	672	1	0	1	0	0	hsa-miR-671-5p	0.0182	0.1208	0.5108	-0.39	-0.39	N/A
CLCN5	ENST00000376088.3	chloride channel, voltage-sensitive 5	154	2	1	0	1	1	hsa-miR-671-5p	0.0417	0.2719	1.1804	-0.39	-0.4	N/A
MFAP3L	ENST00000393704.3	microfibrillar-associated protein 3-like	69	2	1	0	1	0	hsa-miR-671-5p	0.0469	0.3041	1.2437	-0.39	-0.41	N/A
LYZL6	ENST00000293274.4	lysozyme-like 6	5	1	0	1	0	0	hsa-miR-671-5p	0.017	0.1136	0.4899	-0.39	-0.39	N/A
LDOC1L	ENST00000341255.3	leucine zipper, down-regulated in cancer 1-like	348	2	0	2	0	1	hsa-miR-671-5p	0.0346	0.2413	1.297	-0.39	-0.39	N/A
PIH1D1	ENST00000262265.5	PIH1 domain containing 1	584	1	0	1	0	0	hsa-miR-671-5p	0.0077	0.0544	0.2999	-0.39	-0.39	N/A
PTDSS2	ENST00000308020.5	phosphatidylserine synthase 2	1031	1	1	0	0	2	hsa-miR-671-5p	0.0194	0.1282	0.5437	-0.39	-0.42	N/A
FBXO36	ENST00000373652.3	F-box protein 36	5	1	1	0	0	2	hsa-miR-671-5p	0.0339	0.2277	1.0737	-0.39	-0.39	N/A
CYB5D1	ENST00000571846.1	cytochrome b5 domain containing 1	546	1	1	0	0	1	hsa-miR-671-5p	0.0163	0.1102	0.5192	-0.39	-0.41	N/A
TNFRSF1B	ENST00000376259.3	tumor necrosis factor receptor superfamily, member 1B	243	2	1	1	0	0	hsa-miR-671-5p	0.0333	0.2226	0.9831	-0.39	-0.39	N/A
PIK3IP1	ENST00000441972.1	phosphoinositide-3-kinase interacting protein 1	22	1	1	0	0	2	hsa-miR-671-5p	0.0357	0.2431	1.1635	-0.38	-0.38	N/A
CPLX3	ENST00000395018.4	complexin 3	5	1	1	0	0	0	hsa-miR-671-5p	0.0267	0.1694	0.6227	-0.38	-0.38	N/A
CHMP6	ENST00000325167.5	charged multivesicular body protein 6	227	2	0	2	0	2	hsa-miR-671-5p	0.038	0.2643	1.3688	-0.38	-0.38	N/A
C15orf53	ENST00000318792.1	chromosome 15 open reading frame 53	5	1	0	1	0	1	hsa-miR-671-5p	0.0354	0.2374	1.0885	-0.38	-0.38	N/A
SAMD12	ENST00000409003.4	sterile alpha motif domain containing 12	57	3	2	0	1	0	hsa-miR-671-5p	0.0436	0.2932	1.4106	-0.38	-0.38	N/A
THNSL2	ENST00000343544.4	threonine synthase-like 2 (S. cerevisiae)	219	1	1	0	0	0	hsa-miR-671-5p	0.0113	0.0794	0.4294	-0.38	-0.38	N/A
SIPA1L1	ENST00000555818.1	signal-induced proliferation-associated 1 like 1	291	1	0	1	0	1	hsa-miR-671-5p	0.0346	0.2278	1.0219	-0.38	-0.5	N/A
CA4	ENST00000300900.4	carbonic anhydrase IV	80	1	0	1	0	0	hsa-miR-671-5p	0.0218	0.1449	0.6413	-0.38	-0.38	N/A
IGSF1	ENST00000370900.1	immunoglobulin superfamily, member 1	416	1	0	1	0	1	hsa-miR-671-5p	0.0342	0.228	0.9821	-0.38	-0.38	N/A
EHD3	ENST00000322054.5	EH-domain containing 3	206	3	0	2	1	5	hsa-miR-671-5p	0.047	0.3092	1.3523	-0.38	-0.58	N/A
UBE2D4	ENST00000222402.3	ubiquitin-conjugating enzyme E2D 4 (putative)	20	4	1	0	3	0	hsa-miR-671-5p	0.0281	0.1899	0.8805	-0.38	-0.5	N/A
PRC1	ENST00000361919.3	protein regulator of cytokinesis 1	288	2	0	1	1	0	hsa-miR-671-5p	0.0266	0.1864	1.0175	-0.38	-0.38	N/A
CTB-186H2.3	ENST00000591669.1	Uncharacterized protein	5	1	1	0	0	0	hsa-miR-671-5p	0.0175	0.1177	0.5379	-0.38	-0.38	N/A
SF1	ENST00000377390.3	splicing factor 1	17473	1	0	1	0	1	hsa-miR-671-5p	0.0371	0.2471	1.1368	-0.38	-0.38	N/A
CCR9	ENST00000357632.2	chemokine (C-C motif) receptor 9	5	1	1	0	0	0	hsa-miR-671-5p	0.0265	0.1786	0.8482	-0.37	-0.37	N/A
ADD1	ENST00000398125.1	adducin 1 (alpha)	460	3	0	2	1	1	hsa-miR-671-5p	0.0329	0.2283	1.2025	-0.37	-0.37	N/A
HLA-DRB1	ENST00000360004.5	major histocompatibility complex, class II, DR beta 1	28	1	0	1	0	0	hsa-miR-671-5p	0.0306	0.1904	0.6613	-0.37	-0.37	N/A
MIP	ENST00000257979.4	major intrinsic protein of lens fiber	5	2	1	0	1	0	hsa-miR-671-5p	0.0258	0.1748	0.8123	-0.37	-0.37	N/A
CERS3	ENST00000284382.4	ceramide synthase 3	5	2	2	0	0	0	hsa-miR-671-5p	0.0395	0.263	1.1556	-0.37	-0.37	N/A
NUDT16L1	ENST00000405142.1	nudix (nucleoside diphosphate linked moiety X)-type motif 16-like 1	2062	2	0	1	1	0	hsa-miR-671-5p	0.0382	0.25	1.0647	-0.37	-0.37	N/A
VPS26A	ENST00000395098.1	vacuolar protein sorting 26 homolog A (S. pombe)	127	1	1	0	0	0	hsa-miR-671-5p	0.0262	0.1637	0.5651	-0.37	-0.41	N/A
AL031666.2	ENST00000599904.1	HCG2018772; Uncharacterized protein; cDNA FLJ31609 fis, clone NT2RI2002852	5	1	1	0	0	0	hsa-miR-671-5p	0.0228	0.1496	0.62	-0.37	-0.37	N/A
ASPRV1	ENST00000320256.4	aspartic peptidase, retroviral-like 1	5	1	1	0	0	0	hsa-miR-671-5p	0.0146	0.0984	0.4464	-0.37	-0.37	N/A
GBA2	ENST00000378088.1	glucosidase, beta (bile acid) 2	19	1	1	0	0	0	hsa-miR-671-5p	0.0107	0.0751	0.3993	-0.37	-0.37	N/A
TIMP2	ENST00000585421.1	TIMP metallopeptidase inhibitor 2	3147	3	0	1	2	1	hsa-miR-671-5p	0.0513	0.3405	1.4879	-0.37	-0.41	N/A
EFCAB10	ENST00000486180.1	EF-hand calcium binding domain 10	6	1	0	1	0	0	hsa-miR-671-5p	0.023	0.1466	0.5497	-0.37	-0.43	N/A
PABPN1	ENST00000397276.2	poly(A) binding protein, nuclear 1	110	1	1	0	0	1	hsa-miR-671-5p	0.0434	0.2805	1.0987	-0.37	-0.37	N/A
CD209	ENST00000301357.8	CD209 molecule	5	1	1	0	0	1	hsa-miR-671-5p	0.039	0.2493	1.0241	-0.37	-0.37	N/A
LEP	ENST00000308868.4	leptin	5	1	1	0	0	0	hsa-miR-671-5p	0.0239	0.1548	0.6071	-0.37	-0.37	N/A
FAM45A	ENST00000361432.2	family with sequence similarity 45, member A	149	1	1	0	0	1	hsa-miR-671-5p	0.0309	0.2045	0.8808	-0.37	-0.38	N/A
C17orf74	ENST00000574034.1	chromosome 17 open reading frame 74	8	1	1	0	0	0	hsa-miR-671-5p	0.0076	0.0535	0.2946	-0.37	-0.37	N/A
CSGALNACT1	ENST00000454498.2	chondroitin sulfate N-acetylgalactosaminyltransferase 1	77	1	1	0	0	0	hsa-miR-671-5p	0.0193	0.1284	0.5621	-0.37	-0.37	N/A
GPR107	ENST00000372410.3	G protein-coupled receptor 107	1429	4	0	2	2	0	hsa-miR-671-5p	0.0549	0.3729	1.8192	-0.37	-0.41	N/A
LGALS9	ENST00000413914.2	lectin, galactoside-binding, soluble, 9	5	2	0	2	0	0	hsa-miR-671-5p	0.0256	0.1792	0.9701	-0.37	-0.37	N/A
STK10	ENST00000176763.5	serine/threonine kinase 10	655	2	1	1	0	0	hsa-miR-671-5p	0.0362	0.2323	0.9142	-0.37	-0.37	N/A
PARM1	ENST00000513238.1	prostate androgen-regulated mucin-like protein 1	161	2	1	0	1	2	hsa-miR-671-5p	0.0364	0.2436	1.1066	-0.37	-0.77	N/A
TTPA	ENST00000260116.4	tocopherol (alpha) transfer protein	5	1	0	1	0	0	hsa-miR-671-5p	0.0286	0.1813	0.6738	-0.37	-0.37	N/A
KCNS1	ENST00000306117.1	potassium voltage-gated channel, delayed-rectifier, subfamily S, member 1	5	1	1	0	0	0	hsa-miR-671-5p	0.0377	0.2318	0.8173	-0.37	-0.37	N/A
TRIM67	ENST00000444294.3	tripartite motif containing 67	41	1	0	1	0	1	hsa-miR-671-5p	0.0306	0.2001	0.8661	-0.37	-0.37	N/A
WNT3	ENST00000225512.5	wingless-type MMTV integration site family, member 3	46	2	0	1	1	1	hsa-miR-671-5p	0.0493	0.3259	1.3846	-0.37	-0.37	N/A
SLC25A51	ENST00000380590.3	solute carrier family 25, member 51	170	2	0	2	0	0	hsa-miR-671-5p	0.0453	0.2945	1.2011	-0.37	-0.38	N/A
HTR3E	ENST00000415389.2	5-hydroxytryptamine (serotonin) receptor 3E, ionotropic	5	1	0	1	0	0	hsa-miR-671-5p	0.0175	0.1165	0.4936	-0.36	-0.36	N/A
AC022498.1	ENST00000392468.2	Uncharacterized protein	5	2	0	2	0	1	hsa-miR-671-5p	0.0236	0.1631	0.8339	-0.36	-0.36	N/A
USP36	ENST00000542802.3	ubiquitin specific peptidase 36	192	2	1	1	0	3	hsa-miR-671-5p	0.0469	0.3064	1.3276	-0.36	-0.4	N/A
CHAF1B	ENST00000314103.5	chromatin assembly factor 1, subunit B (p60)	5408	1	1	0	0	2	hsa-miR-671-5p	0.0108	0.0758	0.4044	-0.36	-0.36	N/A
RANBP1	ENST00000430524.1	RAN binding protein 1	30	1	0	1	0	0	hsa-miR-671-5p	0.0252	0.1649	0.6862	-0.36	-0.36	N/A
TRIM21	ENST00000254436.7	tripartite motif containing 21	5	1	0	1	0	0	hsa-miR-671-5p	0.0174	0.1164	0.5103	-0.36	-0.36	N/A
CLEC10A	ENST00000576617.1	C-type lectin domain family 10, member A	11	1	1	0	0	0	hsa-miR-671-5p	0.0138	0.095	0.4827	-0.36	-0.36	N/A
LINC00908	ENST00000578613.1	long intergenic non-protein coding RNA 908	5	2	0	1	1	0	hsa-miR-671-5p	0.0309	0.209	0.9585	-0.36	-0.36	N/A
PALM3	ENST00000340790.4	paralemmin 3	5	1	1	0	0	0	hsa-miR-671-5p	0.0195	0.1317	0.6136	-0.36	-0.36	N/A
AFM	ENST00000226355.3	afamin	5	1	0	1	0	0	hsa-miR-671-5p	0.0209	0.1364	0.5408	-0.36	-0.36	N/A
GPR68	ENST00000531499.2	G protein-coupled receptor 68	5	2	0	2	0	2	hsa-miR-671-5p	0.0374	0.265	1.5257	-0.36	-0.36	N/A
UBQLNL	ENST00000380184.1	ubiquilin-like	5	2	0	1	1	0	hsa-miR-671-5p	0.0303	0.2029	0.8986	-0.36	-0.36	N/A
POLR2D	ENST00000272645.4	polymerase (RNA) II (DNA directed) polypeptide D	530	2	0	2	0	0	hsa-miR-671-5p	0.0408	0.2674	1.0832	-0.36	-0.36	N/A
SLC4A1AP	ENST00000326019.6	solute carrier family 4 (anion exchanger), member 1, adaptor protein	37	1	0	1	0	0	hsa-miR-671-5p	0.0272	0.1719	0.6172	-0.36	-0.36	N/A
PDZK1IP1	ENST00000294338.2	PDZK1 interacting protein 1	37	1	1	0	0	0	hsa-miR-671-5p	0.0203	0.1313	0.5012	-0.36	-0.64	N/A
HPS5	ENST00000537258.1	Hermansky-Pudlak syndrome 5	281	1	1	0	0	0	hsa-miR-671-5p	0.0169	0.1155	0.5647	-0.36	-0.38	N/A
TBC1D24	ENST00000567020.1	TBC1 domain family, member 24	269	3	1	2	0	0	hsa-miR-671-5p	0.034	0.2364	1.2506	-0.36	-0.36	N/A
RP11-664D7.4	ENST00000512294.3	HCG1787533; Uncharacterized protein	14	1	0	1	0	2	hsa-miR-671-5p	0.0365	0.2485	1.1926	-0.36	-0.36	N/A
TRAM2	ENST00000182527.3	translocation associated membrane protein 2	2774	2	0	1	1	3	hsa-miR-671-5p	0.0523	0.3548	1.7386	-0.36	-0.36	N/A
CREB3L4	ENST00000368607.3	cAMP responsive element binding protein 3-like 4	230	1	0	1	0	1	hsa-miR-671-5p	0.02	0.1364	0.6611	-0.36	-0.36	N/A
WFIKKN2	ENST00000311378.4	WAP, follistatin/kazal, immunoglobulin, kunitz and netrin domain containing 2	10	2	0	2	0	0	hsa-miR-671-5p	0.04	0.2606	1.092	-0.35	-0.35	N/A
ADRA2B	ENST00000409345.3	adrenoceptor alpha 2B	7	3	0	3	0	2	hsa-miR-671-5p	0.0472	0.3252	1.6395	-0.35	-0.35	N/A
IL17A	ENST00000340057.1	interleukin 17A	5	1	0	1	0	0	hsa-miR-671-5p	0.0243	0.1562	0.5989	-0.35	-0.35	N/A
CRB2	ENST00000373631.3	crumbs homolog 2 (Drosophila)	8	1	0	0	1	2	hsa-miR-671-5p	0.0318	0.2287	1.4279	-0.35	-0.35	N/A
NFIA	ENST00000403491.3	nuclear factor I/A	5	1	1	0	0	2	hsa-miR-671-5p	0.0521	0.3353	1.4181	-0.35	-0.35	N/A
FXYD6	ENST00000540359.1	FXYD domain containing ion transport regulator 6	42	1	1	0	0	1	hsa-miR-671-5p	0.0257	0.1754	0.8464	-0.35	-0.35	N/A
CTBS	ENST00000370630.5	chitobiase, di-N-acetyl-	33	2	0	2	0	1	hsa-miR-671-5p	0.0435	0.2883	1.2176	-0.35	-0.44	N/A
YPEL2	ENST00000312655.4	yippee-like 2 (Drosophila)	62	2	0	2	0	0	hsa-miR-671-5p	0.0365	0.2465	1.1461	-0.35	-0.35	N/A
CYP4F22	ENST00000269703.3	cytochrome P450, family 4, subfamily F, polypeptide 22	5	1	1	0	0	0	hsa-miR-671-5p	0.0352	0.2263	0.906	-0.35	-0.35	N/A
AL161915.1	ENST00000391366.1	Uncharacterized protein	18	2	1	1	0	2	hsa-miR-671-5p	0.0546	0.3653	1.6289	-0.35	-0.51	N/A
FSTL1	ENST00000295633.3	follistatin-like 1	6788	3	0	1	2	0	hsa-miR-671-5p	0.0428	0.2919	1.4069	-0.35	-0.37	N/A
FAM110B	ENST00000361488.3	family with sequence similarity 110, member B	60	1	1	0	0	2	hsa-miR-671-5p	0.0256	0.1695	0.7416	-0.35	-0.37	N/A
SLC16A2	ENST00000587091.1	solute carrier family 16, member 2 (thyroid hormone transporter)	22	2	0	1	1	0	hsa-miR-671-5p	0.0304	0.2077	1.0043	-0.35	-0.35	N/A
Z98049.1	ENST00000598601.1	CDNA FLJ25492 fis, clone CBR01389; Uncharacterized protein	5	2	0	1	1	1	hsa-miR-671-5p	0.032	0.2176	1.0429	-0.35	-0.35	N/A
CRTC3	ENST00000420329.2	CREB regulated transcription coactivator 3	612	3	1	1	1	2	hsa-miR-671-5p	0.044	0.3035	1.5495	-0.35	-0.35	N/A
FAM57B	ENST00000564806.1	family with sequence similarity 57, member B	5	1	0	1	0	1	hsa-miR-671-5p	0.0352	0.2278	0.9306	-0.35	-0.35	N/A
MACC1	ENST00000400331.5	metastasis associated in colon cancer 1	5	2	0	2	0	0	hsa-miR-671-5p	0.0729	0.4517	1.6061	-0.35	-0.35	N/A
HSPB6	ENST00000587965.1	heat shock protein, alpha-crystallin-related, B6	121	1	1	0	0	0	hsa-miR-671-5p	0.0171	0.1143	0.5065	-0.35	-0.37	N/A
SCN4B	ENST00000324727.4	sodium channel, voltage-gated, type IV, beta subunit	13	2	1	1	0	1	hsa-miR-671-5p	0.0368	0.2559	1.3357	-0.35	-0.35	N/A
HDGF	ENST00000357325.5	hepatoma-derived growth factor	10112	1	1	0	0	0	hsa-miR-671-5p	0.0133	0.0944	0.5552	-0.35	-0.35	N/A
FAM182B	ENST00000376403.1	family with sequence similarity 182, member B	9	1	1	0	0	0	hsa-miR-671-5p	0.0227	0.1467	0.5596	-0.35	-0.35	N/A
MYL10	ENST00000223167.4	myosin, light chain 10, regulatory	5	1	0	1	0	0	hsa-miR-671-5p	0.02	0.1309	0.5299	-0.35	-0.35	N/A
RAB35	ENST00000534951.1	RAB35, member RAS oncogene family	1051	2	1	1	0	0	hsa-miR-671-5p	0.0202	0.1419	0.7831	-0.35	-0.42	N/A
NDUFAF3	ENST00000326925.6	NADH dehydrogenase (ubiquinone) complex I, assembly factor 3	264	2	0	1	1	0	hsa-miR-671-5p	0.0143	0.0977	0.4757	-0.35	-0.43	N/A
SMARCB1	ENST00000344921.6	SWI/SNF related, matrix associated, actin dependent regulator of chromatin, subfamily b, member 1	1293	1	1	0	0	0	hsa-miR-671-5p	0.0092	0.0644	0.3373	-0.35	-0.35	N/A
CYP11B2	ENST00000323110.2	cytochrome P450, family 11, subfamily B, polypeptide 2	5	1	0	1	0	3	hsa-miR-671-5p	0.0519	0.3465	1.5583	-0.35	-0.35	N/A
LIN54	ENST00000395282.2	lin-54 homolog (C. elegans)	228	2	1	0	1	0	hsa-miR-671-5p	0.028	0.1874	0.853	-0.35	-0.35	N/A
ACTR2	ENST00000260641.5	ARP2 actin-related protein 2 homolog (yeast)	71	1	0	1	0	1	hsa-miR-671-5p	0.0524	0.3084	0.9864	-0.35	-0.35	N/A
LRRN1	ENST00000319331.3	leucine rich repeat neuronal 1	79	1	1	0	0	0	hsa-miR-671-5p	0.0215	0.1424	0.6189	-0.35	-0.35	N/A
EXD1	ENST00000314992.5	exonuclease 3'-5' domain containing 1	5	1	1	0	0	0	hsa-miR-671-5p	0.0264	0.168	0.6218	-0.34	-0.34	N/A
KREMEN1	ENST00000400335.4	kringle containing transmembrane protein 1	606	3	1	1	1	1	hsa-miR-671-5p	0.0567	0.384	1.8179	-0.34	-0.34	N/A
LRPAP1	ENST00000500728.2	low density lipoprotein receptor-related protein associated protein 1	1109	2	2	0	0	4	hsa-miR-671-5p	0.0134	0.0922	0.4576	-0.34	-0.45	N/A
SLC17A3	ENST00000397060.4	solute carrier family 17 (organic anion transporter), member 3	5	1	0	1	0	0	hsa-miR-671-5p	0.0308	0.1903	0.6385	-0.34	-0.34	N/A
CXCL9	ENST00000264888.5	chemokine (C-X-C motif) ligand 9	5	1	1	0	0	0	hsa-miR-671-5p	0.0262	0.1678	0.6401	-0.34	-0.34	N/A
UCMA	ENST00000378681.3	upper zone of growth plate and cartilage matrix associated	5	1	0	1	0	0	hsa-miR-671-5p	0.0125	0.0859	0.4295	-0.34	-0.34	N/A
MMS19	ENST00000327277.7	MMS19 nucleotide excision repair homolog (S. cerevisiae)	1062	1	1	0	0	0	hsa-miR-671-5p	0.0208	0.1433	0.7334	-0.34	-0.34	N/A
AKR1B1	ENST00000285930.4	aldo-keto reductase family 1, member B1 (aldose reductase)	41	1	1	0	0	0	hsa-miR-671-5p	0.021	0.1284	0.4315	-0.34	-0.61	N/A
PBX2	ENST00000375050.4	pre-B-cell leukemia homeobox 2	98	1	1	0	0	0	hsa-miR-671-5p	0.0209	0.138	0.5784	-0.34	-0.34	N/A
GMNC	ENST00000442080.1	geminin coiled-coil domain containing	19	1	1	0	0	0	hsa-miR-671-5p	0.021	0.1387	0.5927	-0.34	-0.34	N/A
ICAM4	ENST00000393717.2	intercellular adhesion molecule 4 (Landsteiner-Wiener blood group)	235	1	0	1	0	0	hsa-miR-671-5p	0.0236	0.1515	0.5688	-0.34	-0.34	N/A
SPTBN2	ENST00000529997.1	spectrin, beta, non-erythrocytic 2	910	1	1	0	0	1	hsa-miR-671-5p	0.0617	0.3805	1.4874	-0.34	-0.35	N/A
PRPS1	ENST00000372435.4	phosphoribosyl pyrophosphate synthetase 1	2966	1	0	1	0	3	hsa-miR-671-5p	0.0294	0.1958	0.8844	-0.34	-0.37	N/A
DPT	ENST00000367817.3	dermatopontin	5	1	0	1	0	0	hsa-miR-671-5p	0.0247	0.1589	0.6048	-0.34	-0.34	N/A
SHISA5	ENST00000296444.2	shisa family member 5	3921	1	0	1	0	2	hsa-miR-671-5p	0.0475	0.3159	1.4032	-0.34	-0.34	N/A
TMEM229B	ENST00000557006.1	transmembrane protein 229B	5	2	0	2	0	0	hsa-miR-671-5p	0.0326	0.2198	1.0028	-0.34	-0.34	N/A
DHX37	ENST00000544745.1	DEAH (Asp-Glu-Ala-His) box polypeptide 37	63	1	1	0	0	0	hsa-miR-671-5p	0.0171	0.1159	0.5499	-0.34	-0.34	N/A
GREM2	ENST00000318160.4	gremlin 2, DAN family BMP antagonist	631	3	0	2	1	2	hsa-miR-671-5p	0.0525	0.3554	1.6408	-0.34	-0.37	N/A
AMMECR1	ENST00000262844.5	Alport syndrome, mental retardation, midface hypoplasia and elliptocytosis chromosomal region gene 1	5	1	1	0	0	2	hsa-miR-671-5p	0.0507	0.3302	1.3879	-0.34	-0.34	N/A
EP400	ENST00000333577.4	E1A binding protein p400	1798	2	1	1	0	1	hsa-miR-671-5p	0.0621	0.4239	2.1076	-0.34	-0.34	N/A
RBFOX3	ENST00000583458.1	RNA binding protein, fox-1 homolog (C. elegans) 3	5	2	0	1	1	0	hsa-miR-671-5p	0.0371	0.2484	1.1082	-0.34	-0.34	N/A
NBPF6	ENST00000294652.8	neuroblastoma breakpoint family, member 6	5	1	0	1	0	0	hsa-miR-671-5p	0.0151	0.1035	0.51	-0.34	-0.34	N/A
ACO2	ENST00000216254.4	aconitase 2, mitochondrial	6176	1	0	1	0	1	hsa-miR-671-5p	0.0574	0.3481	1.1816	-0.34	-0.34	N/A
RAG1	ENST00000299440.5	recombination activating gene 1	5	1	1	0	0	0	hsa-miR-671-5p	0.0334	0.2226	1.0367	-0.34	-0.34	N/A
MALL	ENST00000272462.2	mal, T-cell differentiation protein-like	5	2	0	1	1	0	hsa-miR-671-5p	0.0151	0.107	0.6082	-0.34	-0.34	N/A
CRHR2	ENST00000506074.2	corticotropin releasing hormone receptor 2	5	6	1	2	3	0	hsa-miR-671-5p	0.0167	0.1162	0.6116	-0.34	-0.72	N/A
AC132216.1	ENST00000330381.2	HCG1785179; PRO1787; Uncharacterized protein	5	1	0	1	0	0	hsa-miR-671-5p	0.0128	0.0886	0.4496	-0.34	-0.34	N/A
RNF38	ENST00000259605.6	ring finger protein 38	348	1	1	0	0	0	hsa-miR-671-5p	0.0203	0.1398	0.7041	-0.34	-0.34	N/A
TUFM	ENST00000313511.3	Tu translation elongation factor, mitochondrial	41584	2	0	0	2	1	hsa-miR-671-5p	0.018	0.1251	0.6463	-0.34	-0.4	N/A
MRGPRX2	ENST00000329773.2	MAS-related GPR, member X2	5	1	1	0	0	0	hsa-miR-671-5p	0.0187	0.133	0.7721	-0.34	-0.34	N/A
PFDN5	ENST00000551018.1	prefoldin subunit 5	896	1	0	1	0	0	hsa-miR-671-5p	0.0094	0.0654	0.341	-0.34	-0.34	N/A
CYP46A1	ENST00000261835.3	cytochrome P450, family 46, subfamily A, polypeptide 1	16	1	1	0	0	0	hsa-miR-671-5p	0.0196	0.1305	0.5703	-0.34	-0.34	N/A
LRRC19	ENST00000380055.5	leucine rich repeat containing 19	5	1	1	0	0	1	hsa-miR-671-5p	0.0324	0.2159	0.9326	-0.34	-0.34	N/A
ANKRD52	ENST00000267116.7	ankyrin repeat domain 52	2913	3	1	1	1	0	hsa-miR-671-5p	0.0615	0.3885	1.5545	-0.33	-0.34	N/A
CHDC2	ENST00000313548.4	calponin homology domain containing 2	5	1	0	1	0	1	hsa-miR-671-5p	0.0208	0.1449	0.7676	-0.33	-0.33	N/A
RMDN3	ENST00000260385.6	regulator of microtubule dynamics 3	86	1	0	1	0	0	hsa-miR-671-5p	0.0438	0.274	1.0569	-0.33	-0.33	N/A
ZNF862	ENST00000223210.4	zinc finger protein 862	7	2	0	2	0	3	hsa-miR-671-5p	0.0594	0.4003	1.9181	-0.33	-0.33	N/A
AC011294.3	ENST00000451905.1	Uncharacterized protein	5	1	0	1	0	1	hsa-miR-671-5p	0.0348	0.2321	1.0296	-0.33	-0.33	N/A
C20orf197	ENST00000313426.1	chromosome 20 open reading frame 197	5	1	1	0	0	0	hsa-miR-671-5p	0.019	0.1255	0.5146	-0.33	-0.33	N/A
RBMS3	ENST00000396583.3	RNA binding motif, single stranded interacting protein 3	56	2	1	0	1	2	hsa-miR-671-5p	0.0346	0.2329	1.0729	-0.33	-0.35	N/A
MBL2	ENST00000373968.3	mannose-binding lectin (protein C) 2, soluble	5	1	1	0	0	0	hsa-miR-671-5p	0.0184	0.1248	0.5944	-0.33	-0.33	N/A
LRRC59	ENST00000225972.7	leucine rich repeat containing 59	27064	1	1	0	0	0	hsa-miR-671-5p	0.0217	0.1393	0.5321	-0.33	-0.39	N/A
DDX21	ENST00000354185.4	DEAD (Asp-Glu-Ala-Asp) box helicase 21	202	2	0	2	0	0	hsa-miR-671-5p	0.0549	0.3474	1.2992	-0.33	-0.37	N/A
OR7D2	ENST00000344248.2	olfactory receptor, family 7, subfamily D, member 2	5	1	1	0	0	0	hsa-miR-671-5p	0.0278	0.1747	0.61	-0.33	-0.33	N/A
C17orf107	ENST00000381365.3	chromosome 17 open reading frame 107	11	3	0	3	0	1	hsa-miR-671-5p	0.0227	0.1601	0.8885	-0.33	-0.33	N/A
PRR20B	ENST00000377930.1	proline rich 20B	5	1	0	1	0	1	hsa-miR-671-5p	0.0246	0.1651	0.7605	-0.33	-0.33	N/A
PRR20D	ENST00000452123.3	proline rich 20D	5	1	0	1	0	1	hsa-miR-671-5p	0.0246	0.1651	0.7605	-0.33	-0.33	N/A
PRR20C	ENST00000544357.2	proline rich 20C	5	1	0	1	0	1	hsa-miR-671-5p	0.0246	0.1651	0.7605	-0.33	-0.33	N/A
FATE1	ENST00000370350.3	fetal and adult testis expressed 1	5	1	0	0	1	1	hsa-miR-671-5p	0.0195	0.1335	0.6547	-0.33	-0.33	N/A
PRR20A	ENST00000377931.1	proline rich 20A	5	1	0	1	0	1	hsa-miR-671-5p	0.0246	0.1651	0.7605	-0.33	-0.33	N/A
PRR20E	ENST00000434815.1	proline rich 20E	5	1	0	1	0	1	hsa-miR-671-5p	0.0246	0.1651	0.7605	-0.33	-0.33	N/A
EDEM3	ENST00000318130.8	ER degradation enhancer, mannosidase alpha-like 3	535	1	1	0	0	0	hsa-miR-671-5p	0.0401	0.2417	0.8052	-0.33	-0.33	N/A
CLIC5	ENST00000339561.6	chloride intracellular channel 5	21	2	1	1	0	0	hsa-miR-671-5p	0.041	0.263	0.9914	-0.33	-0.36	N/A
IFNAR1	ENST00000270139.3	interferon (alpha, beta and omega) receptor 1	372	1	1	0	0	3	hsa-miR-671-5p	0.0307	0.2061	0.9457	-0.33	-0.38	N/A
PASD1	ENST00000370357.4	PAS domain containing 1	5	1	0	1	0	0	hsa-miR-671-5p	0.0209	0.137	0.5518	-0.33	-0.33	N/A
RPL22	ENST00000234875.4	ribosomal protein L22	1455	2	0	1	1	0	hsa-miR-671-5p	0.02	0.1387	0.7138	-0.33	-0.33	N/A
CREB3L2	ENST00000330387.6	cAMP responsive element binding protein 3-like 2	2872	2	1	1	0	1	hsa-miR-671-5p	0.0578	0.3791	1.6139	-0.33	-0.34	N/A
POLE3	ENST00000374169.3	polymerase (DNA directed), epsilon 3, accessory subunit	243	1	0	1	0	1	hsa-miR-671-5p	0.0464	0.2916	1.0895	-0.33	-0.33	N/A
OCEL1	ENST00000601529.1	occludin/ELL domain containing 1	222	1	0	1	0	0	hsa-miR-671-5p	0.0147	0.0996	0.4635	-0.33	-0.33	N/A
RP11-794P6.2	ENST00000528953.1	Uncharacterized protein	5	1	0	0	1	0	hsa-miR-671-5p	0.0196	0.1285	0.5239	-0.33	-0.33	N/A
HDAC1	ENST00000373548.3	histone deacetylase 1	83	1	0	1	0	0	hsa-miR-671-5p	0.0238	0.1602	0.739	-0.33	-0.33	N/A
GOLIM4	ENST00000470487.1	golgi integral membrane protein 4	48	1	1	0	0	0	hsa-miR-671-5p	0.0312	0.192	0.6372	-0.33	-0.33	N/A
DUSP13	ENST00000372702.3	dual specificity phosphatase 13	5	1	0	1	0	0	hsa-miR-671-5p	0.0316	0.2064	0.8597	-0.33	-0.33	N/A
MAPK10	ENST00000395169.3	mitogen-activated protein kinase 10	5	3	0	2	1	1	hsa-miR-671-5p	0.0275	0.1891	0.9433	-0.33	-0.48	N/A
GRB2	ENST00000392563.1	growth factor receptor-bound protein 2	2660	2	0	1	1	1	hsa-miR-671-5p	0.0346	0.2297	1.0328	-0.33	-0.33	N/A
MARVELD1	ENST00000285605.6	MARVEL domain containing 1	2470	1	1	0	0	0	hsa-miR-671-5p	0.0218	0.1433	0.6008	-0.33	-0.33	N/A
CHRNA2	ENST00000407991.1	cholinergic receptor, nicotinic, alpha 2 (neuronal)	5	2	1	0	1	0	hsa-miR-671-5p	0.0261	0.1789	0.9033	-0.33	-0.33	N/A
CSNK2A2	ENST00000262506.3	casein kinase 2, alpha prime polypeptide	99	1	0	1	0	0	hsa-miR-671-5p	0.0198	0.13	0.5291	-0.33	-0.33	N/A
STK11IP	ENST00000456909.1	serine/threonine kinase 11 interacting protein	20	1	1	0	0	0	hsa-miR-671-5p	0.0162	0.1121	0.5764	-0.33	-0.33	N/A
RNF208	ENST00000392827.1	ring finger protein 208	30	1	0	1	0	0	hsa-miR-671-5p	0.0275	0.175	0.6545	-0.33	-0.33	N/A
ARHGEF38	ENST00000420470.2	Rho guanine nucleotide exchange factor (GEF) 38	5	1	1	0	0	0	hsa-miR-671-5p	0.0402	0.2362	0.6956	-0.32	-0.32	N/A
FAM98A	ENST00000403368.1	family with sequence similarity 98, member A	89	1	1	0	0	0	hsa-miR-671-5p	0.016	0.107	0.4696	-0.32	-0.32	N/A
ASB11	ENST00000537676.1	ankyrin repeat and SOCS box containing 11	5	1	1	0	0	0	hsa-miR-671-5p	0.0185	0.1241	0.5567	-0.32	-0.32	N/A
ATF7IP2	ENST00000396559.1	activating transcription factor 7 interacting protein 2	50	2	0	1	1	0	hsa-miR-671-5p	0.0266	0.1807	0.8564	-0.32	-0.32	N/A
FAM107A	ENST00000464064.1	family with sequence similarity 107, member A	12	2	0	2	0	1	hsa-miR-671-5p	0.0301	0.203	0.9665	-0.32	-0.46	N/A
PHF17	ENST00000226319.6	PHD finger protein 17	1393	2	2	0	0	0	hsa-miR-671-5p	0.0251	0.1732	0.8637	-0.32	-0.33	N/A
ELOVL6	ENST00000394607.3	ELOVL fatty acid elongase 6	901	3	1	1	1	0	hsa-miR-671-5p	0.0112	0.0771	0.3848	-0.32	-0.56	N/A
ONECUT2	ENST00000491143.2	one cut homeobox 2	847	2	1	0	1	0	hsa-miR-671-5p	0.0434	0.284	1.2519	-0.32	-0.33	N/A
SLC6A8	ENST00000253122.5	solute carrier family 6 (neurotransmitter transporter), member 8	5	2	0	2	0	0	hsa-miR-671-5p	0.0304	0.2016	0.8856	-0.32	-0.32	N/A
RPL37	ENST00000274242.5	ribosomal protein L37	1785	2	0	2	0	2	hsa-miR-671-5p	0.03	0.2078	1.0794	-0.32	-0.38	N/A
FAM175B	ENST00000298492.5	family with sequence similarity 175, member B	525	1	1	0	0	0	hsa-miR-671-5p	0.0111	0.0784	0.4481	-0.32	-0.33	N/A
STAC	ENST00000273183.3	SH3 and cysteine rich domain	172	2	0	1	1	1	hsa-miR-671-5p	0.0379	0.2528	1.148	-0.32	-0.32	N/A
TRIM22	ENST00000379965.3	tripartite motif containing 22	163	1	1	0	0	0	hsa-miR-671-5p	0.0099	0.0689	0.3535	-0.32	-0.32	N/A
KEAP1	ENST00000171111.5	kelch-like ECH-associated protein 1	2169	1	1	0	0	0	hsa-miR-671-5p	0.02	0.1309	0.527	-0.32	-0.33	N/A
MCRS1	ENST00000546244.1	microspherule protein 1	914	1	0	1	0	0	hsa-miR-671-5p	0.0185	0.1221	0.5108	-0.32	-0.32	N/A
PITX3	ENST00000370002.3	paired-like homeodomain 3	8	1	0	1	0	0	hsa-miR-671-5p	0.0205	0.1341	0.5396	-0.32	-0.32	N/A
SLC1A2	ENST00000278379.3	solute carrier family 1 (glial high affinity glutamate transporter), member 2	5	2	0	2	0	2	hsa-miR-671-5p	0.0552	0.3674	1.6612	-0.32	-0.32	N/A
HRH2	ENST00000377291.2	histamine receptor H2	5	2	0	1	1	0	hsa-miR-671-5p	0.019	0.1326	0.6882	-0.32	-0.32	N/A
RP11-111M22.2	ENST00000530460.1	Homo sapiens putative uncharacterized protein FLJ37770-like (LOC100506127), mRNA.	18	1	1	0	0	2	hsa-miR-671-5p	0.0402	0.2678	1.1821	-0.32	-0.32	N/A
TRIM5	ENST00000396847.3	tripartite motif containing 5	435	1	1	0	0	0	hsa-miR-671-5p	0.0208	0.1416	0.6811	-0.32	-0.32	N/A
HLA-DRB5	ENST00000374975.3	major histocompatibility complex, class II, DR beta 5	5	1	0	1	0	0	hsa-miR-671-5p	0.0223	0.1459	0.5948	-0.32	-0.32	N/A
CBX2	ENST00000310942.4	chromobox homolog 2	1816	1	1	0	0	1	hsa-miR-671-5p	0.0251	0.17	0.8204	-0.32	-0.42	N/A
SNAPC3	ENST00000380821.3	small nuclear RNA activating complex, polypeptide 3, 50kDa	2406	1	1	0	0	0	hsa-miR-671-5p	0.029	0.1858	0.7345	-0.32	-0.33	N/A
TRIM11	ENST00000493030.2	tripartite motif containing 11	727	4	0	2	2	0	hsa-miR-671-5p	0.0366	0.2232	0.7479	-0.32	-0.55	N/A
IL10	ENST00000423557.1	interleukin 10	5	2	0	1	1	0	hsa-miR-671-5p	0.0231	0.159	0.7902	-0.32	-0.32	N/A
HDGFL1	ENST00000510882.2	hepatoma derived growth factor-like 1	5	1	1	0	0	1	hsa-miR-671-5p	0.012	0.0853	0.507	-0.32	-0.32	N/A
GPR151	ENST00000311104.2	G protein-coupled receptor 151	5	2	0	1	1	0	hsa-miR-671-5p	0.0318	0.2129	0.9525	-0.32	-0.32	N/A
FKBP6	ENST00000413573.2	FK506 binding protein 6, 36kDa	5	1	0	1	0	1	hsa-miR-671-5p	0.0243	0.1673	0.8447	-0.32	-0.32	N/A
OR5B12	ENST00000302572.2	olfactory receptor, family 5, subfamily B, member 12	5	1	0	1	0	0	hsa-miR-671-5p	0.0053	0.0387	0.2499	-0.32	-0.32	N/A
NFKB1	ENST00000226574.4	nuclear factor of kappa light polypeptide gene enhancer in B-cells 1	316	1	0	1	0	0	hsa-miR-671-5p	0.0258	0.1663	0.6526	-0.32	-0.32	N/A
TP53I11	ENST00000395648.3	tumor protein p53 inducible protein 11	90	2	0	2	0	2	hsa-miR-671-5p	0.0344	0.2402	1.27	-0.32	-0.32	N/A
TNFAIP8L2	ENST00000368910.3	tumor necrosis factor, alpha-induced protein 8-like 2	5	1	0	1	0	0	hsa-miR-671-5p	0.0204	0.1346	0.5591	-0.32	-0.32	N/A
SSTR3	ENST00000328544.3	somatostatin receptor 3	5	1	1	0	0	1	hsa-miR-671-5p	0.0398	0.2758	1.4322	-0.32	-0.32	N/A
PSG1	ENST00000244296.2	pregnancy specific beta-1-glycoprotein 1	5	1	0	1	0	0	hsa-miR-671-5p	0.0222	0.1436	0.5534	-0.32	-0.32	N/A
ZNF169	ENST00000481550.2	zinc finger protein 169	12	1	0	1	0	1	hsa-miR-671-5p	0.019	0.1303	0.6469	-0.32	-0.32	N/A
KRTAP5-4	ENST00000399682.1	keratin associated protein 5-4	5	1	0	1	0	0	hsa-miR-671-5p	0.024	0.1559	0.6214	-0.32	-0.32	N/A
VNN2	ENST00000326499.6	vanin 2	8	1	0	1	0	0	hsa-miR-671-5p	0.0161	0.1077	0.4715	-0.32	-0.32	N/A
HMOX1	ENST00000216117.8	heme oxygenase (decycling) 1	702	1	0	1	0	0	hsa-miR-671-5p	0.0209	0.1366	0.5461	-0.32	-0.32	N/A
PPAPDC2	ENST00000381883.2	phosphatidic acid phosphatase type 2 domain containing 2	263	1	0	1	0	0	hsa-miR-671-5p	0.0196	0.1287	0.5219	-0.31	-0.31	N/A
DBNL	ENST00000494774.1	drebrin-like	1802	2	0	2	0	2	hsa-miR-671-5p	0.0389	0.2382	0.8324	-0.31	-0.33	N/A
SLC23A3	ENST00000396775.3	solute carrier family 23, member 3	9	1	0	1	0	0	hsa-miR-671-5p	0.017	0.1143	0.5143	-0.31	-0.31	N/A
STRN4	ENST00000263280.6	striatin, calmodulin binding protein 4	1039	1	1	0	0	0	hsa-miR-671-5p	0.0395	0.2377	0.7762	-0.31	-0.31	N/A
CSF2RB	ENST00000403662.3	colony stimulating factor 2 receptor, beta, low-affinity (granulocyte-macrophage)	5	1	0	1	0	0	hsa-miR-671-5p	0.0635	0.3554	1.0706	-0.31	-0.31	N/A
TSPAN16	ENST00000316737.1	tetraspanin 16	5	1	0	1	0	0	hsa-miR-671-5p	0.0133	0.0906	0.428	-0.31	-0.31	N/A
SCAMP2	ENST00000268099.9	secretory carrier membrane protein 2	101	1	1	0	0	0	hsa-miR-671-5p	0.0295	0.1843	0.6676	-0.31	-0.35	N/A
KEL	ENST00000355265.2	Kell blood group, metallo-endopeptidase	5	1	0	1	0	0	hsa-miR-671-5p	0.021	0.1394	0.6084	-0.31	-0.31	N/A
EIF4H	ENST00000265753.8	eukaryotic translation initiation factor 4H	5	1	1	0	0	2	hsa-miR-671-5p	0.0208	0.1474	0.8406	-0.31	-0.31	N/A
CDK8	ENST00000536792.1	cyclin-dependent kinase 8	280	1	1	0	0	0	hsa-miR-671-5p	0.0094	0.0666	0.3742	-0.31	-0.32	N/A
GGT7	ENST00000336431.5	gamma-glutamyltransferase 7	16	1	1	0	0	0	hsa-miR-671-5p	0.0095	0.0682	0.4297	-0.31	-0.31	N/A
THBS1	ENST00000260356.5	thrombospondin 1	46844	1	0	1	0	0	hsa-miR-671-5p	0.0316	0.1997	0.7522	-0.31	-0.31	N/A
FGFR2	ENST00000369061.4	fibroblast growth factor receptor 2	75	1	1	0	0	0	hsa-miR-671-5p	0.0223	0.1487	0.6901	-0.31	-0.44	N/A
CDK2AP2	ENST00000301488.3	cyclin-dependent kinase 2 associated protein 2	13724	1	0	1	0	0	hsa-miR-671-5p	0.0209	0.1364	0.5417	-0.31	-0.31	N/A
GTSF1	ENST00000552397.1	gametocyte specific factor 1	66	1	0	0	1	0	hsa-miR-671-5p	0.0175	0.1166	0.4997	-0.31	-0.31	N/A
ZNF281	ENST00000294740.3	zinc finger protein 281	595	1	1	0	0	0	hsa-miR-671-5p	0.0314	0.1934	0.6691	-0.31	-0.34	N/A
DSG2	ENST00000261590.8	desmoglein 2	810	2	0	0	2	0	hsa-miR-671-5p	0.0377	0.2609	1.3868	-0.31	-0.32	N/A
KCNJ10	ENST00000368089.3	potassium inwardly-rectifying channel, subfamily J, member 10	5	2	0	2	0	0	hsa-miR-671-5p	0.0539	0.3578	1.5902	-0.31	-0.31	N/A
STEAP2	ENST00000287908.3	STEAP family member 2, metalloreductase	266	1	1	0	0	1	hsa-miR-671-5p	0.0503	0.3254	1.2971	-0.31	-0.31	N/A
KLHL3	ENST00000541417.1	kelch-like family member 3	40	3	0	1	2	0	hsa-miR-671-5p	0.0236	0.1662	0.933	-0.31	-0.34	N/A
SFXN3	ENST00000393459.1	sideroflexin 3	154	2	0	1	1	0	hsa-miR-671-5p	0.0215	0.1497	0.7883	-0.3	-0.3	N/A
CREG1	ENST00000370509.4	cellular repressor of E1A-stimulated genes 1	318	1	0	1	0	1	hsa-miR-671-5p	0.0422	0.2571	0.8899	-0.3	-0.35	N/A
VAMP2	ENST00000404970.3	vesicle-associated membrane protein 2 (synaptobrevin 2)	1840	1	0	1	0	0	hsa-miR-671-5p	0.0245	0.1569	0.588	-0.3	-0.31	N/A
HLA-DRA	ENST00000395388.2	major histocompatibility complex, class II, DR alpha	58	1	0	1	0	0	hsa-miR-671-5p	0.0122	0.0836	0.4064	-0.3	-0.3	N/A
HEXA	ENST00000268097.5	hexosaminidase A (alpha polypeptide)	209	2	1	0	1	1	hsa-miR-671-5p	0.0156	0.109	0.5888	-0.3	-0.33	N/A
CCKBR	ENST00000334619.2	cholecystokinin B receptor	9	1	0	1	0	0	hsa-miR-671-5p	0.0082	0.058	0.3402	-0.3	-0.3	N/A
SEPT3	ENST00000396425.3	septin 3	241	2	0	2	0	1	hsa-miR-671-5p	0.0422	0.2875	1.3969	-0.3	-0.3	N/A
LCP2	ENST00000046794.5	lymphocyte cytosolic protein 2 (SH2 domain containing leukocyte protein of 76kDa)	5	2	0	1	1	0	hsa-miR-671-5p	0.0456	0.2911	1.1296	-0.3	-0.3	N/A
ITIH4	ENST00000266041.4	inter-alpha-trypsin inhibitor heavy chain family, member 4	42	2	0	1	1	0	hsa-miR-671-5p	0.0177	0.1231	0.6522	-0.3	-0.4	N/A
MED24	ENST00000394126.1	mediator complex subunit 24	1064	1	1	0	0	0	hsa-miR-671-5p	0.0165	0.1138	0.5848	-0.3	-0.3	N/A
CLEC2L	ENST00000422142.2	C-type lectin domain family 2, member L	194	1	0	0	1	2	hsa-miR-671-5p	0.0144	0.1034	0.6459	-0.3	-0.3	N/A
LPAR1	ENST00000374431.3	lysophosphatidic acid receptor 1	2111	1	0	1	0	0	hsa-miR-671-5p	0.0247	0.1672	0.7947	-0.3	-0.3	N/A
RAB12	ENST00000329286.6	RAB12, member RAS oncogene family	589	1	0	1	0	0	hsa-miR-671-5p	0.0313	0.1926	0.6381	-0.3	-0.3	N/A
PVRL1	ENST00000264025.3	poliovirus receptor-related 1 (herpesvirus entry mediator C)	50	2	0	1	1	1	hsa-miR-671-5p	0.0511	0.3273	1.2888	-0.3	-0.3	N/A
EXOC3	ENST00000512944.1	exocyst complex component 3	463	2	0	2	0	1	hsa-miR-671-5p	0.0197	0.1315	0.5759	-0.3	-0.42	N/A
HSF4	ENST00000264009.8	heat shock transcription factor 4	17	1	0	1	0	0	hsa-miR-671-5p	0.0184	0.1214	0.5053	-0.3	-0.3	N/A
SPG20OS	ENST00000379848.2	SPG20 opposite strand	5	1	0	0	1	0	hsa-miR-671-5p	0.014	0.0949	0.4367	-0.3	-0.3	N/A
MAU2	ENST00000262815.8	MAU2 sister chromatid cohesion factor	5234	3	1	0	2	2	hsa-miR-671-5p	0.0597	0.4079	1.9817	-0.3	-0.3	N/A
EIF4EBP2	ENST00000373218.4	eukaryotic translation initiation factor 4E binding protein 2	690	3	1	1	1	2	hsa-miR-671-5p	0.0326	0.2285	1.2499	-0.3	-0.44	N/A
CELF5	ENST00000541430.2	CUGBP, Elav-like family member 5	5	3	1	0	2	0	hsa-miR-671-5p	0.035	0.2396	1.1662	-0.3	-0.3	N/A
BTNL8	ENST00000231229.4	butyrophilin-like 8	5	1	1	0	0	0	hsa-miR-671-5p	0.0113	0.0782	0.3997	-0.3	-0.3	N/A
SMAD3	ENST00000327367.4	SMAD family member 3	1140	4	0	3	1	0	hsa-miR-671-5p	0.0659	0.4118	1.5788	-0.3	-0.41	N/A
RABGAP1L	ENST00000489615.1	RAB GTPase activating protein 1-like	364	1	1	0	0	1	hsa-miR-671-5p	0.0419	0.2581	0.9305	-0.3	-0.3	N/A
MERTK	ENST00000295408.4	c-mer proto-oncogene tyrosine kinase	31	1	0	1	0	0	hsa-miR-671-5p	0.02	0.1342	0.6204	-0.3	-0.35	N/A
SYNGR3	ENST00000562045.1	synaptogyrin 3	223	1	0	1	0	1	hsa-miR-671-5p	0.0352	0.2356	1.0731	-0.3	-0.3	N/A
FCGR2C	ENST00000543859.1	Fc fragment of IgG, low affinity IIc, receptor for (CD32) (gene/pseudogene)	5	1	0	0	1	0	hsa-miR-671-5p	0.0073	0.0513	0.2853	-0.29	-0.29	N/A
C16orf86	ENST00000403458.4	chromosome 16 open reading frame 86	5	1	0	1	0	0	hsa-miR-671-5p	0.0143	0.0982	0.4803	-0.29	-0.29	N/A
MFAP1	ENST00000267812.3	microfibrillar-associated protein 1	882	1	0	1	0	0	hsa-miR-671-5p	0.0137	0.0935	0.4473	-0.29	-0.3	N/A
S100A1	ENST00000292169.1	S100 calcium binding protein A1	11	1	0	0	1	0	hsa-miR-671-5p	0.0167	0.1164	0.6144	-0.29	-0.29	N/A
ARRB1	ENST00000420843.2	arrestin, beta 1	598	1	1	0	0	1	hsa-miR-671-5p	0.0287	0.1847	0.7374	-0.29	-0.29	N/A
RPS6KA1	ENST00000374168.2	ribosomal protein S6 kinase, 90kDa, polypeptide 1	1449	1	1	0	0	1	hsa-miR-671-5p	0.0243	0.1605	0.6978	-0.29	-0.29	N/A
UBR4	ENST00000375254.3	ubiquitin protein ligase E3 component n-recognin 4	368	1	0	1	0	0	hsa-miR-671-5p	0.0458	0.3046	1.4485	-0.29	-0.29	N/A
GSTM5	ENST00000369813.1	glutathione S-transferase mu 5	5	1	0	1	0	0	hsa-miR-671-5p	0.0263	0.1695	0.663	-0.29	-0.29	N/A
MARCH5	ENST00000358935.2	membrane-associated ring finger (C3HC4) 5	881	1	1	0	0	0	hsa-miR-671-5p	0.0148	0.0959	0.3775	-0.29	-0.48	N/A
ZNF426	ENST00000253115.2	zinc finger protein 426	70	1	1	0	0	0	hsa-miR-671-5p	0.0222	0.1431	0.5465	-0.29	-0.32	N/A
CFL2	ENST00000341223.3	cofilin 2 (muscle)	902	4	2	1	1	0	hsa-miR-671-5p	0.0156	0.1053	0.5082	-0.29	-1.14	N/A
FUT6	ENST00000524754.1	fucosyltransferase 6 (alpha (1,3) fucosyltransferase)	45	1	1	0	0	0	hsa-miR-671-5p	0.0235	0.1527	0.6056	-0.29	-0.29	N/A
AAK1	ENST00000409085.4	AP2 associated kinase 1	27	6	2	3	1	3	hsa-miR-671-5p	0.0996	0.6555	2.8274	-0.29	-0.33	N/A
ROBO2	ENST00000461745.1	roundabout, axon guidance receptor, homolog 2 (Drosophila)	22	1	1	0	0	0	hsa-miR-671-5p	0.0217	0.1418	0.5765	-0.29	-0.29	N/A
SORBS2	ENST00000284776.7	sorbin and SH3 domain containing 2	1279	1	1	0	0	0	hsa-miR-671-5p	0.0334	0.2071	0.7397	-0.29	-0.31	N/A
AIF1L	ENST00000372300.1	allograft inflammatory factor 1-like	487	1	1	0	0	0	hsa-miR-671-5p	0.0152	0.1022	0.4529	-0.29	-0.32	N/A
HAP1	ENST00000393939.2	huntingtin-associated protein 1	5	3	0	2	1	3	hsa-miR-671-5p	0.0766	0.4984	2.1098	-0.29	-0.29	N/A
IL17C	ENST00000244241.4	interleukin 17C	5	1	0	1	0	0	hsa-miR-671-5p	0.0124	0.0859	0.4305	-0.29	-0.29	N/A
ZNF747	ENST00000395094.3	zinc finger protein 747	101	2	1	1	0	2	hsa-miR-671-5p	0.0299	0.1983	0.8676	-0.29	-0.39	N/A
MAML2	ENST00000524717.1	mastermind-like 2 (Drosophila)	104	1	1	0	0	0	hsa-miR-671-5p	0.0186	0.1234	0.5278	-0.29	-0.29	N/A
DLGAP2	ENST00000421627.2	discs, large (Drosophila) homolog-associated protein 2	5	3	0	2	1	3	hsa-miR-671-5p	0.0885	0.5996	2.7852	-0.29	-0.29	N/A
TAPT1	ENST00000405303.2	transmembrane anterior posterior transformation 1	105	1	1	0	0	0	hsa-miR-671-5p	0.0231	0.1535	0.6761	-0.29	-0.29	N/A
NT5C1A	ENST00000235628.1	5'-nucleotidase, cytosolic IA	4	3	2	1	0	2	hsa-miR-671-5p	0.0786	0.5262	2.39	-0.29	-0.29	N/A
KLHL21	ENST00000377663.3	kelch-like family member 21	45	2	1	1	0	0	hsa-miR-671-5p	0.0369	0.2434	1.0327	-0.29	-0.38	N/A
UBE2G2	ENST00000345496.2	ubiquitin-conjugating enzyme E2G 2	681	1	0	1	0	1	hsa-miR-671-5p	0.0371	0.2354	0.9465	-0.29	-0.34	N/A
MINOS1-NBL1	ENST00000602662.1	MINOS1-NBL1 readthrough	852	1	0	1	0	0	hsa-miR-671-5p	0.0198	0.1327	0.599	-0.29	-0.29	N/A
KLF6	ENST00000542957.1	Kruppel-like factor 6	4644	2	1	1	0	0	hsa-miR-671-5p	0.0214	0.1424	0.6278	-0.29	-0.5	N/A
RP11-1070N10.3	ENST00000554161.1	Uncharacterized protein	5	1	0	1	0	0	hsa-miR-671-5p	0.0145	0.0987	0.4622	-0.29	-0.29	N/A
C16orf89	ENST00000474471.3	chromosome 16 open reading frame 89	5	1	0	1	0	0	hsa-miR-671-5p	0.0244	0.1559	0.5802	-0.29	-0.29	N/A
LETM1	ENST00000302787.2	leucine zipper-EF-hand containing transmembrane protein 1	198	2	1	1	0	1	hsa-miR-671-5p	0.03	0.2048	1.0108	-0.29	-0.39	N/A
RFNG	ENST00000310496.4	RFNG O-fucosylpeptide 3-beta-N-acetylglucosaminyltransferase	242	1	1	0	0	0	hsa-miR-671-5p	0.0107	0.0745	0.3965	-0.29	-0.29	N/A
CHST9	ENST00000580774.1	carbohydrate (N-acetylgalactosamine 4-0) sulfotransferase 9	20	1	0	1	0	0	hsa-miR-671-5p	0.0144	0.0976	0.4442	-0.29	-0.29	N/A
APCDD1L	ENST00000371149.3	adenomatosis polyposis coli down-regulated 1-like	21	2	0	0	2	0	hsa-miR-671-5p	0.0387	0.2513	1.0053	-0.29	-0.29	N/A
C3orf38	ENST00000486971.1	chromosome 3 open reading frame 38	683	1	0	1	0	0	hsa-miR-671-5p	0.019	0.1287	0.6014	-0.29	-0.29	N/A
GRAMD1C	ENST00000358160.4	GRAM domain containing 1C	12	1	0	1	0	0	hsa-miR-671-5p	0.029	0.1826	0.6574	-0.28	-0.28	N/A
CCL5	ENST00000293272.3	chemokine (C-C motif) ligand 5	5	1	0	1	0	2	hsa-miR-671-5p	0.0218	0.1542	0.8574	-0.28	-0.28	N/A
SPINT4	ENST00000279058.3	serine peptidase inhibitor, Kunitz type 4	5	1	0	0	1	0	hsa-miR-671-5p	0.0143	0.0965	0.4412	-0.28	-0.28	N/A
MUC2	ENST00000441003.2	mucin 2, oligomeric mucus/gel-forming	5	1	0	1	0	0	hsa-miR-671-5p	0.0208	0.1379	0.5987	-0.28	-0.28	N/A
RSPO1	ENST00000373059.1	R-spondin 1	5	1	1	0	0	0	hsa-miR-671-5p	0.017	0.1152	0.5435	-0.28	-0.28	N/A
ZNF391	ENST00000244576.4	zinc finger protein 391	63	2	0	1	1	0	hsa-miR-671-5p	0.039	0.2523	1.0094	-0.28	-0.28	N/A
CNTD1	ENST00000588408.1	cyclin N-terminal domain containing 1	7	1	0	1	0	0	hsa-miR-671-5p	0.0293	0.1867	0.7118	-0.28	-0.28	N/A
PIWIL1	ENST00000245255.3	piwi-like RNA-mediated gene silencing 1	5	1	0	1	0	0	hsa-miR-671-5p	0.0178	0.1185	0.5111	-0.28	-0.28	N/A
VWA9	ENST00000313182.2	von Willebrand factor A domain containing 9	4511	1	0	1	0	0	hsa-miR-671-5p	0.0225	0.1452	0.5566	-0.28	-0.28	N/A
BMP8B	ENST00000372827.3	bone morphogenetic protein 8b	88	2	1	1	0	0	hsa-miR-671-5p	0.0205	0.1441	0.7913	-0.28	-0.28	N/A
RNF222	ENST00000344001.3	ring finger protein 222	5	3	0	3	0	0	hsa-miR-671-5p	0.0298	0.2066	1.0501	-0.28	-0.28	N/A
HOOK2	ENST00000397668.3	hook microtubule-tethering protein 2	9	1	0	1	0	0	hsa-miR-671-5p	0.0159	0.1069	0.4836	-0.28	-0.28	N/A
LIX1L	ENST00000369308.3	Lix1 homolog (mouse)-like	695	2	0	2	0	2	hsa-miR-671-5p	0.0324	0.2257	1.1977	-0.28	-0.35	N/A
GPAM	ENST00000348367.4	glycerol-3-phosphate acyltransferase, mitochondrial	153	2	1	0	1	2	hsa-miR-671-5p	0.0592	0.3954	1.7907	-0.28	-0.29	N/A
SHC3	ENST00000375835.4	SHC (Src homology 2 domain containing) transforming protein 3	18	2	1	1	0	2	hsa-miR-671-5p	0.0185	0.1261	0.6032	-0.28	-0.34	N/A
ABHD11	ENST00000458339.1	abhydrolase domain containing 11	5	1	0	1	0	0	hsa-miR-671-5p	0.018	0.1208	0.5374	-0.28	-0.28	N/A
TPRXL	ENST00000326972.8	tetra-peptide repeat homeobox-like	5	1	0	1	0	0	hsa-miR-671-5p	0.0194	0.1274	0.5188	-0.28	-0.28	N/A
RNF185	ENST00000326132.6	ring finger protein 185	97	1	0	1	0	0	hsa-miR-671-5p	0.0207	0.1399	0.6596	-0.28	-0.28	N/A
MAPRE3	ENST00000233121.2	microtubule-associated protein, RP/EB family, member 3	303	1	0	1	0	2	hsa-miR-671-5p	0.0207	0.1462	0.8236	-0.28	-0.28	N/A
HOXD1	ENST00000331462.4	homeobox D1	35	1	0	1	0	0	hsa-miR-671-5p	0.0197	0.1337	0.63	-0.28	-0.28	N/A
RPRD1B	ENST00000373433.4	regulation of nuclear pre-mRNA domain containing 1B	1140	2	1	1	0	0	hsa-miR-671-5p	0.0154	0.1087	0.612	-0.28	-0.28	N/A
SUDS3	ENST00000397564.2	suppressor of defective silencing 3 homolog (S. cerevisiae)	224	2	0	1	1	0	hsa-miR-671-5p	0.0217	0.15	0.7573	-0.28	-0.33	N/A
HEPACAM	ENST00000298251.4	hepatic and glial cell adhesion molecule	5	1	0	1	0	3	hsa-miR-671-5p	0.0425	0.2792	1.2335	-0.28	-0.28	N/A
PPAT	ENST00000264220.2	phosphoribosyl pyrophosphate amidotransferase	61	1	0	1	0	0	hsa-miR-671-5p	0.0236	0.1515	0.573	-0.28	-0.28	N/A
CRAMP1L	ENST00000397412.3	Crm, cramped-like (Drosophila)	731	5	0	3	2	2	hsa-miR-671-5p	0.0725	0.4943	2.3727	-0.28	-0.28	N/A
WNT8B	ENST00000343737.5	wingless-type MMTV integration site family, member 8B	25	3	0	2	1	1	hsa-miR-671-5p	0.0259	0.1769	0.8484	-0.28	-0.31	N/A
TMEM214	ENST00000238788.9	transmembrane protein 214	1344	1	1	0	0	0	hsa-miR-671-5p	0.0206	0.1462	0.8604	-0.28	-0.28	N/A
CNOT8	ENST00000285896.6	CCR4-NOT transcription complex, subunit 8	319	1	1	0	0	0	hsa-miR-671-5p	0.0145	0.098	0.4494	-0.28	-0.3	N/A
ATP5O	ENST00000290299.2	ATP synthase, H+ transporting, mitochondrial F1 complex, O subunit	119	1	0	0	1	0	hsa-miR-671-5p	0.0152	0.1056	0.5528	-0.28	-0.29	N/A
SMARCC2	ENST00000394023.3	SWI/SNF related, matrix associated, actin dependent regulator of chromatin, subfamily c, member 2	298	2	0	2	0	2	hsa-miR-671-5p	0.0441	0.2906	1.242	-0.28	-0.51	N/A
NBL1	ENST00000375136.3	neuroblastoma 1, DAN family BMP antagonist	852	1	0	1	0	0	hsa-miR-671-5p	0.0198	0.1327	0.599	-0.28	-0.28	N/A
MCEE	ENST00000244217.5	methylmalonyl CoA epimerase	34	1	0	0	1	0	hsa-miR-671-5p	0.017	0.1136	0.4895	-0.28	-0.28	N/A
ASCL5	ENST00000449188.2	achaete-scute complex homolog 5 (Drosophila)	12	1	0	1	0	0	hsa-miR-671-5p	0.0261	0.1666	0.6226	-0.28	-0.28	N/A
RP11-497E19.2	ENST00000553678.1	Uncharacterized protein	5	1	0	0	1	0	hsa-miR-671-5p	0.0151	0.103	0.4878	-0.28	-0.28	N/A
CCDC146	ENST00000285871.4	coiled-coil domain containing 146	24	1	0	1	0	0	hsa-miR-671-5p	0.0186	0.1249	0.5689	-0.28	-0.28	N/A
TUSC5	ENST00000333813.3	tumor suppressor candidate 5	5	1	1	0	0	0	hsa-miR-671-5p	0.0202	0.134	0.5726	-0.28	-0.28	N/A
MEF2B	ENST00000409224.1	myocyte enhancer factor 2B	35	1	0	1	0	0	hsa-miR-671-5p	0.0255	0.163	0.6055	-0.28	-0.28	N/A
GNPNAT1	ENST00000216410.3	glucosamine-phosphate N-acetyltransferase 1	429	1	0	1	0	0	hsa-miR-671-5p	0.0159	0.1062	0.4712	-0.28	-0.34	N/A
MAX	ENST00000284165.6	MYC associated factor X	51	3	1	1	1	0	hsa-miR-671-5p	0.0167	0.1181	0.668	-0.28	-0.45	N/A
RBBP5	ENST00000264515.6	retinoblastoma binding protein 5	166	1	1	0	0	0	hsa-miR-671-5p	0.0185	0.1243	0.569	-0.28	-0.31	N/A
TOMM40	ENST00000592434.1	translocase of outer mitochondrial membrane 40 homolog (yeast)	14	1	1	0	0	1	hsa-miR-671-5p	0.0298	0.1919	0.7638	-0.28	-0.28	N/A
TRUB1	ENST00000298746.3	TruB pseudouridine (psi) synthase family member 1	1035	1	0	1	0	0	hsa-miR-671-5p	0.0294	0.1841	0.649	-0.28	-0.28	N/A
NOL12	ENST00000359114.4	nucleolar protein 12	536	1	1	0	0	0	hsa-miR-671-5p	0.024	0.1532	0.6048	-0.28	-0.4	N/A
KTI12	ENST00000371614.1	KTI12 homolog, chromatin associated (S. cerevisiae)	40	1	0	1	0	0	hsa-miR-671-5p	0.0155	0.1081	0.5834	-0.28	-0.28	N/A
SF3A3	ENST00000373019.4	splicing factor 3a, subunit 3, 60kDa	59	1	0	1	0	1	hsa-miR-671-5p	0.0178	0.1217	0.5941	-0.28	-0.28	N/A
TIPARP	ENST00000295924.7	TCDD-inducible poly(ADP-ribose) polymerase	166	1	1	0	0	0	hsa-miR-671-5p	0.019	0.1328	0.7231	-0.28	-0.28	N/A
AC002451.1	ENST00000601424.1	Protein LOC100996577	5	1	0	1	0	0	hsa-miR-671-5p	0.0307	0.194	0.7275	-0.28	-0.28	N/A
SLC46A3	ENST00000266943.6	solute carrier family 46, member 3	5	1	1	0	0	0	hsa-miR-671-5p	0.0155	0.1048	0.487	-0.28	-0.28	N/A
FRMD6	ENST00000395718.2	FERM domain containing 6	508	1	1	0	0	1	hsa-miR-671-5p	0.0307	0.2098	1.0243	-0.28	-0.29	N/A
TMEM44	ENST00000381975.3	transmembrane protein 44	45	1	1	0	0	1	hsa-miR-671-5p	0.022	0.1439	0.5832	-0.28	-0.29	N/A
IDH3B	ENST00000380843.4	isocitrate dehydrogenase 3 (NAD+) beta	4469	1	0	1	0	0	hsa-miR-671-5p	0.0131	0.0937	0.5579	-0.27	-0.27	N/A
WSCD1	ENST00000574946.1	WSC domain containing 1	403	3	1	1	1	2	hsa-miR-671-5p	0.0583	0.3989	1.9775	-0.27	-0.32	N/A
SPOCK1	ENST00000394945.1	sparc/osteonectin, cwcv and kazal-like domains proteoglycan (testican) 1	935	1	0	1	0	0	hsa-miR-671-5p	0.0292	0.1864	0.7263	-0.27	-0.28	N/A
TMEM150A	ENST00000306353.3	transmembrane protein 150A	814	1	0	1	0	1	hsa-miR-671-5p	0.0163	0.1121	0.5632	-0.27	-0.28	N/A
ATPAF2	ENST00000474627.3	ATP synthase mitochondrial F1 complex assembly factor 2	307	1	0	1	0	0	hsa-miR-671-5p	0.0093	0.0646	0.3377	-0.27	-0.27	N/A
HTR4	ENST00000377888.3	5-hydroxytryptamine (serotonin) receptor 4, G protein-coupled	5	1	1	0	0	1	hsa-miR-671-5p	0.0205	0.1423	0.7308	-0.27	-0.27	N/A
SRRM4	ENST00000267260.4	serine/arginine repetitive matrix 4	22	3	0	1	2	0	hsa-miR-671-5p	0.0457	0.312	1.5184	-0.27	-0.27	N/A
BZW2	ENST00000258761.3	basic leucine zipper and W2 domains 2	3418	1	0	1	0	0	hsa-miR-671-5p	0.0148	0.1018	0.4985	-0.27	-0.27	N/A
CDCA7L	ENST00000356195.5	cell division cycle associated 7-like	292	1	0	1	0	0	hsa-miR-671-5p	0.0221	0.1458	0.6147	-0.27	-0.27	N/A
IL33	ENST00000381434.3	interleukin 33	8	1	1	0	0	1	hsa-miR-671-5p	0.0389	0.2458	0.9278	-0.27	-0.27	N/A
PTPRT	ENST00000373187.1	protein tyrosine phosphatase, receptor type, T	5	5	0	4	1	0	hsa-miR-671-5p	0.0686	0.4696	2.3069	-0.27	-0.27	N/A
DDC	ENST00000357936.5	dopa decarboxylase (aromatic L-amino acid decarboxylase)	547	1	0	1	0	0	hsa-miR-671-5p	0.0153	0.1032	0.4646	-0.27	-0.27	N/A
CYP2U1	ENST00000332884.6	cytochrome P450, family 2, subfamily U, polypeptide 1	202	1	1	0	0	0	hsa-miR-671-5p	0.015	0.1031	0.5161	-0.27	-0.27	N/A
SNAPIN	ENST00000368685.5	SNAP-associated protein	1843	1	0	1	0	1	hsa-miR-671-5p	0.0123	0.0867	0.487	-0.27	-0.3	N/A
RAB31	ENST00000578921.1	RAB31, member RAS oncogene family	726	3	0	1	2	0	hsa-miR-671-5p	0.0325	0.2236	1.1063	-0.27	-0.28	N/A
PLD1	ENST00000342215.6	phospholipase D1, phosphatidylcholine-specific	128	2	1	0	1	0	hsa-miR-671-5p	0.0334	0.223	0.9761	-0.27	-0.28	N/A
THEM6	ENST00000336138.3	thioesterase superfamily member 6	1500	2	0	2	0	0	hsa-miR-671-5p	0.0271	0.1844	0.8799	-0.27	-0.27	N/A
FAM171B	ENST00000304698.5	family with sequence similarity 171, member B	5	1	0	1	0	0	hsa-miR-671-5p	0.0458	0.265	0.775	-0.27	-0.27	N/A
POM121L2	ENST00000444565.1	POM121 transmembrane nucleoporin-like 2	0	1	0	1	0	0	hsa-miR-671-5p	0.0153	0.1051	0.5186	-0.27	-0.27	N/A
CD34	ENST00000356522.4	CD34 molecule	5	1	0	1	0	0	hsa-miR-671-5p	0.0349	0.211	0.664	-0.27	-0.27	N/A
TBC1D8	ENST00000376840.4	TBC1 domain family, member 8 (with GRAM domain)	47	1	1	0	0	0	hsa-miR-671-5p	0.0149	0.0977	0.4161	-0.27	-0.52	N/A
DLEU1	ENST00000378180.4	deleted in lymphocytic leukemia 1 (non-protein coding)	22	1	0	0	1	0	hsa-miR-671-5p	0.0195	0.1282	0.5208	-0.27	-0.27	N/A
LCE2D	ENST00000368784.1	late cornified envelope 2D	5	1	0	1	0	0	hsa-miR-671-5p	0.0048	0.0342	0.2104	-0.27	-0.27	N/A
OR2AG1	ENST00000307401.4	olfactory receptor, family 2, subfamily AG, member 1	5	1	0	0	1	0	hsa-miR-671-5p	0.0071	0.0503	0.2885	-0.27	-0.27	N/A
SELP	ENST00000263686.6	selectin P (granule membrane protein 140kDa, antigen CD62)	5	1	1	0	0	0	hsa-miR-671-5p	0.0159	0.1107	0.5861	-0.27	-0.27	N/A
SLC25A23	ENST00000301454.4	solute carrier family 25 (mitochondrial carrier; phosphate carrier), member 23	5	2	1	0	1	1	hsa-miR-671-5p	0.0368	0.2548	1.3093	-0.27	-0.27	N/A
BTBD19	ENST00000453418.1	BTB (POZ) domain containing 19	61	2	0	2	0	2	hsa-miR-671-5p	0.0401	0.2638	1.1284	-0.27	-0.32	N/A
OPALIN	ENST00000371172.3	oligodendrocytic myelin paranodal and inner loop protein	5	1	1	0	0	0	hsa-miR-671-5p	0.0204	0.1375	0.638	-0.27	-0.27	N/A
C3orf18	ENST00000426034.1	chromosome 3 open reading frame 18	29	1	0	1	0	0	hsa-miR-671-5p	0.0177	0.1181	0.5088	-0.27	-0.27	N/A
PSMF1	ENST00000335877.6	proteasome (prosome, macropain) inhibitor subunit 1 (PI31)	2709	2	0	1	1	0	hsa-miR-671-5p	0.0207	0.1429	0.7284	-0.27	-0.33	N/A
BSPRY	ENST00000374183.4	B-box and SPRY domain containing	14	1	0	1	0	0	hsa-miR-671-5p	0.0179	0.1189	0.5046	-0.27	-0.27	N/A
KIAA1755	ENST00000279024.4	KIAA1755	5	1	0	1	0	1	hsa-miR-671-5p	0.0428	0.2911	1.4857	-0.27	-0.27	N/A
SPATA2	ENST00000289431.5	spermatogenesis associated 2	358	3	0	2	1	1	hsa-miR-671-5p	0.0311	0.2144	1.1057	-0.27	-0.28	N/A
FKBP11	ENST00000552878.1	FK506 binding protein 11, 19 kDa	37	1	0	1	0	0	hsa-miR-671-5p	0.0101	0.0705	0.3605	-0.27	-0.27	N/A
IQCG	ENST00000265239.6	IQ motif containing G	22	1	0	1	0	0	hsa-miR-671-5p	0.0174	0.1161	0.5015	-0.27	-0.27	N/A
SHPK	ENST00000572705.1	transient receptor potential cation channel subfamily V member 1	10	2	0	1	1	0	hsa-miR-671-5p	0.0264	0.1858	1.0318	-0.27	-0.27	N/A
SGTA	ENST00000221566.2	small glutamine-rich tetratricopeptide repeat (TPR)-containing, alpha	250	1	1	0	0	0	hsa-miR-671-5p	0.0098	0.0691	0.3762	-0.27	-0.27	N/A
TRPV1	ENST00000399759.3	transient receptor potential cation channel, subfamily V, member 1	10	2	0	1	1	0	hsa-miR-671-5p	0.0264	0.1858	1.0318	-0.27	-0.27	N/A
AC009365.3	ENST00000332558.4		5	1	0	1	0	0	hsa-miR-671-5p	0.0101	0.0707	0.3729	-0.27	-0.27	N/A
MAOB	ENST00000538942.1	monoamine oxidase B	32	1	0	1	0	0	hsa-miR-671-5p	0.0211	0.1376	0.541	-0.27	-0.27	N/A
GLIPR2	ENST00000396613.3	GLI pathogenesis-related 2	218	2	0	0	2	0	hsa-miR-671-5p	0.0127	0.0897	0.5037	-0.27	-0.4	N/A
MYRIP	ENST00000302541.6	myosin VIIA and Rab interacting protein	9	1	1	0	0	1	hsa-miR-671-5p	0.0277	0.1885	0.9033	-0.27	-0.27	N/A
OXLD1	ENST00000571503.1	oxidoreductase-like domain containing 1	1608	1	0	1	0	0	hsa-miR-671-5p	0.0159	0.1072	0.4766	-0.27	-0.27	N/A
SYCN	ENST00000318438.6	syncollin	5	1	0	0	1	0	hsa-miR-671-5p	0.0075	0.0526	0.291	-0.27	-0.27	N/A
GPR162	ENST00000428545.2	G protein-coupled receptor 162	8	1	0	0	1	0	hsa-miR-671-5p	0.0127	0.0871	0.4164	-0.27	-0.27	N/A
PPARD	ENST00000448077.2	peroxisome proliferator-activated receptor delta	239	1	0	1	0	4	hsa-miR-671-5p	0.032	0.2256	1.2806	-0.27	-0.27	N/A
SERTAD1	ENST00000357949.4	SERTA domain containing 1	603	1	0	1	0	0	hsa-miR-671-5p	0.0085	0.0597	0.3192	-0.27	-0.27	N/A
INHBC	ENST00000309668.2	inhibin, beta C	5	2	0	2	0	0	hsa-miR-671-5p	0.0179	0.1195	0.5158	-0.27	-0.39	N/A
CD276	ENST00000318443.5	CD276 molecule	186	2	0	1	1	0	hsa-miR-671-5p	0.0385	0.2464	0.9747	-0.27	-0.28	N/A
NUCB1	ENST00000405315.4	nucleobindin 1	851	1	1	0	0	1	hsa-miR-671-5p	0.021	0.1401	0.6237	-0.27	-0.27	N/A
LCE2B	ENST00000368780.3	late cornified envelope 2B	5	1	0	1	0	0	hsa-miR-671-5p	0.0059	0.0422	0.2487	-0.27	-0.27	N/A
KIAA0040	ENST00000423313.1	KIAA0040	15	1	0	1	0	0	hsa-miR-671-5p	0.0315	0.1991	0.7509	-0.27	-0.27	N/A
HMHA1	ENST00000313093.2	histocompatibility (minor) HA-1	35	1	1	0	0	0	hsa-miR-671-5p	0.034	0.2225	0.9734	-0.26	-0.26	N/A
PCNT	ENST00000359568.5	pericentrin	92	1	0	1	0	0	hsa-miR-671-5p	0.0279	0.1875	0.8877	-0.26	-0.26	N/A
TNFRSF14	ENST00000355716.4	tumor necrosis factor receptor superfamily, member 14	170	1	0	1	0	0	hsa-miR-671-5p	0.0197	0.1293	0.5232	-0.26	-0.26	N/A
TNFAIP1	ENST00000226225.2	tumor necrosis factor, alpha-induced protein 1 (endothelial)	1565	1	1	0	0	0	hsa-miR-671-5p	0.0289	0.1831	0.6901	-0.26	-0.28	N/A
CDS1	ENST00000295887.5	CDP-diacylglycerol synthase (phosphatidate cytidylyltransferase) 1	720	1	1	0	0	0	hsa-miR-671-5p	0.0174	0.1209	0.6384	-0.26	-0.26	N/A
RP11-302B13.5	ENST00000398092.4	ADP-ribosylation factor 3	16	1	0	1	0	1	hsa-miR-671-5p	0.0214	0.1416	0.5991	-0.26	-0.28	N/A
PAPLN	ENST00000381166.3	papilin, proteoglycan-like sulfated glycoprotein	78	3	0	1	2	1	hsa-miR-671-5p	0.04	0.2792	1.4831	-0.26	-0.31	N/A
HPCAL4	ENST00000372844.3	hippocalcin like 4	5	1	0	1	0	1	hsa-miR-671-5p	0.0367	0.2446	1.1476	-0.26	-0.26	N/A
DNAJB5	ENST00000545841.1	DnaJ (Hsp40) homolog, subfamily B, member 5	379	1	0	1	0	0	hsa-miR-671-5p	0.0257	0.1685	0.7137	-0.26	-0.26	N/A
KCNJ6	ENST00000609713.1	potassium inwardly-rectifying channel, subfamily J, member 6	5	2	0	0	2	3	hsa-miR-671-5p	0.0551	0.3869	2.1586	-0.26	-0.26	N/A
GNPDA1	ENST00000311337.6	glucosamine-6-phosphate deaminase 1	1130	1	0	1	0	0	hsa-miR-671-5p	0.0174	0.1174	0.5455	-0.26	-0.27	N/A
RP11-93B14.6	ENST00000370520.3	HCG2018282; Uncharacterized protein	5	2*	0	1	0	1	hsa-miR-671-5p	0.0221	0.1517	0.7497	-0.26	-0.26	N/A
KRT72	ENST00000293745.2	keratin 72	5	1	0	1	0	0	hsa-miR-671-5p	0.0164	0.1099	0.485	-0.26	-0.26	N/A
LRRC4B	ENST00000599957.1	leucine rich repeat containing 4B	5	1	1	0	0	0	hsa-miR-671-5p	0.0155	0.1053	0.4906	-0.26	-0.26	N/A
CALML3	ENST00000315238.1	calmodulin-like 3	5	1	0	1	0	1	hsa-miR-671-5p	0.0148	0.1027	0.5293	-0.26	-0.26	N/A
CTD-3214H19.16	ENST00000597959.1		7173	1	0	1	0	0	hsa-miR-671-5p	0.0091	0.0634	0.3332	-0.26	-0.26	N/A
MOCS1	ENST00000373186.4	molybdenum cofactor synthesis 1	179	1	0	1	0	0	hsa-miR-671-5p	0.0263	0.185	1.0421	-0.26	-0.26	N/A
ZNF337	ENST00000376436.1	zinc finger protein 337	7	1	0	1	0	0	hsa-miR-671-5p	0.0267	0.1759	0.7698	-0.26	-0.26	N/A
IST1	ENST00000329908.8	increased sodium tolerance 1 homolog (yeast)	305	1	1	0	0	0	hsa-miR-671-5p	0.0155	0.1071	0.5435	-0.26	-0.26	N/A
F8A1	ENST00000369446.2	coagulation factor VIII-associated 1	5	1	0	0	1	1	hsa-miR-671-5p	0.0294	0.2007	0.9743	-0.26	-0.26	N/A
CD177	ENST00000378009.4	CD177 molecule	5	1	1	0	0	0	hsa-miR-671-5p	0.0159	0.1075	0.4851	-0.26	-0.26	N/A
NGDN	ENST00000397154.3	neuroguidin, EIF4E binding protein	679	1	0	1	0	0	hsa-miR-671-5p	0.0105	0.0737	0.3952	-0.26	-0.26	N/A
CBS	ENST00000398158.1	cystathionine-beta-synthase	39	1	0	1	0	1	hsa-miR-671-5p	0.0387	0.243	0.8966	-0.26	-0.26	N/A
FAM219A	ENST00000379089.1	family with sequence similarity 219, member A	13	1	1	0	0	4	hsa-miR-671-5p	0.0298	0.2095	1.1547	-0.26	-0.26	N/A
RCL1	ENST00000381750.4	RNA terminal phosphate cyclase-like 1	203	2	0	1	1	2	hsa-miR-671-5p	0.0251	0.1691	0.759	-0.26	-0.33	N/A
KDM5A	ENST00000399788.2	lysine (K)-specific demethylase 5A	118	3	0	2	1	3	hsa-miR-671-5p	0.0526	0.364	1.8802	-0.26	-0.32	N/A
NCKIPSD	ENST00000416649.2	NCK interacting protein with SH3 domain	4158	2	0	2	0	2	hsa-miR-671-5p	0.0283	0.1775	0.6186	-0.26	-0.32	N/A
MTRR	ENST00000264668.2	5-methyltetrahydrofolate-homocysteine methyltransferase reductase	374	1	0	1	0	0	hsa-miR-671-5p	0.0297	0.1863	0.6608	-0.26	-0.26	N/A
KCTD5	ENST00000301738.4	potassium channel tetramerization domain containing 5	2296	1	0	1	0	2	hsa-miR-671-5p	0.0233	0.1655	0.9557	-0.26	-0.26	N/A
C17orf53	ENST00000245382.6	chromosome 17 open reading frame 53	12	1	0	1	0	0	hsa-miR-671-5p	0.0245	0.1675	0.8393	-0.26	-0.26	N/A
TK2	ENST00000299697.7	thymidine kinase 2, mitochondrial	439	2	1	1	0	1	hsa-miR-671-5p	0.0307	0.1932	0.7031	-0.26	-0.44	N/A
TNFRSF10A	ENST00000221132.3	tumor necrosis factor receptor superfamily, member 10a	61	3	0	1	2	1	hsa-miR-671-5p	0.025	0.1734	0.8997	-0.26	-0.34	N/A
GLRX3	ENST00000368644.1	glutaredoxin 3	213	2	2	0	0	1	hsa-miR-671-5p	0.0208	0.1397	0.6564	-0.26	-0.55	N/A
PDLIM5	ENST00000437932.1	PDZ and LIM domain 5	1002	1	1	0	0	1	hsa-miR-671-5p	0.0295	0.1958	0.9084	-0.26	-0.36	N/A
DDX11	ENST00000251758.5	DEAD/H (Asp-Glu-Ala-Asp/His) box helicase 11	175	2	0	2	0	0	hsa-miR-671-5p	0.0389	0.2473	0.9634	-0.26	-0.26	N/A
AC079612.1	ENST00000358775.1	Uncharacterized protein; cDNA FLJ45964 fis, clone PLACE7014396	5	2	0	0	2	0	hsa-miR-671-5p	0.0212	0.1484	0.7918	-0.26	-0.26	N/A
GJA4	ENST00000342280.4	gap junction protein, alpha 4, 37kDa	5	1	0	1	0	0	hsa-miR-671-5p	0.0259	0.1742	0.8079	-0.26	-0.26	N/A
ERGIC2	ENST00000360150.4	ERGIC and golgi 2	451	2	1	0	1	0	hsa-miR-671-5p	0.021	0.1365	0.5536	-0.26	-0.42	N/A
HYAL1	ENST00000395144.2	hyaluronoglucosaminidase 1	59	1	0	1	0	0	hsa-miR-671-5p	0.0194	0.1332	0.6675	-0.26	-0.26	N/A
SIDT1	ENST00000264852.4	SID1 transmembrane family, member 1	5	1	1	0	0	0	hsa-miR-671-5p	0.0184	0.129	0.7105	-0.26	-0.26	N/A
VGLL3	ENST00000398399.2	vestigial like 3 (Drosophila)	187	4	0	1	3	1	hsa-miR-671-5p	0.0588	0.3848	1.6038	-0.26	-0.28	N/A
ZBTB5	ENST00000307750.4	zinc finger and BTB domain containing 5	281	1	1	0	0	1	hsa-miR-671-5p	0.0265	0.1813	0.8812	-0.26	-0.26	N/A
RCC2	ENST00000375436.4	regulator of chromosome condensation 2	180	2	0	1	1	0	hsa-miR-671-5p	0.0293	0.1992	0.9448	-0.26	-0.26	N/A
OR2AT4	ENST00000305159.3	olfactory receptor, family 2, subfamily AT, member 4	5	1	0	0	1	0	hsa-miR-671-5p	0.0166	0.1121	0.5194	-0.26	-0.26	N/A
SFRP5	ENST00000266066.3	secreted frizzled-related protein 5	28	1	0	1	0	0	hsa-miR-671-5p	0.0182	0.1254	0.6409	-0.26	-0.26	N/A
C10orf54	ENST00000394957.3	chromosome 10 open reading frame 54	78	1	1	0	0	1	hsa-miR-671-5p	0.013	0.0894	0.4506	-0.26	-0.28	N/A
NPBWR1	ENST00000331251.3	neuropeptides B/W receptor 1	25	1	0	1	0	1	hsa-miR-671-5p	0.0314	0.2082	0.9061	-0.26	-0.35	N/A
AP000695.1	ENST00000595927.1		5	2	0	1	1	0	hsa-miR-671-5p	0.0168	0.1182	0.6378	-0.26	-0.26	N/A
XRCC6BP1	ENST00000300145.3	XRCC6 binding protein 1	950	1	0	0	1	0	hsa-miR-671-5p	0.0101	0.0705	0.3601	-0.26	-0.26	N/A
FRMD1	ENST00000283309.6	FERM domain containing 1	5	2	1	1	0	0	hsa-miR-671-5p	0.0229	0.159	0.8362	-0.26	-0.26	N/A
C14orf159	ENST00000256324.10	chromosome 14 open reading frame 159	5	1	0	1	0	0	hsa-miR-671-5p	0.0123	0.0852	0.4448	-0.26	-0.26	N/A
HOXB1	ENST00000239174.6	homeobox B1	5	1	1	0	0	0	hsa-miR-671-5p	0.0078	0.0557	0.33	-0.26	-0.26	N/A
SYP	ENST00000263233.4	synaptophysin	15	2	1	0	1	0	hsa-miR-671-5p	0.0163	0.1157	0.6673	-0.26	-0.26	N/A
SSX3	ENST00000298396.2	synovial sarcoma, X breakpoint 3	5	1	0	1	0	0	hsa-miR-671-5p	0.0082	0.0577	0.3145	-0.26	-0.26	N/A
MAL2	ENST00000276681.6	mal, T-cell differentiation protein 2 (gene/pseudogene)	2056	1	0	1	0	0	hsa-miR-671-5p	0.0126	0.0855	0.392	-0.26	-0.29	N/A
AES	ENST00000221561.8	amino-terminal enhancer of split	380	1	0	1	0	0	hsa-miR-671-5p	0.0144	0.1005	0.537	-0.26	-0.26	N/A
LINC00632	ENST00000370535.3	long intergenic non-protein coding RNA 632	5	1	0	1	0	0	hsa-miR-671-5p	0.0103	0.0716	0.3679	-0.26	-0.26	N/A
C1orf226	ENST00000458626.2	chromosome 1 open reading frame 226	369	2	0	1	1	2	hsa-miR-671-5p	0.0293	0.2051	1.1225	-0.25	-0.26	N/A
FAM219B	ENST00000357635.5	family with sequence similarity 219, member B	270	1	1	0	0	0	hsa-miR-671-5p	0.0173	0.1141	0.4718	-0.25	-0.28	N/A
FOXL1	ENST00000320241.3	forkhead box L1	367	1	1	0	0	1	hsa-miR-671-5p	0.0254	0.175	0.896	-0.25	-0.26	N/A
KCND1	ENST00000376477.1	potassium voltage-gated channel, Shal-related subfamily, member 1	149	2	1	1	0	1	hsa-miR-671-5p	0.0131	0.091	0.472	-0.25	-0.47	N/A
F8A2	ENST00000369505.3	coagulation factor VIII-associated 2	5	1	0	0	1	1	hsa-miR-671-5p	0.0293	0.2003	0.9731	-0.25	-0.25	N/A
F8A3	ENST00000369445.2	coagulation factor VIII-associated 3	5	1	0	0	1	1	hsa-miR-671-5p	0.0293	0.2003	0.9731	-0.25	-0.25	N/A
PCDH20	ENST00000409204.4	protocadherin 20	50	1	0	1	0	0	hsa-miR-671-5p	0.0208	0.1357	0.5371	-0.25	-0.25	N/A
ARID5B	ENST00000279873.7	AT rich interactive domain 5B (MRF1-like)	397	1	1	0	0	0	hsa-miR-671-5p	0.0229	0.1606	0.8999	-0.25	-0.25	N/A
C2CD4C	ENST00000332235.6	C2 calcium-dependent domain containing 4C	70	1	1	0	0	2	hsa-miR-671-5p	0.0195	0.1341	0.6795	-0.25	-0.25	N/A
TTC4	ENST00000371281.3	tetratricopeptide repeat domain 4	575	2	0	1	1	0	hsa-miR-671-5p	0.0143	0.0967	0.4438	-0.25	-0.27	N/A
PLCD4	ENST00000450993.2	phospholipase C, delta 4	11	1	0	1	0	1	hsa-miR-671-5p	0.0258	0.1786	0.9419	-0.25	-0.25	N/A
ISOC1	ENST00000173527.5	isochorismatase domain containing 1	390	1	0	1	0	0	hsa-miR-671-5p	0.0279	0.1751	0.6162	-0.25	-0.25	N/A
ARX	ENST00000379044.4	aristaless related homeobox	5	1	0	1	0	0	hsa-miR-671-5p	0.0234	0.1508	0.5712	-0.25	-0.25	N/A
GOLPH3L	ENST00000271732.3	golgi phosphoprotein 3-like	274	2*	0	1	0	0	hsa-miR-671-5p	0.0149	0.0999	0.4589	-0.25	-0.39	N/A
TVP23A	ENST00000299866.8	trans-golgi network vesicle protein 23 homolog A (S. cerevisiae)	5	2	0	1	1	1	hsa-miR-671-5p	0.0385	0.26	1.2328	-0.25	-0.25	N/A
C20orf27	ENST00000217195.8	chromosome 20 open reading frame 27	2687	1	0	1	0	0	hsa-miR-671-5p	0.0189	0.1293	0.6382	-0.25	-0.25	N/A
FAXDC2	ENST00000326080.5	fatty acid hydroxylase domain containing 2	43	2	0	2	0	0	hsa-miR-671-5p	0.0252	0.1734	0.8608	-0.25	-0.25	N/A
RP11-321F6.1	ENST00000558797.1	HCG2003567; Uncharacterized protein	5	1	0	1	0	0	hsa-miR-671-5p	0.0099	0.0689	0.3537	-0.25	-0.25	N/A
FOXP2	ENST00000408937.3	forkhead box P2	169	2	1	0	1	1	hsa-miR-671-5p	0.0403	0.2441	0.8225	-0.25	-0.26	N/A
SMG5	ENST00000361813.5	SMG5 nonsense mediated mRNA decay factor	1093	2	0	1	1	1	hsa-miR-671-5p	0.0356	0.2459	1.2467	-0.25	-0.25	N/A
CBX7	ENST00000216133.5	chromobox homolog 7	5	4	0	2	2	2	hsa-miR-671-5p	0.0592	0.4134	2.2086	-0.25	-0.25	N/A
PROP1	ENST00000308304.2	PROP paired-like homeobox 1	5	1	0	1	0	0	hsa-miR-671-5p	0.0077	0.0553	0.3341	-0.25	-0.25	N/A
CACNG7	ENST00000391767.1	calcium channel, voltage-dependent, gamma subunit 7	5	1	0	1	0	1	hsa-miR-671-5p	0.0332	0.2235	1.0517	-0.25	-0.25	N/A
MAPK8IP2	ENST00000399908.2	mitogen-activated protein kinase 8 interacting protein 2	88	1	1	0	0	0	hsa-miR-671-5p	0.0157	0.106	0.4847	-0.25	-0.25	N/A
ADCK2	ENST00000072869.4	aarF domain containing kinase 2	294	1	0	1	0	0	hsa-miR-671-5p	0.0213	0.1419	0.6257	-0.25	-0.25	N/A
PTBP1	ENST00000350092.4	polypyrimidine tract binding protein 1	7007	1	0	1	0	0	hsa-miR-671-5p	0.0157	0.1067	0.5032	-0.25	-0.25	N/A
TRIM26	ENST00000437089.1	tripartite motif containing 26	102	1	0	1	0	0	hsa-miR-671-5p	0.0252	0.1684	0.7589	-0.25	-0.25	N/A
IGSF23	ENST00000402988.1	immunoglobulin superfamily, member 23	5	1	0	0	1	0	hsa-miR-671-5p	0.0247	0.1576	0.5802	-0.25	-0.25	N/A
RAB18	ENST00000356940.6	RAB18, member RAS oncogene family	1410	2	1	0	1	1	hsa-miR-671-5p	0.0139	0.0944	0.441	-0.25	-0.49	N/A
TBC1D10C	ENST00000526387.1	TBC1 domain family, member 10C	5	1	0	1	0	0	hsa-miR-671-5p	0.0145	0.0983	0.4462	-0.25	-0.25	N/A
CCL22	ENST00000219235.4	chemokine (C-C motif) ligand 22	5	1	0	1	0	0	hsa-miR-671-5p	0.0227	0.1492	0.63	-0.25	-0.25	N/A
SLC36A1	ENST00000243389.3	solute carrier family 36 (proton/amino acid symporter), member 1	236	3	2	0	1	1	hsa-miR-671-5p	0.0321	0.2253	1.2345	-0.25	-0.25	N/A
GABPA	ENST00000354828.3	GA binding protein transcription factor, alpha subunit 60kDa	8	1	0	1	0	0	hsa-miR-671-5p	0.0234	0.1507	0.5673	-0.25	-0.25	N/A
CDH26	ENST00000244047.5	cadherin 26	0	1	0	1	0	0	hsa-miR-671-5p	0.0216	0.1443	0.6405	-0.25	-0.25	N/A
DYM	ENST00000442713.2	dymeclin	547	1	0	1	0	1	hsa-miR-671-5p	0.0215	0.1436	0.6519	-0.25	-0.31	N/A
LPCAT1	ENST00000283415.3	lysophosphatidylcholine acyltransferase 1	298	1	1	0	0	1	hsa-miR-671-5p	0.0138	0.0979	0.5681	-0.25	-0.25	N/A
RGMA	ENST00000557420.1	RGM domain family, member A	145	1	0	1	0	1	hsa-miR-671-5p	0.0253	0.1749	0.8955	-0.25	-0.25	N/A
SLC28A1	ENST00000394573.1	solute carrier family 28 (concentrative nucleoside transporter), member 1	5	1	0	1	0	1	hsa-miR-671-5p	0.0196	0.1368	0.7368	-0.25	-0.25	N/A
CROCC	ENST00000375541.5	ciliary rootlet coiled-coil, rootletin	136	2	0	2	0	0	hsa-miR-671-5p	0.0219	0.1528	0.7966	-0.25	-0.25	N/A
ZNF185	ENST00000535861.1	zinc finger protein 185 (LIM domain)	106	2	0	2	0	0	hsa-miR-671-5p	0.0184	0.1282	0.6811	-0.25	-0.25	N/A
LIN7C	ENST00000278193.2	lin-7 homolog C (C. elegans)	1701	1	1	0	0	1	hsa-miR-671-5p	0.0395	0.2577	1.0306	-0.25	-0.28	N/A
OASL	ENST00000339275.5	2'-5'-oligoadenylate synthetase-like	5	1	0	1	0	0	hsa-miR-671-5p	0.015	0.1038	0.5419	-0.25	-0.25	N/A
FGF10	ENST00000264664.4	fibroblast growth factor 10	5	3	0	1	2	0	hsa-miR-671-5p	0.0229	0.1484	0.575	-0.25	-0.34	N/A
IRX6	ENST00000290552.7	iroquois homeobox 6	5	1	0	1	0	0	hsa-miR-671-5p	0.0204	0.1337	0.5452	-0.25	-0.25	N/A
TUBA3D	ENST00000321253.6	tubulin, alpha 3d	5	1	0	0	1	0	hsa-miR-671-5p	0.0087	0.0625	0.3834	-0.25	-0.25	N/A
AP1M2	ENST00000590923.1	adaptor-related protein complex 1, mu 2 subunit	26	1	0	1	0	1	hsa-miR-671-5p	0.0158	0.1118	0.6337	-0.25	-0.25	N/A
DYNC1LI2	ENST00000258198.2	dynein, cytoplasmic 1, light intermediate chain 2	137	1	1	0	0	1	hsa-miR-671-5p	0.0283	0.1872	0.8002	-0.25	-0.34	N/A
MSMO1	ENST00000261507.6	methylsterol monooxygenase 1	1413	2	0	0	2	1	hsa-miR-671-5p	0.0241	0.1665	0.8485	-0.25	-0.31	N/A
ZADH2	ENST00000322342.3	zinc binding alcohol dehydrogenase domain containing 2	207	2	0	2	0	0	hsa-miR-671-5p	0.0205	0.1391	0.6569	-0.25	-0.4	N/A
BHMT	ENST00000274353.5	betaine--homocysteine S-methyltransferase	10	1	1	0	0	0	hsa-miR-671-5p	0.0056	0.0397	0.2339	-0.25	-0.25	N/A
C10orf129	ENST00000430183.1	chromosome 10 open reading frame 129	5	1	0	0	1	0	hsa-miR-671-5p	0.0126	0.089	0.5042	-0.25	-0.25	N/A
LGALS9C	ENST00000328114.6	lectin, galactoside-binding, soluble, 9C	5	1	0	1	0	0	hsa-miR-671-5p	0.0234	0.1603	0.799	-0.25	-0.25	N/A
LGALS9B	ENST00000423676.3	lectin, galactoside-binding, soluble, 9B	5	1	0	1	0	0	hsa-miR-671-5p	0.022	0.1511	0.7676	-0.25	-0.25	N/A
C7orf43	ENST00000394035.2	chromosome 7 open reading frame 43	5436	1	0	0	1	1	hsa-miR-671-5p	0.0163	0.1091	0.4798	-0.25	-0.3	N/A
NFXL1	ENST00000381538.3	nuclear transcription factor, X-box binding-like 1	71	1	0	1	0	0	hsa-miR-671-5p	0.0215	0.1479	0.7441	-0.25	-0.26	N/A
TESC	ENST00000335209.7	tescalcin	22	1	1	0	0	0	hsa-miR-671-5p	0.0163	0.1052	0.4205	-0.25	-0.46	N/A
ABHD2	ENST00000352732.5	abhydrolase domain containing 2	210	4	0	2	2	1	hsa-miR-671-5p	0.0572	0.3915	1.9177	-0.24	-0.26	N/A
ATP8B4	ENST00000284509.6	ATPase, class I, type 8B, member 4	5	1	1	0	0	0	hsa-miR-671-5p	0.0258	0.1654	0.6287	-0.24	-0.24	N/A
AMZ1	ENST00000312371.4	archaelysin family metallopeptidase 1	5	3	0	2	1	1	hsa-miR-671-5p	0.0497	0.3357	1.5967	-0.24	-0.24	N/A
PTCHD1	ENST00000379361.4	patched domain containing 1	59	3	1	0	2	1	hsa-miR-671-5p	0.0411	0.2746	1.2609	-0.24	-0.25	N/A
LDLRAD1	ENST00000371362.3	low density lipoprotein receptor class A domain containing 1	5	2	0	0	2	0	hsa-miR-671-5p	0.0148	0.1006	0.4805	-0.24	-0.32	N/A
LPP	ENST00000312675.4	LIM domain containing preferred translocation partner in lipoma	1894	3	1	0	2	3	hsa-miR-671-5p	0.0997	0.642	2.8235	-0.24	-0.24	N/A
TSPAN11	ENST00000261177.9	tetraspanin 11	27	2	1	0	1	2	hsa-miR-671-5p	0.0566	0.3778	1.7134	-0.24	-0.24	N/A
FSTL4	ENST00000265342.7	follistatin-like 4	60	2	0	2	0	2	hsa-miR-671-5p	0.0533	0.3421	1.3873	-0.24	-0.37	N/A
CDKL1	ENST00000395834.1	cyclin-dependent kinase-like 1 (CDC2-related kinase)	90	1	0	1	0	1	hsa-miR-671-5p	0.0468	0.285	1.0294	-0.24	-0.26	N/A
FES	ENST00000328850.3	feline sarcoma oncogene	42	1	0	1	0	0	hsa-miR-671-5p	0.0199	0.1369	0.6861	-0.24	-0.24	N/A
PRKD2	ENST00000601806.1	protein kinase D2	287	1	0	1	0	0	hsa-miR-671-5p	0.0117	0.0814	0.4313	-0.24	-0.24	N/A
PEG10	ENST00000482108.1	paternally expressed 10	8778	2	1	1	0	0	hsa-miR-671-5p	0.0356	0.237	1.0233	-0.24	-0.24	N/A
MMRN2	ENST00000372027.5	multimerin 2	10	1	0	1	0	1	hsa-miR-671-5p	0.0261	0.1818	0.9578	-0.24	-0.24	N/A
LLGL2	ENST00000392550.3	lethal giant larvae homolog 2 (Drosophila)	149	1	1	0	0	0	hsa-miR-671-5p	0.0103	0.0733	0.4365	-0.24	-0.24	N/A
PSMB11	ENST00000408907.2	proteasome (prosome, macropain) subunit, beta type, 11	5	1	0	1	0	0	hsa-miR-671-5p	0.0252	0.1648	0.6849	-0.24	-0.24	N/A
PLEKHA7	ENST00000531066.1	pleckstrin homology domain containing, family A member 7	40	2	0	2	0	1	hsa-miR-671-5p	0.038	0.2564	1.2085	-0.24	-0.25	N/A
DGCR6	ENST00000608842.1	DiGeorge syndrome critical region gene 6	5	1	0	1	0	3	hsa-miR-671-5p	0.032	0.2222	1.1676	-0.24	-0.24	N/A
PACSIN1	ENST00000244458.2	protein kinase C and casein kinase substrate in neurons 1	25	3	0	3	0	1	hsa-miR-671-5p	0.0546	0.3604	1.649	-0.24	-0.24	N/A
MTHFR	ENST00000376592.1	methylenetetrahydrofolate reductase (NAD(P)H)	207	3	1	2	0	1	hsa-miR-671-5p	0.0106	0.0742	0.3971	-0.24	-0.39	N/A
SCUBE1	ENST00000290460.7	signal peptide, CUB domain, EGF-like 1	7	1	0	1	0	1	hsa-miR-671-5p	0.0238	0.1601	0.7319	-0.24	-0.25	N/A
NCCRP1	ENST00000339852.4	non-specific cytotoxic cell receptor protein 1 homolog (zebrafish)	5	1	0	1	0	0	hsa-miR-671-5p	0.0216	0.1444	0.6481	-0.24	-0.24	N/A
C15orf41	ENST00000567389.1	chromosome 15 open reading frame 41	48	1	0	1	0	0	hsa-miR-671-5p	0.0114	0.0784	0.3903	-0.24	-0.24	N/A
AQP7	ENST00000537089.1	aquaporin 7	10	3	0	3	0	0	hsa-miR-671-5p	0.0212	0.1474	0.7698	-0.24	-0.33	N/A
TMEM30B	ENST00000555868.1	transmembrane protein 30B	10	2	1	1	0	0	hsa-miR-671-5p	0.0142	0.0995	0.5327	-0.24	-0.35	N/A
LEMD1	ENST00000367154.1	LEM domain containing 1	5	1	0	0	1	0	hsa-miR-671-5p	0.0107	0.0743	0.3768	-0.24	-0.24	N/A
KBTBD11	ENST00000320248.3	kelch repeat and BTB (POZ) domain containing 11	173	1	1	0	0	2	hsa-miR-671-5p	0.0603	0.3908	1.6127	-0.24	-0.24	N/A
ASAH2	ENST00000395526.4	N-acylsphingosine amidohydrolase (non-lysosomal ceramidase) 2	5	3	1	0	2	1	hsa-miR-671-5p	0.0472	0.3189	1.5401	-0.24	-0.24	N/A
ASIP	ENST00000374954.3	agouti signaling protein	5	1	0	1	0	0	hsa-miR-671-5p	0.0047	0.0336	0.2082	-0.24	-0.24	N/A
CREB3L3	ENST00000602147.1	cAMP responsive element binding protein 3-like 3	42	1	1	0	0	0	hsa-miR-671-5p	0.0084	0.0589	0.3227	-0.24	-0.24	N/A
CTNNBIP1	ENST00000377263.1	catenin, beta interacting protein 1	493	1	0	1	0	1	hsa-miR-671-5p	0.0107	0.0755	0.4214	-0.24	-0.34	N/A
SLC35E1	ENST00000595753.1	solute carrier family 35, member E1	4273	1	0	1	0	0	hsa-miR-671-5p	0.0213	0.1394	0.5628	-0.24	-0.24	N/A
YKT6	ENST00000223369.2	YKT6 v-SNARE homolog (S. cerevisiae)	2409	2	0	1	1	0	hsa-miR-671-5p	0.0123	0.0878	0.5177	-0.24	-0.24	N/A
TEX261	ENST00000272438.4	testis expressed 261	359	2	0	1	1	0	hsa-miR-671-5p	0.0257	0.1736	0.8024	-0.24	-0.33	N/A
FANCC	ENST00000289081.3	Fanconi anemia, complementation group C	408	1	0	1	0	0	hsa-miR-671-5p	0.0254	0.1672	0.7165	-0.24	-0.24	N/A
CREBRF	ENST00000540014.1	CREB3 regulatory factor	24	1	0	0	1	2	hsa-miR-671-5p	0.0446	0.3082	1.5765	-0.24	-0.24	N/A
KCNA7	ENST00000221444.1	potassium voltage-gated channel, shaker-related subfamily, member 7	11	2	0	2	0	0	hsa-miR-671-5p	0.0245	0.1658	0.7852	-0.24	-0.24	N/A
MPEG1	ENST00000361050.3	macrophage expressed 1	5	1	1	0	0	0	hsa-miR-671-5p	0.0231	0.1523	0.6545	-0.24	-0.24	N/A
DSTN	ENST00000246069.7	destrin (actin depolymerizing factor)	10116	1	0	0	1	0	hsa-miR-671-5p	0.0168	0.1138	0.5361	-0.24	-0.24	N/A
HS6ST3	ENST00000376705.2	heparan sulfate 6-O-sulfotransferase 3	598	3	1	1	1	1	hsa-miR-671-5p	0.0798	0.5188	2.1302	-0.24	-0.24	N/A
SF3B3	ENST00000302516.5	splicing factor 3b, subunit 3, 130kDa	2541	2	0	1	1	2	hsa-miR-671-5p	0.0207	0.1464	0.8404	-0.24	-0.32	N/A
CNGA2	ENST00000329903.4	cyclic nucleotide gated channel alpha 2	5	1	0	1	0	1	hsa-miR-671-5p	0.0384	0.2584	1.2056	-0.24	-0.24	N/A
SNX22	ENST00000325881.4	sorting nexin 22	5	2	0	1	1	1	hsa-miR-671-5p	0.0309	0.2166	1.1748	-0.24	-0.24	N/A
SELPLG	ENST00000388962.3	selectin P ligand	20	2	0	1	1	0	hsa-miR-671-5p	0.0195	0.1369	0.7495	-0.24	-0.24	N/A
EMB	ENST00000303221.5	embigin	17	2	0	1	1	1	hsa-miR-671-5p	0.0372	0.2532	1.2211	-0.24	-0.24	N/A
KCNG4	ENST00000308251.4	potassium voltage-gated channel, subfamily G, member 4	0	1	0	1	0	0	hsa-miR-671-5p	0.0222	0.1467	0.6272	-0.23	-0.23	N/A
BRF1	ENST00000392557.4	BRF1, RNA polymerase III transcription initiation factor 90 kDa subunit	199	1	1	0	0	0	hsa-miR-671-5p	0.01	0.0698	0.3764	-0.23	-0.23	N/A
PAX5	ENST00000358127.4	paired box 5	5	2	0	1	1	4	hsa-miR-671-5p	0.0602	0.4144	2.1136	-0.23	-0.23	N/A
CHRNA6	ENST00000276410.2	cholinergic receptor, nicotinic, alpha 6 (neuronal)	5	1	0	1	0	0	hsa-miR-671-5p	0.0203	0.1403	0.7241	-0.23	-0.23	N/A
CRYL1	ENST00000298248.7	crystallin, lambda 1	158	1	0	0	1	0	hsa-miR-671-5p	0.0106	0.0756	0.4537	-0.23	-0.23	N/A
DLL4	ENST00000249749.5	delta-like 4 (Drosophila)	605	1	1	0	0	0	hsa-miR-671-5p	0.0161	0.11	0.5376	-0.23	-0.23	N/A
MTX3	ENST00000509852.1	metaxin 3	304	2	0	1	1	1	hsa-miR-671-5p	0.0489	0.3254	1.4463	-0.23	-0.24	N/A
SCUBE3	ENST00000274938.7	signal peptide, CUB domain, EGF-like 3	47	2	1	0	1	1	hsa-miR-671-5p	0.0285	0.2047	1.2638	-0.23	-0.41	N/A
SCMH1	ENST00000361705.3	sex comb on midleg homolog 1 (Drosophila)	234	1	0	1	0	0	hsa-miR-671-5p	0.0238	0.1624	0.8107	-0.23	-0.23	N/A
RAD52	ENST00000358495.3	RAD52 homolog (S. cerevisiae)	86	1	0	1	0	0	hsa-miR-671-5p	0.015	0.104	0.532	-0.23	-0.23	N/A
SAMD5	ENST00000367474.1	sterile alpha motif domain containing 5	28	1	0	1	0	0	hsa-miR-671-5p	0.0244	0.1603	0.6839	-0.23	-0.23	N/A
SNX29	ENST00000566228.1	sorting nexin 29	266	2	0	2	0	0	hsa-miR-671-5p	0.0356	0.2389	1.0905	-0.23	-0.28	N/A
CNTLN	ENST00000380641.4	centlein, centrosomal protein	42	1	1	0	0	0	hsa-miR-671-5p	0.0355	0.1978	0.5466	-0.23	-0.38	N/A
NKIRAS2	ENST00000462043.2	NFKB inhibitor interacting Ras-like 2	9685	1	0	1	0	0	hsa-miR-671-5p	0.0198	0.1325	0.5954	-0.23	-0.23	N/A
MARCH4	ENST00000273067.4	membrane-associated ring finger (C3HC4) 4, E3 ubiquitin protein ligase	68	1	1	0	0	1	hsa-miR-671-5p	0.0157	0.1114	0.6342	-0.23	-0.25	N/A
C22orf39	ENST00000399562.4	chromosome 22 open reading frame 39	360	2	0	1	1	1	hsa-miR-671-5p	0.0174	0.1223	0.6802	-0.23	-0.25	N/A
GPD1	ENST00000301149.3	glycerol-3-phosphate dehydrogenase 1 (soluble)	5	1	0	1	0	1	hsa-miR-671-5p	0.0313	0.2026	0.8245	-0.23	-0.23	N/A
REM2	ENST00000267396.4	RAS (RAD and GEM)-like GTP binding 2	140	1	0	1	0	0	hsa-miR-671-5p	0.0119	0.0815	0.3961	-0.23	-0.23	N/A
METRNL	ENST00000320095.7	meteorin, glial cell differentiation regulator-like	353	1	0	0	1	0	hsa-miR-671-5p	0.0172	0.1183	0.5857	-0.23	-0.23	N/A
MFSD9	ENST00000258436.5	major facilitator superfamily domain containing 9	395	2	1	1	0	0	hsa-miR-671-5p	0.0229	0.157	0.7579	-0.23	-0.28	N/A
STPG1	ENST00000374409.1	sperm-tail PG-rich repeat containing 1	24	1	0	1	0	3	hsa-miR-671-5p	0.0392	0.2693	1.3452	-0.23	-0.23	N/A
RP11-195F19.5	ENST00000416454.1	HCG2040265, isoform CRA_a; Uncharacterized protein; cDNA FLJ50015	18	1	0	1	0	1	hsa-miR-671-5p	0.007	0.0498	0.2896	-0.23	-0.24	N/A
ANKRD53	ENST00000272421.6	ankyrin repeat domain 53	14	2	0	1	1	1	hsa-miR-671-5p	0.0217	0.1528	0.8354	-0.23	-0.26	N/A
ARHGEF7	ENST00000426073.2	Rho guanine nucleotide exchange factor (GEF) 7	361	1	0	1	0	1	hsa-miR-671-5p	0.0461	0.2868	1.1049	-0.23	-0.24	N/A
FARP1	ENST00000595437.1	FERM, RhoGEF (ARHGEF) and pleckstrin domain protein 1 (chondrocyte-derived)	530	1	0	1	0	0	hsa-miR-671-5p	0.0182	0.1205	0.4979	-0.23	-0.24	N/A
CXorf36	ENST00000398000.2	chromosome X open reading frame 36	5	1	1	0	0	2	hsa-miR-671-5p	0.0318	0.2211	1.1773	-0.23	-0.23	N/A
ZNF668	ENST00000535577.1	zinc finger protein 668	124	1	0	1	0	0	hsa-miR-671-5p	0.0106	0.0748	0.4244	-0.23	-0.23	N/A
AL009178.1	ENST00000597278.1	Uncharacterized protein; cDNA FLJ43200 fis, clone FEBRA2007793	5	1	1	0	0	0	hsa-miR-671-5p	0.0182	0.1219	0.5442	-0.23	-0.23	N/A
IRF2	ENST00000393593.3	interferon regulatory factor 2	420	1	0	0	1	0	hsa-miR-671-5p	0.0362	0.2183	0.6932	-0.23	-0.23	N/A
GJD3	ENST00000578689.1	gap junction protein, delta 3, 31.9kDa	0	2	1	0	1	3	hsa-miR-671-5p	0.052	0.3588	1.8268	-0.23	-0.23	N/A
CCDC114	ENST00000315396.7	coiled-coil domain containing 114	10	1	0	1	0	0	hsa-miR-671-5p	0.0242	0.1559	0.6052	-0.23	-0.23	N/A
FCN2	ENST00000350339.2	ficolin (collagen/fibrinogen domain containing lectin) 2	5	1	0	1	0	0	hsa-miR-671-5p	0.0176	0.1177	0.5245	-0.23	-0.23	N/A
C11orf24	ENST00000304271.6	chromosome 11 open reading frame 24	5168	1	0	0	1	0	hsa-miR-671-5p	0.0114	0.0787	0.3965	-0.23	-0.23	N/A
AKAP1	ENST00000337714.3	A kinase (PRKA) anchor protein 1	843	2	1	1	0	0	hsa-miR-671-5p	0.0331	0.2134	0.8855	-0.23	-0.49	N/A
COX6B2	ENST00000590900.1	cytochrome c oxidase subunit VIb polypeptide 2 (testis)	5	1	0	1	0	0	hsa-miR-671-5p	0.02	0.1377	0.6907	-0.23	-0.23	N/A
C14orf79	ENST00000550614.1	chromosome 14 open reading frame 79	29	1	0	1	0	0	hsa-miR-671-5p	0.0093	0.0651	0.359	-0.23	-0.23	N/A
TACR1	ENST00000305249.5	tachykinin receptor 1	5	1	1	0	0	1	hsa-miR-671-5p	0.0241	0.1665	0.8601	-0.23	-0.23	N/A
SOHLH1	ENST00000298466.5	spermatogenesis and oogenesis specific basic helix-loop-helix 1	5	2	0	1	1	0	hsa-miR-671-5p	0.0226	0.1569	0.8018	-0.23	-0.23	N/A
ZNF527	ENST00000587349.1	zinc finger protein 527	86	1	0	1	0	0	hsa-miR-671-5p	0.0098	0.0682	0.3511	-0.23	-0.23	N/A
C1orf85	ENST00000362007.1	chromosome 1 open reading frame 85	4649	1	0	1	0	0	hsa-miR-671-5p	0.0105	0.0754	0.4722	-0.23	-0.23	N/A
SCD	ENST00000370355.2	stearoyl-CoA desaturase (delta-9-desaturase)	9726	1	0	0	1	1	hsa-miR-671-5p	0.0227	0.1584	0.8618	-0.23	-0.23	N/A
MRPL4	ENST00000590669.1	mitochondrial ribosomal protein L4	3854	1	0	1	0	0	hsa-miR-671-5p	0.0185	0.1236	0.5484	-0.23	-0.23	N/A
C14orf93	ENST00000299088.6	chromosome 14 open reading frame 93	212	1	0	1	0	1	hsa-miR-671-5p	0.0129	0.0884	0.4424	-0.23	-0.4	N/A
NDC1	ENST00000540001.1	NDC1 transmembrane nucleoporin	371	2	0	0	2	2	hsa-miR-671-5p	0.0339	0.229	1.0466	-0.23	-0.27	N/A
C6orf89	ENST00000480824.2	chromosome 6 open reading frame 89	1972	2	0	1	1	1	hsa-miR-671-5p	0.0255	0.179	0.9903	-0.23	-0.29	N/A
CD28	ENST00000324106.8	CD28 molecule	5	1	1	0	0	0	hsa-miR-671-5p	0.0142	0.0974	0.4846	-0.23	-0.23	N/A
CMKLR1	ENST00000312143.7	chemokine-like receptor 1	5	1	1	0	0	1	hsa-miR-671-5p	0.0345	0.2309	1.0888	-0.23	-0.23	N/A
ATP6V1E1	ENST00000253413.5	ATPase, H+ transporting, lysosomal 31kDa, V1 subunit E1	2139	1	0	1	0	2	hsa-miR-671-5p	0.0236	0.1626	0.8116	-0.23	-0.23	N/A
CSMD2	ENST00000373381.4	CUB and Sushi multiple domains 2	5	1	0	1	0	0	hsa-miR-671-5p	0.0502	0.3617	2.2653	-0.23	-0.23	N/A
ANKS1A	ENST00000360359.3	ankyrin repeat and sterile alpha motif domain containing 1A	220	1	1	0	0	0	hsa-miR-671-5p	0.0188	0.1287	0.6494	-0.23	-0.25	N/A
TRIM8	ENST00000302424.7	tripartite motif containing 8	525	1	0	1	0	1	hsa-miR-671-5p	0.0261	0.1768	0.813	-0.23	-0.23	N/A
ANKRD42	ENST00000393389.3	ankyrin repeat domain 42	224	1	0	1	0	0	hsa-miR-671-5p	0.0164	0.11	0.481	-0.23	-0.23	N/A
TAT	ENST00000355962.4	tyrosine aminotransferase	5	1	0	1	0	0	hsa-miR-671-5p	0.0279	0.1913	0.9613	-0.23	-0.23	N/A
NMUR1	ENST00000305141.4	neuromedin U receptor 1	5	1	1	0	0	1	hsa-miR-671-5p	0.0256	0.1751	0.8633	-0.23	-0.23	N/A
PIRT	ENST00000580256.2	phosphoinositide-interacting regulator of transient receptor potential channels	5	1	0	1	0	3	hsa-miR-671-5p	0.038	0.2592	1.2733	-0.23	-0.23	N/A
P2RX6	ENST00000402329.3	purinergic receptor P2X, ligand-gated ion channel, 6	10	1	0	1	0	0	hsa-miR-671-5p	0.0246	0.1585	0.6129	-0.23	-0.23	N/A
ZNF623	ENST00000501748.2	zinc finger protein 623	247	2	0	2	0	1	hsa-miR-671-5p	0.0289	0.1949	0.9138	-0.23	-0.24	N/A
NHLRC3	ENST00000470258.1	NHL repeat containing 3	49	1	0	1	0	2	hsa-miR-671-5p	0.0253	0.1745	0.8677	-0.23	-0.33	N/A
NCS1	ENST00000372398.3	neuronal calcium sensor 1	1083	2	1	1	0	2	hsa-miR-671-5p	0.0209	0.1414	0.6781	-0.23	-0.58	N/A
AL355390.1	ENST00000325811.1	Uncharacterized protein	5	1	0	1	0	0	hsa-miR-671-5p	0.0129	0.0886	0.4345	-0.23	-0.23	N/A
C9orf69	ENST00000561457.1	chromosome 9 open reading frame 69	134	1	0	1	0	1	hsa-miR-671-5p	0.0241	0.1638	0.8019	-0.23	-0.23	N/A
ZNF526	ENST00000301215.3	zinc finger protein 526	256	1	0	1	0	0	hsa-miR-671-5p	0.0184	0.1267	0.6462	-0.23	-0.23	N/A
ANKH	ENST00000284268.6	ANKH inorganic pyrophosphate transport regulator	770	2	1	1	0	2	hsa-miR-671-5p	0.0298	0.1964	0.8538	-0.23	-0.4	N/A
C12orf55	ENST00000524981.4	chromosome 12 open reading frame 55	5	1	0	1	0	0	hsa-miR-671-5p	0.0161	0.1087	0.497	-0.23	-0.23	N/A
KCNK13	ENST00000282146.4	potassium channel, subfamily K, member 13	11	1	0	1	0	0	hsa-miR-671-5p	0.0176	0.1197	0.5675	-0.23	-0.23	N/A
PAK6	ENST00000260404.4	p21 protein (Cdc42/Rac)-activated kinase 6	70	1	1	0	0	1	hsa-miR-671-5p	0.0248	0.1676	0.7994	-0.23	-0.23	N/A
AL645728.1	ENST00000366221.2	Uncharacterized protein	8	1	0	1	0	0	hsa-miR-671-5p	0.0111	0.0763	0.3792	-0.23	-0.23	N/A
LYPD5	ENST00000377950.3	LY6/PLAUR domain containing 5	9	1	0	1	0	0	hsa-miR-671-5p	0.0243	0.1623	0.7347	-0.23	-0.23	N/A
ZNF446	ENST00000335841.4	zinc finger protein 446	44	1	0	1	0	0	hsa-miR-671-5p	0.0193	0.1301	0.5944	-0.23	-0.23	N/A
CIITA	ENST00000324288.8	class II, major histocompatibility complex, transactivator	5	2	0	2	0	1	hsa-miR-671-5p	0.0731	0.488	2.2773	-0.23	-0.23	N/A
SYT7	ENST00000263846.4	synaptotagmin VII	192	4	0	4	0	1	hsa-miR-671-5p	0.0216	0.1507	0.8046	-0.22	-0.44	N/A
SLIT3	ENST00000519560.1	slit homolog 3 (Drosophila)	13	4	1	2	1	0	hsa-miR-671-5p	0.0676	0.445	1.9823	-0.22	-0.28	N/A
GABBR2	ENST00000259455.2	gamma-aminobutyric acid (GABA) B receptor, 2	214	3	1	1	1	0	hsa-miR-671-5p	0.0485	0.3222	1.423	-0.22	-0.22	N/A
AC110781.3	ENST00000402221.1	Protein LOC100128374	5	1	0	1	0	0	hsa-miR-671-5p	0.0313	0.195	0.6809	-0.22	-0.22	N/A
C15orf52	ENST00000397536.2	chromosome 15 open reading frame 52	14	2	0	2	0	0	hsa-miR-671-5p	0.0277	0.19	0.9483	-0.22	-0.22	N/A
DAK	ENST00000394900.3	dihydroxyacetone kinase 2 homolog (S. cerevisiae)	242	2	0	0	2	0	hsa-miR-671-5p	0.0154	0.1052	0.5146	-0.22	-0.24	N/A
ST6GAL2	ENST00000361686.4	ST6 beta-galactosamide alpha-2,6-sialyltranferase 2	5	1	0	0	1	1	hsa-miR-671-5p	0.0264	0.1862	1.0641	-0.22	-0.22	N/A
VAX1	ENST00000369206.5	ventral anterior homeobox 1	8	1	1	0	0	1	hsa-miR-671-5p	0.0199	0.133	0.5829	-0.22	-0.37	N/A
ZMAT2	ENST00000274712.3	zinc finger, matrin-type 2	1926	1	0	1	0	0	hsa-miR-671-5p	0.0093	0.0649	0.3345	-0.22	-0.24	N/A
MAGEA2	ENST00000370284.1	melanoma antigen family A, 2	5	1	0	0	1	0	hsa-miR-671-5p	0.0131	0.0896	0.4334	-0.22	-0.22	N/A
NLRC3	ENST00000448023.2	NLR family, CARD domain containing 3	5	2	1	0	1	0	hsa-miR-671-5p	0.0523	0.3218	1.2277	-0.22	-0.22	N/A
LY6G5B	ENST00000375864.4	lymphocyte antigen 6 complex, locus G5B	200	1	0	1	0	0	hsa-miR-671-5p	0.0117	0.0804	0.3952	-0.22	-0.22	N/A
SLC25A44	ENST00000359511.4	solute carrier family 25, member 44	760	1	0	1	0	0	hsa-miR-671-5p	0.0177	0.1193	0.5509	-0.22	-0.22	N/A
RELT	ENST00000064780.2	RELT tumor necrosis factor receptor	412	3	0	1	2	0	hsa-miR-671-5p	0.0253	0.1774	0.9693	-0.22	-0.31	N/A
MAGEA2B	ENST00000370293.2	melanoma antigen family A, 2B	5	1	0	0	1	0	hsa-miR-671-5p	0.0131	0.0896	0.4334	-0.22	-0.22	N/A
AWAT2	ENST00000276101.3	acyl-CoA wax alcohol acyltransferase 2	5	1	0	0	1	1	hsa-miR-671-5p	0.0277	0.1845	0.8284	-0.22	-0.22	N/A
PXDN	ENST00000252804.4	peroxidasin homolog (Drosophila)	872	2	2	0	0	2	hsa-miR-671-5p	0.0416	0.2838	1.4123	-0.22	-0.23	N/A
CYB5D2	ENST00000301391.3	cytochrome b5 domain containing 2	668	2	0	1	1	2	hsa-miR-671-5p	0.0123	0.0833	0.3911	-0.22	-0.46	N/A
ZNF2	ENST00000398107.2	zinc finger protein 2	95	1	1	0	0	0	hsa-miR-671-5p	0.0159	0.1066	0.4866	-0.22	-0.28	N/A
GPC6	ENST00000377047.4	glypican 6	410	1	0	1	0	2	hsa-miR-671-5p	0.0294	0.2003	0.9618	-0.22	-0.24	N/A
ANGPT4	ENST00000381922.3	angiopoietin 4	5	2	0	2	0	0	hsa-miR-671-5p	0.0195	0.1284	0.524	-0.22	-0.26	N/A
SLC52A1	ENST00000512825.2	solute carrier family 52 (riboflavin transporter), member 1	5	1	0	1	0	0	hsa-miR-671-5p	0.0141	0.0979	0.5052	-0.22	-0.22	N/A
RND2	ENST00000544533.1	Rho family GTPase 2	26	1	0	1	0	1	hsa-miR-671-5p	0.022	0.1455	0.6117	-0.22	-0.24	N/A
HOXA1	ENST00000355633.5	homeobox A1	157	1	0	1	0	0	hsa-miR-671-5p	0.0154	0.1062	0.5398	-0.22	-0.22	N/A
GGTLC2	ENST00000480559.1	gamma-glutamyltransferase light chain 2	0	1	0	1	0	0	hsa-miR-671-5p	0.005	0.0355	0.2141	-0.22	-0.22	N/A
MAB21L3	ENST00000369500.3	mab-21-like 3 (C. elegans)	5	1	0	1	0	3	hsa-miR-671-5p	0.0436	0.3012	1.5233	-0.22	-0.22	N/A
HOXB6	ENST00000484302.2	homeobox B6	12	1	0	1	0	1	hsa-miR-671-5p	0.0245	0.1638	0.7125	-0.22	-0.24	N/A
KIRREL	ENST00000368172.1	kin of IRRE like (Drosophila)	493	2	1	1	0	0	hsa-miR-671-5p	0.032	0.2159	0.994	-0.22	-0.23	N/A
CD248	ENST00000311330.3	CD248 molecule, endosialin	439	1	0	1	0	1	hsa-miR-671-5p	0.0283	0.1968	1.0529	-0.22	-0.22	N/A
LCP1	ENST00000398576.2	lymphocyte cytosolic protein 1 (L-plastin)	7	1	0	1	0	0	hsa-miR-671-5p	0.0154	0.1039	0.4657	-0.22	-0.22	N/A
EPCAM	ENST00000263735.4	epithelial cell adhesion molecule	162	1	0	0	1	0	hsa-miR-671-5p	0.0141	0.0957	0.4409	-0.22	-0.22	N/A
NDST2	ENST00000309979.6	N-deacetylase/N-sulfotransferase (heparan glucosaminyl) 2	175	1	0	1	0	1	hsa-miR-671-5p	0.0229	0.1623	0.9409	-0.22	-0.22	N/A
SP7	ENST00000536324.2	Sp7 transcription factor	5	1	0	1	0	0	hsa-miR-671-5p	0.0177	0.119	0.5349	-0.22	-0.22	N/A
NPLOC4	ENST00000572760.1	nuclear protein localization 4 homolog (S. cerevisiae)	1360	1	0	1	0	1	hsa-miR-671-5p	0.0136	0.0923	0.4264	-0.22	-0.26	N/A
PDAP1	ENST00000350498.3	PDGFA associated protein 1	208	1	0	1	0	0	hsa-miR-671-5p	0.0203	0.1356	0.6	-0.22	-0.23	N/A
CYFIP2	ENST00000318218.6	cytoplasmic FMR1 interacting protein 2	303	2	0	1	1	1	hsa-miR-671-5p	0.0371	0.253	1.2378	-0.22	-0.22	N/A
DSCAM	ENST00000400454.1	Down syndrome cell adhesion molecule	5	1	1	0	0	0	hsa-miR-671-5p	0.0322	0.208	0.853	-0.22	-0.22	N/A
GON4L	ENST00000437809.1	gon-4-like (C. elegans)	5	1	1	0	0	0	hsa-miR-671-5p	0.0243	0.166	0.8219	-0.22	-0.22	N/A
ATAD3C	ENST00000378785.2	ATPase family, AAA domain containing 3C	5	1	0	1	0	0	hsa-miR-671-5p	0.0256	0.1636	0.6131	-0.22	-0.22	N/A
NUTM2E	ENST00000602967.1	NUT family member 2E	5	1	0	1	0	0	hsa-miR-671-5p	0.0191	0.1325	0.6986	-0.22	-0.22	N/A
POLE	ENST00000320574.5	polymerase (DNA directed), epsilon, catalytic subunit	238	1	0	0	1	1	hsa-miR-671-5p	0.0279	0.1973	1.1234	-0.22	-0.22	N/A
SEPSECS	ENST00000302922.3	Sep (O-phosphoserine) tRNA:Sec (selenocysteine) tRNA synthase	279	1	1	0	0	1	hsa-miR-671-5p	0.0258	0.1704	0.7453	-0.22	-0.31	N/A
GATA2	ENST00000341105.2	GATA binding protein 2	231	1	0	1	0	0	hsa-miR-671-5p	0.0248	0.1681	0.8101	-0.22	-0.22	N/A
MMP24	ENST00000246186.6	matrix metallopeptidase 24 (membrane-inserted)	201	1	1	0	0	1	hsa-miR-671-5p	0.0256	0.1684	0.7205	-0.22	-0.22	N/A
ZNF707	ENST00000358656.4	zinc finger protein 707	106	1	0	1	0	0	hsa-miR-671-5p	0.0183	0.1261	0.6374	-0.22	-0.22	N/A
SRP72	ENST00000342756.5	signal recognition particle 72kDa	185	1	0	1	0	0	hsa-miR-671-5p	0.0126	0.0863	0.4109	-0.22	-0.22	N/A
C1orf213	ENST00000335648.3	chromosome 1 open reading frame 213	49	2	0	2	0	0	hsa-miR-671-5p	0.0149	0.1064	0.6276	-0.22	-0.22	N/A
CRY2	ENST00000443527.2	cryptochrome 2 (photolyase-like)	63	2	1	1	0	0	hsa-miR-671-5p	0.0255	0.1767	0.9453	-0.22	-0.22	N/A
SMG9	ENST00000270066.6	SMG9 nonsense mediated mRNA decay factor	401	1	0	1	0	0	hsa-miR-671-5p	0.0167	0.1149	0.5709	-0.22	-0.22	N/A
RGS7BP	ENST00000334025.2	regulator of G-protein signaling 7 binding protein	5	1	0	1	0	1	hsa-miR-671-5p	0.0449	0.2899	1.1706	-0.22	-0.22	N/A
CPNE5	ENST00000244751.2	copine V	13	1	0	1	0	1	hsa-miR-671-5p	0.0307	0.1994	0.8293	-0.22	-0.22	N/A
DLC1	ENST00000276297.4	deleted in liver cancer 1	970	2	1	0	1	1	hsa-miR-671-5p	0.0381	0.2483	1.0864	-0.22	-0.3	N/A
KAZALD1	ENST00000370200.5	Kazal-type serine peptidase inhibitor domain 1	186	3	3	0	0	0	hsa-miR-671-5p	0.026	0.1737	0.7833	-0.22	-0.4	N/A
ISY1-RAB43	ENST00000418265.1	ISY1-RAB43 readthrough	5	2	0	1	1	1	hsa-miR-671-5p	0.0432	0.2906	1.3537	-0.22	-0.22	N/A
TOB2	ENST00000327492.3	transducer of ERBB2, 2	71	1	0	1	0	0	hsa-miR-671-5p	0.0201	0.1367	0.6565	-0.22	-0.24	N/A
KCNC4	ENST00000369787.3	potassium voltage-gated channel, Shaw-related subfamily, member 4	138	1	0	1	0	0	hsa-miR-671-5p	0.0239	0.1614	0.7626	-0.22	-0.22	N/A
IBA57	ENST00000366711.3	IBA57, iron-sulfur cluster assembly homolog (S. cerevisiae)	66	2	0	1	1	2	hsa-miR-671-5p	0.0275	0.1952	1.121	-0.22	-0.22	N/A
EDDM3A	ENST00000326842.2	epididymal protein 3A	5	1	0	0	1	0	hsa-miR-671-5p	0.0114	0.0785	0.3863	-0.22	-0.22	N/A
CD22	ENST00000544992.2	CD22 molecule	13	1	0	1	0	0	hsa-miR-671-5p	0.0227	0.1492	0.6301	-0.22	-0.22	N/A
KLHDC10	ENST00000335420.5	kelch domain containing 10	347	1	1	0	0	1	hsa-miR-671-5p	0.0322	0.2096	0.8584	-0.22	-0.25	N/A
VTI1A	ENST00000393077.2	vesicle transport through interaction with t-SNAREs 1A	376	1	0	1	0	0	hsa-miR-671-5p	0.0193	0.1243	0.4701	-0.22	-0.26	N/A
KCNH4	ENST00000607371.1	potassium voltage-gated channel, subfamily H (eag-related), member 4	5	1	0	1	0	0	hsa-miR-671-5p	0.0179	0.1198	0.5229	-0.21	-0.21	N/A
RP11-625H11.1	ENST00000558940.1	Uncharacterized protein	5	2	0	0	2	1	hsa-miR-671-5p	0.0218	0.1538	0.8553	-0.21	-0.21	N/A
YPEL3	ENST00000566134.1	yippee-like 3 (Drosophila)	330	1	0	1	0	0	hsa-miR-671-5p	0.006	0.0427	0.2525	-0.21	-0.21	N/A
DHX33	ENST00000225296.3	DEAH (Asp-Glu-Ala-His) box polypeptide 33	724	1	1	0	0	1	hsa-miR-671-5p	0.0324	0.2188	1.0098	-0.21	-0.21	N/A
KRTAP10-1	ENST00000400375.1	keratin associated protein 10-1	5	1	0	1	0	0	hsa-miR-671-5p	0.0074	0.0533	0.3395	-0.21	-0.21	N/A
PKP2	ENST00000340811.4	plakophilin 2	265	1	0	1	0	0	hsa-miR-671-5p	0.0233	0.1588	0.7843	-0.21	-0.21	N/A
LRRC56	ENST00000270115.7	leucine rich repeat containing 56	60	1	0	1	0	0	hsa-miR-671-5p	0.0137	0.093	0.4348	-0.21	-0.21	N/A
ZNF286A	ENST00000395894.2	Zinc finger protein 286A	19	1	0	0	1	1	hsa-miR-671-5p	0.0208	0.1487	0.8909	-0.21	-0.21	N/A
FANCE	ENST00000229769.2	Fanconi anemia, complementation group E	1562	1	0	1	0	1	hsa-miR-671-5p	0.0196	0.1368	0.7173	-0.21	-0.21	N/A
FOXRED1	ENST00000263578.5	FAD-dependent oxidoreductase domain containing 1	309	1	0	0	1	0	hsa-miR-671-5p	0.0095	0.0669	0.3653	-0.21	-0.21	N/A
RNF150	ENST00000515673.2	ring finger protein 150	518	2	0	1	1	4	hsa-miR-671-5p	0.0573	0.3903	1.8805	-0.21	-0.25	N/A
ZNF189	ENST00000374861.3	zinc finger protein 189	202	1	0	1	0	1	hsa-miR-671-5p	0.0177	0.1197	0.5583	-0.21	-0.21	N/A
LASP1	ENST00000318008.6	LIM and SH3 protein 1	552	1	0	1	0	0	hsa-miR-671-5p	0.0156	0.1093	0.6037	-0.21	-0.21	N/A
TMEM129	ENST00000303277.2	transmembrane protein 129	57	2	0	2	0	0	hsa-miR-671-5p	0.0211	0.1459	0.7401	-0.21	-0.21	N/A
POLR2J2	ENST00000591000.1	DNA-directed RNA polymerase II subunit RPB11-b1	5	1	0	1	0	1	hsa-miR-671-5p	0.0287	0.1949	0.9115	-0.21	-0.21	N/A
PLEKHS1	ENST00000354462.3	pleckstrin homology domain containing, family S member 1	7	1	0	1	0	2	hsa-miR-671-5p	0.0306	0.2101	1.0224	-0.21	-0.22	N/A
C20orf196	ENST00000303142.6	chromosome 20 open reading frame 196	18	1	1	0	0	0	hsa-miR-671-5p	0.0173	0.1109	0.4124	-0.21	-0.31	N/A
EPB41L4A-AS2	ENST00000600409.1	EPB41L4A antisense RNA 2 (head to head)	22	1	0	1	0	0	hsa-miR-671-5p	0.013	0.087	0.382	-0.21	-0.28	N/A
FOXM1	ENST00000342628.2	forkhead box M1	1476	1	0	1	0	0	hsa-miR-671-5p	0.0201	0.1355	0.632	-0.21	-0.21	N/A
NRN1	ENST00000244766.2	neuritin 1	45	1	1	0	0	0	hsa-miR-671-5p	0.0105	0.0684	0.2726	-0.21	-0.48	N/A
MPZL3	ENST00000278949.4	myelin protein zero-like 3	59	1	0	1	0	0	hsa-miR-671-5p	0.016	0.1086	0.5046	-0.21	-0.21	N/A
TRIM9	ENST00000298355.3	tripartite motif containing 9	45	2	0	1	1	1	hsa-miR-671-5p	0.0278	0.1924	0.9868	-0.21	-0.21	N/A
GPR55	ENST00000392040.1	G protein-coupled receptor 55	5	1	0	1	0	3	hsa-miR-671-5p	0.044	0.3031	1.5653	-0.21	-0.21	N/A
CABP7	ENST00000216144.3	calcium binding protein 7	12	2*	0	1	0	0	hsa-miR-671-5p	0.0194	0.129	0.5552	-0.21	-0.21	N/A
SLC9A5	ENST00000299798.11	solute carrier family 9, subfamily A (NHE5, cation proton antiporter 5), member 5	8	1	0	1	0	0	hsa-miR-671-5p	0.0181	0.1207	0.5254	-0.21	-0.21	N/A
GJB3	ENST00000373362.3	gap junction protein, beta 3, 31kDa	18	1	0	1	0	0	hsa-miR-671-5p	0.017	0.1161	0.5716	-0.21	-0.21	N/A
STARD3	ENST00000336308.5	StAR-related lipid transfer (START) domain containing 3	35	1	1	0	0	1	hsa-miR-671-5p	0.0102	0.0728	0.4293	-0.21	-0.27	N/A
NUPL2	ENST00000258742.5	nucleoporin like 2	1714	2	0	1	1	0	hsa-miR-671-5p	0.0131	0.0926	0.5241	-0.21	-0.23	N/A
CHAD	ENST00000258969.4	chondroadherin	5	1	0	0	1	0	hsa-miR-671-5p	0.018	0.1205	0.531	-0.21	-0.21	N/A
ANGEL1	ENST00000251089.2	angel homolog 1 (Drosophila)	299	2	0	1	1	1	hsa-miR-671-5p	0.0325	0.2199	1.0621	-0.21	-0.31	N/A
SLC25A15	ENST00000338625.4	solute carrier family 25 (mitochondrial carrier; ornithine transporter) member 15	345	1	1	0	0	1	hsa-miR-671-5p	0.0165	0.1176	0.6972	-0.21	-0.22	N/A
TMTC2	ENST00000321196.3	transmembrane and tetratricopeptide repeat containing 2	173	1	0	1	0	0	hsa-miR-671-5p	0.0249	0.1635	0.695	-0.21	-0.21	N/A
RGS12	ENST00000538395.1	regulator of G-protein signaling 12	635	2	0	1	1	0	hsa-miR-671-5p	0.0233	0.1617	0.8562	-0.21	-0.21	N/A
C4orf50	ENST00000531445.1	chromosome 4 open reading frame 50	5	2	0	2	0	0	hsa-miR-671-5p	0.0323	0.2185	1.0257	-0.21	-0.21	N/A
KRT7	ENST00000331817.5	keratin 7	9776	1	0	0	1	0	hsa-miR-671-5p	0.0102	0.0709	0.3604	-0.21	-0.21	N/A
MOGS	ENST00000409065.1	mannosyl-oligosaccharide glucosidase	184	1	0	1	0	0	hsa-miR-671-5p	0.0231	0.1508	0.6188	-0.21	-0.22	N/A
LAIR1	ENST00000391743.3	leukocyte-associated immunoglobulin-like receptor 1	5	1	0	1	0	2	hsa-miR-671-5p	0.0139	0.0953	0.4583	-0.21	-0.24	N/A
RP11-108K14.8	ENST00000468317.2	Mitochondrial GTPase 1	1071	2	0	1	1	2	hsa-miR-671-5p	0.0171	0.1197	0.6481	-0.21	-0.33	N/A
GPR26	ENST00000284674.1	G protein-coupled receptor 26	5	1	0	0	1	2	hsa-miR-671-5p	0.0297	0.2129	1.2935	-0.21	-0.21	N/A
CYP21A2	ENST00000418967.2	cytochrome P450, family 21, subfamily A, polypeptide 2	5	1	0	1	0	0	hsa-miR-671-5p	0.0218	0.1466	0.6742	-0.21	-0.21	N/A
WDR82	ENST00000296490.3	WD repeat domain 82	319	1	1	0	0	0	hsa-miR-671-5p	0.0186	0.1232	0.5194	-0.21	-0.22	N/A
CRISPLD2	ENST00000262424.5	cysteine-rich secretory protein LCCL domain containing 2	397	4	0	2	2	3	hsa-miR-671-5p	0.0295	0.1926	0.8143	-0.21	-0.26	N/A
SYT3	ENST00000338916.4	synaptotagmin III	5	1	0	1	0	0	hsa-miR-671-5p	0.0213	0.1394	0.5659	-0.21	-0.21	N/A
PPP2R5C	ENST00000422945.2	protein phosphatase 2, regulatory subunit B', gamma	1584	1	0	1	0	0	hsa-miR-671-5p	0.017	0.1107	0.4418	-0.21	-0.28	N/A
PAN2	ENST00000425394.2	PAN2 poly(A) specific ribonuclease subunit homolog (S. cerevisiae)	310	1	0	1	0	1	hsa-miR-671-5p	0.0203	0.1432	0.807	-0.21	-0.21	N/A
NKD1	ENST00000268459.3	naked cuticle homolog 1 (Drosophila)	26	1	1	0	0	2	hsa-miR-671-5p	0.0149	0.1047	0.5669	-0.21	-0.21	N/A
CATSPERG	ENST00000215069.4	catsper channel auxiliary subunit gamma	5	2	1	0	1	0	hsa-miR-671-5p	0.0245	0.1731	0.9846	-0.21	-0.21	N/A
RECQL	ENST00000444129.2	RecQ protein-like (DNA helicase Q1-like)	5	2	0	2	0	0	hsa-miR-671-5p	0.0119	0.0845	0.4928	-0.21	-0.21	N/A
SLC38A11	ENST00000303735.4	solute carrier family 38, member 11	5	1	0	1	0	1	hsa-miR-671-5p	0.0363	0.2418	1.0537	-0.21	-0.21	N/A
FAM124A	ENST00000322475.8	family with sequence similarity 124A	5	1	1	0	0	0	hsa-miR-671-5p	0.0134	0.0944	0.5316	-0.21	-0.21	N/A
KRTAP4-7	ENST00000391417.4	keratin associated protein 4-7	5	1	0	0	1	0	hsa-miR-671-5p	0.018	0.1194	0.5005	-0.21	-0.21	N/A
GGA3	ENST00000351904.7	golgi-associated, gamma adaptin ear containing, ARF binding protein 3	14	1	0	1	0	2	hsa-miR-671-5p	0.0363	0.2376	1.0491	-0.21	-0.27	N/A
CD300LF	ENST00000361254.4	CD300 molecule-like family member f	5	1	0	1	0	0	hsa-miR-671-5p	0.0151	0.1024	0.4683	-0.21	-0.21	N/A
MTG1	ENST00000317502.6	mitochondrial ribosome-associated GTPase 1	1071	2	0	1	1	2	hsa-miR-671-5p	0.0171	0.1197	0.6481	-0.21	-0.33	N/A
USB1	ENST00000219281.3	U6 snRNA biogenesis 1	2841	1	0	1	0	0	hsa-miR-671-5p	0.0152	0.103	0.4726	-0.21	-0.21	N/A
PPP1R18	ENST00000399199.3	protein phosphatase 1, regulatory subunit 18	265	1	0	1	0	0	hsa-miR-671-5p	0.0116	0.0801	0.3942	-0.21	-0.21	N/A
HYOU1	ENST00000404233.3	hypoxia up-regulated 1	29	1	0	1	0	0	hsa-miR-671-5p	0.032	0.2097	0.8978	-0.21	-0.21	N/A
FBXW9	ENST00000393261.3	F-box and WD repeat domain containing 9	158	1	0	1	0	1	hsa-miR-671-5p	0.0153	0.1092	0.6509	-0.21	-0.21	N/A
RNASE9	ENST00000338904.3	ribonuclease, RNase A family, 9 (non-active)	5	1	0	0	1	0	hsa-miR-671-5p	0.007	0.0498	0.2791	-0.21	-0.21	N/A
AL590452.1	ENST00000596396.1	Uncharacterized protein	5	1	0	0	1	0	hsa-miR-671-5p	0.0237	0.153	0.5939	-0.21	-0.21	N/A
SNX11	ENST00000393405.2	sorting nexin 11	20	2	0	1	1	0	hsa-miR-671-5p	0.0194	0.1337	0.6739	-0.21	-0.28	N/A
ZNF740	ENST00000416904.3	zinc finger protein 740	2137	1	0	1	0	1	hsa-miR-671-5p	0.0192	0.1341	0.7151	-0.21	-0.21	N/A
DIRAS2	ENST00000375765.3	DIRAS family, GTP-binding RAS-like 2	5	1	0	1	0	1	hsa-miR-671-5p	0.0188	0.1249	0.5379	-0.21	-0.21	N/A
SEPT6	ENST00000394610.1	septin 6	1854	1	0	1	0	0	hsa-miR-671-5p	0.0187	0.1252	0.5625	-0.21	-0.21	N/A
PHF21B	ENST00000403565.1	PHD finger protein 21B	8	1	1	0	0	1	hsa-miR-671-5p	0.0289	0.1953	0.8947	-0.21	-0.21	N/A
PPME1	ENST00000328257.8	protein phosphatase methylesterase 1	343	1	0	1	0	0	hsa-miR-671-5p	0.0159	0.108	0.5137	-0.21	-0.21	N/A
CHST6	ENST00000332272.4	carbohydrate (N-acetylglucosamine 6-O) sulfotransferase 6	37	2	1	1	0	0	hsa-miR-671-5p	0.032	0.2124	0.9168	-0.21	-0.24	N/A
ADARB1	ENST00000539173.1	adenosine deaminase, RNA-specific, B1	860	1	0	1	0	1	hsa-miR-671-5p	0.012	0.0839	0.4452	-0.21	-0.23	N/A
MINK1	ENST00000347992.7	misshapen-like kinase 1	1983	1	0	1	0	1	hsa-miR-671-5p	0.0218	0.1522	0.8183	-0.21	-0.21	N/A
CD79A	ENST00000221972.3	CD79a molecule, immunoglobulin-associated alpha	5	1	0	1	0	0	hsa-miR-671-5p	0.0056	0.0397	0.2354	-0.21	-0.21	N/A
ATP1A2	ENST00000361216.3	ATPase, Na+/K+ transporting, alpha 2 polypeptide	5	3	0	1	2	1	hsa-miR-671-5p	0.0667	0.4484	2.0357	-0.21	-0.21	N/A
KSR2	ENST00000425217.1	kinase suppressor of ras 2	22	4	1	2	1	5	hsa-miR-671-5p	0.1138	0.7603	3.6778	-0.21	-0.21	N/A
TIMM50	ENST00000599794.1	translocase of inner mitochondrial membrane 50 homolog (S. cerevisiae)	2210	1	0	0	1	0	hsa-miR-671-5p	0.0142	0.0962	0.443	-0.21	-0.21	N/A
TTC7A	ENST00000319190.5	tetratricopeptide repeat domain 7A	400	2	0	2	0	0	hsa-miR-671-5p	0.0241	0.1681	0.9021	-0.21	-0.21	N/A
PELI2	ENST00000267460.4	pellino E3 ubiquitin protein ligase family member 2	229	1	1	0	0	0	hsa-miR-671-5p	0.0328	0.2012	0.6769	-0.21	-0.22	N/A
ZNF749	ENST00000334181.4	zinc finger protein 749	69	2	1	0	1	2	hsa-miR-671-5p	0.0279	0.1931	0.985	-0.21	-0.22	N/A
MED9	ENST00000268711.3	mediator complex subunit 9	256	1	0	0	1	3	hsa-miR-671-5p	0.0296	0.207	1.1112	-0.21	-0.21	N/A
ENPP6	ENST00000296741.2	ectonucleotide pyrophosphatase/phosphodiesterase 6	5	1	0	1	0	0	hsa-miR-671-5p	0.0275	0.1795	0.7542	-0.21	-0.21	N/A
MFGE8	ENST00000539437.1	milk fat globule-EGF factor 8 protein	404	1	0	0	1	0	hsa-miR-671-5p	0.0079	0.0561	0.3238	-0.21	-0.21	N/A
SELL	ENST00000236147.4	selectin L	5	1	0	0	1	0	hsa-miR-671-5p	0.0188	0.1283	0.6328	-0.21	-0.21	N/A
CD274	ENST00000381573.4	CD274 molecule	351	1	0	1	0	0	hsa-miR-671-5p	0.02	0.1303	0.5146	-0.21	-0.22	N/A
DNAJC11	ENST00000377577.5	DnaJ (Hsp40) homolog, subfamily C, member 11	361	3	0	3	0	0	hsa-miR-671-5p	0.0192	0.1336	0.6962	-0.21	-0.25	N/A
STX2	ENST00000392373.2	syntaxin 2	216	1	0	1	0	0	hsa-miR-671-5p	0.028	0.1732	0.5849	-0.21	-0.22	N/A
SHPRH	ENST00000367505.2	SNF2 histone linker PHD RING helicase, E3 ubiquitin protein ligase	757	1	0	1	0	0	hsa-miR-671-5p	0.0139	0.0944	0.435	-0.2	-0.2	N/A
POLM	ENST00000335195.6	polymerase (DNA directed), mu	45	1	0	1	0	0	hsa-miR-671-5p	0.025	0.1749	0.9611	-0.2	-0.2	N/A
CEACAM21	ENST00000187608.9	carcinoembryonic antigen-related cell adhesion molecule 21	5	1	0	1	0	0	hsa-miR-671-5p	0.011	0.0766	0.3942	-0.2	-0.2	N/A
DACT2	ENST00000366795.3	dishevelled-binding antagonist of beta-catenin 2	48	1	0	1	0	1	hsa-miR-671-5p	0.0195	0.1339	0.6714	-0.2	-0.2	N/A
MRPS18A	ENST00000372116.1	mitochondrial ribosomal protein S18A	1037	1	0	0	1	0	hsa-miR-671-5p	0.0101	0.0718	0.4089	-0.2	-0.2	N/A
FOXO3	ENST00000343882.6	forkhead box O3	32	2	1	0	1	3	hsa-miR-671-5p	0.0514	0.3502	1.7045	-0.2	-0.2	N/A
LYPD6B	ENST00000409642.3	LY6/PLAUR domain containing 6B	26	1	0	1	0	0	hsa-miR-671-5p	0.0164	0.1139	0.594	-0.2	-0.2	N/A
ITPK1	ENST00000267615.6	inositol-tetrakisphosphate 1-kinase	60	4*	0	3	0	0	hsa-miR-671-5p	0.0343	0.2285	1.0178	-0.2	-0.24	N/A
MGEA5	ENST00000439817.1	meningioma expressed antigen 5 (hyaluronidase)	1253	1	0	1	0	0	hsa-miR-671-5p	0.0186	0.1246	0.5504	-0.2	-0.2	N/A
AIFM1	ENST00000535724.1	apoptosis-inducing factor, mitochondrion-associated, 1	2582	1	0	1	0	1	hsa-miR-671-5p	0.0228	0.1572	0.7927	-0.2	-0.2	N/A
ICOSLG	ENST00000407780.3	inducible T-cell co-stimulator ligand	47	2	0	2	0	1	hsa-miR-671-5p	0.0231	0.1589	0.7868	-0.2	-0.26	N/A
RASL12	ENST00000220062.4	RAS-like, family 12	39	1	0	1	0	0	hsa-miR-671-5p	0.0156	0.1067	0.512	-0.2	-0.2	N/A
GHDC	ENST00000414034.3	GH3 domain containing	17	1	0	1	0	0	hsa-miR-671-5p	0.0213	0.1384	0.5426	-0.2	-0.2	N/A
ABCG1	ENST00000398457.2	ATP-binding cassette, sub-family G (WHITE), member 1	64	2	0	2	0	1	hsa-miR-671-5p	0.0293	0.1939	0.8676	-0.2	-0.27	N/A
PPP1R10	ENST00000376511.2	protein phosphatase 1, regulatory subunit 10	893	1	1	0	0	0	hsa-miR-671-5p	0.0146	0.1019	0.5522	-0.2	-0.21	N/A
GIMAP4	ENST00000255945.2	GTPase, IMAP family member 4	5	1	0	0	1	0	hsa-miR-671-5p	0.0222	0.1463	0.6193	-0.2	-0.2	N/A
SIX5	ENST00000560168.1	SIX homeobox 5	47	1	0	1	0	1	hsa-miR-671-5p	0.0129	0.0908	0.4999	-0.2	-0.2	N/A
DGKZ	ENST00000343674.6	diacylglycerol kinase, zeta	65	2	0	2	0	0	hsa-miR-671-5p	0.021	0.1469	0.7858	-0.2	-0.2	N/A
KLRC3	ENST00000381903.2	killer cell lectin-like receptor subfamily C, member 3	25	1	0	1	0	0	hsa-miR-671-5p	0.0143	0.0947	0.398	-0.2	-0.26	N/A
ZNF273	ENST00000545510.1	zinc finger protein 273	724	1	0	0	1	0	hsa-miR-671-5p	0.0123	0.084	0.4041	-0.2	-0.2	N/A
CD300C	ENST00000330793.1	CD300c molecule	5	1	0	0	1	1	hsa-miR-671-5p	0.017	0.1208	0.704	-0.2	-0.2	N/A
RAC3	ENST00000306897.4	ras-related C3 botulinum toxin substrate 3 (rho family, small GTP binding protein Rac3)	16	1	0	1	0	0	hsa-miR-671-5p	0.0084	0.0592	0.3172	-0.2	-0.2	N/A
CDH1	ENST00000261769.5	cadherin 1, type 1, E-cadherin (epithelial)	128	1	0	1	0	0	hsa-miR-671-5p	0.0176	0.1168	0.4964	-0.2	-0.2	N/A
ALG10	ENST00000266483.2	ALG10, alpha-1,2-glucosyltransferase	13	1	1	0	0	1	hsa-miR-671-5p	0.0134	0.0883	0.3718	-0.2	-0.34	N/A
RTN4	ENST00000394609.2	reticulon 4	34030	1	0	0	1	0	hsa-miR-671-5p	0.0253	0.1622	0.6155	-0.2	-0.2	N/A
PREX2	ENST00000288368.4	phosphatidylinositol-3,4,5-trisphosphate-dependent Rac exchange factor 2	11	2	0	1	1	0	hsa-miR-671-5p	0.0414	0.2761	1.2458	-0.2	-0.2	N/A
TMEM201	ENST00000340305.5	transmembrane protein 201	164	1	0	1	0	1	hsa-miR-671-5p	0.0249	0.1717	0.8866	-0.2	-0.2	N/A
DKFZP434E1119	ENST00000598970.1		5	1	0	1	0	0	hsa-miR-671-5p	0.0186	0.1234	0.5285	-0.2	-0.2	N/A
BRPF3	ENST00000534400.1	bromodomain and PHD finger containing, 3	7032	1	1	0	0	2	hsa-miR-671-5p	0.0193	0.1359	0.7622	-0.2	-0.2	N/A
CNNM3	ENST00000377060.3	cyclin M3	934	1	0	1	0	0	hsa-miR-671-5p	0.0175	0.1198	0.5859	-0.2	-0.2	N/A
TRMT61B	ENST00000306108.5	tRNA methyltransferase 61 homolog B (S. cerevisiae)	450	1	0	0	1	0	hsa-miR-671-5p	0.0151	0.1017	0.4605	-0.2	-0.2	N/A
IKBKG	ENST00000393549.2	inhibitor of kappa light polypeptide gene enhancer in B-cells, kinase gamma	5	3	0	2	1	1	hsa-miR-671-5p	0.0547	0.354	1.4689	-0.2	-0.2	N/A
TRIM62	ENST00000291416.5	tripartite motif containing 62	28	1	1	0	0	0	hsa-miR-671-5p	0.0165	0.1132	0.5697	-0.2	-0.2	N/A
ABHD4	ENST00000428304.2	abhydrolase domain containing 4	102	1	1	0	0	1	hsa-miR-671-5p	0.0213	0.1466	0.7297	-0.2	-0.21	N/A
CSNK2B-LY6G5B-1181	ENST00000375880.2	Uncharacterized protein	200	1	0	1	0	0	hsa-miR-671-5p	0.0138	0.0962	0.5004	-0.2	-0.2	N/A
NCMAP	ENST00000374392.2	noncompact myelin associated protein	17	2	1	0	1	0	hsa-miR-671-5p	0.0197	0.1325	0.5878	-0.2	-0.39	N/A
FZD2	ENST00000315323.3	frizzled family receptor 2	807	2	1	0	1	0	hsa-miR-671-5p	0.0276	0.1918	1.0173	-0.2	-0.22	N/A
SYNDIG1L	ENST00000331628.3	synapse differentiation inducing 1-like	7	2	0	1	1	1	hsa-miR-671-5p	0.0295	0.2029	1.0141	-0.2	-0.2	N/A
SEMA3C	ENST00000265361.3	sema domain, immunoglobulin domain (Ig), short basic domain, secreted, (semaphorin) 3C	45	2	0	0	2	0	hsa-miR-671-5p	0.0326	0.219	0.9743	-0.2	-0.2	N/A
THUMPD1	ENST00000381337.2	THUMP domain containing 1	39	1	0	1	0	0	hsa-miR-671-5p	0.0165	0.1116	0.5186	-0.2	-0.2	N/A
PLA2G15	ENST00000566188.1	phospholipase A2, group XV	2670	2	0	2	0	2	hsa-miR-671-5p	0.0259	0.1813	0.9786	-0.2	-0.2	N/A
TMEM59L	ENST00000600490.1	transmembrane protein 59-like	33	1	0	1	0	0	hsa-miR-671-5p	0.01	0.0711	0.419	-0.2	-0.2	N/A
MED15	ENST00000292733.7	mediator complex subunit 15	1334	1	0	1	0	0	hsa-miR-671-5p	0.0153	0.108	0.601	-0.2	-0.2	N/A
PSMB2	ENST00000373237.3	proteasome (prosome, macropain) subunit, beta type, 2	19765	2	0	2	0	2	hsa-miR-671-5p	0.0203	0.1351	0.5947	-0.2	-0.53	N/A
LARP6	ENST00000299213.8	La ribonucleoprotein domain family, member 6	630	1	0	1	0	0	hsa-miR-671-5p	0.013	0.0882	0.411	-0.2	-0.21	N/A
AGPAT1	ENST00000395496.1	1-acylglycerol-3-phosphate O-acyltransferase 1	181	1	0	1	0	0	hsa-miR-671-5p	0.0083	0.0583	0.3136	-0.2	-0.2	N/A
CBY3	ENST00000376974.4	chibby homolog 3 (Drosophila)	3	1	0	1	0	1	hsa-miR-671-5p	0.0175	0.1243	0.721	-0.2	-0.2	N/A
GREB1	ENST00000381486.2	growth regulation by estrogen in breast cancer 1	40	1	0	0	1	0	hsa-miR-671-5p	0.0331	0.227	1.131	-0.2	-0.2	N/A
SERPINA5	ENST00000329597.7	serpin peptidase inhibitor, clade A (alpha-1 antiproteinase, antitrypsin), member 5	7834	1	0	0	1	0	hsa-miR-671-5p	0.0245	0.1707	0.9051	-0.2	-0.2	N/A
DENR	ENST00000280557.6	density-regulated protein	186	1	0	1	0	0	hsa-miR-671-5p	0.0092	0.0634	0.3046	-0.2	-0.27	N/A
RNF41	ENST00000345093.4	ring finger protein 41	152	2	0	2	0	2	hsa-miR-671-5p	0.0309	0.2025	0.8801	-0.2	-0.39	N/A
OR4N2	ENST00000568211.1	olfactory receptor, family 4, subfamily N, member 2	5	1	0	0	1	0	hsa-miR-671-5p	0.0091	0.0643	0.3572	-0.2	-0.2	N/A
PPEF1	ENST00000543630.1	protein phosphatase, EF-hand calcium binding domain 1	9	1	0	0	1	1	hsa-miR-671-5p	0.0147	0.1036	0.5802	-0.2	-0.2	N/A
FAM169B	ENST00000558256.1	family with sequence similarity 169, member B	5	1	0	1	0	0	hsa-miR-671-5p	0.0115	0.0821	0.4867	-0.2	-0.2	N/A
RSPO4	ENST00000217260.4	R-spondin 4	5	1	1	0	0	1	hsa-miR-671-5p	0.0303	0.2047	0.9386	-0.2	-0.2	N/A
SPRR2F	ENST00000468739.1	small proline-rich protein 2F	5	1	0	0	1	0	hsa-miR-671-5p	0.005	0.0358	0.2154	-0.2	-0.2	N/A
ARF5	ENST00000000233.5	ADP-ribosylation factor 5	2941	1	0	1	0	0	hsa-miR-671-5p	0.0084	0.0599	0.3446	-0.2	-0.2	N/A
DLG1	ENST00000346964.2	discs, large homolog 1 (Drosophila)	813	1	0	1	0	0	hsa-miR-671-5p	0.0132	0.0921	0.4843	-0.2	-0.22	N/A
MYLK	ENST00000360772.3	myosin light chain kinase	2964	3	1	2	0	0	hsa-miR-671-5p	0.0265	0.1766	0.8006	-0.2	-0.28	N/A
ZSCAN25	ENST00000394152.2	zinc finger and SCAN domain containing 25	230	2	0	0	2	1	hsa-miR-671-5p	0.0303	0.2111	1.117	-0.2	-0.2	N/A
PIP4K2B	ENST00000269554.3	phosphatidylinositol-5-phosphate 4-kinase, type II, beta	148	2	0	2	0	1	hsa-miR-671-5p	0.0233	0.1625	0.8577	-0.2	-0.24	N/A
STAT3	ENST00000585517.1	signal transducer and activator of transcription 3 (acute-phase response factor)	478	1	0	1	0	2	hsa-miR-671-5p	0.0379	0.2578	1.2807	-0.2	-0.22	N/A
DNAH10OS	ENST00000514254.2	dynein, axonemal, heavy chain 10 opposite strand	89	1	0	1	0	3	hsa-miR-671-5p	0.0462	0.3162	1.527	-0.2	-0.2	N/A
FLNA	ENST00000360319.4	filamin A, alpha	1246	1	0	0	1	0	hsa-miR-671-5p	0.013	0.0916	0.5157	-0.2	-0.2	N/A
TP53AIP1	ENST00000602346.1	tumor protein p53 regulated apoptosis inducing protein 1	5	2	0	0	2	0	hsa-miR-671-5p	0.0219	0.1523	0.7908	-0.2	-0.2	N/A
RNF114	ENST00000244061.2	ring finger protein 114	1488	1	0	0	1	0	hsa-miR-671-5p	0.0109	0.075	0.3746	-0.2	-0.2	N/A
RP4-559A3.7	ENST00000432920.2	Uncharacterized protein	15	1	0	1	0	1	hsa-miR-671-5p	0.0187	0.1299	0.6775	-0.2	-0.22	N/A
FAM102B	ENST00000370035.3	family with sequence similarity 102, member B	392	1	1	0	0	0	hsa-miR-671-5p	0.0125	0.0855	0.4069	-0.2	-0.23	N/A
PLA2G2F	ENST00000375102.3	phospholipase A2, group IIF	5	1	0	1	0	0	hsa-miR-671-5p	0.0168	0.1164	0.6015	-0.2	-0.2	N/A
NFRKB	ENST00000446488.3	nuclear factor related to kappaB binding protein	21	1	0	1	0	0	hsa-miR-671-5p	0.026	0.1773	0.8785	-0.2	-0.2	N/A
GLYAT	ENST00000344743.3	glycine-N-acyltransferase	5	3	0	0	3	0	hsa-miR-671-5p	0.0131	0.0893	0.4207	-0.2	-0.22	N/A
CDC42EP3	ENST00000295324.3	CDC42 effector protein (Rho GTPase binding) 3	1749	1	0	1	0	1	hsa-miR-671-5p	0.0178	0.1227	0.6092	-0.2	-0.2	N/A
LANCL1	ENST00000443314.1	LanC lantibiotic synthetase component C-like 1 (bacterial)	3395	1	0	0	1	3	hsa-miR-671-5p	0.0527	0.3503	1.5864	-0.19	-0.2	N/A
CD244	ENST00000368034.4	CD244 molecule, natural killer cell receptor 2B4	5	1	0	1	0	0	hsa-miR-671-5p	0.0152	0.1056	0.5505	-0.19	-0.19	N/A
STK40	ENST00000359297.2	serine/threonine kinase 40	214	1	0	0	1	2	hsa-miR-671-5p	0.0289	0.199	1.0168	-0.19	-0.19	N/A
FAM154B	ENST00000339465.5	family with sequence similarity 154, member B	7	1	0	1	0	0	hsa-miR-671-5p	0.022	0.145	0.6168	-0.19	-0.19	N/A
TDRD10	ENST00000368480.3	tudor domain containing 10	14	1	0	1	0	1	hsa-miR-671-5p	0.0149	0.1069	0.6514	-0.19	-0.19	N/A
AC137056.1	ENST00000593357.1	Uncharacterized protein; cDNA FLJ34659 fis, clone KIDNE2018863	5	1	0	0	1	0	hsa-miR-671-5p	0.0189	0.1252	0.5327	-0.19	-0.19	N/A
BRD1	ENST00000457780.2	bromodomain containing 1	124	1	0	1	0	0	hsa-miR-671-5p	0.0176	0.117	0.5002	-0.19	-0.19	N/A
ZDHHC18	ENST00000374142.4	zinc finger, DHHC-type containing 18	268	1	1	0	0	1	hsa-miR-671-5p	0.0229	0.1478	0.5678	-0.19	-0.19	N/A
RS1	ENST00000379984.3	retinoschisin 1	5	1	1	0	0	0	hsa-miR-671-5p	0.013	0.0884	0.4175	-0.19	-0.19	N/A
SMEK2	ENST00000272313.5	SMEK homolog 2, suppressor of mek1 (Dictyostelium)	342	1	0	1	0	0	hsa-miR-671-5p	0.0181	0.1213	0.5364	-0.19	-0.19	N/A
PRMT10	ENST00000322396.6	protein arginine methyltransferase 10 (putative)	71	1	1	0	0	1	hsa-miR-671-5p	0.025	0.1571	0.5885	-0.19	-0.38	N/A
ENPP4	ENST00000321037.4	ectonucleotide pyrophosphatase/phosphodiesterase 4 (putative)	114	1	1	0	0	1	hsa-miR-671-5p	0.0203	0.139	0.6771	-0.19	-0.21	N/A
DEDD	ENST00000368006.3	death effector domain containing	239	1	0	1	0	0	hsa-miR-671-5p	0.0113	0.0794	0.4283	-0.19	-0.2	N/A
SYT13	ENST00000020926.3	synaptotagmin XIII	5	1	0	1	0	0	hsa-miR-671-5p	0.0205	0.1356	0.5815	-0.19	-0.19	N/A
MEX3B	ENST00000558133.1	mex-3 RNA binding family member B	1401	2	0	0	2	0	hsa-miR-671-5p	0.0178	0.1249	0.6763	-0.19	-0.19	N/A
PHYHD1	ENST00000421063.2	phytanoyl-CoA dioxygenase domain containing 1	87	1	0	1	0	0	hsa-miR-671-5p	0.007	0.0503	0.3128	-0.19	-0.19	N/A
ADAMTS1	ENST00000284984.3	ADAM metallopeptidase with thrombospondin type 1 motif, 1	466	1	0	1	0	0	hsa-miR-671-5p	0.0235	0.1557	0.6973	-0.19	-0.23	N/A
CAPN2	ENST00000295006.5	calpain 2, (m/II) large subunit	1090	1	0	0	1	0	hsa-miR-671-5p	0.0172	0.1197	0.633	-0.19	-0.19	N/A
PI15	ENST00000260113.2	peptidase inhibitor 15	12	1	1	0	0	0	hsa-miR-671-5p	0.0104	0.0722	0.3665	-0.19	-0.19	N/A
SHC2	ENST00000264554.6	SHC (Src homology 2 domain containing) transforming protein 2	600	1	0	1	0	1	hsa-miR-671-5p	0.0196	0.1349	0.6815	-0.19	-0.19	N/A
SYT2	ENST00000367267.1	synaptotagmin II	5	4	1	1	2	3	hsa-miR-671-5p	0.0619	0.431	2.2837	-0.19	-0.19	N/A
GABRA4	ENST00000264318.3	gamma-aminobutyric acid (GABA) A receptor, alpha 4	5	1	0	1	0	2	hsa-miR-671-5p	0.041	0.2822	1.4631	-0.19	-0.19	N/A
GPR183	ENST00000376414.4	G protein-coupled receptor 183	112	1	0	0	1	1	hsa-miR-671-5p	0.0106	0.0735	0.3724	-0.19	-0.2	N/A
SCARA5	ENST00000524352.1	scavenger receptor class A, member 5 (putative)	9	1	0	1	0	0	hsa-miR-671-5p	0.0121	0.0847	0.4595	-0.19	-0.19	N/A
EVC	ENST00000382674.2	Ellis van Creveld syndrome	165	4	0	1	3	1	hsa-miR-671-5p	0.0715	0.4887	2.4807	-0.19	-0.19	N/A
CFTR	ENST00000454343.1	cystic fibrosis transmembrane conductance regulator (ATP-binding cassette sub-family C, member 7)	5	1	0	1	0	0	hsa-miR-671-5p	0.0304	0.1967	0.811	-0.19	-0.19	N/A
IRF5	ENST00000402030.2	interferon regulatory factor 5	7	1	0	1	0	0	hsa-miR-671-5p	0.0205	0.1363	0.5963	-0.19	-0.19	N/A
MAD1L1	ENST00000402746.1	MAD1 mitotic arrest deficient-like 1 (yeast)	5	1	0	1	0	0	hsa-miR-671-5p	0.0076	0.0542	0.3293	-0.19	-0.19	N/A
ZBP1	ENST00000371173.3	Z-DNA binding protein 1	5	2	0	0	2	0	hsa-miR-671-5p	0.0129	0.0915	0.5186	-0.19	-0.19	N/A
AC140061.12	ENST00000598429.1	Uncharacterized protein	11	1	0	1	0	0	hsa-miR-671-5p	0.0187	0.1247	0.5484	-0.19	-0.19	N/A
GPATCH2L	ENST00000553588.1	G patch domain containing 2-like	96	1	0	1	0	0	hsa-miR-671-5p	0.0196	0.1273	0.5033	-0.19	-0.22	N/A
HPS4	ENST00000398145.2	Hermansky-Pudlak syndrome 4	719	3	0	1	2	0	hsa-miR-671-5p	0.0167	0.1187	0.6865	-0.19	-0.35	N/A
MARK2	ENST00000402010.2	MAP/microtubule affinity-regulating kinase 2	845	1	0	1	0	0	hsa-miR-671-5p	0.0306	0.1939	0.7312	-0.19	-0.19	N/A
CDC37	ENST00000222005.2	cell division cycle 37	3905	1	0	0	1	0	hsa-miR-671-5p	0.0167	0.1129	0.5234	-0.19	-0.19	N/A
SLC24A2	ENST00000341998.2	solute carrier family 24 (sodium/potassium/calcium exchanger), member 2	5	3	1	0	2	4	hsa-miR-671-5p	0.0723	0.4881	2.4565	-0.19	-0.19	N/A
VEPH1	ENST00000494677.1	ventricular zone expressed PH domain-containing 1	14	1	0	0	1	0	hsa-miR-671-5p	0.0081	0.0571	0.3186	-0.19	-0.19	N/A
NBEAL2	ENST00000450053.3	neurobeachin-like 2	70	1	1	0	0	0	hsa-miR-671-5p	0.0116	0.0806	0.416	-0.19	-0.19	N/A
PDZD4	ENST00000164640.4	PDZ domain containing 4	7	1	1	0	0	0	hsa-miR-671-5p	0.013	0.0892	0.4387	-0.19	-0.19	N/A
AMOTL1	ENST00000317837.9	angiomotin like 1	712	1	0	1	0	0	hsa-miR-671-5p	0.0222	0.1482	0.6771	-0.19	-0.21	N/A
TMEM164	ENST00000372073.1	transmembrane protein 164	711	1	0	1	0	0	hsa-miR-671-5p	0.0121	0.084	0.445	-0.19	-0.21	N/A
CD47	ENST00000361309.5	CD47 molecule	520	1	1	0	0	0	hsa-miR-671-5p	0.0148	0.0976	0.4342	-0.19	-0.47	N/A
EPB41L3	ENST00000341928.2	erythrocyte membrane protein band 4.1-like 3	179	2	0	1	1	0	hsa-miR-671-5p	0.0277	0.1835	0.7756	-0.19	-0.26	N/A
CDIP1	ENST00000564828.1	cell death-inducing p53 target 1	1857	1	0	1	0	0	hsa-miR-671-5p	0.0138	0.0908	0.3682	-0.19	-0.29	N/A
RHOU	ENST00000366691.3	ras homolog family member U	3519	2	0	2	0	2	hsa-miR-671-5p	0.035	0.2413	1.2174	-0.19	-0.2	N/A
CCDC93	ENST00000376300.2	coiled-coil domain containing 93	395	1	0	0	1	0	hsa-miR-671-5p	0.0181	0.1207	0.5198	-0.19	-0.19	N/A
SNX20	ENST00000330943.4	sorting nexin 20	5	1	0	1	0	1	hsa-miR-671-5p	0.0221	0.1524	0.7641	-0.19	-0.19	N/A
MX2	ENST00000330714.3	myxovirus (influenza virus) resistance 2 (mouse)	7	1	0	0	1	1	hsa-miR-671-5p	0.0186	0.129	0.6701	-0.19	-0.19	N/A
S1PR4	ENST00000246115.3	sphingosine-1-phosphate receptor 4	5	1	0	1	0	0	hsa-miR-671-5p	0.012	0.0844	0.4692	-0.19	-0.19	N/A
TRIM25	ENST00000316881.4	tripartite motif containing 25	247	1	0	1	0	3	hsa-miR-671-5p	0.0405	0.269	1.2298	-0.19	-0.2	N/A
ACVRL1	ENST00000550683.1	activin A receptor type II-like 1	68	2	1	1	0	0	hsa-miR-671-5p	0.0306	0.1748	0.5097	-0.19	-0.33	N/A
FAM167A	ENST00000284486.4	family with sequence similarity 167, member A	85	1	0	1	0	0	hsa-miR-671-5p	0.0113	0.0779	0.3842	-0.19	-0.19	N/A
GRAPL	ENST00000344415.4	GRB2-related adaptor protein-like	5	1	0	1	0	0	hsa-miR-671-5p	0.0112	0.0787	0.4233	-0.19	-0.19	N/A
LHFPL3	ENST00000535008.1	lipoma HMGIC fusion partner-like 3	5	1	0	1	0	0	hsa-miR-671-5p	0.0158	0.1064	0.4761	-0.19	-0.19	N/A
MYO5C	ENST00000261839.7	myosin VC	39	1	1	0	0	1	hsa-miR-671-5p	0.0353	0.2409	1.1593	-0.19	-0.19	N/A
CASP5	ENST00000393139.2	caspase 5, apoptosis-related cysteine peptidase	5	1	0	0	1	0	hsa-miR-671-5p	0.0114	0.0788	0.4025	-0.19	-0.19	N/A
NOD2	ENST00000300589.2	nucleotide-binding oligomerization domain containing 2	8	1	0	1	0	0	hsa-miR-671-5p	0.0282	0.1948	1.0244	-0.19	-0.19	N/A
CMTM6	ENST00000205636.3	CKLF-like MARVEL transmembrane domain containing 6	169	1	0	0	1	0	hsa-miR-671-5p	0.0114	0.0788	0.3872	-0.19	-0.19	N/A
RP11-159G9.5	ENST00000473136.1	Uncharacterized protein	5	1	0	0	1	0	hsa-miR-671-5p	0.0102	0.0711	0.369	-0.19	-0.19	N/A
ZNF324B	ENST00000336614.4	zinc finger protein 324B	19	1	0	1	0	2	hsa-miR-671-5p	0.034	0.2224	0.9385	-0.19	-0.19	N/A
CCDC141	ENST00000420890.2	coiled-coil domain containing 141	5	1	0	1	0	0	hsa-miR-671-5p	0.0232	0.1549	0.6978	-0.19	-0.19	N/A
UNC5B	ENST00000335350.6	unc-5 homolog B (C. elegans)	90	2	0	1	1	3	hsa-miR-671-5p	0.039	0.2719	1.458	-0.19	-0.19	N/A
SERPINA4	ENST00000555095.1	serpin peptidase inhibitor, clade A (alpha-1 antiproteinase, antitrypsin), member 4	203	2	1	0	1	0	hsa-miR-671-5p	0.0078	0.0555	0.331	-0.19	-0.3	N/A
RABIF	ENST00000367262.3	RAB interacting factor	948	1	0	1	0	2	hsa-miR-671-5p	0.0262	0.1718	0.7297	-0.19	-0.41	N/A
HIST1H2BN	ENST00000606613.1	histone cluster 1, H2bn	29	1	1	0	0	0	hsa-miR-671-5p	0.0133	0.0875	0.3745	-0.19	-0.41	N/A
EMID1	ENST00000334018.6	EMI domain containing 1	845	1	0	1	0	0	hsa-miR-671-5p	0.0124	0.0872	0.4868	-0.19	-0.19	N/A
ADCK4	ENST00000324464.3	aarF domain containing kinase 4	15	1	0	1	0	0	hsa-miR-671-5p	0.0184	0.1235	0.5531	-0.19	-0.19	N/A
TYK2	ENST00000524462.1	tyrosine kinase 2	301	1	0	0	1	0	hsa-miR-671-5p	0.0112	0.0787	0.4337	-0.19	-0.19	N/A
KAT8	ENST00000448516.2	K(lysine) acetyltransferase 8	2490	1	0	1	0	0	hsa-miR-671-5p	0.0133	0.092	0.4642	-0.19	-0.19	N/A
PLEKHA1	ENST00000538022.1	pleckstrin homology domain containing, family A (phosphoinositide binding specific) member 1	1172	2	0	0	2	1	hsa-miR-671-5p	0.016	0.1148	0.6882	-0.19	-0.19	N/A
NTF4	ENST00000451356.2	neurotrophin 4	5	1	0	1	0	0	hsa-miR-671-5p	0.0067	0.0484	0.2969	-0.19	-0.19	N/A
YWHAZ	ENST00000395957.2	tyrosine 3-monooxygenase/tryptophan 5-monooxygenase activation protein, zeta polypeptide	184	2	0	0	2	1	hsa-miR-671-5p	0.0271	0.1896	1.0172	-0.19	-0.19	N/A
SERTM1	ENST00000315190.3	serine-rich and transmembrane domain containing 1	12	1	0	0	1	0	hsa-miR-671-5p	0.0151	0.103	0.4874	-0.19	-0.19	N/A
VIPR2	ENST00000262178.2	vasoactive intestinal peptide receptor 2	35	1	0	1	0	0	hsa-miR-671-5p	0.0123	0.0864	0.4755	-0.19	-0.19	N/A
ZNF318	ENST00000361428.2	zinc finger protein 318	113	1	1	0	0	0	hsa-miR-671-5p	0.0196	0.1366	0.733	-0.19	-0.23	N/A
PMM2	ENST00000268261.4	phosphomannomutase 2	65	1	0	1	0	0	hsa-miR-671-5p	0.0235	0.1507	0.5933	-0.19	-0.24	N/A
LYPD6	ENST00000334166.4	LY6/PLAUR domain containing 6	261	1	0	1	0	1	hsa-miR-671-5p	0.0141	0.0979	0.5172	-0.19	-0.2	N/A
CTB-58E17.5	ENST00000539023.1	Uncharacterized protein; cDNA FLJ52623	12	1	1	0	0	0	hsa-miR-671-5p	0.0061	0.0414	0.1858	-0.19	-0.51	N/A
KRT85	ENST00000257901.3	keratin 85	5	2	0	1	1	0	hsa-miR-671-5p	0.0202	0.1433	0.8381	-0.19	-0.19	N/A
LENG9	ENST00000333834.4	leukocyte receptor cluster (LRC) member 9	5	1	0	0	1	0	hsa-miR-671-5p	0.0102	0.0727	0.4189	-0.19	-0.19	N/A
AMPD2	ENST00000342115.4	adenosine monophosphate deaminase 2	216	1	0	1	0	1	hsa-miR-671-5p	0.0222	0.1535	0.7877	-0.19	-0.19	N/A
ATL1	ENST00000358385.6	atlastin GTPase 1	55	1	0	0	1	0	hsa-miR-671-5p	0.0118	0.0813	0.4032	-0.19	-0.19	N/A
GMEB2	ENST00000370069.1	glucocorticoid modulatory element binding protein 2	240	1	0	1	0	2	hsa-miR-671-5p	0.0317	0.2138	1.0278	-0.19	-0.19	N/A
CELF1	ENST00000395290.2	CUGBP, Elav-like family member 1	153	2	1	1	0	1	hsa-miR-671-5p	0.0381	0.2371	0.8824	-0.19	-0.22	N/A
KRBOX4	ENST00000360017.5	KRAB box domain containing 4	162	2	0	0	2	2	hsa-miR-671-5p	0.0163	0.1129	0.5687	-0.19	-0.3	N/A
RPS15A	ENST00000576436.1	ribosomal protein S15a	24	2	0	0	2	0	hsa-miR-671-5p	0.0167	0.1171	0.6286	-0.19	-0.31	N/A
ARHGEF2	ENST00000368315.4	Rho/Rac guanine nucleotide exchange factor (GEF) 2	313	1	0	1	0	0	hsa-miR-671-5p	0.0299	0.203	1.0105	-0.19	-0.19	N/A
ARNTL2	ENST00000546179.1	aryl hydrocarbon receptor nuclear translocator-like 2	283	1	1	0	0	0	hsa-miR-671-5p	0.0237	0.1513	0.5791	-0.18	-0.22	N/A
TMEM105	ENST00000332900.1	transmembrane protein 105	5	1	0	1	0	1	hsa-miR-671-5p	0.0294	0.1934	0.8159	-0.18	-0.18	N/A
PLXNB1	ENST00000296440.6	plexin B1	47	1	1	0	0	2	hsa-miR-671-5p	0.0589	0.3874	1.6634	-0.18	-0.18	N/A
PHF12	ENST00000577226.1	PHD finger protein 12	307	2	0	2	0	2	hsa-miR-671-5p	0.038	0.2616	1.3338	-0.18	-0.18	N/A
XPR1	ENST00000367590.4	xenotropic and polytropic retrovirus receptor 1	544	3	1	1	1	1	hsa-miR-671-5p	0.033	0.2195	0.9746	-0.18	-0.3	N/A
CCNT1	ENST00000261900.3	cyclin T1	86	1	1	0	0	1	hsa-miR-671-5p	0.0326	0.1966	0.6365	-0.18	-0.22	N/A
CETN1	ENST00000327228.3	centrin, EF-hand protein, 1	5	1	0	0	1	0	hsa-miR-671-5p	0.0085	0.0609	0.3607	-0.18	-0.18	N/A
UBALD1	ENST00000590965.1	UBA-like domain containing 1	41	1	0	0	1	0	hsa-miR-671-5p	0.0092	0.0644	0.3474	-0.18	-0.18	N/A
HID1	ENST00000425042.2	HID1 domain containing	5	2	0	1	1	0	hsa-miR-671-5p	0.0168	0.1164	0.6054	-0.18	-0.18	N/A
XCR1	ENST00000309285.3	chemokine (C motif) receptor 1	5	2	0	2	0	2	hsa-miR-671-5p	0.0336	0.2358	1.2883	-0.18	-0.18	N/A
TMEM86A	ENST00000280734.2	transmembrane protein 86A	5	1	0	1	0	1	hsa-miR-671-5p	0.0282	0.1913	0.8789	-0.18	-0.18	N/A
TMEM92	ENST00000300433.3	transmembrane protein 92	46	1	0	0	1	0	hsa-miR-671-5p	0.0049	0.0349	0.2108	-0.18	-0.18	N/A
ZPBP2	ENST00000377940.3	zona pellucida binding protein 2	5	1	0	0	1	0	hsa-miR-671-5p	0.0143	0.0975	0.465	-0.18	-0.18	N/A
SV2A	ENST00000369146.3	synaptic vesicle glycoprotein 2A	10	1	0	1	0	1	hsa-miR-671-5p	0.0392	0.2586	1.1896	-0.18	-0.18	N/A
UBL4A	ENST00000369660.4	ubiquitin-like 4A	3118	2	0	0	2	0	hsa-miR-671-5p	0.0092	0.066	0.412	-0.18	-0.33	N/A
UBR7	ENST00000013070.6	ubiquitin protein ligase E3 component n-recognin 7 (putative)	468	1	0	1	0	2	hsa-miR-671-5p	0.0291	0.2011	1.0193	-0.18	-0.19	N/A
HSPB8	ENST00000281938.2	heat shock 22kDa protein 8	206	1	0	0	1	0	hsa-miR-671-5p	0.0225	0.1495	0.6665	-0.18	-0.18	N/A
CACNG8	ENST00000270458.2	calcium channel, voltage-dependent, gamma subunit 8	5	2	0	2	0	0	hsa-miR-671-5p	0.045	0.3021	1.397	-0.18	-0.18	N/A
TBX15	ENST00000207157.3	T-box 15	14	1	0	1	0	1	hsa-miR-671-5p	0.0284	0.1914	0.8839	-0.18	-0.18	N/A
C20orf112	ENST00000359676.5	chromosome 20 open reading frame 112	148	1	0	1	0	0	hsa-miR-671-5p	0.013	0.0902	0.4617	-0.18	-0.18	N/A
B3GALT5	ENST00000380620.4	UDP-Gal:betaGlcNAc beta 1,3-galactosyltransferase, polypeptide 5	5	4	0	0	4	2	hsa-miR-671-5p	0.0588	0.403	2.0291	-0.18	-0.18	N/A
ANXA2	ENST00000396024.3	annexin A2	30	1	0	0	1	0	hsa-miR-671-5p	0.0113	0.0795	0.4421	-0.18	-0.18	N/A
UBAC2	ENST00000376440.2	UBA domain containing 2	902	1	0	1	0	0	hsa-miR-671-5p	0.0195	0.1279	0.5192	-0.18	-0.19	N/A
IFNLR1	ENST00000327575.2	interferon, lambda receptor 1	15	3	0	2	1	1	hsa-miR-671-5p	0.0277	0.1898	0.9337	-0.18	-0.26	N/A
DCAF12	ENST00000361264.4	DDB1 and CUL4 associated factor 12	2075	1	0	1	0	0	hsa-miR-671-5p	0.0266	0.1732	0.718	-0.18	-0.18	N/A
HDAC3	ENST00000305264.3	histone deacetylase 3	3944	1	0	0	1	1	hsa-miR-671-5p	0.0215	0.1494	0.7887	-0.18	-0.18	N/A
LY6D	ENST00000301263.4	lymphocyte antigen 6 complex, locus D	5	1	0	1	0	0	hsa-miR-671-5p	0.0034	0.0245	0.1565	-0.18	-0.18	N/A
ZFP3	ENST00000318833.3	ZFP3 zinc finger protein	29	1	0	1	0	1	hsa-miR-671-5p	0.0281	0.1941	0.9944	-0.18	-0.18	N/A
ZNF416	ENST00000196489.3	zinc finger protein 416	17	1	0	1	0	0	hsa-miR-671-5p	0.0113	0.0781	0.385	-0.18	-0.18	N/A
BCAS3	ENST00000589222.1	breast carcinoma amplified sequence 3	339	1	0	1	0	2	hsa-miR-671-5p	0.0216	0.1471	0.7107	-0.18	-0.18	N/A
USP6	ENST00000332776.4	ubiquitin specific peptidase 6 (Tre-2 oncogene)	5	1	1	0	0	0	hsa-miR-671-5p	0.0165	0.112	0.5305	-0.18	-0.18	N/A
MAPK8IP1	ENST00000241014.2	mitogen-activated protein kinase 8 interacting protein 1	80	1	0	1	0	0	hsa-miR-671-5p	0.0135	0.0924	0.4375	-0.18	-0.18	N/A
BZRAP1	ENST00000268893.6	benzodiazapine receptor (peripheral) associated protein 1	26	1	0	0	1	1	hsa-miR-671-5p	0.0262	0.1835	1.0013	-0.18	-0.18	N/A
CLINT1	ENST00000523094.1	clathrin interactor 1	581	1	0	1	0	0	hsa-miR-671-5p	0.0238	0.1613	0.7811	-0.18	-0.19	N/A
FAM101B	ENST00000329099.4	family with sequence similarity 101, member B	126	1	0	1	0	2	hsa-miR-671-5p	0.0293	0.2027	1.0357	-0.18	-0.23	N/A
ITGAM	ENST00000544665.3	integrin, alpha M (complement component 3 receptor 3 subunit)	10	1	1	0	0	1	hsa-miR-671-5p	0.0273	0.1915	1.04	-0.18	-0.18	N/A
FCGR2A	ENST00000271450.6	Fc fragment of IgG, low affinity IIa, receptor (CD32)	5	1	0	0	1	0	hsa-miR-671-5p	0.0113	0.0782	0.4025	-0.18	-0.18	N/A
ELOVL2	ENST00000354666.3	ELOVL fatty acid elongase 2	99	1	0	1	0	1	hsa-miR-671-5p	0.0217	0.1501	0.7837	-0.18	-0.2	N/A
HCAR3	ENST00000528880.2	hydroxycarboxylic acid receptor 3	5	1	0	1	0	0	hsa-miR-671-5p	0.0159	0.1111	0.5964	-0.18	-0.18	N/A
RNF17	ENST00000255324.5	ring finger protein 17	5	1	0	0	1	0	hsa-miR-671-5p	0.0133	0.0916	0.4615	-0.18	-0.18	N/A
PP13439	ENST00000331659.2		289	1	0	1	0	1	hsa-miR-671-5p	0.0147	0.102	0.5241	-0.18	-0.18	N/A
NDOR1	ENST00000427047.2	NADPH dependent diflavin oxidoreductase 1	1044	2	0	1	1	1	hsa-miR-671-5p	0.028	0.1932	0.983	-0.18	-0.2	N/A
PIM1	ENST00000373509.5	pim-1 oncogene	2041	1	0	0	1	1	hsa-miR-671-5p	0.015	0.1053	0.5848	-0.18	-0.18	N/A
CLEC4E	ENST00000299663.3	C-type lectin domain family 4, member E	5	1	0	1	0	0	hsa-miR-671-5p	0.012	0.0828	0.413	-0.18	-0.18	N/A
ZCCHC17	ENST00000344147.5	zinc finger, CCHC domain containing 17	100	1	0	1	0	0	hsa-miR-671-5p	0.0085	0.0599	0.323	-0.18	-0.18	N/A
CLEC5A	ENST00000546910.1	C-type lectin domain family 5, member A	5	1	0	1	0	0	hsa-miR-671-5p	0.0134	0.0913	0.4302	-0.18	-0.18	N/A
ADAM19	ENST00000257527.4	ADAM metallopeptidase domain 19	981	2	0	2	0	2	hsa-miR-671-5p	0.0419	0.2863	1.398	-0.18	-0.18	N/A
DERL3	ENST00000404056.1	derlin 3	129	2	0	1	1	0	hsa-miR-671-5p	0.016	0.1134	0.6422	-0.18	-0.31	N/A
PJA2	ENST00000361189.2	praja ring finger 2, E3 ubiquitin protein ligase	220	1	0	1	0	0	hsa-miR-671-5p	0.0153	0.102	0.4442	-0.18	-0.2	N/A
URGCP	ENST00000223341.7	upregulator of cell proliferation	180	2	0	2	0	0	hsa-miR-671-5p	0.0209	0.1441	0.7367	-0.18	-0.29	N/A
RP11-156E8.1	ENST00000607453.1		51	1	0	1	0	2	hsa-miR-671-5p	0.0316	0.2097	0.968	-0.18	-0.23	N/A
HFE	ENST00000357618.5	hemochromatosis	563	1	0	1	0	0	hsa-miR-671-5p	0.0192	0.1283	0.5628	-0.18	-0.18	N/A
ZSCAN22	ENST00000329665.4	zinc finger and SCAN domain containing 22	45	3	1	0	2	1	hsa-miR-671-5p	0.047	0.3214	1.5856	-0.18	-0.26	N/A
MCU	ENST00000373053.3	mitochondrial calcium uniporter	2421	1	0	1	0	0	hsa-miR-671-5p	0.0189	0.1296	0.6402	-0.18	-0.18	N/A
KCNN3	ENST00000271915.4	potassium intermediate/small conductance calcium-activated channel, subfamily N, member 3	5	1	0	1	0	1	hsa-miR-671-5p	0.0444	0.272	0.9804	-0.18	-0.18	N/A
C9orf152	ENST00000400613.4	chromosome 9 open reading frame 152	5	1	0	1	0	1	hsa-miR-671-5p	0.0263	0.1803	0.8928	-0.18	-0.18	N/A
MAFG	ENST00000357736.4	v-maf avian musculoaponeurotic fibrosarcoma oncogene homolog G	5	2	0	0	2	1	hsa-miR-671-5p	0.0308	0.2153	1.165	-0.18	-0.18	N/A
AC002472.13	ENST00000543388.1	Leucine-rich repeat-containing protein LOC400891	5	1	0	1	0	0	hsa-miR-671-5p	0.0125	0.0891	0.5335	-0.18	-0.18	N/A
SLC35A5	ENST00000492406.1	solute carrier family 35, member A5	168	1	0	0	1	0	hsa-miR-671-5p	0.0176	0.1231	0.6766	-0.18	-0.18	N/A
PHF19	ENST00000373896.3	PHD finger protein 19	490	2	0	0	2	2	hsa-miR-671-5p	0.0382	0.266	1.3933	-0.18	-0.18	N/A
C10orf137	ENST00000337623.3	chromosome 10 open reading frame 137	157	1	0	0	1	0	hsa-miR-671-5p	0.0251	0.1703	0.8282	-0.18	-0.18	N/A
CYFIP1	ENST00000313077.7	cytoplasmic FMR1 interacting protein 1	40959	1	0	0	1	0	hsa-miR-671-5p	0.0128	0.0894	0.488	-0.18	-0.18	N/A
MED22	ENST00000344469.5	mediator complex subunit 22	43	3	1	2	0	1	hsa-miR-671-5p	0.024	0.1685	0.9247	-0.18	-0.19	N/A
CCDC103	ENST00000417826.2	coiled-coil domain containing 103	72	3	0	3	0	1	hsa-miR-671-5p	0.0255	0.1746	0.8763	-0.18	-0.34	N/A
THSD4	ENST00000355327.3	thrombospondin, type I, domain containing 4	69	2	1	1	0	0	hsa-miR-671-5p	0.0333	0.2181	0.9239	-0.18	-0.29	N/A
DCP1A	ENST00000607628.1	decapping mRNA 1A	87	1	0	1	0	2	hsa-miR-671-5p	0.0464	0.3089	1.396	-0.18	-0.2	N/A
KIF1B	ENST00000377086.1	kinesin family member 1B	234	2	0	2	0	1	hsa-miR-671-5p	0.0419	0.2815	1.2632	-0.18	-0.18	N/A
CYP1A2	ENST00000343932.4	cytochrome P450, family 1, subfamily A, polypeptide 2	5	1	0	1	0	0	hsa-miR-671-5p	0.0183	0.1237	0.581	-0.18	-0.18	N/A
U82695.9	ENST00000428676.1	Protein LOC100509091	5	1	0	0	1	0	hsa-miR-671-5p	0.0122	0.0837	0.4029	-0.18	-0.18	N/A
FAM109A	ENST00000361483.3	family with sequence similarity 109, member A	780	1	1	0	0	1	hsa-miR-671-5p	0.0146	0.1046	0.6254	-0.18	-0.18	N/A
HMGN1	ENST00000380749.5	high mobility group nucleosome binding domain 1	375	1	0	0	1	0	hsa-miR-671-5p	0.0082	0.0575	0.3107	-0.18	-0.18	N/A
SBF2	ENST00000256190.8	SET binding factor 2	65	1	0	0	1	1	hsa-miR-671-5p	0.0392	0.2666	1.2828	-0.18	-0.18	N/A
MYRFL	ENST00000547771.2	myelin regulatory factor-like	10	1	0	0	1	0	hsa-miR-671-5p	0.0075	0.0527	0.2961	-0.18	-0.18	N/A
PPFIA4	ENST00000447715.2	protein tyrosine phosphatase, receptor type, f polypeptide (PTPRF), interacting protein (liprin), alpha 4	21	1	0	1	0	0	hsa-miR-671-5p	0.0147	0.1034	0.5878	-0.18	-0.18	N/A
OTUD4	ENST00000454497.2	OTU domain containing 4	18	1	0	0	1	1	hsa-miR-671-5p	0.027	0.1869	0.9558	-0.18	-0.18	N/A
CTD-2368P22.1	ENST00000550135.1	HCG1811579; Uncharacterized protein	25	2	1	0	1	0	hsa-miR-671-5p	0.038	0.2475	1.0454	-0.18	-0.18	N/A
RDH8	ENST00000591589.1	retinol dehydrogenase 8 (all-trans)	5	1	0	1	0	0	hsa-miR-671-5p	0.0163	0.1127	0.5836	-0.18	-0.18	N/A
ADGB	ENST00000367493.3	androglobin	5	1	0	0	1	0	hsa-miR-671-5p	0.0187	0.1248	0.5459	-0.18	-0.18	N/A
ZNF738	ENST00000380870.4	zinc finger protein 738	28	2	1	1	0	3	hsa-miR-671-5p	0.0272	0.1798	0.8281	-0.18	-0.42	N/A
ESCO2	ENST00000305188.8	establishment of sister chromatid cohesion N-acetyltransferase 2	157	2	0	2	0	1	hsa-miR-671-5p	0.0283	0.1919	0.9288	-0.18	-0.34	N/A
DPYSL4	ENST00000338492.4	dihydropyrimidinase-like 4	248	1	0	0	1	0	hsa-miR-671-5p	0.0188	0.126	0.5606	-0.18	-0.18	N/A
DNAJC30	ENST00000395176.2	DnaJ (Hsp40) homolog, subfamily C, member 30	766	1	0	0	1	0	hsa-miR-671-5p	0.0081	0.0568	0.3155	-0.18	-0.18	N/A
XDH	ENST00000379416.3	xanthine dehydrogenase	5	1	1	0	0	0	hsa-miR-671-5p	0.022	0.1511	0.7605	-0.18	-0.18	N/A
AEN	ENST00000332810.3	apoptosis enhancing nuclease	610	2	0	2	0	0	hsa-miR-671-5p	0.0228	0.1567	0.7837	-0.18	-0.18	N/A
ZNF217	ENST00000371471.2	zinc finger protein 217	668	1	0	1	0	0	hsa-miR-671-5p	0.0267	0.1773	0.7925	-0.18	-0.18	N/A
ELK1	ENST00000247161.3	ELK1, member of ETS oncogene family	11	1	0	0	1	0	hsa-miR-671-5p	0.0161	0.1144	0.6649	-0.18	-0.18	N/A
SH2D4B	ENST00000339284.2	SH2 domain containing 4B	5	1	0	1	0	0	hsa-miR-671-5p	0.0181	0.1201	0.5044	-0.18	-0.18	N/A
HIF3A	ENST00000377670.4	hypoxia inducible factor 3, alpha subunit	5	4	0	2	2	1	hsa-miR-671-5p	0.0725	0.4922	2.335	-0.18	-0.18	N/A
LEMD2	ENST00000293760.5	LEM domain containing 2	208	1	0	1	0	0	hsa-miR-671-5p	0.0142	0.1015	0.6048	-0.18	-0.18	N/A
ZSCAN18	ENST00000240727.6	zinc finger and SCAN domain containing 18	838	1	0	1	0	0	hsa-miR-671-5p	0.0099	0.0689	0.3557	-0.18	-0.18	N/A
YPEL4	ENST00000524669.1	yippee-like 4 (Drosophila)	5	1	0	0	1	0	hsa-miR-671-5p	0.007	0.0496	0.2816	-0.18	-0.18	N/A
C3orf56	ENST00000398112.1	chromosome 3 open reading frame 56	5	1	0	0	1	0	hsa-miR-671-5p	0.0158	0.1071	0.4971	-0.18	-0.18	N/A
SLC18B1	ENST00000275227.4	solute carrier family 18, subfamily B, member 1	792	1	0	1	0	0	hsa-miR-671-5p	0.0132	0.0935	0.5455	-0.18	-0.18	N/A
MAGIX	ENST00000376338.3	MAGI family member, X-linked	118	2	1	0	1	1	hsa-miR-671-5p	0.0094	0.0663	0.3637	-0.18	-0.31	N/A
SQSTM1	ENST00000389805.4	sequestosome 1	5047	1	0	1	0	0	hsa-miR-671-5p	0.0112	0.0787	0.4413	-0.18	-0.18	N/A
NUDCD2	ENST00000302764.4	NudC domain containing 2	308	2	0	2	0	0	hsa-miR-671-5p	0.0144	0.0947	0.4012	-0.18	-0.53	N/A
HGSNAT	ENST00000379644.4	heparan-alpha-glucosaminide N-acetyltransferase	865	2	0	1	1	3	hsa-miR-671-5p	0.0476	0.3284	1.6523	-0.18	-0.18	N/A
IFNG	ENST00000229135.3	interferon, gamma	5	1	0	0	1	0	hsa-miR-671-5p	0.0076	0.0533	0.2937	-0.17	-0.17	N/A
BAHD1	ENST00000416165.1	bromo adjacent homology domain containing 1	76	2	1	1	0	1	hsa-miR-671-5p	0.0262	0.185	1.0438	-0.17	-0.17	N/A
SCN5A	ENST00000414099.2	sodium channel, voltage-gated, type V, alpha subunit	5	1	1	0	0	0	hsa-miR-671-5p	0.0364	0.2257	0.8126	-0.17	-0.17	N/A
ZNF493	ENST00000339914.6	zinc finger protein 493	11	1	0	0	1	0	hsa-miR-671-5p	0.0177	0.1176	0.4961	-0.17	-0.17	N/A
KIAA0430	ENST00000396368.3	KIAA0430	461	2	1	0	1	1	hsa-miR-671-5p	0.0297	0.2056	1.0627	-0.17	-0.17	N/A
ZNF354C	ENST00000315475.6	zinc finger protein 354C	482	1	0	1	0	0	hsa-miR-671-5p	0.02	0.1372	0.6869	-0.17	-0.17	N/A
ZBTB37	ENST00000367701.5	zinc finger and BTB domain containing 37	213	2	0	2	0	2	hsa-miR-671-5p	0.064	0.4137	1.6923	-0.17	-0.2	N/A
VILL	ENST00000283713.6	villin-like	84	1	0	0	1	0	hsa-miR-671-5p	0.0087	0.062	0.3737	-0.17	-0.17	N/A
FAM217B	ENST00000358293.3	family with sequence similarity 217, member B	175	2	0	1	1	0	hsa-miR-671-5p	0.0221	0.152	0.753	-0.17	-0.17	N/A
MEGF11	ENST00000360698.4	multiple EGF-like-domains 11	7	1	0	0	1	0	hsa-miR-671-5p	0.0312	0.2198	1.246	-0.17	-0.17	N/A
SETD7	ENST00000274031.3	SET domain containing (lysine methyltransferase) 7	76	3	0	2	1	2	hsa-miR-671-5p	0.0423	0.2782	1.231	-0.17	-0.24	N/A
PRPF31	ENST00000419967.1	pre-mRNA processing factor 31	3751	1	0	1	0	0	hsa-miR-671-5p	0.0068	0.0481	0.2727	-0.17	-0.17	N/A
WNT7B	ENST00000339464.4	wingless-type MMTV integration site family, member 7B	40	1	1	0	0	0	hsa-miR-671-5p	0.0164	0.1107	0.5025	-0.17	-0.17	N/A
TSPYL5	ENST00000322128.3	TSPY-like 5	20	1	0	1	0	2	hsa-miR-671-5p	0.0435	0.2892	1.253	-0.17	-0.17	N/A
ORC6	ENST00000568364.2	origin recognition complex, subunit 6	855	1	0	0	1	0	hsa-miR-671-5p	0.0113	0.0799	0.4523	-0.17	-0.17	N/A
MAGEE1	ENST00000361470.2	melanoma antigen family E, 1	5	1	0	1	0	0	hsa-miR-671-5p	0.0071	0.0502	0.2807	-0.17	-0.17	N/A
ZNF517	ENST00000359971.3	zinc finger protein 517	20	1	0	1	0	0	hsa-miR-671-5p	0.0169	0.1134	0.5245	-0.17	-0.24	N/A
BMF	ENST00000220446.4	Bcl2 modifying factor	179	2	0	1	1	0	hsa-miR-671-5p	0.0156	0.1105	0.6232	-0.17	-0.22	N/A
ZDHHC3	ENST00000296127.3	zinc finger, DHHC-type containing 3	426	4	2	1	1	2	hsa-miR-671-5p	0.0367	0.2473	1.1515	-0.17	-0.43	N/A
IFT88	ENST00000382778.4	intraflagellar transport 88 homolog (Chlamydomonas)	48	1	0	0	1	0	hsa-miR-671-5p	0.0093	0.0654	0.351	-0.17	-0.17	N/A
DBNDD1	ENST00000304733.3	dysbindin (dystrobrevin binding protein 1) domain containing 1	303	1	0	0	1	0	hsa-miR-671-5p	0.0119	0.0823	0.4171	-0.17	-0.17	N/A
RTTN	ENST00000454359.1	rotatin	288	1	0	1	0	1	hsa-miR-671-5p	0.028	0.1939	1.0229	-0.17	-0.17	N/A
CCDC38	ENST00000546386.1	coiled-coil domain containing 38	10	1	0	0	1	0	hsa-miR-671-5p	0.0058	0.0411	0.2407	-0.17	-0.17	N/A
VPS53	ENST00000437048.2	vacuolar protein sorting 53 homolog (S. cerevisiae)	1332	1	1	0	0	2	hsa-miR-671-5p	0.0234	0.1591	0.7561	-0.17	-0.19	N/A
HNF4A	ENST00000316099.4	hepatocyte nuclear factor 4, alpha	915	2	1	1	0	0	hsa-miR-671-5p	0.0203	0.1406	0.7358	-0.17	-0.17	N/A
PPCDC	ENST00000342932.3	phosphopantothenoylcysteine decarboxylase	26	2	1	1	0	0	hsa-miR-671-5p	0.0141	0.0973	0.5015	-0.17	-0.57	N/A
FAM53C	ENST00000513056.1	family with sequence similarity 53, member C	592	1	0	0	1	2	hsa-miR-671-5p	0.0297	0.2025	0.9901	-0.17	-0.17	N/A
POLR3D	ENST00000397802.4	polymerase (RNA) III (DNA directed) polypeptide D, 44kDa	678	1	0	1	0	1	hsa-miR-671-5p	0.0201	0.138	0.6866	-0.17	-0.17	N/A
DMTN	ENST00000265800.5	dematin actin binding protein	333	2	0	1	1	0	hsa-miR-671-5p	0.0136	0.0965	0.549	-0.17	-0.17	N/A
HSD11B1L	ENST00000581893.1	hydroxysteroid (11-beta) dehydrogenase 1-like	211	1	0	0	1	1	hsa-miR-671-5p	0.0159	0.1093	0.544	-0.17	-0.17	N/A
VPS33B	ENST00000333371.3	vacuolar protein sorting 33 homolog B (yeast)	7	1	0	1	0	0	hsa-miR-671-5p	0.0115	0.0828	0.5053	-0.17	-0.17	N/A
TMEM25	ENST00000411589.2	transmembrane protein 25	767	1	0	1	0	0	hsa-miR-671-5p	0.0116	0.0815	0.4515	-0.17	-0.17	N/A
PANX2	ENST00000159647.5	pannexin 2	169	1	0	1	0	1	hsa-miR-671-5p	0.0302	0.1987	0.8697	-0.17	-0.17	N/A
HCAR2	ENST00000328880.5	hydroxycarboxylic acid receptor 2	5	1	0	1	0	0	hsa-miR-671-5p	0.0154	0.1077	0.5889	-0.17	-0.17	N/A
GPR137	ENST00000539851.1	G protein-coupled receptor 137	202	1	0	0	1	0	hsa-miR-671-5p	0.0121	0.0833	0.4157	-0.17	-0.17	N/A
MOB1A	ENST00000396049.4	MOB kinase activator 1A	963	2	1	0	1	0	hsa-miR-671-5p	0.0181	0.1246	0.6395	-0.17	-0.31	N/A
KDM4B	ENST00000159111.4	lysine (K)-specific demethylase 4B	547	1	0	1	0	2	hsa-miR-671-5p	0.0438	0.2805	1.1552	-0.17	-0.17	N/A
C20orf194	ENST00000453730.2	chromosome 20 open reading frame 194	1083	1	0	1	0	1	hsa-miR-671-5p	0.0242	0.1686	0.9045	-0.17	-0.17	N/A
TMEM184B	ENST00000361906.3	transmembrane protein 184B	1362	1	0	1	0	4	hsa-miR-671-5p	0.0206	0.1434	0.753	-0.17	-0.18	N/A
BAALC	ENST00000438105.2	brain and acute leukemia, cytoplasmic	137	1	0	1	0	0	hsa-miR-671-5p	0.0114	0.0781	0.3724	-0.17	-0.21	N/A
DLX4	ENST00000240306.3	distal-less homeobox 4	74	1	0	0	1	0	hsa-miR-671-5p	0.0073	0.0516	0.2884	-0.17	-0.17	N/A
SNURF	ENST00000338094.6	SNRPN upstream reading frame protein	114	1	0	1	0	0	hsa-miR-671-5p	0.0051	0.0366	0.2191	-0.17	-0.17	N/A
KLF1	ENST00000264834.4	Kruppel-like factor 1 (erythroid)	5	1	0	1	0	0	hsa-miR-671-5p	0.0099	0.0686	0.3549	-0.17	-0.17	N/A
XXYLT1	ENST00000310380.6	xyloside xylosyltransferase 1	1052	1	0	0	1	0	hsa-miR-671-5p	0.0184	0.1235	0.5558	-0.17	-0.17	N/A
PKP3	ENST00000331563.2	plakophilin 3	167	1	0	1	0	0	hsa-miR-671-5p	0.0205	0.138	0.6429	-0.17	-0.17	N/A
CHERP	ENST00000546361.2	calcium homeostasis endoplasmic reticulum protein	614	1	0	1	0	0	hsa-miR-671-5p	0.0174	0.1198	0.6078	-0.17	-0.17	N/A
TEDDM1	ENST00000367565.1	transmembrane epididymal protein 1	5	1	0	0	1	0	hsa-miR-671-5p	0.0123	0.0853	0.4439	-0.17	-0.17	N/A
FZD3	ENST00000240093.3	frizzled family receptor 3	192	1	1	0	0	0	hsa-miR-671-5p	0.0331	0.219	0.9725	-0.17	-0.18	N/A
EARS2	ENST00000449606.1	glutamyl-tRNA synthetase 2, mitochondrial	394	2	0	1	1	0	hsa-miR-671-5p	0.0234	0.1627	0.8752	-0.17	-0.21	N/A
IP6K1	ENST00000468463.1	inositol hexakisphosphate kinase 1	406	1	0	1	0	1	hsa-miR-671-5p	0.0178	0.1245	0.6595	-0.17	-0.2	N/A
FGD6	ENST00000343958.4	FYVE, RhoGEF and PH domain containing 6	21	4	1	1	2	0	hsa-miR-671-5p	0.0575	0.373	1.583	-0.17	-0.24	N/A
NDE1	ENST00000396353.2	nudE neurodevelopment protein 1	25	1	0	1	0	1	hsa-miR-671-5p	0.0237	0.1631	0.8327	-0.17	-0.17	N/A
CD300A	ENST00000360141.3	CD300a molecule	5	1	0	1	0	0	hsa-miR-671-5p	0.0051	0.0367	0.2197	-0.17	-0.17	N/A
KLHL13	ENST00000371882.1	kelch-like family member 13	13	1	0	0	1	0	hsa-miR-671-5p	0.0133	0.0944	0.542	-0.17	-0.17	N/A
RASAL2	ENST00000448150.3	RAS protein activator like 2	950	1	0	1	0	2	hsa-miR-671-5p	0.0323	0.2202	1.0918	-0.17	-0.25	N/A
NIN	ENST00000389868.3	ninein (GSK3B interacting protein)	594	1	1	0	0	0	hsa-miR-671-5p	0.0283	0.1858	0.8005	-0.17	-0.17	N/A
TIGD6	ENST00000296736.3	tigger transposable element derived 6	155	3	2	0	1	0	hsa-miR-671-5p	0.0121	0.0847	0.4698	-0.17	-0.69	N/A
KLHL18	ENST00000232766.5	kelch-like family member 18	74	2	0	2	0	4	hsa-miR-671-5p	0.0588	0.3984	1.9074	-0.17	-0.3	N/A
TFRC	ENST00000540528.1	transferrin receptor	296	1	0	0	1	0	hsa-miR-671-5p	0.0265	0.1721	0.7031	-0.17	-0.17	N/A
ABCC10	ENST00000372530.4	ATP-binding cassette, sub-family C (CFTR/MRP), member 10	10	1	0	1	0	0	hsa-miR-671-5p	0.0203	0.1423	0.7798	-0.17	-0.17	N/A
P2RX4	ENST00000337233.4	purinergic receptor P2X, ligand-gated ion channel, 4	680	1	0	1	0	0	hsa-miR-671-5p	0.0074	0.0522	0.2891	-0.17	-0.17	N/A
ZNF81	ENST00000338637.7	zinc finger protein 81	10	1	1	0	0	0	hsa-miR-671-5p	0.0202	0.1359	0.6292	-0.17	-0.17	N/A
SLC6A3	ENST00000270349.9	solute carrier family 6 (neurotransmitter transporter), member 3	5	4	0	4	0	2	hsa-miR-671-5p	0.0369	0.2602	1.445	-0.17	-0.17	N/A
PHC2	ENST00000431992.1	polyhomeotic homolog 2 (Drosophila)	11	1	0	1	0	0	hsa-miR-671-5p	0.0138	0.0962	0.5037	-0.17	-0.17	N/A
BCL2L13	ENST00000418951.2	BCL2-like 13 (apoptosis facilitator)	741	1	0	0	1	3	hsa-miR-671-5p	0.0305	0.2066	0.9618	-0.17	-0.19	N/A
IGLON5	ENST00000270642.8	IgLON family member 5	5	2	0	1	1	2	hsa-miR-671-5p	0.0324	0.2261	1.203	-0.17	-0.17	N/A
FAM211A	ENST00000409083.3	family with sequence similarity 211, member A	23	1	0	1	0	0	hsa-miR-671-5p	0.0152	0.1013	0.4397	-0.17	-0.22	N/A
PTTG1IP	ENST00000397887.3	pituitary tumor-transforming 1 interacting protein	1170	1	0	0	1	2	hsa-miR-671-5p	0.0404	0.269	1.2258	-0.17	-0.17	N/A
HOXC10	ENST00000303460.4	homeobox C10	152	1	0	0	1	1	hsa-miR-671-5p	0.0212	0.1462	0.7294	-0.17	-0.19	N/A
ADAMTS15	ENST00000299164.2	ADAM metallopeptidase with thrombospondin type 1 motif, 15	18	2	0	2	0	0	hsa-miR-671-5p	0.028	0.1946	1.0385	-0.17	-0.17	N/A
C21orf58	ENST00000397683.1	chromosome 21 open reading frame 58	34	1	0	0	1	0	hsa-miR-671-5p	0.0092	0.0644	0.3384	-0.17	-0.17	N/A
MTM1	ENST00000542741.1	myotubularin 1	68	1	0	1	0	1	hsa-miR-671-5p	0.0232	0.1597	0.7923	-0.17	-0.18	N/A
ZNF23	ENST00000497160.1	zinc finger protein 23	5	1	0	0	1	0	hsa-miR-671-5p	0.014	0.1	0.5938	-0.17	-0.17	N/A
VTCN1	ENST00000359008.4	V-set domain containing T cell activation inhibitor 1	5	1	0	0	1	1	hsa-miR-671-5p	0.0267	0.1849	0.9676	-0.17	-0.17	N/A
SNX1	ENST00000353874.4	sorting nexin 1	1296	2	0	1	1	3	hsa-miR-671-5p	0.0335	0.2324	1.2119	-0.17	-0.17	N/A
SLAMF1	ENST00000302035.6	signaling lymphocytic activation molecule family member 1	5	1	0	1	0	1	hsa-miR-671-5p	0.0227	0.1579	0.8277	-0.17	-0.17	N/A
KBTBD2	ENST00000304056.4	kelch repeat and BTB (POZ) domain containing 2	2559	1	0	0	1	0	hsa-miR-671-5p	0.0189	0.1276	0.5904	-0.17	-0.17	N/A
SOCS2	ENST00000548537.1	suppressor of cytokine signaling 2	89	1	1	0	0	1	hsa-miR-671-5p	0.0174	0.1223	0.6791	-0.17	-0.17	N/A
SEPT12	ENST00000396693.5	septin 12	5	1	0	1	0	0	hsa-miR-671-5p	0.0116	0.0797	0.3901	-0.17	-0.17	N/A
ANKRD65	ENST00000520296.1	ankyrin repeat domain 65	5	1	0	1	0	0	hsa-miR-671-5p	0.0147	0.1	0.4662	-0.17	-0.17	N/A
FAM89A	ENST00000366654.4	family with sequence similarity 89, member A	368	1	0	0	1	1	hsa-miR-671-5p	0.0168	0.1175	0.6326	-0.16	-0.17	N/A
SLC29A4	ENST00000396872.3	solute carrier family 29 (equilibrative nucleoside transporter), member 4	61	2	0	1	1	2	hsa-miR-671-5p	0.0283	0.1947	0.9733	-0.16	-0.17	N/A
CACYBP	ENST00000367681.2	calcyclin binding protein	374	1	0	0	1	0	hsa-miR-671-5p	0.0064	0.0449	0.2496	-0.16	-0.19	N/A
APLNR	ENST00000606794.1	apelin receptor	5	1	0	1	0	0	hsa-miR-671-5p	0.0242	0.1624	0.763	-0.16	-0.16	N/A
ELMSAN1	ENST00000394071.2	ELM2 and Myb/SANT-like domain containing 1	15	1	1	0	0	2	hsa-miR-671-5p	0.0425	0.2717	1.106	-0.16	-0.16	N/A
C6orf223	ENST00000439969.2	chromosome 6 open reading frame 223	17	1	0	1	0	0	hsa-miR-671-5p	0.0197	0.1301	0.5521	-0.16	-0.16	N/A
MYH9	ENST00000216181.5	myosin, heavy chain 9, non-muscle	1317	2	0	2	0	2	hsa-miR-671-5p	0.0237	0.1635	0.8474	-0.16	-0.24	N/A
EVI5L	ENST00000270530.4	ecotropic viral integration site 5-like	15	2	0	1	1	3	hsa-miR-671-5p	0.0426	0.2986	1.6216	-0.16	-0.16	N/A
ABHD10	ENST00000494817.1	abhydrolase domain containing 10	929	1	1	0	0	0	hsa-miR-671-5p	0.007	0.0504	0.3115	-0.16	-0.2	N/A
RORA	ENST00000335670.6	RAR-related orphan receptor A	102	2	1	1	0	1	hsa-miR-671-5p	0.0398	0.27	1.2662	-0.16	-0.2	N/A
DLGAP4	ENST00000373913.3	discs, large (Drosophila) homolog-associated protein 4	1188	1	1	0	0	0	hsa-miR-671-5p	0.0296	0.1873	0.6964	-0.16	-0.17	N/A
DCBLD2	ENST00000326840.6	discoidin, CUB and LCCL domain containing 2	798	2	0	1	1	0	hsa-miR-671-5p	0.0238	0.1644	0.8556	-0.16	-0.18	N/A
TPGS2	ENST00000334295.4	tubulin polyglutamylase complex subunit 2	508	2	1	0	1	3	hsa-miR-671-5p	0.0178	0.1265	0.7244	-0.16	-0.52	N/A
MYBBP1A	ENST00000254718.4	MYB binding protein (P160) 1a	3141	1	0	1	0	0	hsa-miR-671-5p	0.0125	0.0877	0.4868	-0.16	-0.16	N/A
SLC8A2	ENST00000236877.6	solute carrier family 8 (sodium/calcium exchanger), member 2	5	3	2	0	1	1	hsa-miR-671-5p	0.0348	0.245	1.3585	-0.16	-0.16	N/A
ZNF585A	ENST00000356958.4	zinc finger protein 585A	77	2	0	2	0	2	hsa-miR-671-5p	0.0481	0.3305	1.6184	-0.16	-0.16	N/A
VWA1	ENST00000338660.5	von Willebrand factor A domain containing 1	145	3*	0	2	0	0	hsa-miR-671-5p	0.014	0.0986	0.5433	-0.16	-0.16	N/A
LRRC3DN	ENST00000596691.1	LRRC3 downstream neighbor (non-protein coding)	221	1	0	1	0	0	hsa-miR-671-5p	0.0222	0.1471	0.6412	-0.16	-0.16	N/A
GGTLC3	ENST00000424787.2	gamma-glutamyltransferase light chain 3	5	1	0	1	0	0	hsa-miR-671-5p	0.0022	0.0163	0.1088	-0.16	-0.16	N/A
CXCL10	ENST00000306602.1	chemokine (C-X-C motif) ligand 10	5	1	0	0	1	0	hsa-miR-671-5p	0.0089	0.0634	0.3704	-0.16	-0.16	N/A
PLA2G6	ENST00000332509.3	phospholipase A2, group VI (cytosolic, calcium-independent)	74	1	0	1	0	0	hsa-miR-671-5p	0.0289	0.1905	0.8441	-0.16	-0.16	N/A
POLR2E	ENST00000215587.7	polymerase (RNA) II (DNA directed) polypeptide E, 25kDa	4066	1	0	1	0	2	hsa-miR-671-5p	0.0201	0.1386	0.6955	-0.16	-0.16	N/A
PPM1L	ENST00000498165.1	protein phosphatase, Mg2+/Mn2+ dependent, 1L	59	2	0	1	1	4	hsa-miR-671-5p	0.0564	0.3752	1.6732	-0.16	-0.23	N/A
ARHGAP17	ENST00000441763.2	Rho GTPase activating protein 17	1337	1	0	0	1	0	hsa-miR-671-5p	0.0167	0.1153	0.594	-0.16	-0.16	N/A
EEF1A2	ENST00000298049.7	eukaryotic translation elongation factor 1 alpha 2	63	1	0	1	0	0	hsa-miR-671-5p	0.0094	0.0655	0.3439	-0.16	-0.16	N/A
DERL2	ENST00000572834.1	derlin 2	261	1	0	1	0	0	hsa-miR-671-5p	0.0127	0.0869	0.4245	-0.16	-0.22	N/A
RBPMS2	ENST00000560606.1	RNA binding protein with multiple splicing 2	34	1	0	0	1	1	hsa-miR-671-5p	0.0272	0.1832	0.8276	-0.16	-0.16	N/A
LPGAT1	ENST00000366997.4	lysophosphatidylglycerol acyltransferase 1	135	1	0	1	0	0	hsa-miR-671-5p	0.0302	0.1972	0.8392	-0.16	-0.16	N/A
TSPAN17	ENST00000298564.10	tetraspanin 17	849	1	0	1	0	0	hsa-miR-671-5p	0.0094	0.0656	0.3517	-0.16	-0.16	N/A
IL1R1	ENST00000410023.1	interleukin 1 receptor, type I	1713	1	0	1	0	1	hsa-miR-671-5p	0.0321	0.2141	0.9861	-0.16	-0.16	N/A
BID	ENST00000317361.7	BH3 interacting domain death agonist	187	3	0	1	2	0	hsa-miR-671-5p	0.0121	0.0862	0.4987	-0.16	-0.41	N/A
UBL4B	ENST00000334179.3	ubiquitin-like 4B	5	1	0	0	1	1	hsa-miR-671-5p	0.0154	0.1088	0.6191	-0.16	-0.16	N/A
ZNF469	ENST00000437464.1	zinc finger protein 469	139	2	0	2	0	0	hsa-miR-671-5p	0.0383	0.2722	1.6128	-0.16	-0.17	N/A
CTSO	ENST00000433477.3	cathepsin O	5	4	0	4	0	0	hsa-miR-671-5p	0.0101	0.0705	0.3644	-0.16	-0.6	N/A
DDX54	ENST00000314045.7	DEAD (Asp-Glu-Ala-Asp) box polypeptide 54	1332	1	0	0	1	1	hsa-miR-671-5p	0.011	0.0798	0.5105	-0.16	-0.24	N/A
RLIM	ENST00000332687.6	ring finger protein, LIM domain interacting	662	2	0	2	0	1	hsa-miR-671-5p	0.0342	0.233	1.1252	-0.16	-0.16	N/A
FHL5	ENST00000541107.1	four and a half LIM domains 5	5	2	0	1	1	0	hsa-miR-671-5p	0.0162	0.1136	0.6157	-0.16	-0.31	N/A
CDKN2AIP	ENST00000302350.4	CDKN2A interacting protein	2313	2	0	1	1	0	hsa-miR-671-5p	0.0176	0.1211	0.6102	-0.16	-0.43	N/A
TXNRD3NB	ENST00000383572.2	thioredoxin reductase 3 neighbor	10	2	1	0	1	1	hsa-miR-671-5p	0.0178	0.1219	0.6166	-0.16	-0.33	N/A
AC010327.2	ENST00000598855.1	Uncharacterized protein; cDNA FLJ45856 fis, clone OCBBF2025631	7	1	0	1	0	1	hsa-miR-671-5p	0.0204	0.1411	0.7346	-0.16	-0.16	N/A
AP000769.1	ENST00000309775.7	Uncharacterized protein	5	1	0	0	1	0	hsa-miR-671-5p	0.0042	0.03	0.186	-0.16	-0.16	N/A
GTPBP1	ENST00000216044.5	GTP binding protein 1	1765	2	0	2	0	0	hsa-miR-671-5p	0.0245	0.1693	0.8544	-0.16	-0.17	N/A
SEP15	ENST00000401030.3	Homo sapiens 15 kDa selenoprotein (SEP15), transcript variant 2, mRNA.	2047	1	0	0	1	0	hsa-miR-671-5p	0.0084	0.0587	0.3153	-0.16	-0.16	N/A
SLC26A11	ENST00000361193.3	solute carrier family 26 (anion exchanger), member 11	115	1	0	1	0	0	hsa-miR-671-5p	0.0099	0.0695	0.3766	-0.16	-0.16	N/A
PLCB2	ENST00000260402.3	phospholipase C, beta 2	5	1	1	0	0	0	hsa-miR-671-5p	0.0246	0.1582	0.6019	-0.16	-0.16	N/A
GSKIP	ENST00000555181.1	GSK3B interacting protein	1581	1	0	0	1	0	hsa-miR-671-5p	0.0085	0.0597	0.3194	-0.16	-0.16	N/A
TMEM222	ENST00000374076.4	transmembrane protein 222	312	1	0	1	0	0	hsa-miR-671-5p	0.0067	0.048	0.2856	-0.16	-0.16	N/A
PTCH2	ENST00000447098.2	patched 2	30	1	0	1	0	0	hsa-miR-671-5p	0.029	0.1959	0.957	-0.16	-0.16	N/A
SLC7A6OS	ENST00000263997.6	solute carrier family 7, member 6 opposite strand	751	2	0	0	2	1	hsa-miR-671-5p	0.0154	0.1061	0.521	-0.16	-0.24	N/A
RAPGEF1	ENST00000372189.3	Rap guanine nucleotide exchange factor (GEF) 1	335	1	1	0	0	2	hsa-miR-671-5p	0.023	0.1645	0.9972	-0.16	-0.16	N/A
ENTPD1	ENST00000371207.3	ectonucleoside triphosphate diphosphohydrolase 1	15	3	0	1	2	2	hsa-miR-671-5p	0.0541	0.3457	1.411	-0.16	-0.25	N/A
C1ORF220	ENST00000367636.4		5	1	0	0	1	0	hsa-miR-671-5p	0.0127	0.0884	0.4663	-0.16	-0.16	N/A
DOCK3	ENST00000266037.9	dedicator of cytokinesis 3	47	2	1	1	0	0	hsa-miR-671-5p	0.0363	0.2441	1.1344	-0.16	-0.16	N/A
SHISA9	ENST00000558583.1	shisa family member 9	5	1	0	1	0	1	hsa-miR-671-5p	0.0304	0.2129	1.1656	-0.16	-0.16	N/A
CHST10	ENST00000264249.3	carbohydrate sulfotransferase 10	33	1	0	1	0	0	hsa-miR-671-5p	0.0154	0.1052	0.517	-0.16	-0.16	N/A
GPRIN2	ENST00000374314.4	G protein regulated inducer of neurite outgrowth 2	5	3	2	1	0	0	hsa-miR-671-5p	0.0278	0.1941	1.0313	-0.16	-0.16	N/A
SCNN1A	ENST00000360168.3	sodium channel, non-voltage-gated 1 alpha subunit	5	1	0	1	0	0	hsa-miR-671-5p	0.0135	0.096	0.5591	-0.16	-0.16	N/A
DOK7	ENST00000507039.1	docking protein 7	19	1	0	1	0	0	hsa-miR-671-5p	0.0131	0.0903	0.4593	-0.16	-0.16	N/A
LDLR	ENST00000558518.1	low density lipoprotein receptor	1462	1	0	0	1	0	hsa-miR-671-5p	0.0244	0.1699	0.9179	-0.16	-0.2	N/A
CERS6	ENST00000305747.6	ceramide synthase 6	1932	1	0	1	0	0	hsa-miR-671-5p	0.0215	0.1385	0.5497	-0.16	-0.2	N/A
CTNNA1	ENST00000518825.1	catenin (cadherin-associated protein), alpha 1, 102kDa	2009	1	0	1	0	0	hsa-miR-671-5p	0.0125	0.0879	0.491	-0.16	-0.16	N/A
MGAT1	ENST00000333055.3	mannosyl (alpha-1,3-)-glycoprotein beta-1,2-N-acetylglucosaminyltransferase	831	1	0	1	0	0	hsa-miR-671-5p	0.013	0.0903	0.4621	-0.16	-0.16	N/A
FCRL5	ENST00000361835.3	Fc receptor-like 5	5	2	0	1	1	0	hsa-miR-671-5p	0.0253	0.1788	1.0124	-0.16	-0.16	N/A
AAR2	ENST00000320849.4	AAR2 splicing factor homolog (S. cerevisiae)	74	1	0	0	1	0	hsa-miR-671-5p	0.0113	0.0797	0.4602	-0.16	-0.17	N/A
THAP6	ENST00000311638.3	THAP domain containing 6	24	1	0	1	0	0	hsa-miR-671-5p	0.0176	0.1179	0.5318	-0.16	-0.2	N/A
SYT12	ENST00000393946.2	synaptotagmin XII	813	1	1	0	0	0	hsa-miR-671-5p	0.0079	0.0564	0.331	-0.16	-0.16	N/A
CBX5	ENST00000209875.4	chromobox homolog 5	360	2	1	0	1	2	hsa-miR-671-5p	0.023	0.1567	0.7689	-0.16	-0.31	N/A
VSX2	ENST00000261980.2	visual system homeobox 2	5	1	1	0	0	0	hsa-miR-671-5p	0.0126	0.0866	0.4306	-0.16	-0.16	N/A
TOR4A	ENST00000357503.2	torsin family 4, member A	222	2	0	1	1	0	hsa-miR-671-5p	0.0264	0.1885	1.1205	-0.16	-0.16	N/A
TUFT1	ENST00000368849.3	tuftelin 1	599	1	0	1	0	0	hsa-miR-671-5p	0.0164	0.1105	0.5033	-0.16	-0.16	N/A
FAT4	ENST00000394329.3	FAT atypical cadherin 4	75	1	1	0	0	0	hsa-miR-671-5p	0.0269	0.1825	0.9058	-0.16	-0.16	N/A
TMSB15A	ENST00000289373.4	thymosin beta 15a	14	1	0	0	1	0	hsa-miR-671-5p	0.0041	0.0294	0.1828	-0.16	-0.16	N/A
FBXL16	ENST00000397621.1	F-box and leucine-rich repeat protein 16	5	1	0	1	0	1	hsa-miR-671-5p	0.0219	0.1521	0.786	-0.16	-0.16	N/A
PTPRM	ENST00000332175.8	protein tyrosine phosphatase, receptor type, M	553	1	0	1	0	0	hsa-miR-671-5p	0.01	0.0702	0.3804	-0.16	-0.16	N/A
RAD51B	ENST00000487861.1	RAD51 paralog B	20	1	0	0	1	1	hsa-miR-671-5p	0.0156	0.1087	0.5724	-0.16	-0.2	N/A
ACVR2A	ENST00000241416.7	activin A receptor, type IIA	109	2	1	0	1	0	hsa-miR-671-5p	0.0117	0.0764	0.3105	-0.16	-0.44	N/A
ADD2	ENST00000264436.4	adducin 2 (beta)	59	3	0	3	0	0	hsa-miR-671-5p	0.0276	0.1869	0.8864	-0.16	-0.36	N/A
UBE2H	ENST00000355621.3	ubiquitin-conjugating enzyme E2H	855	1	1	0	0	1	hsa-miR-671-5p	0.02	0.137	0.6797	-0.16	-0.2	N/A
CD93	ENST00000246006.4	CD93 molecule	5	2	1	1	0	0	hsa-miR-671-5p	0.0416	0.274	1.1969	-0.16	-0.16	N/A
GPR132	ENST00000329797.3	G protein-coupled receptor 132	5	2	1	1	0	0	hsa-miR-671-5p	0.0277	0.1845	0.808	-0.16	-0.16	N/A
HDAC11	ENST00000433119.1	histone deacetylase 11	443	1	0	0	1	1	hsa-miR-671-5p	0.0085	0.0614	0.3912	-0.16	-0.16	N/A
CECR6	ENST00000399875.1	cat eye syndrome chromosome region, candidate 6	5	2	0	1	1	1	hsa-miR-671-5p	0.0598	0.3701	1.4163	-0.16	-0.16	N/A
TXLNB	ENST00000358430.3	taxilin beta	5	1	0	1	0	0	hsa-miR-671-5p	0.0245	0.1615	0.6975	-0.16	-0.16	N/A
POGK	ENST00000367875.1	pogo transposable element with KRAB domain	377	2	0	0	2	0	hsa-miR-671-5p	0.0365	0.25	1.2377	-0.16	-0.17	N/A
ANTXR1	ENST00000409829.3	anthrax toxin receptor 1	571	1	0	0	1	1	hsa-miR-671-5p	0.0137	0.0978	0.5729	-0.16	-0.18	N/A
NPC1L1	ENST00000289547.4	NPC1-like 1	55	1	0	1	0	0	hsa-miR-671-5p	0.0159	0.1036	0.4154	-0.16	-0.24	N/A
TRIM33	ENST00000358465.2	tripartite motif containing 33	201	2	0	1	1	0	hsa-miR-671-5p	0.0299	0.1903	0.755	-0.16	-0.27	N/A
WDR41	ENST00000296679.4	WD repeat domain 41	313	4	0	2	2	1	hsa-miR-671-5p	0.0151	0.1053	0.5679	-0.16	-0.53	N/A
MME	ENST00000460393.1	membrane metallo-endopeptidase	37	2	0	1	1	0	hsa-miR-671-5p	0.0169	0.117	0.6176	-0.16	-0.23	N/A
SAP30BP	ENST00000584667.1	SAP30 binding protein	867	1	0	1	0	0	hsa-miR-671-5p	0.0177	0.1122	0.4081	-0.16	-0.23	N/A
PTP4A1	ENST00000370651.3	protein tyrosine phosphatase type IVA, member 1	5740	1	0	0	1	1	hsa-miR-671-5p	0.0132	0.0906	0.4459	-0.16	-0.19	N/A
TSLP	ENST00000379706.4	thymic stromal lymphopoietin	62	1	0	0	1	0	hsa-miR-671-5p	0.0073	0.0515	0.2967	-0.16	-0.16	N/A
LRRC55	ENST00000497933.1	leucine rich repeat containing 55	5	1	0	0	1	4	hsa-miR-671-5p	0.0365	0.2547	1.3726	-0.16	-0.16	N/A
ZC4H2	ENST00000545618.1	zinc finger, C4H2 domain containing	432	1	0	1	0	0	hsa-miR-671-5p	0.0076	0.0541	0.3071	-0.16	-0.16	N/A
CST9	ENST00000376971.3	cystatin 9 (testatin)	5	1	0	0	1	0	hsa-miR-671-5p	0.011	0.078	0.451	-0.16	-0.16	N/A
C11orf68	ENST00000438576.2	chromosome 11 open reading frame 68	1192	1	0	0	1	0	hsa-miR-671-5p	0.0142	0.0962	0.444	-0.16	-0.16	N/A
ADO	ENST00000373783.1	2-aminoethanethiol (cysteamine) dioxygenase	686	2	0	0	2	1	hsa-miR-671-5p	0.0277	0.1915	0.9935	-0.16	-0.16	N/A
SLC45A3	ENST00000367145.3	solute carrier family 45, member 3	17	1	0	1	0	0	hsa-miR-671-5p	0.0155	0.1075	0.5623	-0.16	-0.16	N/A
DGCR2	ENST00000545799.1	DiGeorge syndrome critical region gene 2	1754	1	0	0	1	2	hsa-miR-671-5p	0.0303	0.2092	1.0504	-0.16	-0.16	N/A
ZNF616	ENST00000330123.5	zinc finger protein 616	45	1	0	1	0	0	hsa-miR-671-5p	0.016	0.1089	0.5206	-0.16	-0.18	N/A
MRGBP	ENST00000370487.3	MRG/MORF4L binding protein	886	2	0	2	0	0	hsa-miR-671-5p	0.0068	0.0486	0.2884	-0.16	-0.17	N/A
FAM134A	ENST00000430297.2	family with sequence similarity 134, member A	3080	1	0	1	0	2	hsa-miR-671-5p	0.0222	0.1541	0.7974	-0.15	-0.15	N/A
LRRC2	ENST00000395905.3	leucine rich repeat containing 2	5	2	0	1	1	0	hsa-miR-671-5p	0.0259	0.173	0.7847	-0.15	-0.15	N/A
HTRA3	ENST00000307358.2	HtrA serine peptidase 3	5161	1	0	1	0	2	hsa-miR-671-5p	0.0187	0.133	0.7809	-0.15	-0.15	N/A
PPP2R4	ENST00000393370.2	protein phosphatase 2A activator, regulatory subunit 4	2731	1	0	0	1	0	hsa-miR-671-5p	0.0118	0.0821	0.4352	-0.15	-0.15	N/A
RUFY4	ENST00000441828.2	RUN and FYVE domain containing 4	5	1	0	1	0	1	hsa-miR-671-5p	0.0171	0.1214	0.7018	-0.15	-0.15	N/A
EBF4	ENST00000380648.4	early B-cell factor 4	1194	1	0	0	1	0	hsa-miR-671-5p	0.0123	0.0887	0.5545	-0.15	-0.15	N/A
MCAM	ENST00000392814.1	melanoma cell adhesion molecule	398	1	1	0	0	0	hsa-miR-671-5p	0.0104	0.0721	0.3683	-0.15	-0.15	N/A
CBLB	ENST00000264122.4	Cbl proto-oncogene B, E3 ubiquitin protein ligase	469	1	0	1	0	1	hsa-miR-671-5p	0.0126	0.0885	0.4918	-0.15	-0.15	N/A
CSPG4	ENST00000308508.5	chondroitin sulfate proteoglycan 4	817	1	0	0	1	0	hsa-miR-671-5p	0.0392	0.271	1.439	-0.15	-0.15	N/A
RERG	ENST00000256953.2	RAS-like, estrogen-regulated, growth inhibitor	162	1	0	1	0	0	hsa-miR-671-5p	0.0088	0.0617	0.3211	-0.15	-0.17	N/A
MTUS2	ENST00000431530.3	microtubule associated tumor suppressor candidate 2	17	2	1	1	0	1	hsa-miR-671-5p	0.0218	0.1544	0.8882	-0.15	-0.33	N/A
HEMK1	ENST00000232854.4	HemK methyltransferase family member 1	99	3	0	2	1	0	hsa-miR-671-5p	0.0206	0.1394	0.6565	-0.15	-0.4	N/A
TAPBP	ENST00000434618.2	TAP binding protein (tapasin)	1144	1	0	0	1	1	hsa-miR-671-5p	0.0137	0.0973	0.5646	-0.15	-0.15	N/A
AATK	ENST00000326724.4	apoptosis-associated tyrosine kinase	307	1	1	0	0	0	hsa-miR-671-5p	0.0108	0.0764	0.4376	-0.15	-0.15	N/A
OSGEPL1	ENST00000519810.1	O-sialoglycoprotein endopeptidase-like 1	71	1	0	0	1	0	hsa-miR-671-5p	0.0068	0.0482	0.274	-0.15	-0.15	N/A
DAGLB	ENST00000297056.6	diacylglycerol lipase, beta	96	1	0	1	0	0	hsa-miR-671-5p	0.0164	0.1118	0.5425	-0.15	-0.15	N/A
CCDC94	ENST00000262962.7	coiled-coil domain containing 94	127	1	0	0	1	0	hsa-miR-671-5p	0.0039	0.0281	0.1857	-0.15	-0.15	N/A
SLC25A45	ENST00000527174.1	solute carrier family 25, member 45	67	2	0	1	1	3	hsa-miR-671-5p	0.0426	0.2975	1.5901	-0.15	-0.16	N/A
SAMD4A	ENST00000392067.3	sterile alpha motif domain containing 4A	449	1	0	1	0	0	hsa-miR-671-5p	0.0169	0.1156	0.5792	-0.15	-0.18	N/A
C5orf47	ENST00000340147.6	chromosome 5 open reading frame 47	15	2	0	2	0	0	hsa-miR-671-5p	0.0134	0.0918	0.4488	-0.15	-0.53	N/A
CHRNB4	ENST00000261751.3	cholinergic receptor, nicotinic, beta 4 (neuronal)	5	1	0	1	0	0	hsa-miR-671-5p	0.0162	0.1128	0.5926	-0.15	-0.15	N/A
ZNF486	ENST00000335117.8	zinc finger protein 486	10	1	0	1	0	0	hsa-miR-671-5p	0.0272	0.1728	0.637	-0.15	-0.15	N/A
PRRG3	ENST00000370353.3	proline rich Gla (G-carboxyglutamic acid) 3 (transmembrane)	5	2	0	0	2	2	hsa-miR-671-5p	0.0251	0.179	1.0695	-0.15	-0.15	N/A
CCDC87	ENST00000333861.3	coiled-coil domain containing 87	5	1	0	0	1	0	hsa-miR-671-5p	0.0121	0.0857	0.4821	-0.15	-0.15	N/A
ACKR2	ENST00000442925.1	atypical chemokine receptor 2	5	1	0	0	1	1	hsa-miR-671-5p	0.035	0.2387	1.1501	-0.15	-0.15	N/A
TUBB2B	ENST00000259818.7	tubulin, beta 2B class IIb	8782	1	0	1	0	0	hsa-miR-671-5p	0.0131	0.0941	0.588	-0.15	-0.15	N/A
NDRG4	ENST00000258187.5	NDRG family member 4	68	1	0	1	0	0	hsa-miR-671-5p	0.0165	0.1128	0.5495	-0.15	-0.16	N/A
CDH11	ENST00000394156.3	cadherin 11, type 2, OB-cadherin (osteoblast)	448	2	0	1	1	0	hsa-miR-671-5p	0.0124	0.0874	0.4891	-0.15	-0.39	N/A
RPP14	ENST00000445193.3	ribonuclease P/MRP 14kDa subunit	1612	2	0	1	1	0	hsa-miR-671-5p	0.0123	0.0842	0.4062	-0.15	-0.38	N/A
CCDC149	ENST00000428116.2	coiled-coil domain containing 149	187	1	0	0	1	1	hsa-miR-671-5p	0.0125	0.0854	0.4114	-0.15	-0.16	N/A
BAIAP2	ENST00000435091.3	BAI1-associated protein 2	53	2	0	2	0	2	hsa-miR-671-5p	0.0071	0.0507	0.3138	-0.15	-0.17	N/A
C1orf35	ENST00000272139.4	chromosome 1 open reading frame 35	32	1	0	1	0	0	hsa-miR-671-5p	0.0054	0.0383	0.2276	-0.15	-0.15	N/A
PSORS1C2	ENST00000259845.4	psoriasis susceptibility 1 candidate 2	5	1	0	0	1	0	hsa-miR-671-5p	0.0031	0.0225	0.1452	-0.15	-0.15	N/A
EGFR	ENST00000275493.2	epidermal growth factor receptor	632	1	1	0	0	1	hsa-miR-671-5p	0.0339	0.2223	0.9691	-0.15	-0.15	N/A
VSIG4	ENST00000455586.2	V-set and immunoglobulin domain containing 4	5	1	0	0	1	0	hsa-miR-671-5p	0.0143	0.0972	0.4607	-0.15	-0.15	N/A
OTOF	ENST00000338581.6	otoferlin	5	1	0	1	0	0	hsa-miR-671-5p	0.0244	0.1703	0.9178	-0.15	-0.15	N/A
TPP1	ENST00000299427.6	tripeptidyl peptidase I	713	1	0	0	1	0	hsa-miR-671-5p	0.0231	0.1547	0.7116	-0.15	-0.16	N/A
BTBD3	ENST00000254977.3	BTB (POZ) domain containing 3	3798	2	0	2	0	0	hsa-miR-671-5p	0.0166	0.116	0.6231	-0.15	-0.16	N/A
MMP2	ENST00000219070.4	matrix metallopeptidase 2 (gelatinase A, 72kDa gelatinase, 72kDa type IV collagenase)	2187	2	0	1	1	1	hsa-miR-671-5p	0.0219	0.1537	0.8491	-0.15	-0.26	N/A
SEPHS1	ENST00000545675.1	selenophosphate synthetase 1	281	1	0	1	0	0	hsa-miR-671-5p	0.0161	0.1092	0.5104	-0.15	-0.17	N/A
HEG1	ENST00000311127.4	heart development protein with EGF-like domains 1	380	1	0	1	0	0	hsa-miR-671-5p	0.041	0.2621	1.0884	-0.15	-0.15	N/A
CYP2W1	ENST00000340150.6	cytochrome P450, family 2, subfamily W, polypeptide 1	5	1	0	1	0	1	hsa-miR-671-5p	0.0307	0.2064	0.9388	-0.15	-0.15	N/A
RAPGEFL1	ENST00000264644.6	Rap guanine nucleotide exchange factor (GEF)-like 1	20	2	0	1	1	0	hsa-miR-671-5p	0.0283	0.1838	0.7518	-0.15	-0.15	N/A
LRTOMT	ENST00000324866.7	leucine rich transmembrane and O-methyltransferase domain containing	313	1	0	1	0	0	hsa-miR-671-5p	0.0118	0.0804	0.3816	-0.15	-0.21	N/A
TMEM140	ENST00000275767.3	transmembrane protein 140	858	2	0	1	1	1	hsa-miR-671-5p	0.0189	0.1343	0.7901	-0.15	-0.41	N/A
SYDE2	ENST00000341460.5	synapse defective 1, Rho GTPase, homolog 2 (C. elegans)	72	1	0	1	0	0	hsa-miR-671-5p	0.0154	0.1072	0.5707	-0.15	-0.17	N/A
TRIO	ENST00000344204.4	trio Rho guanine nucleotide exchange factor	365	3	0	1	2	1	hsa-miR-671-5p	0.0379	0.2674	1.508	-0.15	-0.23	N/A
VEZF1	ENST00000584396.1	vascular endothelial zinc finger 1	209	1	0	1	0	1	hsa-miR-671-5p	0.0298	0.2018	0.9715	-0.15	-0.16	N/A
CREB5	ENST00000357727.2	cAMP responsive element binding protein 5	54	1	0	1	0	0	hsa-miR-671-5p	0.0191	0.1249	0.5236	-0.15	-0.22	N/A
HN1L	ENST00000248098.3	hematological and neurological expressed 1-like	1302	2	0	0	2	1	hsa-miR-671-5p	0.0229	0.16	0.8541	-0.15	-0.16	N/A
THBD	ENST00000377103.2	thrombomodulin	38	1	0	0	1	0	hsa-miR-671-5p	0.0166	0.1179	0.6843	-0.15	-0.15	N/A
SPECC1L	ENST00000314328.9	sperm antigen with calponin homology and coiled-coil domains 1-like	3720	3	0	2	1	0	hsa-miR-671-5p	0.0305	0.2046	0.962	-0.15	-0.15	N/A
ZDHHC2	ENST00000262096.8	zinc finger, DHHC-type containing 2	171	1	0	1	0	0	hsa-miR-671-5p	0.0088	0.0615	0.3263	-0.15	-0.15	N/A
LRIG1	ENST00000273261.3	leucine-rich repeats and immunoglobulin-like domains 1	241	1	0	1	0	0	hsa-miR-671-5p	0.0226	0.153	0.7365	-0.15	-0.15	N/A
DGKI	ENST00000453654.2	diacylglycerol kinase, iota	16	2	0	0	2	2	hsa-miR-671-5p	0.0274	0.1896	0.9816	-0.15	-0.22	N/A
QPCTL	ENST00000012049.5	glutaminyl-peptide cyclotransferase-like	62	1	0	1	0	0	hsa-miR-671-5p	0.0124	0.0836	0.3846	-0.15	-0.24	N/A
AKAP13	ENST00000394518.2	A kinase (PRKA) anchor protein 13	53	1	0	0	1	2	hsa-miR-671-5p	0.0335	0.2345	1.2869	-0.15	-0.17	N/A
AHNAK	ENST00000378024.4	AHNAK nucleoprotein	682	1	1	0	0	0	hsa-miR-671-5p	0.0157	0.111	0.6432	-0.15	-0.15	N/A
INPP5A	ENST00000368594.3	inositol polyphosphate-5-phosphatase, 40kDa	243	1	0	0	1	0	hsa-miR-671-5p	0.0112	0.0793	0.4633	-0.15	-0.15	N/A
CAPN14	ENST00000444918.2	calpain 14	5	1	0	1	0	0	hsa-miR-671-5p	0.0149	0.1018	0.4984	-0.15	-0.15	N/A
FAM151A	ENST00000302250.2	family with sequence similarity 151, member A	308	1	0	1	0	0	hsa-miR-671-5p	0.0046	0.0332	0.2074	-0.15	-0.15	N/A
ZNF710	ENST00000268154.4	zinc finger protein 710	5	1	1	0	0	4	hsa-miR-671-5p	0.043	0.2966	1.5202	-0.15	-0.15	N/A
C16orf46	ENST00000378611.4	chromosome 16 open reading frame 46	22	1	0	0	1	0	hsa-miR-671-5p	0.0141	0.0994	0.5571	-0.15	-0.15	N/A
GPR133	ENST00000376682.4	G protein-coupled receptor 133	57	1	0	1	0	0	hsa-miR-671-5p	0.0306	0.1979	0.81	-0.15	-0.15	N/A
STYX	ENST00000354586.4	serine/threonine/tyrosine interacting protein	250	1	0	0	1	1	hsa-miR-671-5p	0.0141	0.0979	0.5049	-0.15	-0.17	N/A
PRPF38B	ENST00000370025.4	pre-mRNA processing factor 38B	724	2	0	1	1	0	hsa-miR-671-5p	0.0114	0.0781	0.3788	-0.15	-0.33	N/A
CTDSP2	ENST00000398073.2	CTD (carboxy-terminal domain, RNA polymerase II, polypeptide A) small phosphatase 2	991	1	0	1	0	3	hsa-miR-671-5p	0.0192	0.1359	0.7886	-0.15	-0.16	N/A
AP5B1	ENST00000532090.2	adaptor-related protein complex 5, beta 1 subunit	22	1	1	0	0	3	hsa-miR-671-5p	0.049	0.2966	1.1805	-0.15	-0.23	N/A
C21orf90	ENST00000354333.5	chromosome 21 open reading frame 90	26	1	0	1	0	0	hsa-miR-671-5p	0.0108	0.0715	0.2975	-0.15	-0.29	N/A
PIGM	ENST00000368090.2	phosphatidylinositol glycan anchor biosynthesis, class M	179	2	0	1	1	0	hsa-miR-671-5p	0.0276	0.1835	0.8287	-0.15	-0.27	N/A
BAG5	ENST00000299204.4	BCL2-associated athanogene 5	267	1	0	1	0	1	hsa-miR-671-5p	0.0309	0.2025	0.8624	-0.15	-0.15	N/A
SLC34A2	ENST00000382051.3	solute carrier family 34 (type II sodium/phosphate contransporter), member 2	5	1	0	1	0	0	hsa-miR-671-5p	0.0213	0.1444	0.6952	-0.15	-0.15	N/A
GSX1	ENST00000302945.2	GS homeobox 1	5	1	0	1	0	0	hsa-miR-671-5p	0.0195	0.1359	0.7001	-0.15	-0.15	N/A
IPO5	ENST00000261574.5	importin 5	1826	2	0	1	1	0	hsa-miR-671-5p	0.0192	0.1324	0.7097	-0.15	-0.26	N/A
ARL4C	ENST00000390645.2	ADP-ribosylation factor-like 4C	84	1	0	1	0	0	hsa-miR-671-5p	0.0084	0.059	0.3257	-0.15	-0.17	N/A
EML6	ENST00000356458.6	echinoderm microtubule associated protein like 6	39	1	0	1	0	0	hsa-miR-671-5p	0.0335	0.2084	0.7461	-0.15	-0.15	N/A
DACT3	ENST00000300875.4	dishevelled-binding antagonist of beta-catenin 3	59	1	0	0	1	0	hsa-miR-671-5p	0.0193	0.1323	0.6579	-0.15	-0.15	N/A
KL	ENST00000380099.3	klotho	5	1	0	1	0	0	hsa-miR-671-5p	0.0248	0.1723	0.9074	-0.15	-0.15	N/A
ESRRG	ENST00000361525.3	estrogen-related receptor gamma	5	1	0	0	1	0	hsa-miR-671-5p	0.0119	0.0839	0.4777	-0.15	-0.15	N/A
AQP8	ENST00000219660.5	aquaporin 8	7	1	0	0	1	0	hsa-miR-671-5p	0.0071	0.0504	0.2959	-0.15	-0.15	N/A
DPYSL5	ENST00000288699.6	dihydropyrimidinase-like 5	315	1	0	1	0	1	hsa-miR-671-5p	0.0295	0.1871	0.7301	-0.15	-0.18	N/A
DBT	ENST00000370132.4	dihydrolipoamide branched chain transacylase E2	117	3	0	1	2	1	hsa-miR-671-5p	0.0263	0.1813	0.9232	-0.15	-0.2	N/A
SLC35E3	ENST00000398004.2	solute carrier family 35, member E3	250	2	1	1	0	1	hsa-miR-671-5p	0.0214	0.1483	0.7574	-0.15	-0.38	N/A
ING5	ENST00000313552.6	inhibitor of growth family, member 5	529	4	0	4	0	2	hsa-miR-671-5p	0.0412	0.2858	1.4586	-0.15	-0.21	N/A
RNF144A	ENST00000320892.6	ring finger protein 144A	124	1	0	1	0	1	hsa-miR-671-5p	0.0263	0.1815	0.9183	-0.15	-0.15	N/A
PTEN	ENST00000371953.3	phosphatase and tensin homolog	118	1	1	0	0	0	hsa-miR-671-5p	0.019	0.1208	0.4659	-0.15	-0.26	N/A
TIMM17A	ENST00000367287.4	translocase of inner mitochondrial membrane 17 homolog A (yeast)	5594	1	0	0	1	0	hsa-miR-671-5p	0.0082	0.0565	0.2729	-0.15	-0.22	N/A
C4orf40	ENST00000344526.5	chromosome 4 open reading frame 40	5	2	0	0	2	0	hsa-miR-671-5p	0.0136	0.0963	0.5498	-0.15	-0.15	N/A
DIO1	ENST00000322679.6	deiodinase, iodothyronine, type I	5	1	0	1	0	0	hsa-miR-671-5p	0.0077	0.0554	0.3462	-0.15	-0.15	N/A
LITAF	ENST00000413364.2	lipopolysaccharide-induced TNF factor	11008	1	0	0	1	0	hsa-miR-671-5p	0.0097	0.0676	0.349	-0.15	-0.15	N/A
SPOCD1	ENST00000373648.2	SPOC domain containing 1	755	1	1	0	0	0	hsa-miR-671-5p	0.0191	0.1307	0.6558	-0.15	-0.15	N/A
HOXA6	ENST00000222728.3	homeobox A6	5	1	0	1	0	0	hsa-miR-671-5p	0.004	0.0285	0.1781	-0.15	-0.15	N/A
FAM47E-STBD1	ENST00000237642.6	FAM47E-STBD1 readthrough	503	1	0	0	1	0	hsa-miR-671-5p	0.0204	0.1317	0.5014	-0.15	-0.17	N/A
MAT1A	ENST00000372213.3	methionine adenosyltransferase I, alpha	19	3	0	3	0	0	hsa-miR-671-5p	0.0194	0.1339	0.6796	-0.15	-0.24	N/A
DOK6	ENST00000382713.5	docking protein 6	8	2	0	0	2	2	hsa-miR-671-5p	0.0403	0.2784	1.4232	-0.14	-0.14	N/A
LYNX1	ENST00000395192.2	Ly6/neurotoxin 1	5	2	0	2	0	3	hsa-miR-671-5p	0.0351	0.248	1.3935	-0.14	-0.14	N/A
ARHGEF16	ENST00000378378.4	Rho guanine nucleotide exchange factor (GEF) 16	72	1	0	1	0	0	hsa-miR-671-5p	0.0093	0.0656	0.3738	-0.14	-0.14	N/A
CLCN2	ENST00000423355.2	chloride channel, voltage-sensitive 2	44	1	0	0	1	1	hsa-miR-671-5p	0.0154	0.109	0.6199	-0.14	-0.14	N/A
SMC1A	ENST00000322213.4	structural maintenance of chromosomes 1A	1626	1	0	1	0	1	hsa-miR-671-5p	0.0396	0.2395	0.8074	-0.14	-0.15	N/A
RPL22L1	ENST00000295830.8	ribosomal protein L22-like 1	150	1	0	1	0	1	hsa-miR-671-5p	0.0133	0.0897	0.4073	-0.14	-0.34	N/A
OGT	ENST00000373719.3	O-linked N-acetylglucosamine (GlcNAc) transferase	1036	1	0	0	1	1	hsa-miR-671-5p	0.0151	0.1076	0.6346	-0.14	-0.25	N/A
FAM129A	ENST00000367511.3	family with sequence similarity 129, member A	213	2	0	1	1	3	hsa-miR-671-5p	0.0465	0.3207	1.6088	-0.14	-0.15	N/A
PACS1	ENST00000320580.4	phosphofurin acidic cluster sorting protein 1	87	3	1	1	1	2	hsa-miR-671-5p	0.0337	0.2305	1.1373	-0.14	-0.19	N/A
CCDC64	ENST00000397558.2	coiled-coil domain containing 64	7	1	0	1	0	0	hsa-miR-671-5p	0.0214	0.1394	0.5556	-0.14	-0.14	N/A
TRH	ENST00000302649.3	thyrotropin-releasing hormone	5	1	0	0	1	0	hsa-miR-671-5p	0.0065	0.0462	0.2659	-0.14	-0.14	N/A
RHCG	ENST00000544600.1	Rh family, C glycoprotein	7	1	0	0	1	0	hsa-miR-671-5p	0.0173	0.1225	0.697	-0.14	-0.14	N/A
DDX1	ENST00000381341.2	DEAD (Asp-Glu-Ala-Asp) box helicase 1	1650	1	0	0	1	0	hsa-miR-671-5p	0.0074	0.0525	0.2927	-0.14	-0.14	N/A
SIRPB2	ENST00000359801.3	signal-regulatory protein beta 2	5	1	0	1	0	0	hsa-miR-671-5p	0.0089	0.0637	0.3868	-0.14	-0.14	N/A
CNIH2	ENST00000528852.1	cornichon family AMPA receptor auxiliary protein 2	158	1	0	0	1	0	hsa-miR-671-5p	0.012	0.0825	0.4015	-0.14	-0.14	N/A
RNF10	ENST00000325954.4	ring finger protein 10	570	1	0	1	0	1	hsa-miR-671-5p	0.019	0.1305	0.6333	-0.14	-0.2	N/A
GRAMD1B	ENST00000529750.1	GRAM domain containing 1B	35	1	0	1	0	1	hsa-miR-671-5p	0.0183	0.1235	0.5817	-0.14	-0.16	N/A
DCUN1D2	ENST00000332592.3	DCN1, defective in cullin neddylation 1, domain containing 2	17	1	0	0	1	0	hsa-miR-671-5p	0.0081	0.0578	0.3405	-0.14	-0.16	N/A
C14orf164	ENST00000399910.1	chromosome 14 open reading frame 164	5	2	1	0	1	0	hsa-miR-671-5p	0.0136	0.0948	0.5106	-0.14	-0.58	N/A
ZDHHC15	ENST00000373367.3	zinc finger, DHHC-type containing 15	5	1	0	1	0	1	hsa-miR-671-5p	0.0295	0.2011	0.9501	-0.14	-0.14	N/A
ZSWIM1	ENST00000372523.1	zinc finger, SWIM-type containing 1	72	1	0	1	0	0	hsa-miR-671-5p	0.0134	0.0919	0.459	-0.14	-0.16	N/A
CMPK1	ENST00000371873.5	cytidine monophosphate (UMP-CMP) kinase 1, cytosolic	4366	1	0	0	1	2	hsa-miR-671-5p	0.0208	0.1469	0.8347	-0.14	-0.14	N/A
SH3PXD2B	ENST00000311601.5	SH3 and PX domains 2B	123	4*	1	0	2	2	hsa-miR-671-5p	0.0387	0.2723	1.5228	-0.14	-0.15	N/A
TOX4	ENST00000405508.1	TOX high mobility group box family member 4	309	1	0	1	0	0	hsa-miR-671-5p	0.0181	0.1171	0.4551	-0.14	-0.19	N/A
CSNK1G1	ENST00000303052.7	casein kinase 1, gamma 1	149	2	0	0	2	0	hsa-miR-671-5p	0.0231	0.1615	0.8841	-0.14	-0.14	N/A
IGDCC4	ENST00000352385.2	immunoglobulin superfamily, DCC subclass, member 4	12	2	0	2	0	1	hsa-miR-671-5p	0.0329	0.2305	1.2544	-0.14	-0.14	N/A
SLC22A16	ENST00000439654.1	solute carrier family 22 (organic cation/carnitine transporter), member 16	0	1	0	0	1	0	hsa-miR-671-5p	0.0223	0.145	0.5732	-0.14	-0.14	N/A
VSTM4	ENST00000332853.4	V-set and transmembrane domain containing 4	59	1	1	0	0	1	hsa-miR-671-5p	0.009	0.0631	0.3474	-0.14	-0.14	N/A
APBB3	ENST00000358580.5	amyloid beta (A4) precursor protein-binding, family B, member 3	9	1	0	0	1	0	hsa-miR-671-5p	0.0024	0.0173	0.1151	-0.14	-0.14	N/A
HIC2	ENST00000407464.2	hypermethylated in cancer 2	28	1	0	1	0	1	hsa-miR-671-5p	0.0266	0.1791	0.8389	-0.14	-0.14	N/A
KCNE1L	ENST00000372101.2	KCNE1-like	9	1	0	0	1	0	hsa-miR-671-5p	0.011	0.0779	0.4558	-0.14	-0.14	N/A
ZNF584	ENST00000599238.1	zinc finger protein 584	282	1	0	1	0	0	hsa-miR-671-5p	0.0081	0.0569	0.3094	-0.14	-0.14	N/A
PNMAL1	ENST00000313683.10	paraneoplastic Ma antigen family-like 1	313	1	0	0	1	0	hsa-miR-671-5p	0.0098	0.0681	0.3551	-0.14	-0.14	N/A
TNFSF10	ENST00000420541.2	tumor necrosis factor (ligand) superfamily, member 10	28	1	0	0	1	0	hsa-miR-671-5p	0.0077	0.0545	0.2988	-0.14	-0.14	N/A
PPP3CA	ENST00000512215.1	protein phosphatase 3, catalytic subunit, alpha isozyme	259	1	0	1	0	0	hsa-miR-671-5p	0.0128	0.0913	0.5359	-0.14	-0.19	N/A
ACACA	ENST00000353139.5	acetyl-CoA carboxylase alpha	306	2	1	1	0	0	hsa-miR-671-5p	0.0307	0.2105	1.0687	-0.14	-0.18	N/A
GBP5	ENST00000343435.5	guanylate binding protein 5	5	1	0	1	0	1	hsa-miR-671-5p	0.0186	0.1301	0.6994	-0.14	-0.14	N/A
KCNA1	ENST00000382545.3	potassium voltage-gated channel, shaker-related subfamily, member 1 (episodic ataxia with myokymia)	5	2	0	1	1	1	hsa-miR-671-5p	0.0405	0.2731	1.2647	-0.14	-0.14	N/A
SRSF4	ENST00000546138.1	serine/arginine-rich splicing factor 4	2524	1	0	0	1	1	hsa-miR-671-5p	0.0251	0.1717	0.8348	-0.14	-0.14	N/A
C8A	ENST00000361249.3	complement component 8, alpha polypeptide	5	2	0	0	2	0	hsa-miR-671-5p	0.0106	0.0741	0.4039	-0.14	-0.15	N/A
UBE2Z	ENST00000360943.5	ubiquitin-conjugating enzyme E2Z	3688	3*	0	1	1	0	hsa-miR-671-5p	0.0118	0.0846	0.5173	-0.14	-0.14	N/A
DTHD1	ENST00000456874.2	death domain containing 1	5	1	1	0	0	0	hsa-miR-671-5p	0.0142	0.0999	0.5429	-0.14	-0.14	N/A
GABBR1	ENST00000376977.3	gamma-aminobutyric acid (GABA) B receptor, 1	213	1	0	0	1	1	hsa-miR-671-5p	0.0197	0.1374	0.7325	-0.14	-0.14	N/A
GRAP	ENST00000284154.5	GRB2-related adaptor protein	5	1	0	1	0	0	hsa-miR-671-5p	0.0135	0.0934	0.4807	-0.14	-0.14	N/A
CEP170B	ENST00000414716.3	centrosomal protein 170B	326	2	1	0	1	0	hsa-miR-671-5p	0.0324	0.2207	1.062	-0.14	-0.14	N/A
GGPS1	ENST00000282841.5	geranylgeranyl diphosphate synthase 1	184	1	0	0	1	0	hsa-miR-671-5p	0.013	0.0885	0.4145	-0.14	-0.14	N/A
PDPK1	ENST00000441549.3	3-phosphoinositide dependent protein kinase-1	104	2	0	1	1	0	hsa-miR-671-5p	0.0263	0.1815	0.9089	-0.14	-0.15	N/A
AP000867.1	ENST00000343767.3		5	1	0	1	0	0	hsa-miR-671-5p	0.0056	0.0397	0.234	-0.14	-0.14	N/A
PLA2G2C	ENST00000429261.2	phospholipase A2, group IIC	5	1	0	0	1	0	hsa-miR-671-5p	0.0179	0.1215	0.5779	-0.14	-0.14	N/A
ARSG	ENST00000448504.2	arylsulfatase G	73	1	0	0	1	1	hsa-miR-671-5p	0.0103	0.0737	0.4359	-0.14	-0.14	N/A
CXCR1	ENST00000295683.2	chemokine (C-X-C motif) receptor 1	5	1	0	0	1	0	hsa-miR-671-5p	0.0156	0.105	0.4737	-0.14	-0.14	N/A
ATP6V0A1	ENST00000343619.4	ATPase, H+ transporting, lysosomal V0 subunit a1	290	2	0	2	0	0	hsa-miR-671-5p	0.0191	0.1344	0.738	-0.14	-0.14	N/A
RGPD1	ENST00000559485.1	RANBP2-like and GRIP domain containing 1	5	1	0	0	1	0	hsa-miR-671-5p	0.0132	0.0943	0.5723	-0.14	-0.14	N/A
SHANK2	ENST00000449833.2	SH3 and multiple ankyrin repeat domains 2	26	3	1	0	2	0	hsa-miR-671-5p	0.03	0.2001	0.8991	-0.14	-0.27	N/A
CCNI2	ENST00000378731.1	cyclin I family, member 2	5	2	0	0	2	1	hsa-miR-671-5p	0.0228	0.1567	0.7767	-0.14	-0.21	N/A
C7orf55-LUC7L2	ENST00000354926.4	C7orf55-LUC7L2 readthrough	419	1	0	0	1	2	hsa-miR-671-5p	0.0246	0.1692	0.8374	-0.14	-0.14	N/A
RGPD2	ENST00000398146.3	RANBP2-like and GRIP domain containing 2	5	1	0	0	1	0	hsa-miR-671-5p	0.0132	0.0943	0.5723	-0.14	-0.14	N/A
CARS	ENST00000278224.9	cysteinyl-tRNA synthetase	594	1	0	0	1	0	hsa-miR-671-5p	0.0105	0.0727	0.3706	-0.14	-0.14	N/A
PDE6A	ENST00000255266.5	phosphodiesterase 6A, cGMP-specific, rod, alpha	5	2	0	1	1	0	hsa-miR-671-5p	0.0211	0.1478	0.8012	-0.14	-0.14	N/A
SMTNL2	ENST00000338859.4	smoothelin-like 2	23	1	0	0	1	0	hsa-miR-671-5p	0.0128	0.0877	0.4154	-0.14	-0.14	N/A
PMP2	ENST00000256103.2	peripheral myelin protein 2	5	1	0	0	1	0	hsa-miR-671-5p	0.0123	0.0844	0.4053	-0.14	-0.14	N/A
C21orf59	ENST00000382549.4	chromosome 21 open reading frame 59	288	1	0	1	0	0	hsa-miR-671-5p	0.0174	0.1172	0.5265	-0.14	-0.14	N/A
RNF135	ENST00000535306.2	ring finger protein 135	65	1	0	1	0	0	hsa-miR-671-5p	0.0094	0.0657	0.3504	-0.14	-0.14	N/A
PODXL	ENST00000541194.1	podocalyxin-like	2928	1	1	0	0	1	hsa-miR-671-5p	0.0237	0.16	0.7386	-0.14	-0.14	N/A
MITF	ENST00000328528.6	microphthalmia-associated transcription factor	593	1	0	0	1	2	hsa-miR-671-5p	0.0264	0.1821	0.906	-0.14	-0.14	N/A
MEAF6	ENST00000373075.2	MYST/Esa1-associated factor 6	440	1	0	0	1	2	hsa-miR-671-5p	0.0159	0.1119	0.6289	-0.14	-0.17	N/A
RNF223	ENST00000453464.2	ring finger protein 223	5	1	0	0	1	0	hsa-miR-671-5p	0.0075	0.0537	0.3174	-0.14	-0.14	N/A
MAP2K5	ENST00000178640.5	mitogen-activated protein kinase kinase 5	406	1	0	1	0	0	hsa-miR-671-5p	0.0067	0.0479	0.2752	-0.14	-0.14	N/A
SAMD9L	ENST00000318238.4	sterile alpha motif domain containing 9-like	5	1	0	1	0	0	hsa-miR-671-5p	0.0091	0.0636	0.337	-0.14	-0.14	N/A
SYT8	ENST00000535046.1	synaptotagmin VIII	5	1	0	0	1	0	hsa-miR-671-5p	0.0084	0.0592	0.3197	-0.14	-0.14	N/A
SHISA7	ENST00000376325.4	shisa family member 7	5	1	0	1	0	1	hsa-miR-671-5p	0.0326	0.2188	1.0118	-0.14	-0.14	N/A
ETV7	ENST00000340181.4	ets variant 7	8	3	0	1	2	0	hsa-miR-671-5p	0.0205	0.1358	0.6188	-0.14	-0.3	N/A
RFC1	ENST00000349703.2	replication factor C (activator 1) 1, 145kDa	205	1	1	0	0	0	hsa-miR-671-5p	0.0143	0.0921	0.365	-0.14	-0.28	N/A
ZNF225	ENST00000592780.1	zinc finger protein 225	100	1	0	0	1	1	hsa-miR-671-5p	0.0143	0.1007	0.5652	-0.14	-0.14	N/A
FUT4	ENST00000358752.2	fucosyltransferase 4 (alpha (1,3) fucosyltransferase, myeloid-specific)	354	2	0	1	1	0	hsa-miR-671-5p	0.0098	0.068	0.3567	-0.14	-0.34	N/A
PSME3	ENST00000541124.1	proteasome (prosome, macropain) activator subunit 3 (PA28 gamma; Ki)	3605	2	0	2	0	0	hsa-miR-671-5p	0.0096	0.0685	0.4083	-0.14	-0.47	N/A
SLC25A46	ENST00000355943.3	solute carrier family 25, member 46	391	1	0	1	0	0	hsa-miR-671-5p	0.0196	0.1262	0.5213	-0.14	-0.24	N/A
APOLD1	ENST00000356591.4	apolipoprotein L domain containing 1	27	1	0	1	0	0	hsa-miR-671-5p	0.0225	0.1548	0.7836	-0.14	-0.14	N/A
GPR111	ENST00000398742.2	G protein-coupled receptor 111	5	1	1	0	0	0	hsa-miR-671-5p	0.0121	0.0864	0.5066	-0.14	-0.14	N/A
NCOA4	ENST00000452682.1	nuclear receptor coactivator 4	1665	1	0	0	1	0	hsa-miR-671-5p	0.0154	0.1066	0.5444	-0.14	-0.14	N/A
SUV39H2	ENST00000313519.5	suppressor of variegation 3-9 homolog 2 (Drosophila)	54	1	1	0	0	0	hsa-miR-671-5p	0.0076	0.0518	0.2398	-0.14	-0.26	N/A
SP1	ENST00000426431.2	Sp1 transcription factor	402	1	0	1	0	1	hsa-miR-671-5p	0.0165	0.1151	0.6285	-0.14	-0.14	N/A
USP39	ENST00000409766.3	ubiquitin specific peptidase 39	6197	1	0	1	0	0	hsa-miR-671-5p	0.0145	0.1023	0.5714	-0.14	-0.14	N/A
OARD1	ENST00000373154.2	O-acyl-ADP-ribose deacylase 1	90	2	0	1	1	0	hsa-miR-671-5p	0.0129	0.0809	0.2953	-0.14	-0.5	N/A
OTUD5	ENST00000156084.4	OTU domain containing 5	957	1	0	0	1	0	hsa-miR-671-5p	0.0114	0.0805	0.4554	-0.14	-0.15	N/A
VAV2	ENST00000406606.3	vav 2 guanine nucleotide exchange factor	477	1	0	1	0	0	hsa-miR-671-5p	0.0208	0.1441	0.7671	-0.14	-0.14	N/A
DAAM2	ENST00000538976.1	dishevelled associated activator of morphogenesis 2	5	1	1	0	0	0	hsa-miR-671-5p	0.0486	0.3024	1.1864	-0.14	-0.14	N/A
SUN2	ENST00000405510.1	Sad1 and UNC84 domain containing 2	501	1	0	1	0	2	hsa-miR-671-5p	0.0214	0.1485	0.78	-0.14	-0.14	N/A
TBC1D10B	ENST00000409939.3	TBC1 domain family, member 10B	174	1	0	1	0	0	hsa-miR-671-5p	0.0139	0.0983	0.5689	-0.14	-0.14	N/A
TLK1	ENST00000431350.2	tousled-like kinase 1	200	1	0	0	1	0	hsa-miR-671-5p	0.0087	0.0611	0.3246	-0.14	-0.14	N/A
VDAC1	ENST00000395044.3	voltage-dependent anion channel 1	106	1	0	0	1	0	hsa-miR-671-5p	0.0175	0.1185	0.5545	-0.14	-0.14	N/A
STC2	ENST00000265087.4	stanniocalcin 2	1112	2	1	0	1	0	hsa-miR-671-5p	0.0132	0.0881	0.3976	-0.14	-0.64	N/A
RPP30	ENST00000413330.1	ribonuclease P/MRP 30kDa subunit	494	2	0	1	1	1	hsa-miR-671-5p	0.0108	0.0759	0.4136	-0.14	-0.27	N/A
HES6	ENST00000409574.1	hairy and enhancer of split 6 (Drosophila)	3170	1	0	0	1	0	hsa-miR-671-5p	0.0057	0.0408	0.2485	-0.14	-0.14	N/A
AKT2	ENST00000392038.2	v-akt murine thymoma viral oncogene homolog 2	525	1	0	1	0	1	hsa-miR-671-5p	0.017	0.1157	0.5576	-0.14	-0.14	N/A
DPPA3	ENST00000345088.2	developmental pluripotency associated 3	11	2	0	2	0	1	hsa-miR-671-5p	0.0223	0.1514	0.6934	-0.14	-0.27	N/A
C1orf158	ENST00000288048.5	chromosome 1 open reading frame 158	5	1	0	1	0	0	hsa-miR-671-5p	0.0094	0.0661	0.3734	-0.14	-0.14	N/A
PIWIL2	ENST00000356766.6	piwi-like RNA-mediated gene silencing 2	5	1	0	1	0	1	hsa-miR-671-5p	0.0304	0.2074	0.9953	-0.14	-0.14	N/A
C5orf45	ENST00000518219.1	chromosome 5 open reading frame 45	313	3	0	1	2	2	hsa-miR-671-5p	0.0393	0.2708	1.3933	-0.14	-0.14	N/A
CANX	ENST00000247461.4	calnexin	17053	1	0	0	1	0	hsa-miR-671-5p	0.0141	0.0985	0.5376	-0.14	-0.14	N/A
RHNO1	ENST00000489288.2	RAD9-HUS1-RAD1 interacting nuclear orphan 1	786	1	0	0	1	0	hsa-miR-671-5p	0.0082	0.0582	0.335	-0.14	-0.16	N/A
LUC7L2	ENST00000541515.3	LUC7-like 2 (S. cerevisiae)	419	1	0	0	1	2	hsa-miR-671-5p	0.0246	0.1685	0.8339	-0.14	-0.14	N/A
CLEC16A	ENST00000409790.1	C-type lectin domain family 16, member A	108	2	0	0	2	1	hsa-miR-671-5p	0.0286	0.1994	1.0436	-0.14	-0.16	N/A
ARSI	ENST00000328668.7	arylsulfatase family, member I	19	1	0	1	0	0	hsa-miR-671-5p	0.0095	0.0651	0.3184	-0.14	-0.21	N/A
IL12B	ENST00000231228.2	interleukin 12B (natural killer cell stimulatory factor 2, cytotoxic lymphocyte maturation factor 2, p40)	5	1	0	0	1	0	hsa-miR-671-5p	0.0114	0.0789	0.4077	-0.14	-0.14	N/A
NPTXR	ENST00000333039.2	neuronal pentraxin receptor	578	2	0	2	0	2	hsa-miR-671-5p	0.0346	0.2405	1.2796	-0.14	-0.14	N/A
TMEM63A	ENST00000366835.3	transmembrane protein 63A	117	1	0	0	1	0	hsa-miR-671-5p	0.0106	0.0753	0.4346	-0.14	-0.14	N/A
ANO6	ENST00000320560.8	anoctamin 6	2262	1	0	1	0	0	hsa-miR-671-5p	0.0151	0.1039	0.521	-0.14	-0.14	N/A
PPP1R27	ENST00000570394.1	protein phosphatase 1, regulatory subunit 27	5	1	0	0	1	0	hsa-miR-671-5p	0.0086	0.0608	0.3485	-0.14	-0.14	N/A
MARVELD2	ENST00000325631.5	MARVEL domain containing 2	227	1	0	0	1	1	hsa-miR-671-5p	0.0173	0.1189	0.5903	-0.14	-0.14	N/A
RAB30	ENST00000533486.1	RAB30, member RAS oncogene family	274	1	0	0	1	0	hsa-miR-671-5p	0.0209	0.1402	0.6413	-0.14	-0.14	N/A
SACS	ENST00000402364.1	spastic ataxia of Charlevoix-Saguenay (sacsin)	450	1	0	1	0	0	hsa-miR-671-5p	0.0392	0.2698	1.4398	-0.14	-0.14	N/A
PARD6B	ENST00000371610.2	par-6 family cell polarity regulator beta	277	1	0	1	0	0	hsa-miR-671-5p	0.017	0.114	0.5102	-0.14	-0.14	N/A
CDH6	ENST00000265071.2	cadherin 6, type 2, K-cadherin (fetal kidney)	213	1	0	0	1	2	hsa-miR-671-5p	0.0193	0.1347	0.7237	-0.13	-0.14	N/A
SLC26A2	ENST00000286298.4	solute carrier family 26 (anion exchanger), member 2	748	1	0	1	0	1	hsa-miR-671-5p	0.0288	0.1943	0.9233	-0.13	-0.13	N/A
PRKCI	ENST00000295797.4	protein kinase C, iota	103	1	0	0	1	0	hsa-miR-671-5p	0.0154	0.1038	0.4701	-0.13	-0.13	N/A
WBP11	ENST00000261167.2	WW domain binding protein 11	130	1	0	0	1	0	hsa-miR-671-5p	0.0085	0.0601	0.3442	-0.13	-0.13	N/A
C1orf220	ENST00000319387.2	chromosome 1 open reading frame 220	5	1	0	0	1	0	hsa-miR-671-5p	0.0128	0.0891	0.4719	-0.13	-0.13	N/A
PCDH19	ENST00000420881.2	protocadherin 19	7	1	1	0	0	0	hsa-miR-671-5p	0.0247	0.1618	0.6798	-0.13	-0.13	N/A
SPARC	ENST00000231061.4	secreted protein, acidic, cysteine-rich (osteonectin)	2467	1	0	1	0	0	hsa-miR-671-5p	0.0105	0.0735	0.3896	-0.13	-0.14	N/A
AGO1	ENST00000373204.4	argonaute RISC catalytic component 1	402	1	0	1	0	0	hsa-miR-671-5p	0.0282	0.1784	0.6695	-0.13	-0.15	N/A
REEP3	ENST00000373758.4	receptor accessory protein 3	1095	1	0	0	1	1	hsa-miR-671-5p	0.019	0.1311	0.6457	-0.13	-0.16	N/A
ATXN7L3	ENST00000454077.2	ataxin 7-like 3	43	2	0	0	2	0	hsa-miR-671-5p	0.0122	0.0869	0.5086	-0.13	-0.13	N/A
NLGN1	ENST00000457714.1	neuroligin 1	36	2	0	1	1	1	hsa-miR-671-5p	0.0505	0.3255	1.3451	-0.13	-0.17	N/A
KANK4	ENST00000317477.4	KN motif and ankyrin repeat domains 4	80	1	0	0	1	1	hsa-miR-671-5p	0.0242	0.1681	0.8626	-0.13	-0.18	N/A
FAM102A	ENST00000373095.1	family with sequence similarity 102, member A	85	1	0	1	0	0	hsa-miR-671-5p	0.0107	0.0746	0.3848	-0.13	-0.13	N/A
TMPRSS11BNL	ENST00000432593.3	TMPRSS11B N-terminal like	5	1	0	0	1	1	hsa-miR-671-5p	0.0232	0.1629	0.8843	-0.13	-0.13	N/A
LMX1B	ENST00000355497.5	LIM homeobox transcription factor 1, beta	8	2	0	2	0	0	hsa-miR-671-5p	0.029	0.2048	1.1542	-0.13	-0.13	N/A
TLL2	ENST00000357947.3	tolloid-like 2	5	1	0	0	1	1	hsa-miR-671-5p	0.0273	0.1939	1.1301	-0.13	-0.13	N/A
C1orf229	ENST00000408893.2	chromosome 1 open reading frame 229	5	1	0	1	0	0	hsa-miR-671-5p	0.0155	0.1048	0.487	-0.13	-0.13	N/A
TBRG1	ENST00000441174.3	transforming growth factor beta regulator 1	275	1	1	0	0	0	hsa-miR-671-5p	0.0125	0.0834	0.39	-0.13	-0.36	N/A
KAT7	ENST00000259021.4	K(lysine) acetyltransferase 7	48	3	1	0	2	2	hsa-miR-671-5p	0.038	0.2495	1.1042	-0.13	-0.26	N/A
RASSF2	ENST00000379400.3	Ras association (RalGDS/AF-6) domain family member 2	88	1	0	1	0	1	hsa-miR-671-5p	0.0225	0.1553	0.7952	-0.13	-0.14	N/A
ZNF224	ENST00000336976.6	zinc finger protein 224	173	1	0	1	0	0	hsa-miR-671-5p	0.0106	0.0732	0.3711	-0.13	-0.17	N/A
ZMAT3	ENST00000311417.2	zinc finger, matrin-type 3	459	1	1	0	0	0	hsa-miR-671-5p	0.024	0.155	0.6912	-0.13	-0.25	N/A
IQSEC3	ENST00000538872.1	IQ motif and Sec7 domain 3	5	1	0	1	0	1	hsa-miR-671-5p	0.0357	0.2327	0.9809	-0.13	-0.13	N/A
TEX264	ENST00000341333.5	testis expressed 264	33	1	0	0	1	0	hsa-miR-671-5p	0.0058	0.0416	0.2472	-0.13	-0.13	N/A
SEMA4F	ENST00000357877.2	sema domain, immunoglobulin domain (Ig), transmembrane domain (TM) and short cytoplasmic domain, (semaphorin) 4F	32	3	0	2	1	1	hsa-miR-671-5p	0.015	0.1068	0.6252	-0.13	-0.23	N/A
GPATCH11	ENST00000409774.1	G patch domain containing 11	113	1	0	1	0	1	hsa-miR-671-5p	0.0158	0.1112	0.6199	-0.13	-0.13	N/A
ITK	ENST00000422843.3	IL2-inducible T-cell kinase	5	3	0	1	2	1	hsa-miR-671-5p	0.0291	0.2055	1.1523	-0.13	-0.13	N/A
LIMK2	ENST00000331728.4	LIM domain kinase 2	233	1	0	1	0	0	hsa-miR-671-5p	0.0119	0.0847	0.504	-0.13	-0.13	N/A
CORO2B	ENST00000261861.5	coronin, actin binding protein, 2B	751	1	0	1	0	0	hsa-miR-671-5p	0.0131	0.0925	0.5283	-0.13	-0.13	N/A
DLG2	ENST00000398309.2	discs, large homolog 2 (Drosophila)	15	1	0	1	0	0	hsa-miR-671-5p	0.0366	0.231	0.8928	-0.13	-0.13	N/A
PRMT8	ENST00000382622.3	protein arginine methyltransferase 8	5	1	0	0	1	0	hsa-miR-671-5p	0.0127	0.0869	0.4129	-0.13	-0.13	N/A
YLPM1	ENST00000552421.1	YLP motif containing 1	1542	1	0	0	1	0	hsa-miR-671-5p	0.0147	0.1045	0.6213	-0.13	-0.13	N/A
MTOR	ENST00000376838.1	mechanistic target of rapamycin (serine/threonine kinase)	653	1	0	0	1	0	hsa-miR-671-5p	0.0138	0.0945	0.4505	-0.13	-0.13	N/A
CC2D1B	ENST00000371586.2	coiled-coil and C2 domain containing 1B	42	1	0	1	0	3	hsa-miR-671-5p	0.0443	0.3005	1.4436	-0.13	-0.14	N/A
BTG2	ENST00000290551.4	BTG family, member 2	758	1	0	0	1	0	hsa-miR-671-5p	0.0097	0.068	0.3754	-0.13	-0.13	N/A
ZFYVE27	ENST00000453958.2	zinc finger, FYVE domain containing 27	565	1	0	1	0	0	hsa-miR-671-5p	0.0095	0.0663	0.3433	-0.13	-0.13	N/A
AKR7A2	ENST00000235835.3	aldo-keto reductase family 7, member A2 (aflatoxin aldehyde reductase)	1134	2	1	1	0	2	hsa-miR-671-5p	0.0196	0.136	0.7016	-0.13	-0.25	N/A
ABCB8	ENST00000356058.4	ATP-binding cassette, sub-family B (MDR/TAP), member 8	199	1	0	1	0	3	hsa-miR-671-5p	0.0243	0.174	1.052	-0.13	-0.14	N/A
MOSPD2	ENST00000380492.3	motile sperm domain containing 2	76	1	0	1	0	1	hsa-miR-671-5p	0.015	0.1059	0.5838	-0.13	-0.15	N/A
STK35	ENST00000381482.3	serine/threonine kinase 35	263	2	0	1	1	1	hsa-miR-671-5p	0.0214	0.1527	0.9186	-0.13	-0.14	N/A
DSCR3	ENST00000309117.6	Down syndrome critical region gene 3	494	1	0	0	1	0	hsa-miR-671-5p	0.0062	0.045	0.2874	-0.13	-0.14	N/A
CCDC113	ENST00000443128.2	coiled-coil domain containing 113	29	1	0	1	0	1	hsa-miR-671-5p	0.0164	0.1109	0.5174	-0.13	-0.2	N/A
ZFAND3	ENST00000287218.4	zinc finger, AN1-type domain 3	86	1	0	1	0	1	hsa-miR-671-5p	0.0335	0.2098	0.8044	-0.13	-0.21	N/A
FAM78A	ENST00000372269.3	family with sequence similarity 78, member A	7	3*	0	2	0	2	hsa-miR-671-5p	0.0311	0.2175	1.1719	-0.13	-0.19	N/A
LRRC15	ENST00000347624.3	leucine rich repeat containing 15	12	1	0	1	0	0	hsa-miR-671-5p	0.03	0.1906	0.7297	-0.13	-0.13	N/A
ARHGAP28	ENST00000419673.2	Rho GTPase activating protein 28	31	1	0	1	0	0	hsa-miR-671-5p	0.0124	0.0876	0.4966	-0.13	-0.13	N/A
HMG20A	ENST00000336216.4	high mobility group 20A	391	1	0	1	0	1	hsa-miR-671-5p	0.015	0.105	0.571	-0.13	-0.13	N/A
CDH3	ENST00000429102.2	cadherin 3, type 1, P-cadherin (placental)	21	1	0	1	0	0	hsa-miR-671-5p	0.01	0.0692	0.3544	-0.13	-0.13	N/A
VANGL2	ENST00000368061.2	VANGL planar cell polarity protein 2	560	2	0	0	2	0	hsa-miR-671-5p	0.0249	0.1686	0.806	-0.13	-0.13	N/A
CCL4L2	ENST00000482104.1	chemokine (C-C motif) ligand 4-like 2	5	1	0	0	1	0	hsa-miR-671-5p	0.0066	0.0475	0.2894	-0.13	-0.13	N/A
UNK	ENST00000293218.3	unkempt homolog (Drosophila)	124	1	0	0	1	0	hsa-miR-671-5p	0.0175	0.1199	0.5921	-0.13	-0.13	N/A
KRAS	ENST00000256078.4	Kirsten rat sarcoma viral oncogene homolog	40	1	0	1	0	0	hsa-miR-671-5p	0.013	0.0879	0.4111	-0.13	-0.18	N/A
DYRK1A	ENST00000339659.4	dual-specificity tyrosine-(Y)-phosphorylation regulated kinase 1A	448	2	0	1	1	1	hsa-miR-671-5p	0.0092	0.0648	0.3527	-0.13	-0.23	N/A
RBMX	ENST00000562646.1	RNA binding motif protein, X-linked	77	1	0	1	0	0	hsa-miR-671-5p	0.0067	0.0477	0.2727	-0.13	-0.13	N/A
C11orf88	ENST00000529167.1	chromosome 11 open reading frame 88	5	1	0	0	1	1	hsa-miR-671-5p	0.0163	0.1162	0.6823	-0.13	-0.13	N/A
POMGNT2	ENST00000441964.1	protein O-linked mannose N-acetylglucosaminyltransferase 2 (beta 1,4-)	1473	1	0	0	1	0	hsa-miR-671-5p	0.0101	0.0712	0.4033	-0.13	-0.13	N/A
CBX4	ENST00000269397.4	chromobox homolog 4	3211	1	0	0	1	0	hsa-miR-671-5p	0.009	0.0622	0.3239	-0.13	-0.18	N/A
ZNF559	ENST00000393883.2	zinc finger protein 559	294	1	0	0	1	0	hsa-miR-671-5p	0.0097	0.0679	0.3639	-0.13	-0.13	N/A
KISS1	ENST00000367194.4	KiSS-1 metastasis-suppressor	14	1	0	0	1	0	hsa-miR-671-5p	0.0019	0.0141	0.0957	-0.13	-0.13	N/A
STMN3	ENST00000370053.1	stathmin-like 3	17	1	0	1	0	0	hsa-miR-671-5p	0.0123	0.0856	0.4539	-0.13	-0.13	N/A
ADAMTS13	ENST00000371916.1	ADAM metallopeptidase with thrombospondin type 1 motif, 13	41	1	0	1	0	1	hsa-miR-671-5p	0.0217	0.1533	0.8563	-0.13	-0.13	N/A
C1QL2	ENST00000272520.3	complement component 1, q subcomponent-like 2	5	1	0	1	0	0	hsa-miR-671-5p	0.0069	0.0489	0.2751	-0.13	-0.13	N/A
AK9	ENST00000285397.5	adenylate kinase 9	124	1	0	0	1	1	hsa-miR-671-5p	0.0192	0.1366	0.7938	-0.13	-0.13	N/A
SMAD7	ENST00000262158.2	SMAD family member 7	142	1	0	1	0	0	hsa-miR-671-5p	0.012	0.0829	0.4182	-0.13	-0.13	N/A
CCNF	ENST00000397066.4	cyclin F	1432	1	1	0	0	0	hsa-miR-671-5p	0.0189	0.1368	0.8867	-0.13	-0.13	N/A
ANKRD10	ENST00000375758.5	ankyrin repeat domain 10	37	1	0	0	1	0	hsa-miR-671-5p	0.0096	0.0677	0.3658	-0.13	-0.13	N/A
NOP2	ENST00000545200.1	NOP2 nucleolar protein	27	1	0	0	1	1	hsa-miR-671-5p	0.0123	0.0859	0.4671	-0.13	-0.13	N/A
PITPNA	ENST00000313486.7	phosphatidylinositol transfer protein, alpha	366	2	0	0	2	4	hsa-miR-671-5p	0.0235	0.1647	0.8973	-0.13	-0.3	N/A
UBL7	ENST00000567435.1	ubiquitin-like 7 (bone marrow stromal cell-derived)	23	1	1	0	0	1	hsa-miR-671-5p	0.0182	0.1173	0.5065	-0.13	-0.49	N/A
NUDT3	ENST00000607016.1	nudix (nucleoside diphosphate linked moiety X)-type motif 3	190	3	1	1	1	0	hsa-miR-671-5p	0.0258	0.1684	0.7191	-0.13	-0.33	N/A
PRDM11	ENST00000263765.4	PR domain containing 11	11	1	0	1	0	0	hsa-miR-671-5p	0.0106	0.0727	0.3736	-0.13	-0.3	N/A
PRPF19	ENST00000227524.4	pre-mRNA processing factor 19	1583	1	0	1	0	0	hsa-miR-671-5p	0.0127	0.0874	0.4381	-0.13	-0.13	N/A
RNF157	ENST00000269391.6	ring finger protein 157	163	1	0	1	0	1	hsa-miR-671-5p	0.0142	0.098	0.496	-0.13	-0.14	N/A
FAXC	ENST00000389677.5	failed axon connections homolog (Drosophila)	95	2	0	1	1	1	hsa-miR-671-5p	0.0323	0.2153	0.9856	-0.13	-0.2	N/A
CCDC96	ENST00000310085.4	coiled-coil domain containing 96	62	1	0	0	1	0	hsa-miR-671-5p	0.0096	0.0669	0.3529	-0.13	-0.19	N/A
SLC39A11	ENST00000255559.3	solute carrier family 39, member 11	544	1	0	0	1	0	hsa-miR-671-5p	0.0158	0.1091	0.5602	-0.13	-0.13	N/A
MSC	ENST00000325509.4	musculin	27	1	0	1	0	1	hsa-miR-671-5p	0.0195	0.1332	0.6543	-0.13	-0.3	N/A
RAD54B	ENST00000297592.5	RAD54 homolog B (S. cerevisiae)	36	1	1	0	0	1	hsa-miR-671-5p	0.0124	0.0866	0.4567	-0.13	-0.16	N/A
IRAK3	ENST00000261233.4	interleukin-1 receptor-associated kinase 3	13	1	0	1	0	1	hsa-miR-671-5p	0.0285	0.1913	0.8848	-0.13	-0.16	N/A
ZFP36L1	ENST00000555997.1	ZFP36 ring finger protein-like 1	231	1	0	1	0	1	hsa-miR-671-5p	0.01	0.0719	0.4509	-0.13	-0.13	N/A
SLC38A1	ENST00000398637.5	solute carrier family 38, member 1	1967	1	0	1	0	1	hsa-miR-671-5p	0.0204	0.1405	0.6965	-0.13	-0.13	N/A
PHF13	ENST00000377648.4	PHD finger protein 13	1207	2	0	1	1	0	hsa-miR-671-5p	0.0134	0.094	0.514	-0.13	-0.13	N/A
PTPRD	ENST00000381196.4	protein tyrosine phosphatase, receptor type, D	101	1	1	0	0	0	hsa-miR-671-5p	0.0142	0.0961	0.4745	-0.13	-0.23	N/A
HMGN2	ENST00000361427.5	high mobility group nucleosomal binding domain 2	184	1	0	0	1	0	hsa-miR-671-5p	0.0098	0.0686	0.3708	-0.13	-0.14	N/A
ZNF286B	ENST00000285274.5	zinc finger protein 286B	5	1	0	0	1	1	hsa-miR-671-5p	0.0167	0.1191	0.7094	-0.13	-0.13	N/A
CPEB1	ENST00000450751.2	cytoplasmic polyadenylation element binding protein 1	5	1	0	1	0	0	hsa-miR-671-5p	0.0148	0.1045	0.5913	-0.13	-0.13	N/A
LPAR5	ENST00000329858.4	lysophosphatidic acid receptor 5	5	1	0	1	0	0	hsa-miR-671-5p	0.0164	0.1153	0.6408	-0.13	-0.13	N/A
DUSP18	ENST00000403268.1	dual specificity phosphatase 18	491	1	0	0	1	2	hsa-miR-671-5p	0.0236	0.1646	0.8636	-0.13	-0.14	N/A
STAC3	ENST00000554578.1	SH3 and cysteine rich domain 3	29	1	0	1	0	0	hsa-miR-671-5p	0.0089	0.0642	0.3939	-0.13	-0.13	N/A
SYDE1	ENST00000342784.2	synapse defective 1, Rho GTPase, homolog 1 (C. elegans)	249	1	0	1	0	0	hsa-miR-671-5p	0.0103	0.0718	0.3718	-0.13	-0.13	N/A
SOX17	ENST00000297316.4	SRY (sex determining region Y)-box 17	65	2	0	0	2	1	hsa-miR-671-5p	0.0161	0.1124	0.6013	-0.13	-0.23	N/A
C11orf87	ENST00000327419.6	chromosome 11 open reading frame 87	5	1	0	0	1	2	hsa-miR-671-5p	0.0428	0.2918	1.4211	-0.13	-0.13	N/A
CTRC	ENST00000375943.2	chymotrypsin C (caldecrin)	5	1	0	1	0	1	hsa-miR-671-5p	0.0149	0.1048	0.5757	-0.13	-0.13	N/A
PEX26	ENST00000329627.7	peroxisomal biogenesis factor 26	157	2	0	1	1	1	hsa-miR-671-5p	0.0182	0.1229	0.5843	-0.13	-0.27	N/A
KCNJ5	ENST00000529694.1	potassium inwardly-rectifying channel, subfamily J, member 5	12	2	1	0	1	1	hsa-miR-671-5p	0.027	0.1905	1.0705	-0.13	-0.22	N/A
NFX1	ENST00000379540.3	nuclear transcription factor, X-box binding 1	215	1	1	0	0	0	hsa-miR-671-5p	0.0113	0.0792	0.43	-0.13	-0.19	N/A
MYBPH	ENST00000255416.4	myosin binding protein H	5	1	0	0	1	0	hsa-miR-671-5p	0.0062	0.0443	0.2578	-0.13	-0.13	N/A
CSK	ENST00000220003.9	c-src tyrosine kinase	941	1	0	1	0	1	hsa-miR-671-5p	0.0058	0.0414	0.2507	-0.13	-0.14	N/A
SERPINB2	ENST00000299502.4	serpin peptidase inhibitor, clade B (ovalbumin), member 2	41	1	0	0	1	0	hsa-miR-671-5p	0.0091	0.0645	0.3765	-0.13	-0.22	N/A
CYBRD1	ENST00000375252.3	cytochrome b reductase 1	4467	1	0	1	0	0	hsa-miR-671-5p	0.0166	0.1181	0.6897	-0.13	-0.13	N/A
PDE4C	ENST00000355502.3	phosphodiesterase 4C, cAMP-specific	5	1	1	0	0	0	hsa-miR-671-5p	0.023	0.1511	0.6312	-0.12	-0.12	N/A
SEZ6	ENST00000317338.12	seizure related 6 homolog (mouse)	5	1	0	1	0	1	hsa-miR-671-5p	0.0257	0.1802	0.9765	-0.12	-0.12	N/A
GSG1L	ENST00000380898.2	GSG1-like	5	1	0	1	0	0	hsa-miR-671-5p	0.0218	0.151	0.8051	-0.12	-0.12	N/A
HRH4	ENST00000256906.4	histamine receptor H4	5	1	0	0	1	1	hsa-miR-671-5p	0.0109	0.0776	0.4512	-0.12	-0.12	N/A
ATAD3B	ENST00000308647.7	ATPase family, AAA domain containing 3B	5	1	0	0	1	0	hsa-miR-671-5p	0.0064	0.0452	0.2593	-0.12	-0.12	N/A
SOST	ENST00000301691.2	sclerostin	10	1	0	1	0	1	hsa-miR-671-5p	0.0126	0.0902	0.557	-0.12	-0.12	N/A
SEC22C	ENST00000264454.3	SEC22 vesicle trafficking protein homolog C (S. cerevisiae)	855	1	1	0	0	1	hsa-miR-671-5p	0.03	0.2034	0.9741	-0.12	-0.16	N/A
VAPB	ENST00000395802.3	VAMP (vesicle-associated membrane protein)-associated protein B and C	391	2	0	1	1	2	hsa-miR-671-5p	0.0382	0.2635	1.3239	-0.12	-0.14	N/A
PRKAA1	ENST00000397128.2	protein kinase, AMP-activated, alpha 1 catalytic subunit	1415	1	0	0	1	3	hsa-miR-671-5p	0.0503	0.3314	1.4107	-0.12	-0.17	N/A
ZNF71	ENST00000328070.6	zinc finger protein 71	152	1	0	1	0	2	hsa-miR-671-5p	0.0116	0.0811	0.4399	-0.12	-0.17	N/A
TTC14	ENST00000412756.2	tetratricopeptide repeat domain 14	99	1	0	1	0	0	hsa-miR-671-5p	0.0113	0.0793	0.4377	-0.12	-0.12	N/A
CD5	ENST00000347785.3	CD5 molecule	5	1	0	1	0	0	hsa-miR-671-5p	0.0168	0.1149	0.5596	-0.12	-0.12	N/A
CRIP2	ENST00000329146.4	cysteine-rich protein 2	3446	1	0	1	0	0	hsa-miR-671-5p	0.0046	0.0331	0.202	-0.12	-0.12	N/A
SLX4	ENST00000294008.3	SLX4 structure-specific endonuclease subunit	48	1	0	1	0	0	hsa-miR-671-5p	0.0174	0.12	0.6189	-0.12	-0.12	N/A
KCNS2	ENST00000287042.4	potassium voltage-gated channel, delayed-rectifier, subfamily S, member 2	5	2	0	0	2	0	hsa-miR-671-5p	0.0164	0.1131	0.582	-0.12	-0.12	N/A
NFATC4	ENST00000413692.2	nuclear factor of activated T-cells, cytoplasmic, calcineurin-dependent 4	73	1	0	1	0	0	hsa-miR-671-5p	0.0141	0.0984	0.5161	-0.12	-0.12	N/A
PREX1	ENST00000396220.1	phosphatidylinositol-3,4,5-trisphosphate-dependent Rac exchange factor 1	14	2	0	1	1	1	hsa-miR-671-5p	0.0448	0.3059	1.516	-0.12	-0.12	N/A
PCSK1	ENST00000311106.3	proprotein convertase subtilisin/kexin type 1	83	1	0	1	0	0	hsa-miR-671-5p	0.0136	0.0861	0.3176	-0.12	-0.26	N/A
PTAR1	ENST00000377200.5	protein prenyltransferase alpha subunit repeat containing 1	161	3	0	0	3	0	hsa-miR-671-5p	0.0289	0.198	0.9677	-0.12	-0.18	N/A
DHRS7	ENST00000216500.5	dehydrogenase/reductase (SDR family) member 7	325	2	0	0	2	0	hsa-miR-671-5p	0.0057	0.0403	0.2225	-0.12	-0.36	N/A
DDX19B	ENST00000288071.6	DEAD (Asp-Glu-Ala-Asp) box polypeptide 19B	690	1	1	0	0	0	hsa-miR-671-5p	0.0121	0.0787	0.3266	-0.12	-0.28	N/A
CTD-2054N24.2	ENST00000559714.1	Uncharacterized protein	21	1	0	1	0	2	hsa-miR-671-5p	0.0163	0.1093	0.4918	-0.12	-0.16	N/A
NEU3	ENST00000532963.1	sialidase 3 (membrane sialidase)	243	1	0	0	1	0	hsa-miR-671-5p	0.0102	0.0724	0.4287	-0.12	-0.12	N/A
GGT2	ENST00000405188.4	gamma-glutamyltransferase 2	5	1	0	1	0	0	hsa-miR-671-5p	0.0043	0.0315	0.2121	-0.12	-0.12	N/A
SLC28A3	ENST00000376238.4	solute carrier family 28 (concentrative nucleoside transporter), member 3	14	1	0	0	1	0	hsa-miR-671-5p	0.0174	0.1223	0.6693	-0.12	-0.12	N/A
MYCL	ENST00000397332.2	v-myc avian myelocytomatosis viral oncogene lung carcinoma derived homolog	10	1	0	1	0	0	hsa-miR-671-5p	0.0126	0.0877	0.4536	-0.12	-0.12	N/A
ERMN	ENST00000410096.1	ermin, ERM-like protein	5	1	0	0	1	0	hsa-miR-671-5p	0.0186	0.1245	0.5468	-0.12	-0.12	N/A
GIMAP8	ENST00000307271.3	GTPase, IMAP family member 8	5	1	0	1	0	0	hsa-miR-671-5p	0.0104	0.0732	0.3996	-0.12	-0.12	N/A
ASCL2	ENST00000331289.4	achaete-scute complex homolog 2 (Drosophila)	5	1	0	1	0	0	hsa-miR-671-5p	0.009	0.0648	0.3959	-0.12	-0.12	N/A
ALDH1B1	ENST00000377698.3	aldehyde dehydrogenase 1 family, member B1	782	1	0	0	1	0	hsa-miR-671-5p	0.0095	0.0672	0.3796	-0.12	-0.12	N/A
C17orf80	ENST00000359042.2	chromosome 17 open reading frame 80	740	2	0	1	1	0	hsa-miR-671-5p	0.0197	0.1358	0.6835	-0.12	-0.12	N/A
ICK	ENST00000350082.5	intestinal cell (MAK-like) kinase	18	1	1	0	0	0	hsa-miR-671-5p	0.0202	0.1252	0.4808	-0.12	-0.33	N/A
ADAM11	ENST00000200557.6	ADAM metallopeptidase domain 11	32	2	1	0	1	0	hsa-miR-671-5p	0.013	0.0935	0.5795	-0.12	-0.15	N/A
NEO1	ENST00000261908.6	neogenin 1	261	1	1	0	0	2	hsa-miR-671-5p	0.0217	0.1334	0.5645	-0.12	-0.41	N/A
MMGT1	ENST00000305963.2	membrane magnesium transporter 1	113	2	0	1	1	0	hsa-miR-671-5p	0.0085	0.0606	0.3572	-0.12	-0.26	N/A
PVR	ENST00000425690.3	poliovirus receptor	761	1	1	0	0	0	hsa-miR-671-5p	0.0065	0.0466	0.272	-0.12	-0.12	N/A
MCM6	ENST00000264156.2	minichromosome maintenance complex component 6	2789	1	0	0	1	0	hsa-miR-671-5p	0.0147	0.103	0.5568	-0.12	-0.12	N/A
C7orf13	ENST00000333319.6	chromosome 7 open reading frame 13	14	1	0	1	0	1	hsa-miR-671-5p	0.0109	0.0776	0.4542	-0.12	-0.12	N/A
CNTNAP1	ENST00000264638.4	contactin associated protein 1	821	1	0	0	1	0	hsa-miR-671-5p	0.0158	0.1134	0.7006	-0.12	-0.12	N/A
LIPN	ENST00000404459.1	lipase, family member N	0	1	0	0	1	0	hsa-miR-671-5p	0.011	0.0781	0.4595	-0.12	-0.12	N/A
DDX20	ENST00000369702.4	DEAD (Asp-Glu-Ala-Asp) box polypeptide 20	729	1	0	0	1	0	hsa-miR-671-5p	0.0233	0.1624	0.862	-0.12	-0.13	N/A
NUP50	ENST00000347635.4	nucleoporin 50kDa	57	3	0	2	1	1	hsa-miR-671-5p	0.0107	0.0761	0.4495	-0.12	-0.41	N/A
TMEM39A	ENST00000319172.5	transmembrane protein 39A	1088	2	0	1	1	0	hsa-miR-671-5p	0.0139	0.0913	0.3824	-0.12	-0.36	N/A
WHSC1	ENST00000382895.3	Wolf-Hirschhorn syndrome candidate 1	1148	1	1	0	0	0	hsa-miR-671-5p	0.0179	0.1265	0.7347	-0.12	-0.12	N/A
KIF27	ENST00000297814.2	kinesin family member 27	18	1	0	1	0	0	hsa-miR-671-5p	0.0306	0.1815	0.5671	-0.12	-0.17	N/A
TMEM43	ENST00000306077.4	transmembrane protein 43	2575	1	0	1	0	1	hsa-miR-671-5p	0.019	0.1299	0.6348	-0.12	-0.15	N/A
GGT1	ENST00000400383.1	gamma-glutamyltransferase 1	5	1	0	1	0	0	hsa-miR-671-5p	0.0038	0.0275	0.1858	-0.12	-0.12	N/A
SCARB1	ENST00000261693.6	scavenger receptor class B, member 1	186	1	0	1	0	0	hsa-miR-671-5p	0.012	0.0831	0.4186	-0.12	-0.12	N/A
ADAMTSL1	ENST00000380548.4	ADAMTS-like 1	38	1	1	0	0	1	hsa-miR-671-5p	0.035	0.2452	1.343	-0.12	-0.12	N/A
F2RL1	ENST00000296677.4	coagulation factor II (thrombin) receptor-like 1	184	1	0	0	1	0	hsa-miR-671-5p	0.008	0.0567	0.3204	-0.12	-0.12	N/A
CATSPER2	ENST00000396879.1	cation channel, sperm associated 2	5	1	0	0	1	0	hsa-miR-671-5p	0.0155	0.1072	0.5493	-0.12	-0.12	N/A
SCN2B	ENST00000278947.5	sodium channel, voltage-gated, type II, beta subunit	5	1	0	0	1	1	hsa-miR-671-5p	0.0167	0.119	0.7057	-0.12	-0.12	N/A
FBXW7	ENST00000281708.4	F-box and WD repeat domain containing 7, E3 ubiquitin protein ligase	12	1	0	0	1	0	hsa-miR-671-5p	0.0117	0.0819	0.4423	-0.12	-0.12	N/A
PAPL	ENST00000331256.5	Iron/zinc purple acid phosphatase-like protein	5	1	0	1	0	0	hsa-miR-671-5p	0.0126	0.0864	0.4161	-0.12	-0.12	N/A
ANO1	ENST00000355303.5	anoctamin 1, calcium activated chloride channel	78	2	1	1	0	0	hsa-miR-671-5p	0.0154	0.1092	0.6381	-0.12	-0.12	N/A
ZDHHC7	ENST00000313732.4	zinc finger, DHHC-type containing 7	4068	2	1	1	0	0	hsa-miR-671-5p	0.0169	0.1179	0.6422	-0.12	-0.62	N/A
GOLM1	ENST00000388712.3	golgi membrane protein 1	4212	2	0	2	0	0	hsa-miR-671-5p	0.0116	0.0817	0.4597	-0.12	-0.28	N/A
C7orf26	ENST00000344417.5	chromosome 7 open reading frame 26	20	1	0	0	1	1	hsa-miR-671-5p	0.01	0.0706	0.4003	-0.12	-0.2	N/A
HELZ	ENST00000358691.5	helicase with zinc finger	571	3	0	1	2	1	hsa-miR-671-5p	0.033	0.2253	1.0973	-0.12	-0.16	N/A
RAB3D	ENST00000222120.3	RAB3D, member RAS oncogene family	111	1	0	1	0	1	hsa-miR-671-5p	0.0126	0.0897	0.5218	-0.12	-0.21	N/A
TRIM40	ENST00000396581.1	tripartite motif containing 40	5	1	0	0	1	0	hsa-miR-671-5p	0.0089	0.0623	0.3419	-0.12	-0.12	N/A
RAPSN	ENST00000298854.2	receptor-associated protein of the synapse	7	1	0	1	0	0	hsa-miR-671-5p	0.0076	0.0541	0.3231	-0.12	-0.12	N/A
SEC24C	ENST00000345254.4	SEC24 family, member C (S. cerevisiae)	8215	1	0	0	1	1	hsa-miR-671-5p	0.0206	0.1466	0.8661	-0.12	-0.12	N/A
GLTPD1	ENST00000343938.4	glycolipid transfer protein domain containing 1	4136	1	0	0	1	0	hsa-miR-671-5p	0.0058	0.0415	0.2522	-0.12	-0.12	N/A
PRKCB	ENST00000303531.7	protein kinase C, beta	81	1	0	0	1	0	hsa-miR-671-5p	0.0199	0.1396	0.7914	-0.12	-0.12	N/A
ZC3HAV1	ENST00000242351.5	zinc finger CCCH-type, antiviral 1	45	1	0	1	0	1	hsa-miR-671-5p	0.0359	0.2526	1.4044	-0.12	-0.12	N/A
PNMAL2	ENST00000599531.1	paraneoplastic Ma antigen family-like 2	10	2	0	0	2	1	hsa-miR-671-5p	0.0276	0.1917	1.0107	-0.12	-0.23	N/A
RAD54L2	ENST00000409535.2	RAD54-like 2 (S. cerevisiae)	215	1	0	1	0	1	hsa-miR-671-5p	0.0307	0.2181	1.2724	-0.12	-0.12	N/A
PTPN7	ENST00000367279.4	protein tyrosine phosphatase, non-receptor type 7	5	1	0	0	1	1	hsa-miR-671-5p	0.0202	0.1393	0.6958	-0.12	-0.12	N/A
PIK3CB	ENST00000477593.1	phosphatidylinositol-4,5-bisphosphate 3-kinase, catalytic subunit beta	437	1	0	0	1	0	hsa-miR-671-5p	0.0231	0.1553	0.7209	-0.12	-0.12	N/A
IGSF11	ENST00000425327.2	immunoglobulin superfamily, member 11	5	1	0	1	0	1	hsa-miR-671-5p	0.013	0.0923	0.5259	-0.12	-0.12	N/A
EPS15L1	ENST00000455140.2	epidermal growth factor receptor pathway substrate 15-like 1	57	1	0	1	0	0	hsa-miR-671-5p	0.0083	0.0585	0.3148	-0.12	-0.12	N/A
TBX6	ENST00000395224.2	T-box 6	23	1	0	1	0	0	hsa-miR-671-5p	0.0148	0.1068	0.6822	-0.12	-0.12	N/A
NAT8L	ENST00000331662.3	N-acetyltransferase 8-like (GCN5-related, putative)	220	4	0	3	1	2	hsa-miR-671-5p	0.0527	0.3647	1.865	-0.12	-0.12	N/A
SHPK	ENST00000225519.3	sedoheptulokinase	40	1	1	0	0	1	hsa-miR-671-5p	0.0204	0.1411	0.7218	-0.12	-0.12	N/A
MCFD2	ENST00000444761.2	multiple coagulation factor deficiency 2	1648	1	1	0	0	1	hsa-miR-671-5p	0.0108	0.0768	0.4598	-0.12	-0.14	N/A
MLK4	ENST00000366624.3	Mitogen-activated protein kinase kinase kinase MLK4	405	1	0	0	1	1	hsa-miR-671-5p	0.0151	0.1072	0.6251	-0.12	-0.13	N/A
SLC30A9	ENST00000264451.7	solute carrier family 30 (zinc transporter), member 9	396	2	0	1	1	0	hsa-miR-671-5p	0.019	0.1251	0.5166	-0.12	-0.21	N/A
CDKN2B	ENST00000380142.4	cyclin-dependent kinase inhibitor 2B (p15, inhibits CDK4)	373	1	0	1	0	0	hsa-miR-671-5p	0.0119	0.0826	0.4235	-0.12	-0.12	N/A
AC084121.16	ENST00000528972.1	Homo sapiens proline-rich protein 23C-like (LOC100133251), mRNA.	5	1	0	0	1	0	hsa-miR-671-5p	0.008	0.056	0.3049	-0.12	-0.12	N/A
STOML1	ENST00000564777.1	stomatin (EPB72)-like 1	18	1	0	1	0	4	hsa-miR-671-5p	0.0273	0.1926	1.0767	-0.12	-0.12	N/A
ATP2A3	ENST00000309890.7	ATPase, Ca++ transporting, ubiquitous	40	2	0	1	1	0	hsa-miR-671-5p	0.0257	0.1767	0.8622	-0.12	-0.12	N/A
REEP1	ENST00000165698.5	receptor accessory protein 1	49	1	0	0	1	0	hsa-miR-671-5p	0.016	0.1092	0.5213	-0.12	-0.12	N/A
RP11-1118M6.1	ENST00000533250.1	Homo sapiens proline-rich protein 23C-like (LOC100133251), mRNA.	5	1	0	0	1	0	hsa-miR-671-5p	0.008	0.056	0.3049	-0.12	-0.12	N/A
OSCAR	ENST00000391761.1	osteoclast associated, immunoglobulin-like receptor	5	1	0	0	1	0	hsa-miR-671-5p	0.0086	0.0615	0.3692	-0.12	-0.12	N/A
OXSR1	ENST00000311806.3	oxidative stress responsive 1	1790	1	0	1	0	0	hsa-miR-671-5p	0.0065	0.0463	0.2639	-0.12	-0.12	N/A
TMEM79	ENST00000295694.5	transmembrane protein 79	11	1	0	1	0	0	hsa-miR-671-5p	0.0102	0.0718	0.3959	-0.12	-0.12	N/A
BDP1	ENST00000380675.2	B double prime 1, subunit of RNA polymerase III transcription initiation factor IIIB	12	1	0	0	1	0	hsa-miR-671-5p	0.0189	0.1323	0.7241	-0.12	-0.12	N/A
NR2F6	ENST00000291442.3	nuclear receptor subfamily 2, group F, member 6	814	1	0	1	0	0	hsa-miR-671-5p	0.0067	0.0488	0.3205	-0.12	-0.12	N/A
ALG12	ENST00000330817.6	ALG12, alpha-1,6-mannosyltransferase	356	2	0	2	0	0	hsa-miR-671-5p	0.0134	0.0921	0.4571	-0.12	-0.14	N/A
NSL1	ENST00000422588.2	NSL1, MIS12 kinetochore complex component	180	2	0	0	2	1	hsa-miR-671-5p	0.0151	0.1028	0.4824	-0.12	-0.15	N/A
TBC1D5	ENST00000253692.7	TBC1 domain family, member 5	400	1	0	1	0	2	hsa-miR-671-5p	0.0348	0.2414	1.2507	-0.12	-0.13	N/A
CTAGE1	ENST00000391403.2	cutaneous T-cell lymphoma-associated antigen 1	5	1	0	1	0	0	hsa-miR-671-5p	0.0201	0.1411	0.7887	-0.12	-0.12	N/A
ZFP42	ENST00000326866.4	ZFP42 zinc finger protein	5	1	0	0	1	0	hsa-miR-671-5p	0.0124	0.0877	0.4986	-0.12	-0.12	N/A
SEC14L5	ENST00000251170.7	SEC14-like 5 (S. cerevisiae)	5	1	0	1	0	1	hsa-miR-671-5p	0.0215	0.1496	0.7774	-0.12	-0.12	N/A
MTMR1	ENST00000445323.2	myotubularin related protein 1	489	1	0	1	0	0	hsa-miR-671-5p	0.0153	0.1034	0.4771	-0.12	-0.12	N/A
B4GALT6	ENST00000306851.5	UDP-Gal:betaGlcNAc beta 1,4- galactosyltransferase, polypeptide 6	146	1	0	1	0	0	hsa-miR-671-5p	0.0124	0.0824	0.3624	-0.12	-0.22	N/A
OCIAD2	ENST00000273860.4	OCIA domain containing 2	344	1	0	1	0	1	hsa-miR-671-5p	0.013	0.089	0.4267	-0.12	-0.31	N/A
MCUR1	ENST00000379170.4	mitochondrial calcium uniporter regulator 1	129	1	0	0	1	1	hsa-miR-671-5p	0.0259	0.1766	0.8408	-0.12	-0.12	N/A
WDR77	ENST00000235090.5	WD repeat domain 77	1214	2	0	0	2	2	hsa-miR-671-5p	0.018	0.1195	0.5153	-0.12	-0.27	N/A
HMBOX1	ENST00000397358.3	homeobox containing 1	27	2	0	0	2	0	hsa-miR-671-5p	0.0155	0.1079	0.5715	-0.12	-0.21	N/A
HS3ST5	ENST00000312719.5	heparan sulfate (glucosamine) 3-O-sulfotransferase 5	22	1	1	0	0	1	hsa-miR-671-5p	0.0158	0.1045	0.4829	-0.12	-0.34	N/A
PLAGL2	ENST00000246229.4	pleiomorphic adenoma gene-like 2	254	2	0	0	2	0	hsa-miR-671-5p	0.0123	0.0872	0.513	-0.12	-0.18	N/A
RPP25	ENST00000322177.5	ribonuclease P/MRP 25kDa subunit	546	1	0	0	1	0	hsa-miR-671-5p	0.0072	0.0517	0.3062	-0.12	-0.12	N/A
NDST1	ENST00000261797.6	N-deacetylase/N-sulfotransferase (heparan glucosaminyl) 1	13660	1	0	1	0	4	hsa-miR-671-5p	0.0579	0.3918	1.9262	-0.12	-0.12	N/A
GNPDA2	ENST00000509756.1	glucosamine-6-phosphate deaminase 2	117	2	0	0	2	1	hsa-miR-671-5p	0.0249	0.1707	0.8429	-0.12	-0.13	N/A
HAS2	ENST00000303924.4	hyaluronan synthase 2	398	1	0	1	0	1	hsa-miR-671-5p	0.0103	0.0708	0.3473	-0.12	-0.14	N/A
S100A7A	ENST00000368729.4	S100 calcium binding protein A7A	5	2*	0	1	0	0	hsa-miR-671-5p	0.0099	0.071	0.4238	-0.12	-0.12	N/A
ATP1B3	ENST00000539728.1	ATPase, Na+/K+ transporting, beta 3 polypeptide	269	1	0	0	1	1	hsa-miR-671-5p	0.0068	0.0485	0.294	-0.12	-0.13	N/A
MNT	ENST00000174618.4	MNT, MAX dimerization protein	146	1	1	0	0	2	hsa-miR-671-5p	0.0318	0.2155	1.0163	-0.12	-0.12	N/A
WWP1	ENST00000517970.1	WW domain containing E3 ubiquitin protein ligase 1	161	1	0	1	0	0	hsa-miR-671-5p	0.0122	0.0785	0.3069	-0.12	-0.27	N/A
CRYBG3	ENST00000389622.2	beta-gamma crystallin domain containing 3	46	1	0	0	1	0	hsa-miR-671-5p	0.0121	0.0832	0.4138	-0.12	-0.12	N/A
PAQR4	ENST00000318782.8	progestin and adipoQ receptor family member IV	703	1	0	0	1	0	hsa-miR-671-5p	0.0155	0.1097	0.6325	-0.12	-0.12	N/A
RIC8A	ENST00000526104.1	RIC8 guanine nucleotide exchange factor A	521	1	0	0	1	0	hsa-miR-671-5p	0.0059	0.0427	0.2642	-0.12	-0.12	N/A
POLH	ENST00000372226.1	polymerase (DNA directed), eta	450	1	0	0	1	1	hsa-miR-671-5p	0.0176	0.1219	0.6218	-0.12	-0.12	N/A
MEOX2	ENST00000262041.5	mesenchyme homeobox 2	5	1	0	0	1	0	hsa-miR-671-5p	0.0071	0.0502	0.2852	-0.12	-0.12	N/A
FKRP	ENST00000318584.5	fukutin related protein	989	2	0	0	2	1	hsa-miR-671-5p	0.0219	0.1502	0.7478	-0.11	-0.2	N/A
AMT	ENST00000458307.2	aminomethyltransferase	63	2	0	1	1	1	hsa-miR-671-5p	0.0163	0.1157	0.6609	-0.11	-0.15	N/A
PRRC1	ENST00000296666.8	proline-rich coiled-coil 1	2351	1	0	0	1	0	hsa-miR-671-5p	0.01	0.0698	0.3651	-0.11	-0.15	N/A
TTLL9	ENST00000375921.2	tubulin tyrosine ligase-like family, member 9	5	1	0	0	1	0	hsa-miR-671-5p	0.0149	0.1008	0.4529	-0.11	-0.11	N/A
HGFAC	ENST00000382774.3	HGF activator	15	1	1	0	0	2	hsa-miR-671-5p	0.0216	0.1508	0.8131	-0.11	-0.17	N/A
WNT7A	ENST00000285018.4	wingless-type MMTV integration site family, member 7A	5	2	0	2	0	0	hsa-miR-671-5p	0.019	0.1327	0.7122	-0.11	-0.11	N/A
PFN2	ENST00000239940.7	profilin 2	2184	1	0	0	1	0	hsa-miR-671-5p	0.0065	0.0459	0.2613	-0.11	-0.12	N/A
ASB16	ENST00000293414.1	ankyrin repeat and SOCS box containing 16	14	1	0	1	0	0	hsa-miR-671-5p	0.0172	0.112	0.4612	-0.11	-0.18	N/A
CTCF	ENST00000264010.4	CCCTC-binding factor (zinc finger protein)	1037	1	0	1	0	0	hsa-miR-671-5p	0.0098	0.0683	0.3541	-0.11	-0.11	N/A
ANTXR2	ENST00000403729.2	anthrax toxin receptor 2	51	3	1	1	1	1	hsa-miR-671-5p	0.0263	0.1758	0.8037	-0.11	-0.53	N/A
ZNF805	ENST00000535550.1	zinc finger protein 805	58	3	1	0	2	1	hsa-miR-671-5p	0.0263	0.181	0.9573	-0.11	-0.27	N/A
AGBL4	ENST00000371839.1	ATP/GTP binding protein-like 4	5	1	0	0	1	0	hsa-miR-671-5p	0.0166	0.1195	0.7424	-0.11	-0.11	N/A
SLC12A5	ENST00000243964.3	solute carrier family 12 (potassium/chloride transporter), member 5	5	3	0	2	1	0	hsa-miR-671-5p	0.0351	0.2427	1.2353	-0.11	-0.11	N/A
SLC35E2B	ENST00000378662.1	solute carrier family 35, member E2B	5	2*	0	1	0	2	hsa-miR-671-5p	0.0278	0.1972	1.14	-0.11	-0.11	N/A
NXPH3	ENST00000328741.5	neurexophilin 3	65	3	0	2	1	0	hsa-miR-671-5p	0.0144	0.0991	0.5043	-0.11	-0.19	N/A
PHLDA3	ENST00000367311.3	pleckstrin homology-like domain, family A, member 3	82	1	0	0	1	2	hsa-miR-671-5p	0.0153	0.1069	0.5808	-0.11	-0.13	N/A
CMTM4	ENST00000394106.2	CKLF-like MARVEL transmembrane domain containing 4	22	1	0	1	0	4	hsa-miR-671-5p	0.0161	0.113	0.6146	-0.11	-0.21	N/A
C21orf91	ENST00000400558.3	chromosome 21 open reading frame 91	998	1	0	0	1	0	hsa-miR-671-5p	0.0204	0.1332	0.5448	-0.11	-0.13	N/A
FOXP1	ENST00000318789.4	forkhead box P1	264	4	0	1	3	0	hsa-miR-671-5p	0.0194	0.1354	0.724	-0.11	-0.18	N/A
HNF1A	ENST00000257555.6	HNF1 homeobox A	377	1	0	1	0	0	hsa-miR-671-5p	0.0117	0.0816	0.4283	-0.11	-0.11	N/A
GRK1	ENST00000335678.6	G protein-coupled receptor kinase 1	5	1	0	1	0	0	hsa-miR-671-5p	0.0222	0.1532	0.7874	-0.11	-0.11	N/A
HEATR5B	ENST00000233099.5	HEAT repeat containing 5B	272	1	0	0	1	0	hsa-miR-671-5p	0.0124	0.0885	0.5395	-0.11	-0.11	N/A
FRMD4A	ENST00000358621.4	FERM domain containing 4A	192	1	0	1	0	0	hsa-miR-671-5p	0.0153	0.1063	0.5609	-0.11	-0.11	N/A
CCSER2	ENST00000224756.8	coiled-coil serine-rich protein 2	123	1	0	0	1	0	hsa-miR-671-5p	0.0321	0.198	0.6715	-0.11	-0.11	N/A
KIF24	ENST00000402558.2	kinesin family member 24	84	1	0	0	1	1	hsa-miR-671-5p	0.0263	0.1789	0.8824	-0.11	-0.11	N/A
ACSM5	ENST00000331849.4	acyl-CoA synthetase medium-chain family member 5	5	1	0	0	1	0	hsa-miR-671-5p	0.0074	0.0525	0.3086	-0.11	-0.11	N/A
CASQ2	ENST00000261448.5	calsequestrin 2 (cardiac muscle)	5	1	0	1	0	0	hsa-miR-671-5p	0.009	0.0631	0.3375	-0.11	-0.11	N/A
PDDC1	ENST00000319863.8	Parkinson disease 7 domain containing 1	529	1	0	1	0	0	hsa-miR-671-5p	0.0158	0.1078	0.5225	-0.11	-0.11	N/A
KCNQ1	ENST00000155840.5	potassium voltage-gated channel, KQT-like subfamily, member 1	196	2	0	1	1	0	hsa-miR-671-5p	0.0182	0.1301	0.7663	-0.11	-0.11	N/A
LPIN1	ENST00000256720.2	lipin 1	357	1	0	1	0	0	hsa-miR-671-5p	0.0104	0.074	0.4259	-0.11	-0.11	N/A
TMEM260	ENST00000261556.6	transmembrane protein 260	44	1	0	0	1	0	hsa-miR-671-5p	0.0087	0.0613	0.344	-0.11	-0.11	N/A
NGB	ENST00000298352.4	neuroglobin	5	1	0	0	1	1	hsa-miR-671-5p	0.0167	0.1171	0.6374	-0.11	-0.11	N/A
NCBP2	ENST00000447325.1	nuclear cap binding protein subunit 2, 20kDa	4301	1	0	0	1	0	hsa-miR-671-5p	0.0117	0.0798	0.3792	-0.11	-0.12	N/A
SORCS1	ENST00000369698.1	sortilin-related VPS10 domain containing receptor 1	88	1	0	1	0	0	hsa-miR-671-5p	0.0182	0.1146	0.4023	-0.11	-0.17	N/A
MARK1	ENST00000366918.4	MAP/microtubule affinity-regulating kinase 1	192	1	1	0	0	0	hsa-miR-671-5p	0.0111	0.0721	0.2908	-0.11	-0.26	N/A
CRKL	ENST00000354336.3	v-crk avian sarcoma virus CT10 oncogene homolog-like	2142	1	0	1	0	0	hsa-miR-671-5p	0.021	0.137	0.5433	-0.11	-0.11	N/A
ZNF704	ENST00000327835.3	zinc finger protein 704	124	2	1	0	1	2	hsa-miR-671-5p	0.0454	0.2978	1.3306	-0.11	-0.14	N/A
TMEM158	ENST00000503771.1	transmembrane protein 158 (gene/pseudogene)	1645	1	0	0	1	0	hsa-miR-671-5p	0.0105	0.0752	0.4554	-0.11	-0.11	N/A
MS4A1	ENST00000534668.1	membrane-spanning 4-domains, subfamily A, member 1	5	1	0	0	1	0	hsa-miR-671-5p	0.0163	0.1096	0.4822	-0.11	-0.11	N/A
TMEM183A	ENST00000367242.3	transmembrane protein 183A	241	1	0	0	1	0	hsa-miR-671-5p	0.0106	0.0754	0.4456	-0.11	-0.11	N/A
TERT	ENST00000296820.5	telomerase reverse transcriptase	10	1	1	0	0	1	hsa-miR-671-5p	0.0154	0.109	0.6293	-0.11	-0.11	N/A
CHST3	ENST00000373115.4	carbohydrate (chondroitin 6) sulfotransferase 3	217	1	0	1	0	1	hsa-miR-671-5p	0.0281	0.1892	0.8962	-0.11	-0.11	N/A
LRP2	ENST00000263816.3	low density lipoprotein receptor-related protein 2	56	1	1	0	0	0	hsa-miR-671-5p	0.0221	0.1552	0.8878	-0.11	-0.27	N/A
VTI1B	ENST00000554659.1	vesicle transport through interaction with t-SNAREs 1B	264	1	0	1	0	0	hsa-miR-671-5p	0.0142	0.0905	0.3451	-0.11	-0.24	N/A
GTF2H2C	ENST00000510979.1	general transcription factor IIH, polypeptide 2C	5	1	0	0	1	0	hsa-miR-671-5p	0.017	0.1135	0.4862	-0.11	-0.11	N/A
ELMOD3	ENST00000315658.7	ELMO/CED-12 domain containing 3	31	1	0	1	0	0	hsa-miR-671-5p	0.0088	0.0626	0.3647	-0.11	-0.11	N/A
CLDN22	ENST00000323319.5	claudin 22	5	1	0	1	0	0	hsa-miR-671-5p	0.0092	0.0644	0.337	-0.11	-0.11	N/A
SUV39H1	ENST00000453214.2	suppressor of variegation 3-9 homolog 1 (Drosophila)	499	1	0	1	0	0	hsa-miR-671-5p	0.0049	0.0353	0.2127	-0.11	-0.11	N/A
RHOBTB1	ENST00000337910.5	Rho-related BTB domain containing 1	229	1	0	1	0	0	hsa-miR-671-5p	0.0109	0.0738	0.3447	-0.11	-0.15	N/A
E2F2	ENST00000361729.2	E2F transcription factor 2	96	1	0	1	0	2	hsa-miR-671-5p	0.0268	0.1834	0.8989	-0.11	-0.12	N/A
MCM8	ENST00000378896.3	minichromosome maintenance complex component 8	85	3	0	2	1	0	hsa-miR-671-5p	0.0208	0.1425	0.6996	-0.11	-0.19	N/A
MARCH7	ENST00000259050.4	membrane-associated ring finger (C3HC4) 7, E3 ubiquitin protein ligase	537	1	0	0	1	0	hsa-miR-671-5p	0.0096	0.0671	0.3609	-0.11	-0.12	N/A
P2RX5	ENST00000551178.1	purinergic receptor P2X, ligand-gated ion channel, 5	260	1	0	1	0	1	hsa-miR-671-5p	0.0082	0.059	0.3667	-0.11	-0.11	N/A
FRRS1L	ENST00000561981.2	ferric-chelate reductase 1-like	11	2	0	1	1	1	hsa-miR-671-5p	0.0358	0.2415	1.1081	-0.11	-0.11	N/A
MBLAC1	ENST00000398075.2	metallo-beta-lactamase domain containing 1	13	1	0	0	1	0	hsa-miR-671-5p	0.0046	0.0333	0.2029	-0.11	-0.11	N/A
CHRM1	ENST00000306960.3	cholinergic receptor, muscarinic 1	5	1	0	1	0	0	hsa-miR-671-5p	0.0092	0.0644	0.3372	-0.11	-0.11	N/A
AIPL1	ENST00000381129.3	aryl hydrocarbon receptor interacting protein-like 1	5	2	0	1	1	0	hsa-miR-671-5p	0.018	0.1246	0.635	-0.11	-0.11	N/A
TMEM9	ENST00000367334.5	transmembrane protein 9	1769	1	0	0	1	0	hsa-miR-671-5p	0.0053	0.0376	0.2264	-0.11	-0.11	N/A
SCN3A	ENST00000360093.3	sodium channel, voltage-gated, type III, alpha subunit	5	1	0	0	1	0	hsa-miR-671-5p	0.0176	0.1255	0.7537	-0.11	-0.11	N/A
AC132186.1	ENST00000544589.1	CDNA FLJ27243 fis, clone SYN08134; Uncharacterized protein	5	1	0	1	0	0	hsa-miR-671-5p	0.0116	0.0836	0.5147	-0.11	-0.11	N/A
SUSD3	ENST00000375472.3	sushi domain containing 3	24	1	0	0	1	0	hsa-miR-671-5p	0.0094	0.0667	0.3791	-0.11	-0.11	N/A
CDADC1	ENST00000251108.6	cytidine and dCMP deaminase domain containing 1	14	1	0	1	0	0	hsa-miR-671-5p	0.0121	0.0844	0.4542	-0.11	-0.13	N/A
ZNF100	ENST00000358296.6	zinc finger protein 100	142	1	0	1	0	0	hsa-miR-671-5p	0.0113	0.078	0.3808	-0.11	-0.12	N/A
CNNM4	ENST00000540067.1	cyclin M4	1249	1	0	1	0	0	hsa-miR-671-5p	0.0212	0.1478	0.7835	-0.11	-0.11	N/A
KCTD15	ENST00000284006.6	potassium channel tetramerization domain containing 15	2483	1	1	0	0	1	hsa-miR-671-5p	0.022	0.1558	0.8947	-0.11	-0.11	N/A
AGFG2	ENST00000262935.4	ArfGAP with FG repeats 2	3985	2	0	1	1	2	hsa-miR-671-5p	0.0121	0.0872	0.552	-0.11	-0.18	N/A
HSPA6	ENST00000309758.4	heat shock 70kDa protein 6 (HSP70B')	27	1	0	0	1	1	hsa-miR-671-5p	0.028	0.1887	0.8561	-0.11	-0.13	N/A
TSPAN9	ENST00000537971.1	tetraspanin 9	1410	3	0	3	0	1	hsa-miR-671-5p	0.0206	0.1438	0.7743	-0.11	-0.21	N/A
AC016559.1	ENST00000594347.1	Uncharacterized protein	15	1	0	0	1	1	hsa-miR-671-5p	0.0182	0.1288	0.7307	-0.11	-0.11	N/A
NR4A3	ENST00000330847.1	nuclear receptor subfamily 4, group A, member 3	244	1	0	0	1	1	hsa-miR-671-5p	0.027	0.1823	0.8524	-0.11	-0.11	N/A
MYADML2	ENST00000409745.2	myeloid-associated differentiation marker-like 2	5	1	0	1	0	0	hsa-miR-671-5p	0.0125	0.0886	0.5144	-0.11	-0.11	N/A
AOC3	ENST00000591562.1	amine oxidase, copper containing 3	59	1	0	1	0	0	hsa-miR-671-5p	0.011	0.0766	0.4096	-0.11	-0.11	N/A
NACC1	ENST00000292431.4	nucleus accumbens associated 1, BEN and BTB (POZ) domain containing	337	1	0	0	1	0	hsa-miR-671-5p	0.0158	0.1101	0.5795	-0.11	-0.11	N/A
ZBTB4	ENST00000380599.4	zinc finger and BTB domain containing 4	1039	3	0	0	3	1	hsa-miR-671-5p	0.0497	0.3449	1.8168	-0.11	-0.11	N/A
TMPRSS11D	ENST00000283916.6	transmembrane protease, serine 11D	5	1	0	0	1	1	hsa-miR-671-5p	0.017	0.1189	0.6325	-0.11	-0.11	N/A
NUP205	ENST00000285968.6	nucleoporin 205kDa	11	2	1	1	0	0	hsa-miR-671-5p	0.0212	0.1395	0.6311	-0.11	-0.4	N/A
NIPA2	ENST00000337451.3	non imprinted in Prader-Willi/Angelman syndrome 2	1288	1	0	1	0	0	hsa-miR-671-5p	0.0053	0.037	0.1984	-0.11	-0.21	N/A
BACE1	ENST00000313005.6	beta-site APP-cleaving enzyme 1	486	2	0	1	1	0	hsa-miR-671-5p	0.0208	0.1428	0.7191	-0.11	-0.14	N/A
ZNF333	ENST00000292530.6	zinc finger protein 333	72	2	0	0	2	0	hsa-miR-671-5p	0.0263	0.1759	0.7668	-0.11	-0.14	N/A
SNX33	ENST00000308527.5	sorting nexin 33	148	1	1	0	0	2	hsa-miR-671-5p	0.0392	0.2731	1.4762	-0.11	-0.14	N/A
KREMEN2	ENST00000572045.1	kringle containing transmembrane protein 2	23	1	1	0	0	0	hsa-miR-671-5p	0.0188	0.1339	0.7693	-0.11	-0.11	N/A
GDA	ENST00000358399.3	guanine deaminase	5	2	0	0	2	0	hsa-miR-671-5p	0.025	0.1708	0.8143	-0.11	-0.11	N/A
FAM131B	ENST00000443739.2	family with sequence similarity 131, member B	5	1	0	0	1	1	hsa-miR-671-5p	0.0204	0.1468	0.914	-0.11	-0.11	N/A
PDE12	ENST00000311180.8	phosphodiesterase 12	326	3*	0	0	2	1	hsa-miR-671-5p	0.0158	0.1121	0.6499	-0.11	-0.27	N/A
RGS17	ENST00000367225.2	regulator of G-protein signaling 17	11	1	0	1	0	0	hsa-miR-671-5p	0.0174	0.1104	0.4101	-0.11	-0.18	N/A
GDI2	ENST00000380191.4	GDP dissociation inhibitor 2	664	1	0	1	0	1	hsa-miR-671-5p	0.0136	0.0962	0.5351	-0.11	-0.13	N/A
MAP2K1	ENST00000307102.5	mitogen-activated protein kinase kinase 1	8	1	0	1	0	0	hsa-miR-671-5p	0.0073	0.051	0.2695	-0.11	-0.17	N/A
VAMP3	ENST00000054666.6	vesicle-associated membrane protein 3	515	1	0	0	1	1	hsa-miR-671-5p	0.017	0.116	0.5633	-0.11	-0.17	N/A
ORAOV1	ENST00000279147.4	oral cancer overexpressed 1	78	1	0	1	0	0	hsa-miR-671-5p	0.0091	0.0637	0.3346	-0.11	-0.11	N/A
LIN28A	ENST00000326279.6	lin-28 homolog A (C. elegans)	5	1	0	1	0	0	hsa-miR-671-5p	0.0143	0.0995	0.5302	-0.11	-0.11	N/A
KLK7	ENST00000391807.1	kallikrein-related peptidase 7	5	1	0	0	1	0	hsa-miR-671-5p	0.0052	0.0375	0.2233	-0.11	-0.11	N/A
JAM3	ENST00000299106.4	junctional adhesion molecule 3	85	1	0	0	1	0	hsa-miR-671-5p	0.0186	0.1275	0.6324	-0.11	-0.11	N/A
ANKS6	ENST00000375018.1	ankyrin repeat and sterile alpha motif domain containing 6	98	2	0	1	1	1	hsa-miR-671-5p	0.0242	0.1703	0.9377	-0.11	-0.12	N/A
C3orf70	ENST00000335012.2	chromosome 3 open reading frame 70	19	1	0	1	0	1	hsa-miR-671-5p	0.0187	0.1252	0.595	-0.11	-0.17	N/A
BCAP29	ENST00000005259.4	B-cell receptor-associated protein 29	326	1	0	0	1	1	hsa-miR-671-5p	0.0143	0.1004	0.5438	-0.11	-0.11	N/A
BEST3	ENST00000488961.1	bestrophin 3	5	2	0	0	2	0	hsa-miR-671-5p	0.0105	0.074	0.4103	-0.11	-0.15	N/A
SMAD9	ENST00000399275.2	SMAD family member 9	62	1	0	1	0	0	hsa-miR-671-5p	0.0155	0.1099	0.6379	-0.11	-0.14	N/A
MAF	ENST00000393350.1	v-maf avian musculoaponeurotic fibrosarcoma oncogene homolog	608	1	0	1	0	0	hsa-miR-671-5p	0.0232	0.1544	0.6995	-0.11	-0.11	N/A
GOLGA8M	ENST00000563027.1	golgin A8 family, member M	0	1	0	1	0	0	hsa-miR-671-5p	0.0124	0.0861	0.439	-0.1	-0.1	N/A
RNF13	ENST00000392894.3	ring finger protein 13	5	1	0	0	1	0	hsa-miR-671-5p	0.0052	0.0369	0.2229	-0.1	-0.1	N/A
ITGA7	ENST00000257880.7	integrin, alpha 7	100	1	0	1	0	0	hsa-miR-671-5p	0.0116	0.0814	0.4528	-0.1	-0.1	N/A
UNC93B1	ENST00000227471.2	unc-93 homolog B1 (C. elegans)	5	1	0	1	0	0	hsa-miR-671-5p	0.0082	0.0593	0.3774	-0.1	-0.1	N/A
C10orf85	ENST00000369071.2	chromosome 10 open reading frame 85	5	1	0	0	1	0	hsa-miR-671-5p	0.0061	0.0436	0.2614	-0.1	-0.1	N/A
PPP4R1	ENST00000400556.3	protein phosphatase 4, regulatory subunit 1	665	1	0	0	1	0	hsa-miR-671-5p	0.0077	0.055	0.3203	-0.1	-0.1	N/A
SHE	ENST00000304760.2	Src homology 2 domain containing E	9	1	0	1	0	0	hsa-miR-671-5p	0.0195	0.1232	0.4678	-0.1	-0.19	N/A
FAM168A	ENST00000064778.4	family with sequence similarity 168, member A	68	4	1	2	1	3	hsa-miR-671-5p	0.0382	0.2675	1.4523	-0.1	-0.16	N/A
ARSD	ENST00000381154.1	arylsulfatase D	70	2	0	0	2	1	hsa-miR-671-5p	0.0181	0.1289	0.7641	-0.1	-0.12	N/A
GNS	ENST00000418919.2	glucosamine (N-acetyl)-6-sulfatase	2435	1	0	0	1	0	hsa-miR-671-5p	0.0147	0.1017	0.5212	-0.1	-0.12	N/A
RBM38	ENST00000440234.2	RNA binding motif protein 38	18	1	0	1	0	0	hsa-miR-671-5p	0.006	0.043	0.262	-0.1	-0.15	N/A
PHLDB2	ENST00000431670.2	pleckstrin homology-like domain, family B, member 2	588	1	0	0	1	0	hsa-miR-671-5p	0.0182	0.126	0.6533	-0.1	-0.1	N/A
BLOC1S5	ENST00000397457.2	biogenesis of lysosomal organelles complex-1, subunit 5, muted	187	1	0	1	0	0	hsa-miR-671-5p	0.0097	0.0684	0.38	-0.1	-0.1	N/A
SLC22A11	ENST00000301891.4	solute carrier family 22 (organic anion/urate transporter), member 11	7	2	1	0	1	0	hsa-miR-671-5p	0.0124	0.0889	0.5536	-0.1	-0.13	N/A
SPPL3	ENST00000353487.2	signal peptide peptidase like 3	799	1	0	1	0	0	hsa-miR-671-5p	0.0091	0.0617	0.2999	-0.1	-0.23	N/A
SPNS1	ENST00000565975.1	spinster homolog 1 (Drosophila)	1364	1	0	0	1	0	hsa-miR-671-5p	0.0038	0.0272	0.1754	-0.1	-0.1	N/A
SOX10	ENST00000396884.2	SRY (sex determining region Y)-box 10	5	1	0	1	0	0	hsa-miR-671-5p	0.0127	0.0866	0.412	-0.1	-0.1	N/A
SOGA3	ENST00000556132.1	SOGA family member 3	95	2	0	0	2	1	hsa-miR-671-5p	0.0235	0.1638	0.854	-0.1	-0.1	N/A
ZNF662	ENST00000541208.1	zinc finger protein 662	11	1	0	0	1	1	hsa-miR-671-5p	0.05	0.3142	1.1837	-0.1	-0.1	N/A
KIAA1456	ENST00000524591.2	KIAA1456	24	1	0	1	0	0	hsa-miR-671-5p	0.0176	0.1195	0.5815	-0.1	-0.13	N/A
ZC3H8	ENST00000409573.2	zinc finger CCCH-type containing 8	216	2	0	1	1	0	hsa-miR-671-5p	0.0083	0.0591	0.3429	-0.1	-0.12	N/A
EXOC7	ENST00000607838.1	exocyst complex component 7	1483	1	0	1	0	1	hsa-miR-671-5p	0.0212	0.1419	0.6362	-0.1	-0.18	N/A
ANK1	ENST00000289734.7	ankyrin 1, erythrocytic	5	1	0	1	0	2	hsa-miR-671-5p	0.0345	0.2358	1.2098	-0.1	-0.1	N/A
UPF1	ENST00000262803.5	UPF1 regulator of nonsense transcripts homolog (yeast)	513	2	0	0	2	2	hsa-miR-671-5p	0.0312	0.2194	1.2201	-0.1	-0.11	N/A
MYO1H	ENST00000310903.5	myosin IH	5	1	0	0	1	0	hsa-miR-671-5p	0.0134	0.0932	0.4974	-0.1	-0.1	N/A
SAMD7	ENST00000428432.2	sterile alpha motif domain containing 7	5	1	0	1	0	0	hsa-miR-671-5p	0.0066	0.0472	0.2757	-0.1	-0.1	N/A
SIAH2	ENST00000312960.3	siah E3 ubiquitin protein ligase 2	228	1	0	1	0	0	hsa-miR-671-5p	0.0072	0.0517	0.3102	-0.1	-0.19	N/A
C6orf106	ENST00000374023.3	chromosome 6 open reading frame 106	80	2	0	2	0	0	hsa-miR-671-5p	0.0111	0.0781	0.4448	-0.1	-0.28	N/A
CAMK1D	ENST00000378847.3	calcium/calmodulin-dependent protein kinase ID	258	3	1	2	0	2	hsa-miR-671-5p	0.0279	0.1889	0.8864	-0.1	-0.23	N/A
ZNF841	ENST00000594295.1	zinc finger protein 841	21	1	0	1	0	1	hsa-miR-671-5p	0.0231	0.1599	0.8145	-0.1	-0.14	N/A
NF2	ENST00000347330.5	neurofibromin 2 (merlin)	828	2*	0	1	0	0	hsa-miR-671-5p	0.0114	0.0806	0.464	-0.1	-0.12	N/A
N4BP1	ENST00000262384.3	NEDD4 binding protein 1	105	1	0	1	0	2	hsa-miR-671-5p	0.0313	0.2104	1.0144	-0.1	-0.14	N/A
SLC6A19	ENST00000304460.10	solute carrier family 6 (neutral amino acid transporter), member 19	139	2	0	0	2	1	hsa-miR-671-5p	0.0332	0.2205	1.0167	-0.1	-0.12	N/A
ARHGEF9	ENST00000253401.6	Cdc42 guanine nucleotide exchange factor (GEF) 9	13	1	0	1	0	0	hsa-miR-671-5p	0.0168	0.1187	0.6821	-0.1	-0.1	N/A
C9orf139	ENST00000314330.2	chromosome 9 open reading frame 139	5	1	0	1	0	2	hsa-miR-671-5p	0.0166	0.117	0.6582	-0.1	-0.1	N/A
CEP85L	ENST00000368491.3	centrosomal protein 85kDa-like	14	1	0	1	0	0	hsa-miR-671-5p	0.0191	0.1189	0.4366	-0.1	-0.2	N/A
METTL12	ENST00000532971.1	methyltransferase like 12	219	2	2	0	0	0	hsa-miR-671-5p	0.0061	0.0402	0.1701	-0.1	-0.81	N/A
ACAA2	ENST00000285093.10	acetyl-CoA acyltransferase 2	189	1	0	1	0	0	hsa-miR-671-5p	0.0069	0.048	0.2569	-0.1	-0.18	N/A
TRIM44	ENST00000299413.5	tripartite motif containing 44	4203	2	1	1	0	2	hsa-miR-671-5p	0.0322	0.2193	1.0643	-0.1	-0.27	N/A
NDUFS5	ENST00000372969.3	NADH dehydrogenase (ubiquinone) Fe-S protein 5, 15kDa (NADH-coenzyme Q reductase)	32	1	0	1	0	0	hsa-miR-671-5p	0.0057	0.0378	0.1621	-0.1	-0.33	N/A
ZNRF1	ENST00000335325.4	zinc and ring finger 1, E3 ubiquitin protein ligase	519	1	0	0	1	1	hsa-miR-671-5p	0.0237	0.1576	0.6954	-0.1	-0.17	N/A
FBXO25	ENST00000276326.5	F-box protein 25	157	1	0	0	1	1	hsa-miR-671-5p	0.0049	0.0354	0.2156	-0.1	-0.12	N/A
ALDH3A2	ENST00000339618.4	aldehyde dehydrogenase 3 family, member A2	940	2	0	1	1	0	hsa-miR-671-5p	0.014	0.0912	0.3632	-0.1	-0.23	N/A
KCNAB2	ENST00000378097.1	potassium voltage-gated channel, shaker-related subfamily, beta member 2	67	2	0	1	1	1	hsa-miR-671-5p	0.0168	0.1202	0.73	-0.1	-0.1	N/A
UNG	ENST00000242576.2	uracil-DNA glycosylase	2812	1	0	0	1	0	hsa-miR-671-5p	0.0104	0.0724	0.3802	-0.1	-0.1	N/A
FBXO27	ENST00000292853.4	F-box protein 27	53	1	0	1	0	0	hsa-miR-671-5p	0.0074	0.0527	0.3165	-0.1	-0.1	N/A
HAPLN1	ENST00000274341.4	hyaluronan and proteoglycan link protein 1	5	1	0	0	1	0	hsa-miR-671-5p	0.0079	0.0561	0.3239	-0.1	-0.1	N/A
HCLS1	ENST00000314583.3	hematopoietic cell-specific Lyn substrate 1	6	1	0	1	0	0	hsa-miR-671-5p	0.0056	0.0398	0.2359	-0.1	-0.1	N/A
UAP1L1	ENST00000360271.3	UDP-N-acteylglucosamine pyrophosphorylase 1-like 1	398	1	0	0	1	1	hsa-miR-671-5p	0.0268	0.1877	1.0236	-0.1	-0.1	N/A
SCN3B	ENST00000392770.2	sodium channel, voltage-gated, type III, beta subunit	10	1	0	0	1	3	hsa-miR-671-5p	0.0458	0.3165	1.6138	-0.1	-0.1	N/A
MINOS1	ENST00000322753.6	mitochondrial inner membrane organizing system 1	287	1	0	0	1	1	hsa-miR-671-5p	0.0235	0.1602	0.7746	-0.1	-0.12	N/A
OSBPL1A	ENST00000319481.3	oxysterol binding protein-like 1A	539	1	0	0	1	0	hsa-miR-671-5p	0.0255	0.1783	0.9668	-0.1	-0.1	N/A
SPRED3	ENST00000587013.1	sprouty-related, EVH1 domain containing 3	42	1	1	0	0	0	hsa-miR-671-5p	0.0113	0.0776	0.387	-0.1	-0.11	N/A
HCN2	ENST00000251287.2	hyperpolarization activated cyclic nucleotide-gated potassium channel 2	10	1	0	1	0	0	hsa-miR-671-5p	0.0066	0.0467	0.2735	-0.1	-0.1	N/A
[truncated: 2,183 more rows]

## Sheet:  miRTarBase
Supplementary Material S4: The miR-671-5p target genes prediction results in miRTarBase.
miRNA	gene name	experiments
hsa-miR-671-5p	CDR1	Northern blot [1] qRT-PCR [1] microarray [1] Luciferase reporter assay [1]
hsa-miR-671-5p	GPI	CLASH [2]
hsa-miR-671-5p	CRLF3	CLASH [2]
hsa-miR-671-5p	RPL23A	CLASH [2]
hsa-miR-671-5p	CEP85	CLASH [2]
hsa-miR-671-5p	NACA	CLASH [2]
hsa-miR-671-5p	SSPO	CLASH [2]
hsa-miR-671-5p	UBE2C	CLASH [2]
hsa-miR-671-5p	RREB1	CLASH [2]
hsa-miR-671-5p	C17orf58	CLASH [2]
hsa-miR-671-5p	NRSN2	CLASH [2]
hsa-miR-671-5p	CAPN15	CLASH [2]
hsa-miR-671-5p	COA4	CLASH [2]
hsa-miR-671-5p	HIST2H2AA3	CLASH [2]
hsa-miR-671-5p	SLC7A5	CLASH [2]
hsa-miR-671-5p	CDC123	CLASH [2]
hsa-miR-671-5p	TXNRD2	CLASH [2]
hsa-miR-671-5p	ZFP36L2	CLASH [2]
hsa-miR-671-5p	FBRS	CLASH [2]
hsa-miR-671-5p	OGT	PAR-CLIP [3] [4] [5] CLASH [2]
hsa-miR-671-5p	NDUFA3	CLASH [2]
hsa-miR-671-5p	HMGA1	CLASH [2]
hsa-miR-671-5p	OXA1L	CLASH [2]
hsa-miR-671-5p	AGO2	CLASH [2]
hsa-miR-671-5p	SLC7A1	PAR-CLIP [4] CLASH [2]
hsa-miR-671-5p	ATP2A2	CLASH [2]
hsa-miR-671-5p	XRCC6	CLASH [2]
hsa-miR-671-5p	RPL3	CLASH [2]
hsa-miR-671-5p	LCT	CLASH [2]
hsa-miR-671-5p	BAZ2A	PAR-CLIP [5] CLASH [2]
hsa-miR-671-5p	HDAC1	CLASH [2]
hsa-miR-671-5p	PRR14L	CLASH [2]
hsa-miR-671-5p	METTL23	CLASH [2]
hsa-miR-671-5p	CHPF2	CLASH [2]
hsa-miR-671-5p	R3HDM2	HITS-CLIP [6] CLASH [2]
hsa-miR-671-5p	LGALS3BP	PAR-CLIP [7] CLASH [2]
hsa-miR-671-5p	USP21	CLASH [2]
hsa-miR-671-5p	MEPCE	CLASH [2]
hsa-miR-671-5p	POR	CLASH [2]
hsa-miR-671-5p	LRRN2	CLASH [2]
hsa-miR-671-5p	INPPL1	CLASH [2]
hsa-miR-671-5p	CRTC3	HITS-CLIP [8] CLASH [2]
hsa-miR-671-5p	MOSPD3	CLASH [2]
hsa-miR-671-5p	HNRNPUL1	CLASH [2]
hsa-miR-671-5p	U2AF2	CLASH [2]
hsa-miR-671-5p	HJURP	CLASH [2]
hsa-miR-671-5p	ACTR2	PAR-CLIP [3] [4] [5]
hsa-miR-671-5p	TSN	PAR-CLIP [4]
hsa-miR-671-5p	YWHAZ	PAR-CLIP [7]
hsa-miR-671-5p	TAF8	PAR-CLIP [9] [10]
hsa-miR-671-5p	NUP50	PAR-CLIP [4]
hsa-miR-671-5p	CCDC6	PAR-CLIP [7]
hsa-miR-671-5p	MAFK	PAR-CLIP [4] [7] [11]
hsa-miR-671-5p	HRH2	PAR-CLIP [4]
hsa-miR-671-5p	FOXO3	PAR-CLIP [4]
hsa-miR-671-5p	SMARCB1	qRT-PCR [12] Immunohistochemistry [12]
hsa-miR-671-5p	SEPT3	PAR-CLIP [9]
hsa-miR-671-5p	ZNF646	PAR-CLIP [13] [9]
hsa-miR-671-5p	OR2D2	PAR-CLIP [9]
hsa-miR-671-5p	ZBTB4	PAR-CLIP [9]
hsa-miR-671-5p	ASAH2	PAR-CLIP [7]
hsa-miR-671-5p	DDX39B	PAR-CLIP [3] [4] [5] [7] [11]
hsa-miR-671-5p	YPEL2	PAR-CLIP [7]
hsa-miR-671-5p	PSMF1	PAR-CLIP [7]
hsa-miR-671-5p	M6PR	PAR-CLIP [4] [5] [7]
hsa-miR-671-5p	ERGIC2	PAR-CLIP [7]
hsa-miR-671-5p	CBX4	PAR-CLIP [5] [7] [11]
hsa-miR-671-5p	C8orf58	PAR-CLIP [7]
hsa-miR-671-5p	PLAGL2	PAR-CLIP [7]
hsa-miR-671-5p	SREBF1	PAR-CLIP [7] [4]
hsa-miR-671-5p	ASCL2	PAR-CLIP [7]
hsa-miR-671-5p	PKNOX2	PAR-CLIP [7]
hsa-miR-671-5p	MELTF	PAR-CLIP [7]
hsa-miR-671-5p	MINK1	PAR-CLIP [4] [7]
hsa-miR-671-5p	VAV3	HITS-CLIP [14] PAR-CLIP [4] [11]
hsa-miR-671-5p	HSPB8	PAR-CLIP [11]
hsa-miR-671-5p	MCTS1	PAR-CLIP [4] [5] [3]
hsa-miR-671-5p	BCL2L13	PAR-CLIP [3] [4]
hsa-miR-671-5p	HIST1H3J	PAR-CLIP [3] [4]
hsa-miR-671-5p	SCUBE1	PAR-CLIP [3] [15]
hsa-miR-671-5p	VGLL4	PAR-CLIP [3]
hsa-miR-671-5p	SOD2	PAR-CLIP [15]
hsa-miR-671-5p	ZNF585B	PAR-CLIP [15]
hsa-miR-671-5p	ZNF853	PAR-CLIP [15]
hsa-miR-671-5p	EPHX4	PAR-CLIP [15]
hsa-miR-671-5p	MKKS	PAR-CLIP [15]
hsa-miR-671-5p	MPZL3	PAR-CLIP [15]
hsa-miR-671-5p	SOGA3	PAR-CLIP [15]
hsa-miR-671-5p	MAOB	PAR-CLIP [15]
hsa-miR-671-5p	ZNF224	PAR-CLIP [4] [5]
hsa-miR-671-5p	TRIM2	PAR-CLIP [4] [5]
hsa-miR-671-5p	GSKIP	PAR-CLIP [4]
hsa-miR-671-5p	PODXL	PAR-CLIP [4]
hsa-miR-671-5p	DCAF17	PAR-CLIP [4]
hsa-miR-671-5p	ENTPD1	PAR-CLIP [4]
hsa-miR-671-5p	ZNF678	PAR-CLIP [4]
hsa-miR-671-5p	RTN3	PAR-CLIP [4]
hsa-miR-671-5p	CDK2AP2	PAR-CLIP [4]
hsa-miR-671-5p	LIN7C	PAR-CLIP [4]
hsa-miR-671-5p	PPP2CA	PAR-CLIP [4]
hsa-miR-671-5p	KRAS	PAR-CLIP [4]
hsa-miR-671-5p	GRWD1	PAR-CLIP [4]
hsa-miR-671-5p	CORO1C	PAR-CLIP [4]
hsa-miR-671-5p	AGO4	PAR-CLIP [4]
hsa-miR-671-5p	ZNF391	PAR-CLIP [4]
hsa-miR-671-5p	PTBP1	PAR-CLIP [4]
hsa-miR-671-5p	C11orf24	PAR-CLIP [4]
hsa-miR-671-5p	CPNE2	PAR-CLIP [4]
hsa-miR-671-5p	PSMB2	HITS-CLIP [6]
hsa-miR-671-5p	EPB41	HITS-CLIP [6]
hsa-miR-671-5p	ZNF442	HITS-CLIP [6]
hsa-miR-671-5p	SPATA13	HITS-CLIP [6]
hsa-miR-671-5p	SOX17	HITS-CLIP [6]
hsa-miR-671-5p	SMUG1	HITS-CLIP [6]
hsa-miR-671-5p	GJD2	HITS-CLIP [6]
hsa-miR-671-5p	C8orf82	HITS-CLIP [6]
hsa-miR-671-5p	MYH9	HITS-CLIP [6]
hsa-miR-671-5p	FBXO36	HITS-CLIP [6]
hsa-miR-671-5p	TRPM6	HITS-CLIP [6]
hsa-miR-671-5p	ANGEL1	HITS-CLIP [8]
hsa-miR-671-5p	UBE2Z	HITS-CLIP [8]
hsa-miR-671-5p	NR4A3	HITS-CLIP [8]
hsa-miR-671-5p	CTNNBIP1	HITS-CLIP [8]
hsa-miR-671-5p	ATP1B3	HITS-CLIP [8]
hsa-miR-671-5p	ACY1	HITS-CLIP [8]
hsa-miR-671-5p	ABHD14A-ACY1	HITS-CLIP [8]
hsa-miR-671-5p	DNAJC11	HITS-CLIP [16]
hsa-miR-671-5p	PAX1	HITS-CLIP [16]
hsa-miR-671-5p	ICOSLG	HITS-CLIP [16]
hsa-miR-671-5p	TMEM151A	HITS-CLIP [16]
hsa-miR-671-5p	KIF6	HITS-CLIP [16]
hsa-miR-671-5p	ARL6IP4	HITS-CLIP [16]

## Sheet: miR-TCDS
Supplementary Material S4: The miR-671-5p target genes prediction results in miR-TCDS.
miRNA	gene name	Score
hsa-miR-671-5p	RGS7BP	0.839
hsa-miR-671-5p	RNF41	0.962
hsa-miR-671-5p	GOLPH3L	0.789
hsa-miR-671-5p	CTNNBIP1	0.797
hsa-miR-671-5p	VAPB	0.7
hsa-miR-671-5p	ESPL1	0.865
hsa-miR-671-5p	INPP5D	0.704
hsa-miR-671-5p	GPR68	0.793
hsa-miR-671-5p	E2F7	0.707
hsa-miR-671-5p	KCNA7	0.939
hsa-miR-671-5p	GABBR1	0.765
hsa-miR-671-5p	PIWIL1	0.703
hsa-miR-671-5p	POU2F1	0.886
hsa-miR-671-5p	RNF7	0.784
hsa-miR-671-5p	OARD1	0.861
hsa-miR-671-5p	IGFBP5	0.727
hsa-miR-671-5p	PDLIM5	0.717
hsa-miR-671-5p	TRIM66	0.721
hsa-miR-671-5p	TROAP	0.817
hsa-miR-671-5p	WIPF2	0.798
hsa-miR-671-5p	CRTC3	0.902
hsa-miR-671-5p	CDIP1	0.818
hsa-miR-671-5p	NTRK2	0.899
hsa-miR-671-5p	DNAH3	0.704
hsa-miR-671-5p	RNF43	0.709
hsa-miR-671-5p	PRKCA	0.749
hsa-miR-671-5p	KSR2	0.79
hsa-miR-671-5p	PLCD4	0.796
hsa-miR-671-5p	SMG5	0.783
hsa-miR-671-5p	DVL3	0.916
hsa-miR-671-5p	PSD4	0.749
hsa-miR-671-5p	RREB1	0.789
hsa-miR-671-5p	CIITA	0.83
hsa-miR-671-5p	RAG1	0.787
hsa-miR-671-5p	NAA35	0.7
hsa-miR-671-5p	UBE2Z	0.901
hsa-miR-671-5p	GRAMD1C	0.779
hsa-miR-671-5p	NBL1	0.703
hsa-miR-671-5p	TOB2	0.769
hsa-miR-671-5p	FRMD1	0.843
hsa-miR-671-5p	MMS19	0.721
hsa-miR-671-5p	ZNF318	0.803
hsa-miR-671-5p	CDS1	0.755
hsa-miR-671-5p	TBC1D13	0.747
hsa-miR-671-5p	FAM167A	0.825
hsa-miR-671-5p	TMTC2	0.877
hsa-miR-671-5p	RTTN	0.803
hsa-miR-671-5p	PDE4DIP	0.77
hsa-miR-671-5p	DPT	0.792
hsa-miR-671-5p	SPPL3	0.877
hsa-miR-671-5p	ADGRF2	0.865
hsa-miR-671-5p	OSBP	0.7
hsa-miR-671-5p	FAM53B	0.91
hsa-miR-671-5p	FAM168A	0.787
hsa-miR-671-5p	NFKB1	0.987
hsa-miR-671-5p	SMC1A	0.716
hsa-miR-671-5p	SH3YL1	0.76
hsa-miR-671-5p	SSH2	0.707
hsa-miR-671-5p	RALGAPA1	0.835
hsa-miR-671-5p	TTL	0.789
hsa-miR-671-5p	VPS45	0.846
hsa-miR-671-5p	ARL8A	0.719
hsa-miR-671-5p	SOCS4	0.737
hsa-miR-671-5p	LGI2	0.755
hsa-miR-671-5p	CATSPERG	0.878
hsa-miR-671-5p	FGD6	0.824
hsa-miR-671-5p	RANBP1	0.789
hsa-miR-671-5p	GSTM5	0.821
hsa-miR-671-5p	MXD3	0.787
hsa-miR-671-5p	SSR1	0.816
hsa-miR-671-5p	SPIRE1	0.796
hsa-miR-671-5p	CD209	0.849
hsa-miR-671-5p	RNF38	0.906
hsa-miR-671-5p	ZBTB38	0.746
hsa-miR-671-5p	RUSC1	0.727
hsa-miR-671-5p	VAX1	0.708
hsa-miR-671-5p	PGAP1	0.787
hsa-miR-671-5p	C1orf27	0.888
hsa-miR-671-5p	LDB2	0.717
hsa-miR-671-5p	CXCL14	0.875
hsa-miR-671-5p	ZNF585B	0.738
hsa-miR-671-5p	PKP1	0.7
hsa-miR-671-5p	USP36	0.82
hsa-miR-671-5p	USP38	0.858
hsa-miR-671-5p	ASCC1	0.709
hsa-miR-671-5p	SCRN1	0.744
hsa-miR-671-5p	DOCK3	0.814
hsa-miR-671-5p	C16orf72	0.989
hsa-miR-671-5p	PREX2	0.765
hsa-miR-671-5p	PRR20B	0.72
hsa-miR-671-5p	NUTM2G	0.947
hsa-miR-671-5p	SCAF4	0.731
hsa-miR-671-5p	GGT7	0.975
hsa-miR-671-5p	SH3KBP1	0.804
hsa-miR-671-5p	AK4	0.719
hsa-miR-671-5p	HP1BP3	0.963
hsa-miR-671-5p	STK4	0.847
hsa-miR-671-5p	ATP2B2	0.978
hsa-miR-671-5p	RASA2	0.741
hsa-miR-671-5p	FUT4	0.829
hsa-miR-671-5p	TM7SF2	0.765
hsa-miR-671-5p	LRRK1	0.814
hsa-miR-671-5p	FAM78B	0.732
hsa-miR-671-5p	KIF1B	0.912
hsa-miR-671-5p	DOCK2	0.77
hsa-miR-671-5p	ABT1	0.727
hsa-miR-671-5p	GPR55	0.786
hsa-miR-671-5p	ESRRG	0.79
hsa-miR-671-5p	CELF5	0.746
hsa-miR-671-5p	TMEM30B	0.749
hsa-miR-671-5p	LGALS3BP	0.837
hsa-miR-671-5p	AFM	0.784
hsa-miR-671-5p	KCTD16	0.879
hsa-miR-671-5p	BRPF3	0.745
hsa-miR-671-5p	IGSF11	0.74
hsa-miR-671-5p	RHBDD3	0.763
hsa-miR-671-5p	WSCD1	0.718
hsa-miR-671-5p	WWP1	0.881
hsa-miR-671-5p	ARMC8	0.884
hsa-miR-671-5p	MSH5	0.789
hsa-miR-671-5p	THBS1	0.898
hsa-miR-671-5p	PCDH20	0.859
hsa-miR-671-5p	SHISA7	0.803
hsa-miR-671-5p	ZNF385B	0.78
hsa-miR-671-5p	PTCH1	0.887
hsa-miR-671-5p	SASH3	0.829
hsa-miR-671-5p	HMGA1	0.764
hsa-miR-671-5p	LENG8	0.814
hsa-miR-671-5p	TRIM8	0.724
hsa-miR-671-5p	LRRC27	0.878
hsa-miR-671-5p	ANKRD52	0.762
hsa-miR-671-5p	PIK3IP1	0.967
hsa-miR-671-5p	ARHGAP40	0.966
hsa-miR-671-5p	WDR41	0.92
hsa-miR-671-5p	PITHD1	0.735
hsa-miR-671-5p	CREB5	0.754
hsa-miR-671-5p	GNPDA1	0.803
hsa-miR-671-5p	TBC1D10B	0.749
hsa-miR-671-5p	CPEB4	0.71
hsa-miR-671-5p	SPTLC2	0.803
hsa-miR-671-5p	SCNN1B	0.801
hsa-miR-671-5p	CSF2RB	0.923
hsa-miR-671-5p	IFNGR2	0.731
hsa-miR-671-5p	TPO	0.71
hsa-miR-671-5p	DLG1	0.754
hsa-miR-671-5p	SORT1	0.714
hsa-miR-671-5p	PQLC1	0.727
hsa-miR-671-5p	RIC3	0.849
hsa-miR-671-5p	TENM4	0.817
hsa-miR-671-5p	MS4A8	0.867
hsa-miR-671-5p	IST1	0.706
hsa-miR-671-5p	MBOAT7	0.827
hsa-miR-671-5p	OGT	0.709
hsa-miR-671-5p	CACNG7	0.769
hsa-miR-671-5p	ITK	0.77
hsa-miR-671-5p	IFITM10	0.787
hsa-miR-671-5p	PITPNA	0.825
hsa-miR-671-5p	LANCL1	0.701
hsa-miR-671-5p	KIF6	0.738
hsa-miR-671-5p	PAX7	0.751
hsa-miR-671-5p	BLOC1S1	0.716
hsa-miR-671-5p	KRTAP5-4	0.752
hsa-miR-671-5p	C15orf52	0.88
hsa-miR-671-5p	ARHGEF12	0.72
hsa-miR-671-5p	SLAMF1	0.719
hsa-miR-671-5p	SZRD1	0.768
hsa-miR-671-5p	C11orf87	0.874
hsa-miR-671-5p	COL27A1	0.725
hsa-miR-671-5p	SATB2	0.987
hsa-miR-671-5p	HNRNPDL	0.722
hsa-miR-671-5p	SCN3B	0.721
hsa-miR-671-5p	SPOCK1	0.963
hsa-miR-671-5p	IFNLR1	0.786
hsa-miR-671-5p	CHI3L2	0.793
hsa-miR-671-5p	HIF3A	0.961
hsa-miR-671-5p	ANPEP	0.841
hsa-miR-671-5p	GMNC	0.816
hsa-miR-671-5p	RPS6KC1	0.733
hsa-miR-671-5p	NHLH1	0.7
hsa-miR-671-5p	PAX5	0.923
hsa-miR-671-5p	BCR	0.796
hsa-miR-671-5p	NTRK3	0.872
hsa-miR-671-5p	BCL9L	0.732
hsa-miR-671-5p	ANKRD18A	0.867
hsa-miR-671-5p	GZMB	0.775
hsa-miR-671-5p	STUM	0.801
hsa-miR-671-5p	C10orf82	0.721
hsa-miR-671-5p	GREM2	0.766
hsa-miR-671-5p	KIAA1549	0.827
hsa-miR-671-5p	FAM177A1	0.703
hsa-miR-671-5p	STARD8	0.758
hsa-miR-671-5p	PCSK1	0.727
hsa-miR-671-5p	TRIM67	0.984
hsa-miR-671-5p	PAPLN	0.72
hsa-miR-671-5p	XCR1	0.783
hsa-miR-671-5p	CDH11	0.779
hsa-miR-671-5p	ADO	0.828
hsa-miR-671-5p	DCAF5	0.816
hsa-miR-671-5p	SMAD3	0.802
hsa-miR-671-5p	SLC36A4	0.774
hsa-miR-671-5p	KCNQ3	0.936
hsa-miR-671-5p	NHLRC3	0.717
hsa-miR-671-5p	TCIRG1	0.718
hsa-miR-671-5p	SLC22A25	0.859
hsa-miR-671-5p	WDR78	0.926
hsa-miR-671-5p	FAM110B	0.713
hsa-miR-671-5p	C7orf43	0.704
hsa-miR-671-5p	FBRS	0.721
hsa-miR-671-5p	GBP5	0.733
hsa-miR-671-5p	VWCE	0.724
hsa-miR-671-5p	PTBP1	0.862
hsa-miR-671-5p	LIN9	0.967
hsa-miR-671-5p	ARSB	0.751
hsa-miR-671-5p	MMRN2	0.745
hsa-miR-671-5p	CABP7	0.738
hsa-miR-671-5p	MYH9	0.748
hsa-miR-671-5p	STYX	0.772
hsa-miR-671-5p	FIBP	0.707
hsa-miR-671-5p	MYRIP	0.738
hsa-miR-671-5p	MARF1	0.8
hsa-miR-671-5p	CECR6	0.772
hsa-miR-671-5p	CCNF	0.709
hsa-miR-671-5p	AGO2	0.806
hsa-miR-671-5p	ITPKB	0.833
hsa-miR-671-5p	CREB3L4	0.76
hsa-miR-671-5p	SYT2	0.701
hsa-miR-671-5p	PHYHIPL	0.704
hsa-miR-671-5p	SUDS3	0.793
hsa-miR-671-5p	PYM1	0.787
hsa-miR-671-5p	INTS8	0.715
hsa-miR-671-5p	MCU	0.715
hsa-miR-671-5p	WNT3	0.99
hsa-miR-671-5p	CHRM3	0.856
hsa-miR-671-5p	SPTB	0.786
hsa-miR-671-5p	SLC8A2	0.71
hsa-miR-671-5p	KLHL21	0.715
hsa-miR-671-5p	SETD5	0.877
hsa-miR-671-5p	EPPIN	0.721
hsa-miR-671-5p	GPR158	0.736
hsa-miR-671-5p	NFXL1	0.758
hsa-miR-671-5p	NFYA	0.705
hsa-miR-671-5p	CLUH	0.788
hsa-miR-671-5p	TMEM109	0.789
hsa-miR-671-5p	TFR2	0.75
hsa-miR-671-5p	TRIOBP	0.774
hsa-miR-671-5p	MINK1	0.836
hsa-miR-671-5p	CYP11B2	0.837
hsa-miR-671-5p	RAB12	0.81
hsa-miR-671-5p	HERC3	0.761
hsa-miR-671-5p	SULF2	0.902
hsa-miR-671-5p	STMN4	0.755
hsa-miR-671-5p	GIMAP5	0.704
hsa-miR-671-5p	SCN2B	0.724
hsa-miR-671-5p	PRR5L	0.718
hsa-miR-671-5p	PSG1	0.911
hsa-miR-671-5p	PRPS1	0.952
hsa-miR-671-5p	PA2G4	0.731
hsa-miR-671-5p	SNN	0.725
hsa-miR-671-5p	MAP3K4	0.824
hsa-miR-671-5p	TIMP2	0.705
hsa-miR-671-5p	PPP2R5C	0.993
hsa-miR-671-5p	DUSP13	0.8
hsa-miR-671-5p	RABGAP1L	0.801
hsa-miR-671-5p	CACUL1	0.742
hsa-miR-671-5p	SF1	0.996
hsa-miR-671-5p	VPS26A	0.803
hsa-miR-671-5p	GBP4	0.71
hsa-miR-671-5p	SLC30A7	0.709
hsa-miR-671-5p	SELP	0.733
hsa-miR-671-5p	HIGD1A	0.836
hsa-miR-671-5p	ZDHHC9	0.717
hsa-miR-671-5p	NPAS4	0.751
hsa-miR-671-5p	PPP1R18	0.746
hsa-miR-671-5p	EP400	0.879
hsa-miR-671-5p	WDR6	0.707
hsa-miR-671-5p	CDK6	0.757
hsa-miR-671-5p	HEG1	0.762
hsa-miR-671-5p	DLGAP2	0.811
hsa-miR-671-5p	C1orf21	0.771
hsa-miR-671-5p	NQO1	0.7
hsa-miR-671-5p	SHC3	0.896
hsa-miR-671-5p	IFT81	0.935
hsa-miR-671-5p	ZNF189	0.934
hsa-miR-671-5p	SMARCD1	0.707
hsa-miR-671-5p	TNFRSF1B	0.873
hsa-miR-671-5p	FAM110A	0.777
hsa-miR-671-5p	TRAM2	0.863
hsa-miR-671-5p	ATOX1	0.724
hsa-miR-671-5p	CELF1	0.848
hsa-miR-671-5p	FBXL7	0.748
hsa-miR-671-5p	ADAM19	0.813
hsa-miR-671-5p	ADRA2A	0.746
hsa-miR-671-5p	FADS1	0.7
hsa-miR-671-5p	IKZF1	0.717
hsa-miR-671-5p	AMMECR1L	0.712
hsa-miR-671-5p	NUTM2D	0.708
hsa-miR-671-5p	ABHD2	0.759
hsa-miR-671-5p	RHD	0.8
hsa-miR-671-5p	BMP8B	0.787
hsa-miR-671-5p	SV2A	0.793
hsa-miR-671-5p	ADIPOQ	0.764
hsa-miR-671-5p	TIPARP	0.937
hsa-miR-671-5p	KRTAP5-7	0.802
hsa-miR-671-5p	CAMKK2	0.776
hsa-miR-671-5p	C16orf89	0.919
hsa-miR-671-5p	FAT4	0.814
hsa-miR-671-5p	SCN4B	0.755
hsa-miR-671-5p	LIMD1	0.774
hsa-miR-671-5p	LPP	0.862
hsa-miR-671-5p	DOK6	0.74
hsa-miR-671-5p	NAB1	0.703
hsa-miR-671-5p	PNMA2	0.831
hsa-miR-671-5p	ADAM11	0.731
hsa-miR-671-5p	CD248	0.75
hsa-miR-671-5p	PPP2R5A	0.772
hsa-miR-671-5p	LRRC15	0.715
hsa-miR-671-5p	NLE1	0.814
hsa-miR-671-5p	MITF	0.713
hsa-miR-671-5p	PDE4D	0.825
hsa-miR-671-5p	BICRAL	0.746
hsa-miR-671-5p	DDX21	0.869
hsa-miR-671-5p	CA7	0.986
hsa-miR-671-5p	RICTOR	0.862
hsa-miR-671-5p	PURB	0.816
hsa-miR-671-5p	CSMD2	0.789
hsa-miR-671-5p	VPS13B	0.784
hsa-miR-671-5p	POLE	0.876
hsa-miR-671-5p	AMMECR1	0.875
hsa-miR-671-5p	LCP1	0.702
hsa-miR-671-5p	SREBF2	0.716
hsa-miR-671-5p	PROX1	0.764
hsa-miR-671-5p	HDAC5	0.743
hsa-miR-671-5p	ZNF207	0.733
hsa-miR-671-5p	RGS22	0.734
hsa-miR-671-5p	SIPA1L1	0.78
hsa-miR-671-5p	RELT	0.83
hsa-miR-671-5p	CDK8	0.784
hsa-miR-671-5p	IKBKB	0.772
hsa-miR-671-5p	TRPV1	0.741
hsa-miR-671-5p	FAM217B	0.785
hsa-miR-671-5p	KIAA1524	0.761
hsa-miR-671-5p	ZNF233	0.903
hsa-miR-671-5p	EDEM3	0.832
hsa-miR-671-5p	ZNF469	0.857
hsa-miR-671-5p	RAB5A	0.718
hsa-miR-671-5p	UGT3A1	0.729
hsa-miR-671-5p	CES2	0.743
hsa-miR-671-5p	TRIM14	0.806
hsa-miR-671-5p	FAM57B	0.729
hsa-miR-671-5p	UBQLN2	0.729
hsa-miR-671-5p	SLC7A1	0.834
hsa-miR-671-5p	ERVFRD-1	0.801
hsa-miR-671-5p	ARID2	0.89
hsa-miR-671-5p	ASAP3	0.992
hsa-miR-671-5p	TRUB1	0.716
hsa-miR-671-5p	SOGA1	0.847
hsa-miR-671-5p	ANKS1A	0.957
hsa-miR-671-5p	GPR107	0.787
hsa-miR-671-5p	PPP1R16B	0.702
hsa-miR-671-5p	ZNF862	0.905
hsa-miR-671-5p	SLC26A8	0.749
hsa-miR-671-5p	CD34	0.731
hsa-miR-671-5p	CBLB	0.843
hsa-miR-671-5p	BRCA1	0.878
hsa-miR-671-5p	ZNF217	0.707
hsa-miR-671-5p	CYP2D6	0.838
hsa-miR-671-5p	TRIM22	0.872
hsa-miR-671-5p	GGA3	0.918
hsa-miR-671-5p	SMG6	0.774
hsa-miR-671-5p	NCMAP	0.708
hsa-miR-671-5p	HOXD3	0.717
hsa-miR-671-5p	SLC6A3	0.829
hsa-miR-671-5p	SYPL2	0.95
hsa-miR-671-5p	LRRC59	0.851
hsa-miR-671-5p	PTCHD1	0.779
hsa-miR-671-5p	CDH1	0.762
hsa-miR-671-5p	RFX8	0.73
hsa-miR-671-5p	POU2AF1	0.96
hsa-miR-671-5p	UNC5A	0.762
hsa-miR-671-5p	MAU2	0.769
hsa-miR-671-5p	ZNF185	0.883
hsa-miR-671-5p	TMEM8B	0.757
hsa-miR-671-5p	CD28	0.756
hsa-miR-671-5p	SF3B3	0.77
hsa-miR-671-5p	DPH1	0.79
hsa-miR-671-5p	AGO1	0.793
hsa-miR-671-5p	TRERF1	0.762
hsa-miR-671-5p	PRTFDC1	0.816
hsa-miR-671-5p	NCLN	0.706
hsa-miR-671-5p	VGLL3	0.732
hsa-miR-671-5p	NAV2	0.85
hsa-miR-671-5p	PAN2	0.937
hsa-miR-671-5p	RAB3IP	0.756
hsa-miR-671-5p	TPH1	0.873
hsa-miR-671-5p	FBN1	0.734
hsa-miR-671-5p	RAD52	0.777
hsa-miR-671-5p	NCS1	0.867
hsa-miR-671-5p	PFN2	0.703
hsa-miR-671-5p	SLC35D1	0.701
hsa-miR-671-5p	FMNL3	0.762
hsa-miR-671-5p	SEPHS1	0.777
hsa-miR-671-5p	PIGZ	0.976
hsa-miR-671-5p	DLGAP3	0.749
hsa-miR-671-5p	PRR9	0.896
hsa-miR-671-5p	LPAR1	0.724
hsa-miR-671-5p	PTPRO	0.771
hsa-miR-671-5p	MRPL13	0.864
hsa-miR-671-5p	VTI1B	0.77
hsa-miR-671-5p	SRGAP3	0.821
hsa-miR-671-5p	CRY2	0.72
hsa-miR-671-5p	PHLDB2	0.758
hsa-miR-671-5p	SAP30BP	0.701
hsa-miR-671-5p	BAG1	0.755
hsa-miR-671-5p	TIGD6	0.76
hsa-miR-671-5p	HAPLN3	0.707
hsa-miR-671-5p	QARS	0.829
hsa-miR-671-5p	MRPS25	0.796
hsa-miR-671-5p	DDX11	0.734
hsa-miR-671-5p	PROP1	0.797
hsa-miR-671-5p	WDCP	0.798
hsa-miR-671-5p	SAMD4A	0.707
hsa-miR-671-5p	RAPGEF2	0.706
hsa-miR-671-5p	IGSF1	0.738
hsa-miR-671-5p	RBMS3	0.963
hsa-miR-671-5p	FNDC5	0.974
hsa-miR-671-5p	SYDE2	0.761
hsa-miR-671-5p	HELZ	0.763
hsa-miR-671-5p	HFE	0.869
hsa-miR-671-5p	E2F3	0.803
hsa-miR-671-5p	CYB5D1	0.856
hsa-miR-671-5p	SNAPIN	0.804
hsa-miR-671-5p	DPYSL2	0.774
hsa-miR-671-5p	PRND	0.702
hsa-miR-671-5p	ACER2	0.73
hsa-miR-671-5p	SPATA9	0.883
hsa-miR-671-5p	FAM160B2	0.728
hsa-miR-671-5p	CREBRF	0.731
hsa-miR-671-5p	ZFHX2	0.794
hsa-miR-671-5p	RABIF	0.933
hsa-miR-671-5p	C1orf226	0.771
hsa-miR-671-5p	STAU1	0.74
hsa-miR-671-5p	DLC1	0.797
hsa-miR-671-5p	TIRAP	0.921
hsa-miR-671-5p	ACTR2	0.945
hsa-miR-671-5p	DNMT1	0.717
hsa-miR-671-5p	MFSD10	0.727
hsa-miR-671-5p	DEDD	0.805
hsa-miR-671-5p	RNF185	0.842
hsa-miR-671-5p	TMEM178B	0.702
hsa-miR-671-5p	NR4A3	0.803
hsa-miR-671-5p	RAPGEF6	0.838
hsa-miR-671-5p	CTDSP2	0.755
hsa-miR-671-5p	LGR6	0.811
hsa-miR-671-5p	MIP	0.857
hsa-miR-671-5p	CDC14B	0.781
hsa-miR-671-5p	STEAP2	0.793
hsa-miR-671-5p	KCNK10	0.705
hsa-miR-671-5p	ZDHHC15	0.704
hsa-miR-671-5p	USP46	0.973
hsa-miR-671-5p	MED15	0.886
hsa-miR-671-5p	GPAM	0.765
hsa-miR-671-5p	ANKS1B	0.993
hsa-miR-671-5p	GPRC5A	0.716
hsa-miR-671-5p	NCKAP1L	0.745
hsa-miR-671-5p	POLR1B	0.734
hsa-miR-671-5p	HOXA3	0.74
hsa-miR-671-5p	PIEZO2	0.724
hsa-miR-671-5p	MECP2	0.867
hsa-miR-671-5p	ITGAM	0.759
hsa-miR-671-5p	DBNL	0.982
hsa-miR-671-5p	TRIM9	0.702
hsa-miR-671-5p	ARID1A	0.765
hsa-miR-671-5p	SLC6A11	0.753
hsa-miR-671-5p	HPCA	0.75
hsa-miR-671-5p	CTBS	0.805
hsa-miR-671-5p	CD163	0.844
hsa-miR-671-5p	SLC12A8	0.91
hsa-miR-671-5p	MAPKAPK3	0.823
hsa-miR-671-5p	TMED10	0.769
hsa-miR-671-5p	SLC25A39	0.747
hsa-miR-671-5p	IL17RB	0.905
hsa-miR-671-5p	PDGFB	0.703
hsa-miR-671-5p	MBD2	0.913
hsa-miR-671-5p	LRRC19	0.715
hsa-miR-671-5p	EIF2B3	0.833
hsa-miR-671-5p	CCDC146	0.749
hsa-miR-671-5p	FKBP5	0.727
hsa-miR-671-5p	FKBP6	0.766
hsa-miR-671-5p	CSGALNACT1	0.722
hsa-miR-671-5p	XPR1	0.798
hsa-miR-671-5p	SPRTN	0.817
hsa-miR-671-5p	CALN1	0.864
hsa-miR-671-5p	HSD17B1	0.701
hsa-miR-671-5p	ADGRG1	0.809
hsa-miR-671-5p	FLT1	0.778
hsa-miR-671-5p	CNNM4	0.731
hsa-miR-671-5p	NBPF6	0.748
hsa-miR-671-5p	WASF2	0.909
hsa-miR-671-5p	ADAMTSL1	0.714
hsa-miR-671-5p	VWA3A	0.726
hsa-miR-671-5p	RBBP5	0.751
hsa-miR-671-5p	BTBD9	0.754
hsa-miR-671-5p	SHISA5	0.874
hsa-miR-671-5p	RAB18	0.721
hsa-miR-671-5p	KIT	0.847
hsa-miR-671-5p	CSRNP3	0.791
hsa-miR-671-5p	KDM3B	0.733
hsa-miR-671-5p	FOSL2	0.722
hsa-miR-671-5p	CACNA1E	0.705
hsa-miR-671-5p	TRIM33	0.745
hsa-miR-671-5p	SLC25A45	0.828
hsa-miR-671-5p	MFSD14B	0.808
hsa-miR-671-5p	TGOLN2	0.884
hsa-miR-671-5p	ZNF677	0.772
hsa-miR-671-5p	RMDN3	0.817
hsa-miR-671-5p	MR1	0.749
hsa-miR-671-5p	CFL2	0.817
hsa-miR-671-5p	NT5C3B	0.917
hsa-miR-671-5p	BAZ2A	0.744
hsa-miR-671-5p	PPM1L	0.822
hsa-miR-671-5p	COL4A4	0.73
hsa-miR-671-5p	ADPRHL2	0.741
hsa-miR-671-5p	KDM5A	0.902
hsa-miR-671-5p	RORA	0.92
hsa-miR-671-5p	PHC2	0.891
hsa-miR-671-5p	ACVR2A	0.915
hsa-miR-671-5p	PSMB2	0.812
hsa-miR-671-5p	ZC3HAV1	0.804
hsa-miR-671-5p	KAT2A	0.738
hsa-miR-671-5p	RTL6	0.711
hsa-miR-671-5p	CAPN10	0.759
hsa-miR-671-5p	TEX261	0.794
hsa-miR-671-5p	ATF7IP2	0.779
hsa-miR-671-5p	METTL21A	0.7
hsa-miR-671-5p	RAB6B	0.896
hsa-miR-671-5p	GNPNAT1	0.83
hsa-miR-671-5p	GALNT10	0.909
hsa-miR-671-5p	CAPS2	0.86
hsa-miR-671-5p	EIF5B	0.861
hsa-miR-671-5p	ENTPD1	0.845
hsa-miR-671-5p	FAM219A	0.877
hsa-miR-671-5p	SLC22A6	0.723
hsa-miR-671-5p	GABPA	0.769
hsa-miR-671-5p	OTUD4	0.798
hsa-miR-671-5p	STC2	0.817
hsa-miR-671-5p	PRKAA1	0.809
hsa-miR-671-5p	KCNJ10	0.766
hsa-miR-671-5p	NOVA2	0.756
hsa-miR-671-5p	CNGA2	0.805
hsa-miR-671-5p	CTPS2	0.827
hsa-miR-671-5p	PTP4A1	0.725
hsa-miR-671-5p	BEND7	0.756
hsa-miR-671-5p	LYRM9	0.75
hsa-miR-671-5p	RERG	0.872
hsa-miR-671-5p	DNAJB14	0.784
hsa-miR-671-5p	TAPT1	0.731
hsa-miR-671-5p	CPNE2	0.982
hsa-miR-671-5p	PI4K2A	0.804
hsa-miR-671-5p	CTIF	0.732
hsa-miR-671-5p	ANKRD46	0.705
hsa-miR-671-5p	CDK11A	0.743
hsa-miR-671-5p	VPS52	0.813
hsa-miR-671-5p	KCNC4	0.836
hsa-miR-671-5p	SLC36A1	0.766
hsa-miR-671-5p	ZBTB22	0.861
hsa-miR-671-5p	POLE4	0.755
hsa-miR-671-5p	HAAO	0.833
hsa-miR-671-5p	RAD1	0.703
hsa-miR-671-5p	TMEM2	0.828
hsa-miR-671-5p	SYT3	0.794
hsa-miR-671-5p	TFAP2B	0.798
hsa-miR-671-5p	CRHR2	0.752
hsa-miR-671-5p	HMG20A	0.728
hsa-miR-671-5p	KRT38	0.958
hsa-miR-671-5p	TPI1	0.725
hsa-miR-671-5p	CYP4F22	0.806
hsa-miR-671-5p	UBAP1L	0.855
hsa-miR-671-5p	CXXC5	0.738
hsa-miR-671-5p	SP1	0.871
hsa-miR-671-5p	VSNL1	0.718
hsa-miR-671-5p	ST8SIA5	0.976
hsa-miR-671-5p	FAM98A	0.753
hsa-miR-671-5p	SYNPR	0.968
hsa-miR-671-5p	MDM4	0.787
hsa-miR-671-5p	SMCO3	0.888
hsa-miR-671-5p	AGK	0.724
hsa-miR-671-5p	SEMA4B	0.848
hsa-miR-671-5p	KRT80	0.715
hsa-miR-671-5p	ANKH	0.876
hsa-miR-671-5p	C5orf47	0.932
hsa-miR-671-5p	ONECUT2	0.868
hsa-miR-671-5p	USP35	0.881
hsa-miR-671-5p	ZFP3	0.856
hsa-miR-671-5p	ZNF451	0.845
hsa-miR-671-5p	FAXDC2	0.752
hsa-miR-671-5p	DMBX1	0.847
hsa-miR-671-5p	CCDC32	0.73
hsa-miR-671-5p	DXO	0.743
hsa-miR-671-5p	MAP6	0.819
hsa-miR-671-5p	ZFP28	0.71
hsa-miR-671-5p	ZNF90	0.848
hsa-miR-671-5p	APEX2	0.715
hsa-miR-671-5p	ASCC2	0.706
hsa-miR-671-5p	SCUBE2	0.771
hsa-miR-671-5p	C4orf50	0.834
hsa-miR-671-5p	SMG1	0.873
hsa-miR-671-5p	CBLN3	0.86
hsa-miR-671-5p	SELENBP1	0.72
hsa-miR-671-5p	C2orf16	0.81
hsa-miR-671-5p	NOTCH3	0.799
hsa-miR-671-5p	CKB	0.742
hsa-miR-671-5p	TTLL4	0.85
hsa-miR-671-5p	DCAF17	0.84
hsa-miR-671-5p	RASEF	0.716
hsa-miR-671-5p	SHISA9	0.858
hsa-miR-671-5p	ARHGAP44	0.878
hsa-miR-671-5p	SEPT3	0.842
hsa-miR-671-5p	PACSIN1	0.886
hsa-miR-671-5p	HOXC10	0.888
hsa-miR-671-5p	HERC4	0.854
hsa-miR-671-5p	NSD2	0.744
hsa-miR-671-5p	PHF12	0.783
hsa-miR-671-5p	CREB3L2	0.746
hsa-miR-671-5p	OR2D2	0.881
hsa-miR-671-5p	SHE	0.799
hsa-miR-671-5p	SAMD3	0.734
hsa-miR-671-5p	BRD1	0.74
hsa-miR-671-5p	MPHOSPH9	0.767
hsa-miR-671-5p	STAMBP	0.75
hsa-miR-671-5p	KIAA1755	0.798
hsa-miR-671-5p	B4GALNT1	0.83
hsa-miR-671-5p	TMEM164	0.758
hsa-miR-671-5p	ANO10	0.751
hsa-miR-671-5p	TP53I11	0.787
hsa-miR-671-5p	FAM186B	0.856
hsa-miR-671-5p	NPAP1	0.706
hsa-miR-671-5p	KPNA6	0.901
hsa-miR-671-5p	SH3TC2	0.918
hsa-miR-671-5p	SYNGAP1	0.844
hsa-miR-671-5p	BAHD1	0.725
hsa-miR-671-5p	WNT8B	0.956
hsa-miR-671-5p	RAB3B	0.853
hsa-miR-671-5p	MARCH5	0.867
hsa-miR-671-5p	C14orf28	0.719
hsa-miR-671-5p	SGK2	0.806
hsa-miR-671-5p	THOC2	0.805
hsa-miR-671-5p	NOC3L	0.767
hsa-miR-671-5p	MMP24	0.954
hsa-miR-671-5p	ENPP4	0.712
hsa-miR-671-5p	CEP95	0.92
hsa-miR-671-5p	LGALSL	0.926
hsa-miR-671-5p	EPHA6	0.847
hsa-miR-671-5p	TG	0.744
hsa-miR-671-5p	TRIM21	0.842
hsa-miR-671-5p	ZNF573	0.735
hsa-miR-671-5p	STRC	0.906
hsa-miR-671-5p	ZER1	0.738
hsa-miR-671-5p	UBR7	0.71
hsa-miR-671-5p	RLF	0.931
hsa-miR-671-5p	ZNF585A	0.885
hsa-miR-671-5p	PCYOX1L	0.814
hsa-miR-671-5p	ABLIM1	0.703
hsa-miR-671-5p	PI16	0.704
hsa-miR-671-5p	LMNA	0.735
hsa-miR-671-5p	NDC1	0.887
hsa-miR-671-5p	UBN2	0.704
hsa-miR-671-5p	CDX1	0.732
hsa-miR-671-5p	PXDN	0.704
hsa-miR-671-5p	MAGEE1	0.78
hsa-miR-671-5p	COG3	0.754
hsa-miR-671-5p	CBX7	0.714
hsa-miR-671-5p	SGPP2	0.927
hsa-miR-671-5p	PYGO1	0.708
hsa-miR-671-5p	SLC35E3	0.805
hsa-miR-671-5p	SYNE2	0.755
hsa-miR-671-5p	SAMD12	0.881
hsa-miR-671-5p	EML6	0.864
hsa-miR-671-5p	C20orf27	0.734
hsa-miR-671-5p	SMO	0.73
hsa-miR-671-5p	RNASE13	0.795
hsa-miR-671-5p	GABRA4	0.844
hsa-miR-671-5p	PRC1	0.839
hsa-miR-671-5p	TNR	0.716
hsa-miR-671-5p	TMEM201	0.786
hsa-miR-671-5p	NFIA	0.794
hsa-miR-671-5p	RP2	0.772
hsa-miR-671-5p	ACKR2	0.932
hsa-miR-671-5p	GPM6A	0.837
hsa-miR-671-5p	PDE6A	0.77
hsa-miR-671-5p	EIF4EBP2	0.737
hsa-miR-671-5p	METTL12	0.825
hsa-miR-671-5p	NAA25	0.87
hsa-miR-671-5p	ACYP1	0.745
hsa-miR-671-5p	ATXN3	0.914
hsa-miR-671-5p	ADARB1	0.95
hsa-miR-671-5p	ZBTB4	0.833
hsa-miR-671-5p	THADA	0.782
hsa-miR-671-5p	ANTXR2	0.791
hsa-miR-671-5p	MMACHC	0.767
hsa-miR-671-5p	PCNT	0.819
hsa-miR-671-5p	MALL	0.776
hsa-miR-671-5p	AIFM1	0.795
hsa-miR-671-5p	BTBD7	0.806
hsa-miR-671-5p	GORASP1	0.761
hsa-miR-671-5p	MPPED2	0.855
hsa-miR-671-5p	HIPK1	0.886
hsa-miR-671-5p	AHNAK	0.771
hsa-miR-671-5p	SEPT6	0.759
hsa-miR-671-5p	TMEM206	0.738
hsa-miR-671-5p	ADD1	0.804
hsa-miR-671-5p	UBE2W	0.892
hsa-miR-671-5p	TOMM40L	0.702
hsa-miR-671-5p	ZNF726	0.719
hsa-miR-671-5p	MAP3K19	0.746
hsa-miR-671-5p	PPIF	0.873
hsa-miR-671-5p	JADE1	0.878
hsa-miR-671-5p	HTR3E	0.842
hsa-miR-671-5p	ABCB11	0.719
hsa-miR-671-5p	SIRPB2	0.721
hsa-miR-671-5p	NDUFB5	0.782
hsa-miR-671-5p	PIEZO1	0.724
hsa-miR-671-5p	ARX	0.708
hsa-miR-671-5p	CLCN5	0.788
hsa-miR-671-5p	RETREG2	0.769
hsa-miR-671-5p	DYRK1A	0.887
hsa-miR-671-5p	GRM4	0.72
hsa-miR-671-5p	COL25A1	0.759
hsa-miR-671-5p	UHRF1BP1	0.913
hsa-miR-671-5p	PTAR1	0.778
hsa-miR-671-5p	PTPRT	0.937
hsa-miR-671-5p	ST8SIA1	0.784
hsa-miR-671-5p	SLC4A3	0.707
hsa-miR-671-5p	KREMEN1	0.706
hsa-miR-671-5p	KRT9	0.939
hsa-miR-671-5p	SYT9	0.806
hsa-miR-671-5p	FGFR2	0.744
hsa-miR-671-5p	AK1	0.817
hsa-miR-671-5p	IQSEC2	0.733
hsa-miR-671-5p	CAMK1D	0.774
hsa-miR-671-5p	IGDCC4	0.817
hsa-miR-671-5p	LRRC46	0.711
hsa-miR-671-5p	TMEM134	0.763
hsa-miR-671-5p	RPL22	0.726
hsa-miR-671-5p	KMT2E	0.76
hsa-miR-671-5p	LRRK2	0.844
hsa-miR-671-5p	PPARGC1B	0.912
hsa-miR-671-5p	UGT3A2	0.754
hsa-miR-671-5p	RXRB	0.732
hsa-miR-671-5p	RBM44	0.727
hsa-miR-671-5p	TSPYL5	0.723
hsa-miR-671-5p	PASD1	0.964
hsa-miR-671-5p	PHYHD1	0.732
hsa-miR-671-5p	SPTBN1	0.908
hsa-miR-671-5p	HNRNPUL1	0.742
hsa-miR-671-5p	FRZB	0.787
hsa-miR-671-5p	TRIM25	0.868
hsa-miR-671-5p	SLC35F6	0.769
hsa-miR-671-5p	XDH	0.707
hsa-miR-671-5p	KCNC1	0.704
hsa-miR-671-5p	EXOC7	0.873
hsa-miR-671-5p	EHD3	0.977
hsa-miR-671-5p	RCC2	0.841
hsa-miR-671-5p	AMOTL1	0.868
hsa-miR-671-5p	ZNF561	0.736
hsa-miR-671-5p	RANBP9	0.718
hsa-miR-671-5p	HEXA	0.737
hsa-miR-671-5p	GANC	0.711
hsa-miR-671-5p	MIGA2	0.805
hsa-miR-671-5p	KMT2C	0.859
hsa-miR-671-5p	CBS	0.961
hsa-miR-671-5p	PIP4K2C	0.873
hsa-miR-671-5p	RBFOX3	0.896
hsa-miR-671-5p	ADCY4	0.908
hsa-miR-671-5p	ITSN1	0.857
hsa-miR-671-5p	GPR151	0.787
hsa-miR-671-5p	CAPN5	0.735
hsa-miR-671-5p	PATL1	0.789
hsa-miR-671-5p	ZCCHC17	0.7
hsa-miR-671-5p	ALG3	0.846
hsa-miR-671-5p	PSMG4	0.727
hsa-miR-671-5p	C20orf194	0.787
hsa-miR-671-5p	KLF6	0.829
hsa-miR-671-5p	MEIOC	0.773
hsa-miR-671-5p	CRISPLD2	0.883
hsa-miR-671-5p	ZNF623	0.856
hsa-miR-671-5p	NGDN	0.886
hsa-miR-671-5p	FAM9C	0.744
hsa-miR-671-5p	PLPP6	0.887
hsa-miR-671-5p	ATF7	0.751
hsa-miR-671-5p	TRPM3	0.829
hsa-miR-671-5p	MRPL19	0.752
hsa-miR-671-5p	STK40	0.737
hsa-miR-671-5p	CBX5	0.707
hsa-miR-671-5p	OTUB2	0.822
hsa-miR-671-5p	DMKN	0.868
hsa-miR-671-5p	C9orf152	0.927
hsa-miR-671-5p	USB1	0.839
hsa-miR-671-5p	CC2D2B	0.934
hsa-miR-671-5p	GPS1	0.708
hsa-miR-671-5p	KLHL18	0.803
hsa-miR-671-5p	HIVEP3	0.809
hsa-miR-671-5p	CLEC16A	0.708
hsa-miR-671-5p	FERMT1	0.84
hsa-miR-671-5p	PPARD	0.789
hsa-miR-671-5p	HEPACAM	0.903
hsa-miR-671-5p	ATP5SL	0.801
hsa-miR-671-5p	RAB5B	0.83
hsa-miR-671-5p	STX2	0.708
hsa-miR-671-5p	PRR20E	0.852
hsa-miR-671-5p	WFIKKN2	0.811
hsa-miR-671-5p	CLEC17A	0.729
hsa-miR-671-5p	CMPK1	0.778
hsa-miR-671-5p	SLC30A6	0.999
hsa-miR-671-5p	FAM182B	0.953
hsa-miR-671-5p	NOP16	0.935
hsa-miR-671-5p	RHBG	0.953
hsa-miR-671-5p	RNF222	0.751
hsa-miR-671-5p	NIPA1	0.798
hsa-miR-671-5p	SYS1	0.73
hsa-miR-671-5p	PPEF2	0.763
hsa-miR-671-5p	SNX24	0.7
hsa-miR-671-5p	SLC38A11	0.814
hsa-miR-671-5p	ICAM4	0.941
hsa-miR-671-5p	DSCAM	0.746
hsa-miR-671-5p	BMPR2	0.721
hsa-miR-671-5p	RTN3	0.779
hsa-miR-671-5p	CCNL1	0.719
hsa-miR-671-5p	SLC1A2	0.922
hsa-miR-671-5p	ZNF141	0.953
hsa-miR-671-5p	EBF2	0.718
hsa-miR-671-5p	LAIR1	0.716
hsa-miR-671-5p	CCDC6	0.945
hsa-miR-671-5p	MAPK10	0.837
hsa-miR-671-5p	ZNF740	0.898
hsa-miR-671-5p	ZDHHC7	0.767
hsa-miR-671-5p	SIDT1	0.716
hsa-miR-671-5p	FCAMR	0.877
hsa-miR-671-5p	GPR156	0.702
hsa-miR-671-5p	CD47	0.942
hsa-miR-671-5p	VAMP2	0.799
hsa-miR-671-5p	ACO2	0.949
hsa-miR-671-5p	ZNF609	0.799
hsa-miR-671-5p	IL17A	0.848
hsa-miR-671-5p	NARFL	0.764
hsa-miR-671-5p	ACHE	0.727
hsa-miR-671-5p	HMBOX1	0.759
hsa-miR-671-5p	GSPT1	0.852
hsa-miR-671-5p	TUSC2	0.831
hsa-miR-671-5p	LUC7L2	0.845

## Sheet: Overlap
Supplementary Material S4: Common elements in TargetScan miRTarBase miR-TCDS :
LGALS3BP
CPNE2
HNRNPUL1
CCDC6
OR2D2
HMGA1
CRTC3
ACTR2
2022-09-03
PTBP1
CTNNBIP1
MINK1
PSMB2
MYH9
ENTPD1
OGT
UBE2Z
NR4A3
ZBTB4
ZNF585B
SLC7A1
DCAF17
KIF6
BAZ2A
RTN3
