# Supplementary material for: Key circRNAs from goat: discovery, integrated regulatory network and their putative roles in the differentiation of intramuscular adipocytes
Source: BMC Genomics. 2023 Jan 28;24:51. doi: 10.1186/s12864-023-09141-7 (PMC9883971; doi:10.1186/s12864-023-09141-7)
Supplement: Supplementary file 5 — Additional file 5: Supplementary Material S4. The miR-140-3p target genes prediction results in TargetScan. Common elements in TargetScan miRTarBase miR-TCDS. The miR-671-5p target genes prediction results in TargetScan. The miR-532-3p target genes prediction results in TargetScan. The miR-500-3p target genes prediction results in TargetScan. The miR-423-5p target genes prediction results in TargetScan. The miR-26b-5p target genes prediction results in TargetScan. Common elements in TargetScan miRTarBase miR-TCDS. [file 12864_2023_9141_MOESM5_ESM.zip › Supplementary Material S4_miR-532-3p.predicted_targets.xlsx]

## Sheet: TargetScan
Supplementary Material S4: The miR-532-3p target genes prediction results in TargetScan.
Target gene	Representative transcript	Gene name	3P-seq tags + 5	Conserved sites total	Conserved 8mer sites	Conserved 7mer-m8 sites	Conserved 7mer-A1 sites	Poorly conserved sites total	Poorly conserved 8mer sites	Poorly conserved 7mer-m8 sites	Poorly conserved 7mer-A1 sites	6mer sites	Representative miRNA	Predicted occupancy (low miRNA)	Predicted occupancy (high miRNA)	Predicted occupancy (transfected miRNA)	Cumulative weighted context++ score	Total context++ score	Aggregate PCT	Previous TargetScan publication(s)
ZNF514	ENST00000295208.2	zinc finger protein 514	32	1	1	0	0	2	0	0	2	1	hsa-miR-532-3p	0.0145	0.1051	0.6986	-1.23	-1.29	N/A	NULL
DDOST	ENST00000602624.2	dolichyl-diphosphooligosaccharide--protein glycosyltransferase subunit (non-catalytic)	2697	1	1	0	0	1	0	1	0	1	hsa-miR-532-3p	0.0088	0.0629	0.3835	-0.89	-0.89	N/A	NULL
SLC10A5	ENST00000518568.1	solute carrier family 10, member 5	5	1	1	0	0	0	0	0	0	0	hsa-miR-532-3p	0.0042	0.0305	0.1941	-0.75	-0.75	N/A	NULL
GSG1L	ENST00000380898.2	GSG1-like	5	1	1	0	0	4	2	1	1	0	hsa-miR-532-3p	0.0197	0.1395	0.818	-0.72	-0.72	N/A	NULL
LBH	ENST00000406087.1	limb bud and heart development	1956	1	1	0	0	2	0	2	0	0	hsa-miR-532-3p	0.0072	0.052	0.3465	-0.69	-0.7	N/A	NULL
P2RX6	ENST00000402329.3	purinergic receptor P2X, ligand-gated ion channel, 6	10	1	0	1	0	5	1	2	2	1	hsa-miR-532-3p	0.0074	0.054	0.3625	-0.69	-0.69	N/A	NULL
CYTH1	ENST00000585509.1	cytohesin 1	553	1	1	0	0	3	1	2	0	0	hsa-miR-532-3p	0.0243	0.1633	0.7616	-0.68	-0.68	N/A	NULL
HMGA2	ENST00000403681.2	high mobility group AT-hook 2	8021	1	1	0	0	1	0	1	0	0	hsa-miR-532-3p	0.0113	0.0812	0.5037	-0.66	-0.67	N/A	NULL
NEDD8	ENST00000250495.5	neural precursor cell expressed, developmentally down-regulated 8	30	1	1	0	0	0	0	0	0	0	hsa-miR-532-3p	0.0033	0.0242	0.1548	-0.56	-0.56	N/A	NULL
CARHSP1	ENST00000396593.2	calcium regulated heat stable protein 1, 24kDa	113	1	1	0	0	4	1	3	0	4	hsa-miR-532-3p	0.0102	0.0721	0.4079	-0.54	-1.06	N/A	NULL
CBX1	ENST00000393408.3	chromobox homolog 1	26	1	1	0	0	0	0	0	0	0	hsa-miR-532-3p	0.0064	0.0461	0.2989	-0.52	-0.52	N/A	NULL
KIAA0087	ENST00000242109.3	KIAA0087	5	1	1	0	0	1	0	1	0	4	hsa-miR-532-3p	0.0116	0.0835	0.5207	-0.51	-0.51	N/A	NULL
RAD51	ENST00000423169.2	RAD51 recombinase	838	1	1	0	0	3	1	2	0	7	hsa-miR-532-3p	0.0042	0.0303	0.1886	-0.5	-0.84	N/A	NULL
CSF3	ENST00000394149.3	colony stimulating factor 3 (granulocyte)	5	1	1	0	0	1	0	1	0	2	hsa-miR-532-3p	0.0053	0.0384	0.2578	-0.49	-0.49	N/A	NULL
TCF23	ENST00000296096.5	transcription factor 23	5	3	2	1	0	2	1	1	0	8	hsa-miR-532-3p	0.0082	0.0576	0.3163	-0.49	-0.89	N/A	NULL
PABPN1	ENST00000397276.2	poly(A) binding protein, nuclear 1	110	1	0	1	0	1	0	1	0	3	hsa-miR-532-3p	0.0102	0.0738	0.4882	-0.48	-0.49	N/A	NULL
RAB9A	ENST00000464506.1	RAB9A, member RAS oncogene family	742	1	1	0	0	0	0	0	0	0	hsa-miR-532-3p	0.0055	0.039	0.2308	-0.48	-0.48	N/A	NULL
ETNK2	ENST00000367201.3	ethanolamine kinase 2	7	1	1	0	0	2	1	1	0	1	hsa-miR-532-3p	0.0069	0.0504	0.3404	-0.48	-0.48	N/A	NULL
SUMO1	ENST00000392246.2	small ubiquitin-like modifier 1	180	1	1	0	0	0	0	0	0	0	hsa-miR-532-3p	0.0055	0.0393	0.2335	-0.47	-0.47	N/A	NULL
GDF6	ENST00000287020.5	growth differentiation factor 6	14	2	2	0	0	1	0	1	0	1	hsa-miR-532-3p	0.0118	0.0851	0.5337	-0.47	-0.47	N/A	NULL
MDM4	ENST00000391947.2	Mdm4 p53 binding protein homolog (mouse)	443	1	0	0	1	4	0	1	3	4	hsa-miR-532-3p	0.0135	0.0987	0.6865	-0.47	-0.51	N/A	NULL
CACUL1	ENST00000369151.3	CDK2-associated, cullin domain 1	213	2	2	0	0	1	0	0	1	3	hsa-miR-532-3p	0.0142	0.1009	0.5958	-0.46	-0.55	N/A	NULL
C2orf68	ENST00000306336.5	chromosome 2 open reading frame 68	565	1	1	0	0	1	0	1	0	0	hsa-miR-532-3p	0.0076	0.0541	0.3173	-0.45	-0.53	N/A	NULL
PTP4A1	ENST00000370651.3	protein tyrosine phosphatase type IVA, member 1	5740	1	1	0	0	0	0	0	0	1	hsa-miR-532-3p	0.0094	0.066	0.355	-0.45	-0.46	N/A	NULL
PAPD5	ENST00000357464.3	PAP associated domain containing 5	152	1	1	0	0	1	0	0	1	2	hsa-miR-532-3p	0.012	0.0844	0.4718	-0.44	-0.47	N/A	NULL
CLMP	ENST00000448775.2	CXADR-like membrane protein	212	1	1	0	0	2	0	0	2	0	hsa-miR-532-3p	0.0102	0.0737	0.4763	-0.44	-0.45	N/A	NULL
PPP1R2	ENST00000328432.3	protein phosphatase 1, regulatory (inhibitor) subunit 2	8	1	1	0	0	0	0	0	0	0	hsa-miR-532-3p	0.0198	0.1308	0.5482	-0.44	-0.44	N/A	NULL
BET1	ENST00000222547.3	Bet1 golgi vesicular membrane trafficking protein	722	1	1	0	0	1	0	0	1	0	hsa-miR-532-3p	0.0057	0.0405	0.2294	-0.43	-0.68	N/A	NULL
BZRAP1	ENST00000268893.6	benzodiazapine receptor (peripheral) associated protein 1	26	1	1	0	0	0	0	0	0	0	hsa-miR-532-3p	0.01	0.0721	0.4671	-0.42	-0.42	N/A	NULL
NPTN	ENST00000345330.4	neuroplastin	2918	1	1	0	0	0	0	0	0	0	hsa-miR-532-3p	0.0039	0.0284	0.1777	-0.42	-0.42	N/A	NULL
FAM110D	ENST00000374268.3	family with sequence similarity 110, member D	5	1	1	0	0	0	0	0	0	0	hsa-miR-532-3p	0.0035	0.0255	0.1658	-0.42	-0.42	N/A	NULL
DRP2	ENST00000402866.1	dystrophin related protein 2	5	1	1	0	0	2	0	1	1	0	hsa-miR-532-3p	0.014	0.1014	0.664	-0.41	-0.41	N/A	NULL
PDE7A	ENST00000401827.3	phosphodiesterase 7A	84	2	0	1	1	2	0	0	2	2	hsa-miR-532-3p	0.0026	0.0192	0.1376	-0.41	-0.52	N/A	NULL
PEG10	ENST00000482108.1	paternally expressed 10	8778	2	0	1	1	1	1	0	0	0	hsa-miR-532-3p	0.0113	0.0808	0.4807	-0.4	-0.4	N/A	NULL
MTA3	ENST00000405592.1	metastasis associated 1 family, member 3	194	1	1	0	0	2	0	1	1	2	hsa-miR-532-3p	0.0099	0.0715	0.4471	-0.4	-0.4	N/A	NULL
FOXR2	ENST00000339140.3	forkhead box R2	5	1	1	0	0	0	0	0	0	0	hsa-miR-532-3p	0.0133	0.0928	0.5018	-0.4	-0.4	N/A	NULL
SSR3	ENST00000476217.1	signal sequence receptor, gamma (translocon-associated protein gamma)	6034	1	1	0	0	0	0	0	0	1	hsa-miR-532-3p	0.0026	0.0192	0.1289	-0.39	-0.39	N/A	NULL
TEAD3	ENST00000402886.3	TEA domain family member 3	137	1	1	0	0	0	0	0	0	1	hsa-miR-532-3p	0.0142	0.0971	0.4729	-0.39	-0.39	N/A	NULL
LETMD1	ENST00000380123.2	LETM1 domain containing 1	1619	2	0	1	1	1	0	0	1	4	hsa-miR-532-3p	0.0047	0.0343	0.2397	-0.39	-0.52	N/A	NULL
FAM49A	ENST00000381323.3	family with sequence similarity 49, member A	38	1	1	0	0	2	1	0	1	0	hsa-miR-532-3p	0.0086	0.062	0.387	-0.38	-0.54	N/A	NULL
ZNF48	ENST00000320159.2	zinc finger protein 48	426	1	0	1	0	2	1	0	1	2	hsa-miR-532-3p	0.0063	0.046	0.3043	-0.38	-0.43	N/A	NULL
CDC42BPG	ENST00000342711.5	CDC42 binding protein kinase gamma (DMPK-like)	68	1	1	0	0	1	0	0	1	1	hsa-miR-532-3p	0.0116	0.0845	0.5562	-0.37	-0.38	N/A	NULL
CYB561D1	ENST00000496961.1	cytochrome b561 family, member D1	105	1	1	0	0	1	0	1	0	4	hsa-miR-532-3p	0.0098	0.0714	0.4669	-0.37	-0.39	N/A	NULL
ZNF852	ENST00000436261.1	zinc finger protein 852	26	1	1	0	0	0	0	0	0	5	hsa-miR-532-3p	0.0058	0.0424	0.3027	-0.37	-0.39	N/A	NULL
PDPN	ENST00000294489.6	podoplanin	264	1	1	0	0	0	0	0	0	0	hsa-miR-532-3p	0.0055	0.0393	0.2322	-0.36	-0.36	N/A	NULL
PAX5	ENST00000358127.4	paired box 5	5	1	1	0	0	2	0	0	2	5	hsa-miR-532-3p	0.0187	0.1326	0.7734	-0.36	-0.36	N/A	NULL
CSF1	ENST00000329608.6	colony stimulating factor 1 (macrophage)	290	1	1	0	0	3	2	1	0	0	hsa-miR-532-3p	0.0114	0.0823	0.525	-0.36	-0.36	N/A	NULL
CNBP	ENST00000502976.1	CCHC-type zinc finger, nucleic acid binding protein	2257	1	0	1	0	1	0	1	0	1	hsa-miR-532-3p	0.0058	0.041	0.2401	-0.35	-0.37	N/A	NULL
GCNT3	ENST00000396065.1	glucosaminyl (N-acetyl) transferase 3, mucin type	54	1	1	0	0	0	0	0	0	0	hsa-miR-532-3p	0.0031	0.0226	0.1542	-0.34	-0.34	N/A	NULL
EXO5	ENST00000296380.4	exonuclease 5	237	1	1	0	0	0	0	0	0	2	hsa-miR-532-3p	0.0016	0.0114	0.0785	-0.34	-0.34	N/A	NULL
NMNAT2	ENST00000294868.4	nicotinamide nucleotide adenylyltransferase 2	18	1	0	1	0	1	0	1	0	3	hsa-miR-532-3p	0.0101	0.0725	0.4567	-0.34	-0.34	N/A	NULL
TRPV3	ENST00000301365.4	transient receptor potential cation channel, subfamily V, member 3	13	1	1	0	0	2	1	0	1	1	hsa-miR-532-3p	0.0162	0.1145	0.6519	-0.33	-0.39	N/A	NULL
UBE2D3	ENST00000453744.2	ubiquitin-conjugating enzyme E2D 3	2312	1	0	1	0	1	0	0	1	2	hsa-miR-532-3p	0.0059	0.0427	0.2752	-0.33	-0.44	N/A	NULL
NRXN2	ENST00000301894.2	neurexin 2	5	1	1	0	0	1	0	1	0	1	hsa-miR-532-3p	0.0065	0.0472	0.3057	-0.33	-0.33	N/A	NULL
OTUD7B	ENST00000369135.4	OTU domain containing 7B	299	1	0	1	0	2	0	2	0	3	hsa-miR-532-3p	0.0078	0.0566	0.3865	-0.33	-0.34	N/A	NULL
RNF121	ENST00000393713.3	ring finger protein 121	610	1	0	0	1	1	0	1	0	0	hsa-miR-532-3p	0.0036	0.0264	0.1753	-0.33	-0.33	N/A	NULL
WDFY3	ENST00000322366.6	WD repeat and FYVE domain containing 3	596	1	1	0	0	0	0	0	0	0	hsa-miR-532-3p	0.014	0.0979	0.5353	-0.32	-0.33	N/A	NULL
ZNF428	ENST00000300811.3	zinc finger protein 428	2745	1	0	1	0	0	0	0	0	0	hsa-miR-532-3p	0.0015	0.011	0.0759	-0.32	-0.32	N/A	NULL
PCNP	ENST00000296024.5	PEST proteolytic signal containing nuclear protein	944	1	0	0	1	1	0	1	0	0	hsa-miR-532-3p	0.0018	0.0133	0.0934	-0.32	-0.32	N/A	NULL
TMEM178B	ENST00000565468.1	transmembrane protein 178B	129	1	0	1	0	2	0	2	0	4	hsa-miR-532-3p	0.015	0.1092	0.7428	-0.31	-0.31	N/A	NULL
EFNA5	ENST00000333274.6	ephrin-A5	225	1	1	0	0	0	0	0	0	2	hsa-miR-532-3p	0.0089	0.0637	0.3873	-0.31	-0.31	N/A	NULL
ZNF146	ENST00000443387.2	zinc finger protein 146	3086	1	0	1	0	0	0	0	0	1	hsa-miR-532-3p	0.0082	0.0598	0.3998	-0.31	-0.31	N/A	NULL
HECTD1	ENST00000553700.1	HECT domain containing E3 ubiquitin protein ligase 1	34	1	0	1	0	1	0	0	1	0	hsa-miR-532-3p	0.0039	0.028	0.1844	-0.3	-0.3	N/A	NULL
CT62	ENST00000566432.1	cancer/testis antigen 62	5	1	1	0	0	0	0	0	0	0	hsa-miR-532-3p	0.0036	0.0261	0.1834	-0.3	-0.3	N/A	NULL
WDR31	ENST00000341761.4	WD repeat domain 31	23	1	1	0	0	2	0	1	1	3	hsa-miR-532-3p	0.0132	0.0962	0.6412	-0.3	-0.3	N/A	NULL
GDPD5	ENST00000443276.2	glycerophosphodiester phosphodiesterase domain containing 5	8	1	0	1	0	1	0	1	0	1	hsa-miR-532-3p	0.0029	0.0211	0.1417	-0.29	-0.29	N/A	NULL
CTNNA2	ENST00000496558.1	catenin (cadherin-associated protein), alpha 2	5	1	0	1	0	0	0	0	0	2	hsa-miR-532-3p	0.0034	0.025	0.1722	-0.29	-0.32	N/A	NULL
UBE2E1	ENST00000306627.3	ubiquitin-conjugating enzyme E2E 1	3195	1	0	1	0	0	0	0	0	0	hsa-miR-532-3p	0.0015	0.0111	0.0769	-0.29	-0.29	N/A	NULL
PRMT6	ENST00000370078.1	protein arginine methyltransferase 6	270	1	1	0	0	0	0	0	0	2	hsa-miR-532-3p	0.0043	0.0313	0.2157	-0.28	-0.28	N/A	NULL
NKIRAS2	ENST00000462043.2	NFKB inhibitor interacting Ras-like 2	9685	1	0	1	0	0	0	0	0	2	hsa-miR-532-3p	0.0035	0.0254	0.1719	-0.28	-0.28	N/A	NULL
SPARC	ENST00000231061.4	secreted protein, acidic, cysteine-rich (osteonectin)	2467	1	1	0	0	1	0	1	0	1	hsa-miR-532-3p	0.0036	0.026	0.1785	-0.28	-0.31	N/A	NULL
PDZD4	ENST00000164640.4	PDZ domain containing 4	7	1	0	1	0	1	0	1	0	1	hsa-miR-532-3p	0.0062	0.0453	0.3054	-0.27	-0.27	N/A	NULL
AEBP2	ENST00000266508.9	AE binding protein 2	1228	1	1	0	0	0	0	0	0	0	hsa-miR-532-3p	0.0048	0.0345	0.2087	-0.27	-0.27	N/A	NULL
GRAP2	ENST00000344138.4	GRB2-related adaptor protein 2	5	1	0	1	0	0	0	0	0	4	hsa-miR-532-3p	0.0057	0.0419	0.2917	-0.26	-0.28	N/A	NULL
DYNLL2	ENST00000579991.2	dynein, light chain, LC8-type 2	1162	2	0	2	0	3	0	1	2	7	hsa-miR-532-3p	0.0074	0.0541	0.3608	-0.26	-0.33	N/A	NULL
SYDE1	ENST00000342784.2	synapse defective 1, Rho GTPase, homolog 1 (C. elegans)	249	1	1	0	0	0	0	0	0	0	hsa-miR-532-3p	0.0028	0.02	0.1336	-0.26	-0.26	N/A	NULL
ZBTB7C	ENST00000535628.2	zinc finger and BTB domain containing 7C	23	1	1	0	0	1	0	1	0	0	hsa-miR-532-3p	0.0081	0.0585	0.3609	-0.26	-0.28	N/A	NULL
KCTD7	ENST00000275532.3	potassium channel tetramerization domain containing 7	693	1	1	0	0	1	0	1	0	2	hsa-miR-532-3p	0.0045	0.0331	0.2346	-0.26	-0.26	N/A	NULL
SNX24	ENST00000513881.1	sorting nexin 24	352	1	0	1	0	0	0	0	0	2	hsa-miR-532-3p	0.0048	0.0351	0.2393	-0.26	-0.27	N/A	NULL
MCAT	ENST00000327555.5	malonyl CoA:ACP acyltransferase (mitochondrial)	133	1	0	1	0	1	0	0	1	1	hsa-miR-532-3p	0.0027	0.0201	0.1387	-0.26	-0.4	N/A	NULL
IGF2BP1	ENST00000290341.3	insulin-like growth factor 2 mRNA binding protein 1	460	1	0	0	1	1	1	0	0	4	hsa-miR-532-3p	0.0132	0.0952	0.6128	-0.26	-0.34	N/A	NULL
DES	ENST00000373960.3	desmin	5	1	0	1	0	1	0	1	0	0	hsa-miR-532-3p	0.0032	0.0231	0.1574	-0.26	-0.26	N/A	NULL
ZBTB7A	ENST00000322357.4	zinc finger and BTB domain containing 7A	37	1	1	0	0	1	0	0	1	1	hsa-miR-532-3p	0.0091	0.0654	0.4003	-0.25	-0.37	N/A	NULL
C8orf46	ENST00000522977.1	chromosome 8 open reading frame 46	6	1	0	1	0	0	0	0	0	1	hsa-miR-532-3p	0.0033	0.0238	0.1557	-0.25	-0.25	N/A	NULL
BCL2L2-PABPN1	ENST00000553781.1	BCL2L2-PABPN1 readthrough	110	1	0	1	0	0	0	0	0	1	hsa-miR-532-3p	0.0047	0.0345	0.2387	-0.25	-0.28	N/A	NULL
AZIN1	ENST00000337198.5	antizyme inhibitor 1	2287	1	0	0	1	1	0	1	0	0	hsa-miR-532-3p	0.0035	0.0256	0.1786	-0.25	-0.35	N/A	NULL
SEC22A	ENST00000481965.2	SEC22 vesicle trafficking protein homolog A (S. cerevisiae)	294	1	0	1	0	0	0	0	0	1	hsa-miR-532-3p	0.0018	0.013	0.0892	-0.24	-0.24	N/A	NULL
GPRC5A	ENST00000014914.5	G protein-coupled receptor, family C, group 5, member A	341	1	0	1	0	2	1	1	0	1	hsa-miR-532-3p	0.0066	0.0478	0.2943	-0.24	-0.43	N/A	NULL
MTCH2	ENST00000302503.3	mitochondrial carrier 2	4079	1	0	0	1	1	0	0	1	1	hsa-miR-532-3p	0.0024	0.0178	0.1263	-0.24	-0.28	N/A	NULL
GLP1R	ENST00000373256.4	glucagon-like peptide 1 receptor	5	1	1	0	0	1	0	0	1	2	hsa-miR-532-3p	0.005	0.0368	0.2503	-0.24	-0.24	N/A	NULL
ATP2B1	ENST00000261173.2	ATPase, Ca++ transporting, plasma membrane 1	699	1	1	0	0	1	0	0	1	0	hsa-miR-532-3p	0.0041	0.0298	0.1942	-0.24	-0.24	N/A	NULL
HNRNPH3	ENST00000265866.7	heterogeneous nuclear ribonucleoprotein H3 (2H9)	4505	1	1	0	0	0	0	0	0	0	hsa-miR-532-3p	0.003	0.0213	0.1329	-0.24	-0.57	N/A	NULL
CALM3	ENST00000291295.9	calmodulin 3 (phosphorylase kinase, delta)	3982	1	1	0	0	0	0	0	0	1	hsa-miR-532-3p	0.0068	0.0476	0.2623	-0.24	-0.38	N/A	NULL
HILPDA	ENST00000257696.4	hypoxia inducible lipid droplet-associated	431	1	0	0	1	0	0	0	0	4	hsa-miR-532-3p	0.0035	0.0256	0.1837	-0.23	-0.23	N/A	NULL
PIK3CB	ENST00000477593.1	phosphatidylinositol-4,5-bisphosphate 3-kinase, catalytic subunit beta	437	1	0	1	0	1	0	1	0	3	hsa-miR-532-3p	0.0037	0.027	0.1797	-0.23	-0.27	N/A	NULL
ZNF740	ENST00000416904.3	zinc finger protein 740	2137	1	0	1	0	1	0	1	0	0	hsa-miR-532-3p	0.0032	0.0233	0.1609	-0.23	-0.23	N/A	NULL
ETV1	ENST00000430479.1	ets variant 1	160	1	0	1	0	0	0	0	0	0	hsa-miR-532-3p	0.0029	0.0213	0.148	-0.22	-0.23	N/A	NULL
PRCD	ENST00000592014.1	progressive rod-cone degeneration	5	1	0	1	0	2	0	2	0	1	hsa-miR-532-3p	0.0026	0.0192	0.1324	-0.22	-0.57	N/A	NULL
FJX1	ENST00000317811.4	four jointed box 1 (Drosophila)	823	1	1	0	0	0	0	0	0	2	hsa-miR-532-3p	0.0054	0.0391	0.2455	-0.22	-0.23	N/A	NULL
BSDC1	ENST00000341071.7	BSD domain containing 1	714	1	0	1	0	1	0	1	0	4	hsa-miR-532-3p	0.0079	0.0581	0.3979	-0.21	-0.21	N/A	NULL
FOXO4	ENST00000374259.3	forkhead box O4	48	1	1	0	0	0	0	0	0	4	hsa-miR-532-3p	0.007	0.0514	0.3555	-0.21	-0.21	N/A	NULL
C7	ENST00000313164.9	complement component 7	5	1	0	1	0	0	0	0	0	1	hsa-miR-532-3p	0.0051	0.037	0.2463	-0.21	-0.21	N/A	NULL
EIF4G3	ENST00000264211.8	eukaryotic translation initiation factor 4 gamma, 3	48	1	1	0	0	0	0	0	0	0	hsa-miR-532-3p	0.0048	0.0349	0.2312	-0.21	-0.21	N/A	NULL
TRHDE	ENST00000261180.4	thyrotropin-releasing hormone degrading enzyme	34	1	0	1	0	2	1	1	0	1	hsa-miR-532-3p	0.0038	0.0279	0.1865	-0.21	-0.26	N/A	NULL
CYP26B1	ENST00000001146.2	cytochrome P450, family 26, subfamily B, polypeptide 1	1315	1	0	1	0	1	0	1	0	2	hsa-miR-532-3p	0.0058	0.042	0.2744	-0.21	-0.21	N/A	NULL
KPNA6	ENST00000373625.3	karyopherin alpha 6 (importin alpha 7)	272	3	0	3	0	1	0	1	0	4	hsa-miR-532-3p	0.0083	0.061	0.4235	-0.21	-0.23	N/A	NULL
PPM1L	ENST00000498165.1	protein phosphatase, Mg2+/Mn2+ dependent, 1L	59	1	0	1	0	0	0	0	0	1	hsa-miR-532-3p	0.0046	0.0339	0.2321	-0.21	-0.21	N/A	NULL
ETS1	ENST00000531611.1	v-ets avian erythroblastosis virus E26 oncogene homolog 1	1423	1	0	1	0	0	0	0	0	1	hsa-miR-532-3p	0.0026	0.0193	0.1393	-0.2	-0.2	N/A	NULL
CBL	ENST00000264033.4	Cbl proto-oncogene, E3 ubiquitin protein ligase	309	2	0	1	1	3	0	1	2	3	hsa-miR-532-3p	0.0173	0.1255	0.833	-0.2	-0.2	N/A	NULL
MBD1	ENST00000591416.1	methyl-CpG binding domain protein 1	266	1	1	0	0	1	0	1	0	1	hsa-miR-532-3p	0.0084	0.0598	0.3568	-0.2	-0.22	N/A	NULL
DPF2	ENST00000528416.1	D4, zinc and double PHD fingers family 2	1164	1	1	0	0	0	0	0	0	2	hsa-miR-532-3p	0.0033	0.0246	0.174	-0.2	-0.2	N/A	NULL
CAMKV	ENST00000296471.7	CaM kinase-like vesicle-associated	47	1	1	0	0	0	0	0	0	3	hsa-miR-532-3p	0.0046	0.034	0.2368	-0.19	-0.19	N/A	NULL
OTUD5	ENST00000156084.4	OTU domain containing 5	957	1	0	1	0	1	0	1	0	0	hsa-miR-532-3p	0.0046	0.0334	0.2263	-0.19	-0.21	N/A	NULL
RP11-770J1.4	ENST00000532619.1		5	1	0	1	0	0	0	0	0	2	hsa-miR-532-3p	0.0028	0.0203	0.1435	-0.19	-0.19	N/A	NULL
GABPB2	ENST00000368918.3	GA binding protein transcription factor, beta subunit 2	35	1	0	1	0	2	0	1	1	9	hsa-miR-532-3p	0.0094	0.0688	0.4652	-0.19	-0.28	N/A	NULL
FOSL2	ENST00000379619.1	FOS-like antigen 2	2255	2	1	1	0	3	0	3	0	10	hsa-miR-532-3p	0.0072	0.0524	0.3498	-0.19	-0.49	N/A	NULL
USH1G	ENST00000319642.1	Usher syndrome 1G (autosomal recessive)	5	1	1	0	0	1	0	1	0	1	hsa-miR-532-3p	0.0045	0.033	0.2229	-0.19	-0.19	N/A	NULL
ZFYVE9	ENST00000371591.1	zinc finger, FYVE domain containing 9	32	1	0	1	0	2	0	1	1	2	hsa-miR-532-3p	0.0052	0.0382	0.2645	-0.18	-0.58	N/A	NULL
ZSCAN29	ENST00000562072.1	zinc finger and SCAN domain containing 29	32	1	0	0	1	1	0	0	1	1	hsa-miR-532-3p	0.0031	0.023	0.1637	-0.18	-0.23	N/A	NULL
C5orf64	ENST00000505642.1	chromosome 5 open reading frame 64	5	1	0	1	0	0	0	0	0	0	hsa-miR-532-3p	0.0028	0.0206	0.1353	-0.18	-0.18	N/A	NULL
FOXJ3	ENST00000372571.1	forkhead box J3	329	1	0	1	0	0	0	0	0	1	hsa-miR-532-3p	0.0036	0.0263	0.1787	-0.18	-0.18	N/A	NULL
WNT2B	ENST00000369686.5	wingless-type MMTV integration site family, member 2B	5	2	2	0	0	1	0	0	1	4	hsa-miR-532-3p	0.0129	0.0936	0.6308	-0.18	-0.18	N/A	NULL
CDH2	ENST00000269141.3	cadherin 2, type 1, N-cadherin (neuronal)	1230	1	0	1	0	0	0	0	0	0	hsa-miR-532-3p	0.0026	0.0191	0.1319	-0.18	-0.18	N/A	NULL
RASSF5	ENST00000367117.3	Ras association (RalGDS/AF-6) domain family member 5	27	1	1	0	0	1	0	1	0	0	hsa-miR-532-3p	0.0064	0.0457	0.2855	-0.18	-0.22	N/A	NULL
VPS4A	ENST00000254950.11	vacuolar protein sorting 4 homolog A (S. cerevisiae)	430	1	0	1	0	2	1	1	0	2	hsa-miR-532-3p	0.0028	0.0202	0.1409	-0.17	-0.53	N/A	NULL
CHD3	ENST00000380358.4	chromodomain helicase DNA binding protein 3	700	1	1	0	0	1	1	0	0	2	hsa-miR-532-3p	0.0061	0.0443	0.3064	-0.17	-0.3	N/A	NULL
CLCN6	ENST00000312413.6	chloride channel, voltage-sensitive 6	227	2	1	0	1	0	0	0	0	1	hsa-miR-532-3p	0.0054	0.0391	0.2616	-0.17	-0.17	N/A	NULL
TET3	ENST00000409262.3	tet methylcytosine dioxygenase 3	1437	1	1	0	0	1	0	0	1	2	hsa-miR-532-3p	0.0163	0.113	0.5866	-0.17	-0.17	N/A	NULL
PALD1	ENST00000263563.6	phosphatase domain containing, paladin 1	108	1	0	0	1	3	0	2	1	2	hsa-miR-532-3p	0.0059	0.0434	0.3068	-0.17	-0.17	N/A	NULL
GALNTL6	ENST00000506823.1	UDP-N-acetyl-alpha-D-galactosamine:polypeptide N-acetylgalactosaminyltransferase-like 6	26	1	0	1	0	1	0	1	0	0	hsa-miR-532-3p	0.0017	0.0123	0.0874	-0.17	-0.17	N/A	NULL
PAOX	ENST00000368539.4	polyamine oxidase (exo-N4-amino)	264	1	0	1	0	2	1	0	1	6	hsa-miR-532-3p	0.0026	0.0193	0.1359	-0.17	-0.42	N/A	NULL
SREBF2	ENST00000361204.4	sterol regulatory element binding transcription factor 2	1518	2	0	2	0	1	0	0	1	1	hsa-miR-532-3p	0.0037	0.0271	0.1898	-0.17	-0.28	N/A	NULL
FXR2	ENST00000250113.7	fragile X mental retardation, autosomal homolog 2	5	1	0	1	0	0	0	0	0	0	hsa-miR-532-3p	0.0014	0.0102	0.0733	-0.17	-0.17	N/A	NULL
TMEM104	ENST00000335464.5	transmembrane protein 104	657	1	0	1	0	3	0	1	2	1	hsa-miR-532-3p	0.0041	0.03	0.209	-0.17	-0.18	N/A	NULL
WAC	ENST00000375664.4	WW domain containing adaptor with coiled-coil	322	1	0	1	0	0	0	0	0	0	hsa-miR-532-3p	0.0026	0.0188	0.1263	-0.17	-0.17	N/A	NULL
TEX13B	ENST00000302917.1	testis expressed 13B	5	1	0	1	0	0	0	0	0	0	hsa-miR-532-3p	0.0006	0.0048	0.0347	-0.17	-0.17	N/A	NULL
ENAH	ENST00000366844.3	enabled homolog (Drosophila)	415	1	0	1	0	1	0	1	0	3	hsa-miR-532-3p	0.0061	0.0443	0.2979	-0.17	-0.18	N/A	NULL
SOGA3	ENST00000556132.1	SOGA family member 3	95	1	1	0	0	0	0	0	0	2	hsa-miR-532-3p	0.0076	0.054	0.3191	-0.16	-0.16	N/A	NULL
LRRTM3	ENST00000361320.4	leucine rich repeat transmembrane neuronal 3	5	1	0	1	0	0	0	0	0	0	hsa-miR-532-3p	0.0044	0.0318	0.1992	-0.16	-0.16	N/A	NULL
ZFP91	ENST00000316059.6	ZFP91 zinc finger protein	688	1	0	0	1	5	1	1	3	1	hsa-miR-532-3p	0.0054	0.0393	0.2757	-0.16	-0.37	N/A	NULL
AL354993.1	ENST00000439873.2	Cell growth-inhibiting protein 7; HCG1784586; Uncharacterized protein	9	1	0	1	0	0	0	0	0	1	hsa-miR-532-3p	0.0016	0.0116	0.0822	-0.16	-0.3	N/A	NULL
TCTEX1D1	ENST00000282670.2	Tctex1 domain containing 1	20	1	1	0	0	0	0	0	0	0	hsa-miR-532-3p	0.003	0.0209	0.1158	-0.16	-0.44	N/A	NULL
COL1A1	ENST00000225964.5	collagen, type I, alpha 1	73360	1	0	1	0	2	0	0	2	3	hsa-miR-532-3p	0.0027	0.02	0.1414	-0.16	-0.17	N/A	NULL
NDC1	ENST00000540001.1	NDC1 transmembrane nucleoporin	371	1	0	0	1	1	0	0	1	0	hsa-miR-532-3p	0.002	0.0149	0.1038	-0.16	-0.16	N/A	NULL
HDAC7	ENST00000380610.4	histone deacetylase 7	56	1	1	0	0	0	0	0	0	1	hsa-miR-532-3p	0.0023	0.0165	0.1127	-0.15	-0.17	N/A	NULL
PIGV	ENST00000078527.4	phosphatidylinositol glycan anchor biosynthesis, class V	122	1	0	1	0	3	0	0	3	1	hsa-miR-532-3p	0.0025	0.0181	0.1275	-0.15	-0.28	N/A	NULL
NFIX	ENST00000360105.4	nuclear factor I/X (CCAAT-binding transcription factor)	24	1	0	1	0	1	0	1	0	2	hsa-miR-532-3p	0.0041	0.0298	0.2052	-0.15	-0.15	N/A	NULL
LPHN1	ENST00000340736.6	latrophilin 1	49	1	1	0	0	0	0	0	0	1	hsa-miR-532-3p	0.0054	0.0397	0.2816	-0.15	-0.15	N/A	NULL
PIP5K1A	ENST00000368890.4	phosphatidylinositol-4-phosphate 5-kinase, type I, alpha	3762	1	0	1	0	1	0	0	1	0	hsa-miR-532-3p	0.0025	0.0183	0.1308	-0.15	-0.15	N/A	NULL
ADCYAP1R1	ENST00000304166.4	adenylate cyclase activating polypeptide 1 (pituitary) receptor type I	9	1	0	1	0	4	0	1	3	5	hsa-miR-532-3p	0.0121	0.0885	0.6146	-0.15	-0.2	N/A	NULL
APP	ENST00000346798.3	amyloid beta (A4) precursor protein	4570	1	0	1	0	2	0	1	1	0	hsa-miR-532-3p	0.0049	0.0356	0.2443	-0.15	-0.23	N/A	NULL
IPCEF1	ENST00000265198.4	interaction protein for cytohesin exchange factors 1	16	1	1	0	0	1	0	0	1	3	hsa-miR-532-3p	0.0107	0.0771	0.4943	-0.15	-0.15	N/A	NULL
PRDM15	ENST00000422911.1	PR domain containing 15	328	1	1	0	0	0	0	0	0	1	hsa-miR-532-3p	0.0066	0.0481	0.3219	-0.14	-0.14	N/A	NULL
CAPN6	ENST00000324068.1	calpain 6	5	1	1	0	0	0	0	0	0	0	hsa-miR-532-3p	0.0052	0.0376	0.2255	-0.14	-0.14	N/A	NULL
SMG9	ENST00000270066.6	SMG9 nonsense mediated mRNA decay factor	401	1	0	1	0	0	0	0	0	0	hsa-miR-532-3p	0.0026	0.0188	0.127	-0.14	-0.14	N/A	NULL
RAN	ENST00000543796.1	RAN, member RAS oncogene family	1418	1	1	0	0	0	0	0	0	0	hsa-miR-532-3p	0.0018	0.013	0.0867	-0.14	-0.43	N/A	NULL
NUTF2	ENST00000219169.4	nuclear transport factor 2	222	1	0	1	0	0	0	0	0	0	hsa-miR-532-3p	0.0034	0.025	0.1763	-0.14	-0.14	N/A	NULL
ELAVL3	ENST00000359227.3	ELAV like neuron-specific RNA binding protein 3	5	1	0	1	0	1	0	1	0	2	hsa-miR-532-3p	0.0018	0.0133	0.0965	-0.14	-0.14	N/A	NULL
ACTRT3	ENST00000330368.2	actin-related protein T3	244	1	0	0	1	2	1	0	1	2	hsa-miR-532-3p	0.0039	0.0284	0.2024	-0.14	-0.36	N/A	NULL
SKIDA1	ENST00000449193.2	SKI/DACH domain containing 1	18	1	1	0	0	0	0	0	0	0	hsa-miR-532-3p	0.0029	0.0211	0.1419	-0.14	-0.14	N/A	NULL
C6orf132	ENST00000341865.4	chromosome 6 open reading frame 132	17	2	0	2	0	1	1	0	0	2	hsa-miR-532-3p	0.0035	0.0253	0.1772	-0.14	-0.23	N/A	NULL
HSP90B1	ENST00000299767.5	heat shock protein 90kDa beta (Grp94), member 1	42	1	0	0	1	0	0	0	0	0	hsa-miR-532-3p	0.0023	0.0171	0.1217	-0.14	-0.14	N/A	NULL
STOX2	ENST00000308497.4	storkhead box 2	379	1	1	0	0	0	0	0	0	2	hsa-miR-532-3p	0.0093	0.0677	0.439	-0.14	-0.14	N/A	NULL
SCUBE3	ENST00000274938.7	signal peptide, CUB domain, EGF-like 3	47	1	0	1	0	2	0	2	0	1	hsa-miR-532-3p	0.0059	0.043	0.2865	-0.13	-0.23	N/A	NULL
EFNB1	ENST00000204961.4	ephrin-B1	386	1	1	0	0	0	0	0	0	1	hsa-miR-532-3p	0.003	0.022	0.1553	-0.13	-0.13	N/A	NULL
AMBRA1	ENST00000314845.3	autophagy/beclin-1 regulator 1	35	1	0	1	0	0	0	0	0	0	hsa-miR-532-3p	0.0021	0.0157	0.1099	-0.13	-0.13	N/A	NULL
SMARCD1	ENST00000394963.4	SWI/SNF related, matrix associated, actin dependent regulator of chromatin, subfamily d, member 1	952	1	1	0	0	0	0	0	0	1	hsa-miR-532-3p	0.0023	0.0172	0.1182	-0.13	-0.13	N/A	NULL
SRRM2	ENST00000301740.8	serine/arginine repetitive matrix 2	5111	1	0	1	0	1	0	1	0	1	hsa-miR-532-3p	0.0024	0.0176	0.1267	-0.13	-0.13	N/A	NULL
TMEM164	ENST00000372073.1	transmembrane protein 164	711	1	0	0	1	3	0	3	0	1	hsa-miR-532-3p	0.0057	0.0416	0.2868	-0.13	-0.14	N/A	NULL
NABP1	ENST00000410026.2	nucleic acid binding protein 1	938	1	1	0	0	2	0	0	2	5	hsa-miR-532-3p	0.0017	0.0121	0.0728	-0.13	-0.48	N/A	NULL
PIANP	ENST00000534837.1	PILR alpha associated neural protein	8	1	0	1	0	1	0	0	1	3	hsa-miR-532-3p	0.0038	0.0279	0.199	-0.13	-0.16	N/A	NULL
TNRC6B	ENST00000335727.9	trinucleotide repeat containing 6B	69	1	0	1	0	3	0	0	3	9	hsa-miR-532-3p	0.0104	0.0768	0.546	-0.12	-0.16	N/A	NULL
NPAS4	ENST00000311034.2	neuronal PAS domain protein 4	5	1	0	1	0	0	0	0	0	0	hsa-miR-532-3p	0.001	0.0077	0.0542	-0.12	-0.12	N/A	NULL
GJD2	ENST00000290374.4	gap junction protein, delta 2, 36kDa	5	1	0	1	0	0	0	0	0	0	hsa-miR-532-3p	0.0007	0.0055	0.0398	-0.12	-0.12	N/A	NULL
C6orf106	ENST00000374023.3	chromosome 6 open reading frame 106	80	1	1	0	0	1	0	1	0	2	hsa-miR-532-3p	0.0052	0.0366	0.2167	-0.12	-0.34	N/A	NULL
AC074091.13	ENST00000379677.2	Uncharacterized protein	5	1	0	1	0	0	0	0	0	1	hsa-miR-532-3p	0.003	0.0223	0.1583	-0.12	-0.12	N/A	NULL
CTIF	ENST00000256413.3	CBP80/20-dependent translation initiation factor	154	1	1	0	0	1	0	1	0	3	hsa-miR-532-3p	0.0054	0.0395	0.2657	-0.12	-0.17	N/A	NULL
GRHL2	ENST00000251808.3	grainyhead-like 2 (Drosophila)	5	1	0	0	1	1	0	0	1	1	hsa-miR-532-3p	0.0028	0.0203	0.1459	-0.12	-0.12	N/A	NULL
STYXL1	ENST00000360591.3	serine/threonine/tyrosine interacting-like 1	1060	1	0	0	1	0	0	0	0	0	hsa-miR-532-3p	0.0006	0.0047	0.0343	-0.12	-0.12	N/A	NULL
AGO1	ENST00000373204.4	argonaute RISC catalytic component 1	402	2	1	1	0	1	0	1	0	2	hsa-miR-532-3p	0.0087	0.064	0.4467	-0.12	-0.12	N/A	NULL
CHD8	ENST00000430710.3	chromodomain helicase DNA binding protein 8	191	1	0	1	0	0	0	0	0	0	hsa-miR-532-3p	0.0023	0.0168	0.1192	-0.12	-0.12	N/A	NULL
SEMA6C	ENST00000341697.3	sema domain, transmembrane domain (TM), and cytoplasmic domain, (semaphorin) 6C	44	1	0	1	0	0	0	0	0	0	hsa-miR-532-3p	0.0017	0.0121	0.0853	-0.12	-0.12	N/A	NULL
BCAS1	ENST00000371440.3	breast carcinoma amplified sequence 1	0	1	1	0	0	1	0	0	1	0	hsa-miR-532-3p	0.0045	0.0327	0.2221	-0.12	-0.12	N/A	NULL
GGA2	ENST00000309859.4	golgi-associated, gamma adaptin ear containing, ARF binding protein 2	645	1	1	0	0	0	0	0	0	2	hsa-miR-532-3p	0.0044	0.0317	0.2146	-0.12	-0.2	N/A	NULL
IL17RE	ENST00000454190.2	interleukin 17 receptor E	7	1	0	1	0	0	0	0	0	0	hsa-miR-532-3p	0.0019	0.0138	0.0953	-0.11	-0.11	N/A	NULL
PIGG	ENST00000296306.7	phosphatidylinositol glycan anchor biosynthesis, class G	487	1	0	0	1	2	0	1	1	3	hsa-miR-532-3p	0.0017	0.0126	0.0894	-0.11	-0.13	N/A	NULL
NXPH3	ENST00000328741.5	neurexophilin 3	65	1	1	0	0	1	0	0	1	6	hsa-miR-532-3p	0.0047	0.0347	0.2377	-0.11	-0.33	N/A	NULL
PAX8	ENST00000263335.7	paired box 8	11	1	0	1	0	1	0	0	1	2	hsa-miR-532-3p	0.0034	0.0252	0.1792	-0.11	-0.11	N/A	NULL
TMED10	ENST00000303575.4	transmembrane emp24-like trafficking protein 10 (yeast)	1753	1	0	1	0	0	0	0	0	0	hsa-miR-532-3p	0.0007	0.0049	0.0354	-0.11	-0.11	N/A	NULL
PHC1	ENST00000433083.2	polyhomeotic homolog 1 (Drosophila)	5	1	1	0	0	1	0	0	1	0	hsa-miR-532-3p	0.0044	0.0321	0.2123	-0.11	-0.11	N/A	NULL
MBD6	ENST00000355673.3	methyl-CpG binding domain protein 6	24	1	0	0	1	0	0	0	0	2	hsa-miR-532-3p	0.0026	0.0189	0.1366	-0.11	-0.11	N/A	NULL
ERN1	ENST00000433197.3	endoplasmic reticulum to nucleus signaling 1	182	1	1	0	0	0	0	0	0	1	hsa-miR-532-3p	0.0137	0.0944	0.4828	-0.11	-0.11	N/A	NULL
UST	ENST00000367463.4	uronyl-2-sulfotransferase	933	1	0	0	1	1	0	1	0	1	hsa-miR-532-3p	0.0036	0.0263	0.1854	-0.11	-0.12	N/A	NULL
SF3B3	ENST00000302516.5	splicing factor 3b, subunit 3, 130kDa	2541	1	0	1	0	2	0	1	1	1	hsa-miR-532-3p	0.0027	0.0197	0.1364	-0.11	-0.23	N/A	NULL
HAS3	ENST00000306560.1	hyaluronan synthase 3	15	1	0	1	0	0	0	0	0	0	hsa-miR-532-3p	0.0012	0.0087	0.0631	-0.11	-0.11	N/A	NULL
NFASC	ENST00000401399.1	neurofascin	10	1	0	1	0	2	1	0	1	5	hsa-miR-532-3p	0.0152	0.1108	0.7581	-0.11	-0.11	N/A	NULL
ACVRL1	ENST00000550683.1	activin A receptor type II-like 1	68	1	0	1	0	0	0	0	0	0	hsa-miR-532-3p	0.0034	0.0251	0.1719	-0.1	-0.18	N/A	NULL
SLC33A1	ENST00000392845.3	solute carrier family 33 (acetyl-CoA transporter), member 1	145	1	1	0	0	0	0	0	0	4	hsa-miR-532-3p	0.004	0.029	0.1809	-0.1	-0.19	N/A	NULL
KCND3	ENST00000369697.1	potassium voltage-gated channel, Shal-related subfamily, member 3	23	1	0	1	0	1	0	0	1	2	hsa-miR-532-3p	0.006	0.044	0.3111	-0.1	-0.1	N/A	NULL
CELSR3	ENST00000164024.4	cadherin, EGF LAG seven-pass G-type receptor 3	13	1	1	0	0	2	0	1	1	1	hsa-miR-532-3p	0.009	0.0654	0.4273	-0.1	-0.12	N/A	NULL
PRDM16	ENST00000511072.1	PR domain containing 16	64	2	1	1	0	0	0	0	0	0	hsa-miR-532-3p	0.0077	0.0543	0.3175	-0.1	-0.2	N/A	NULL
FBXL19	ENST00000338343.4	F-box and leucine-rich repeat protein 19	75	1	0	1	0	0	0	0	0	2	hsa-miR-532-3p	0.0035	0.0256	0.1823	-0.1	-0.1	N/A	NULL
CADM3	ENST00000368125.4	cell adhesion molecule 3	5	1	1	0	0	1	0	1	0	1	hsa-miR-532-3p	0.0045	0.0327	0.2283	-0.1	-0.1	N/A	NULL
TRIM71	ENST00000383763.5	tripartite motif containing 71, E3 ubiquitin protein ligase	67	1	0	1	0	1	0	1	0	1	hsa-miR-532-3p	0.002	0.0148	0.1066	-0.1	-0.15	N/A	NULL
WNT3	ENST00000225512.5	wingless-type MMTV integration site family, member 3	46	1	0	1	0	0	0	0	0	0	hsa-miR-532-3p	0.0017	0.0125	0.0888	-0.1	-0.1	N/A	NULL
NUDT3	ENST00000607016.1	nudix (nucleoside diphosphate linked moiety X)-type motif 3	190	1	0	1	0	2	1	1	0	10	hsa-miR-532-3p	0.0055	0.0398	0.2648	-0.1	-0.25	N/A	NULL
NEGR1	ENST00000357731.5	neuronal growth regulator 1	28	1	0	0	1	0	0	0	0	4	hsa-miR-532-3p	0.0059	0.043	0.304	-0.1	-0.1	N/A	NULL
SMUG1	ENST00000505128.1	single-strand-selective monofunctional uracil-DNA glycosylase 1	242	1	0	1	0	1	0	0	1	3	hsa-miR-532-3p	0.0034	0.0247	0.1737	-0.09	-0.09	N/A	NULL
PDE7B	ENST00000308191.6	phosphodiesterase 7B	148	1	1	0	0	1	0	1	0	2	hsa-miR-532-3p	0.0023	0.0167	0.115	-0.09	-0.24	N/A	NULL
ATP13A3	ENST00000439040.1	ATPase type 13A3	243	1	0	1	0	1	0	0	1	0	hsa-miR-532-3p	0.0026	0.0189	0.1313	-0.09	-0.13	N/A	NULL
TBL2	ENST00000305632.5	transducin (beta)-like 2	990	1	1	0	0	1	0	0	1	0	hsa-miR-532-3p	0.0021	0.0156	0.1112	-0.08	-0.3	N/A	NULL
CHRNE	ENST00000293780.4	cholinergic receptor, nicotinic, epsilon (muscle)	11	1	0	1	0	0	0	0	0	0	hsa-miR-532-3p	0.0011	0.0084	0.0591	-0.08	-0.19	N/A	NULL
MMP16	ENST00000286614.6	matrix metallopeptidase 16 (membrane-inserted)	12	1	1	0	0	1	0	1	0	0	hsa-miR-532-3p	0.0056	0.0411	0.2803	-0.08	-0.08	N/A	NULL
EIF4B	ENST00000262056.9	eukaryotic translation initiation factor 4B	37	1	0	0	1	0	0	0	0	2	hsa-miR-532-3p	0.0026	0.0191	0.136	-0.08	-0.08	N/A	NULL
PTPRT	ENST00000373187.1	protein tyrosine phosphatase, receptor type, T	5	1	1	0	0	3	0	2	1	0	hsa-miR-532-3p	0.01	0.0737	0.5164	-0.08	-0.08	N/A	NULL
MSRB3	ENST00000308259.5	methionine sulfoxide reductase B3	83	1	0	1	0	0	0	0	0	2	hsa-miR-532-3p	0.0022	0.0156	0.1038	-0.08	-0.24	N/A	NULL
TANGO2	ENST00000434570.2	transport and golgi organization 2 homolog (Drosophila)	119	1	0	0	1	3	1	1	1	3	hsa-miR-532-3p	0.0036	0.0261	0.1727	-0.08	-0.19	N/A	NULL
ROCK1	ENST00000399799.2	Rho-associated, coiled-coil containing protein kinase 1	7	1	0	0	1	0	0	0	0	0	hsa-miR-532-3p	0.0018	0.0131	0.0939	-0.08	-0.08	N/A	NULL
B4GALT5	ENST00000371711.4	UDP-Gal:betaGlcNAc beta 1,4- galactosyltransferase, polypeptide 5	1000	1	0	1	0	0	0	0	0	1	hsa-miR-532-3p	0.0026	0.0188	0.1291	-0.08	-0.08	N/A	NULL
GABRA4	ENST00000264318.3	gamma-aminobutyric acid (GABA) A receptor, alpha 4	5	1	0	0	1	1	0	1	0	1	hsa-miR-532-3p	0.0022	0.0164	0.1172	-0.07	-0.07	N/A	NULL
ZFHX2	ENST00000419474.3	zinc finger homeobox 2	7	1	0	1	0	2	0	1	1	1	hsa-miR-532-3p	0.0041	0.0303	0.2185	-0.07	-0.1	N/A	NULL
ATP8A2	ENST00000381655.2	ATPase, aminophospholipid transporter, class I, type 8A, member 2	22	1	0	0	1	2	0	0	2	2	hsa-miR-532-3p	0.0062	0.0457	0.3177	-0.07	-0.15	N/A	NULL
LPCAT3	ENST00000261407.4	lysophosphatidylcholine acyltransferase 3	1339	1	0	1	0	0	0	0	0	0	hsa-miR-532-3p	0.002	0.0147	0.1042	-0.07	-0.07	N/A	NULL
PAK4	ENST00000599386.1	p21 protein (Cdc42/Rac)-activated kinase 4	130	1	0	1	0	0	0	0	0	2	hsa-miR-532-3p	0.0019	0.0137	0.0973	-0.07	-0.07	N/A	NULL
GLG1	ENST00000422840.2	golgi glycoprotein 1	2175	1	0	0	1	1	0	1	0	0	hsa-miR-532-3p	0.0038	0.0275	0.1866	-0.07	-0.13	N/A	NULL
PADI1	ENST00000375471.4	peptidyl arginine deiminase, type I	5	1	0	1	0	1	0	1	0	1	hsa-miR-532-3p	0.0039	0.0285	0.2026	-0.07	-0.07	N/A	NULL
DUSP13	ENST00000372702.3	dual specificity phosphatase 13	5	1	0	0	1	0	0	0	0	0	hsa-miR-532-3p	0.0012	0.0089	0.0636	-0.07	-0.07	N/A	NULL
NIPBL	ENST00000448238.2	Nipped-B homolog (Drosophila)	250	1	0	1	0	0	0	0	0	0	hsa-miR-532-3p	0.0014	0.0106	0.0742	-0.07	-0.07	N/A	NULL
PSMG1	ENST00000331573.3	proteasome (prosome, macropain) assembly chaperone 1	31	1	0	1	0	1	0	0	1	0	hsa-miR-532-3p	0.0014	0.0099	0.0656	-0.07	-0.21	N/A	NULL
FDXR	ENST00000455107.2	ferredoxin reductase	224	1	0	0	1	0	0	0	0	1	hsa-miR-532-3p	0.0025	0.0181	0.1303	-0.07	-0.07	N/A	NULL
C17orf82	ENST00000335108.2	chromosome 17 open reading frame 82	10	1	1	0	0	0	0	0	0	1	hsa-miR-532-3p	0.0024	0.0177	0.1145	-0.07	-0.14	N/A	NULL
NFIB	ENST00000397575.3	nuclear factor I/B	1149	1	0	1	0	3	1	1	1	3	hsa-miR-532-3p	0.0013	0.0098	0.0686	-0.07	-0.23	N/A	NULL
PRR3	ENST00000376560.3	proline rich 3	1145	2	1	0	1	1	1	0	0	0	hsa-miR-532-3p	0.0007	0.0048	0.0348	-0.06	-0.66	N/A	NULL
SLC30A5	ENST00000396591.3	solute carrier family 30 (zinc transporter), member 5	677	1	0	0	1	0	0	0	0	4	hsa-miR-532-3p	0.0009	0.0067	0.0469	-0.06	-0.11	N/A	NULL
CALCR	ENST00000359558.2	calcitonin receptor	5	1	0	0	1	1	0	0	1	0	hsa-miR-532-3p	0.0015	0.0108	0.0768	-0.06	-0.06	N/A	NULL
PRKACA	ENST00000308677.4	protein kinase, cAMP-dependent, catalytic, alpha	12	1	0	1	0	0	0	0	0	0	hsa-miR-532-3p	0.0003	0.002	0.0147	-0.06	-0.06	N/A	NULL
PAFAH1B2	ENST00000527958.1	platelet-activating factor acetylhydrolase 1b, catalytic subunit 2 (30kDa)	180	1	1	0	0	1	0	1	0	0	hsa-miR-532-3p	0.0022	0.0156	0.1015	-0.06	-0.59	N/A	NULL
SRGAP3	ENST00000383836.3	SLIT-ROBO Rho GTPase activating protein 3	38	1	0	0	1	1	0	0	1	2	hsa-miR-532-3p	0.0031	0.0229	0.164	-0.06	-0.07	N/A	NULL
ZNF384	ENST00000319770.3	zinc finger protein 384	8	1	0	1	0	0	0	0	0	3	hsa-miR-532-3p	0.0032	0.0237	0.1678	-0.06	-0.06	N/A	NULL
PPARGC1A	ENST00000264867.2	peroxisome proliferator-activated receptor gamma, coactivator 1 alpha	19	1	1	0	0	1	0	0	1	0	hsa-miR-532-3p	0.0019	0.014	0.0985	-0.06	-0.07	N/A	NULL
DGKI	ENST00000453654.2	diacylglycerol kinase, iota	16	1	0	0	1	2	0	1	1	3	hsa-miR-532-3p	0.0031	0.0226	0.1595	-0.06	-0.18	N/A	NULL
HAUS5	ENST00000379045.2	HAUS augmin-like complex, subunit 5	133	1	0	1	0	0	0	0	0	0	hsa-miR-532-3p	0.003	0.0219	0.1544	-0.06	-0.06	N/A	NULL
ADAM19	ENST00000257527.4	ADAM metallopeptidase domain 19	981	1	0	0	1	1	0	0	1	1	hsa-miR-532-3p	0.0034	0.025	0.1796	-0.05	-0.05	N/A	NULL
IPO11	ENST00000409534.1	importin 11	202	1	1	0	0	0	0	0	0	1	hsa-miR-532-3p	0.0006	0.0043	0.0286	-0.05	-0.25	N/A	NULL
CPD	ENST00000225719.4	carboxypeptidase D	1766	1	0	0	1	0	0	0	0	1	hsa-miR-532-3p	0.0031	0.0231	0.1659	-0.05	-0.05	N/A	NULL
ANKRD52	ENST00000267116.7	ankyrin repeat domain 52	2913	1	1	0	0	1	0	1	0	4	hsa-miR-532-3p	0.0053	0.0387	0.2742	-0.05	-0.05	N/A	NULL
NPTX1	ENST00000306773.4	neuronal pentraxin I	1876	2	1	1	0	0	0	0	0	2	hsa-miR-532-3p	0.0019	0.0142	0.103	-0.05	-0.05	N/A	NULL
CSNK1A1	ENST00000261798.5	casein kinase 1, alpha 1	769	1	0	0	1	0	0	0	0	2	hsa-miR-532-3p	0.002	0.0148	0.1045	-0.05	-0.07	N/A	NULL
GPRIN3	ENST00000609438.1	GPRIN family member 3	213	1	0	1	0	3	1	0	2	2	hsa-miR-532-3p	0.0058	0.0421	0.283	-0.05	-0.07	N/A	NULL
PISD	ENST00000397500.1	phosphatidylserine decarboxylase	61	1	1	0	0	1	0	0	1	1	hsa-miR-532-3p	0.001	0.0073	0.0482	-0.05	-0.6	N/A	NULL
IL1RAPL1	ENST00000378993.1	interleukin 1 receptor accessory protein-like 1	5	1	1	0	0	0	0	0	0	2	hsa-miR-532-3p	0.0009	0.007	0.0504	-0.05	-0.17	N/A	NULL
LRRC55	ENST00000497933.1	leucine rich repeat containing 55	5	1	0	1	0	0	0	0	0	0	hsa-miR-532-3p	0.0012	0.0086	0.0611	-0.04	-0.04	N/A	NULL
GOSR1	ENST00000225724.5	golgi SNAP receptor complex member 1	668	1	0	0	1	3	1	0	2	2	hsa-miR-532-3p	0.0037	0.0271	0.1911	-0.04	-0.19	N/A	NULL
ZNF592	ENST00000299927.3	zinc finger protein 592	1128	1	1	0	0	2	0	0	2	1	hsa-miR-532-3p	0.0038	0.0277	0.1967	-0.04	-0.05	N/A	NULL
TNPO3	ENST00000393245.1	transportin 3	30	1	0	1	0	2	0	1	1	2	hsa-miR-532-3p	0.0037	0.0274	0.1964	-0.04	-0.07	N/A	NULL
ZDHHC8	ENST00000334554.7	zinc finger, DHHC-type containing 8	5	1	0	1	0	1	0	1	0	0	hsa-miR-532-3p	0.0043	0.0312	0.2196	-0.04	-0.04	N/A	NULL
DPYSL3	ENST00000398514.3	dihydropyrimidinase-like 3	5209	1	0	1	0	0	0	0	0	1	hsa-miR-532-3p	0.0024	0.0174	0.1234	-0.04	-0.04	N/A	NULL
H1F0	ENST00000340857.2	H1 histone family, member 0	234	1	0	0	1	1	0	0	1	0	hsa-miR-532-3p	0.003	0.0222	0.1551	-0.04	-0.04	N/A	NULL
SFT2D2	ENST00000271375.4	SFT2 domain containing 2	97	1	0	1	0	0	0	0	0	7	hsa-miR-532-3p	0.0023	0.0167	0.1181	-0.04	-0.18	N/A	NULL
RASGEF1A	ENST00000374459.1	RasGEF domain family, member 1A	10	1	0	0	1	0	0	0	0	1	hsa-miR-532-3p	0.0014	0.0106	0.076	-0.04	-0.05	N/A	NULL
PSMD11	ENST00000261712.3	proteasome (prosome, macropain) 26S subunit, non-ATPase, 11	189	1	0	0	1	0	0	0	0	2	hsa-miR-532-3p	0.0015	0.011	0.0796	-0.03	-0.04	N/A	NULL
TARS	ENST00000265112.3	threonyl-tRNA synthetase	1258	1	1	0	0	1	0	0	1	1	hsa-miR-532-3p	0.0041	0.0299	0.1956	-0.03	-0.72	N/A	NULL
ANGEL1	ENST00000251089.2	angel homolog 1 (Drosophila)	299	1	0	0	1	1	0	0	1	4	hsa-miR-532-3p	0.0023	0.017	0.1223	-0.03	-0.04	N/A	NULL
COL4A4	ENST00000396625.3	collagen, type IV, alpha 4	133	1	0	0	1	1	0	1	0	0	hsa-miR-532-3p	0.0053	0.0389	0.2817	-0.03	-0.04	N/A	NULL
PLB1	ENST00000422425.2	phospholipase B1	5	1	0	1	0	0	0	0	0	0	hsa-miR-532-3p	0.0018	0.0135	0.0969	-0.03	-0.03	N/A	NULL
FBLN7	ENST00000331203.2	fibulin 7	44	1	0	0	1	1	0	0	1	1	hsa-miR-532-3p	0.0024	0.0177	0.1253	-0.03	-0.08	N/A	NULL
PTGIS	ENST00000244043.4	prostaglandin I2 (prostacyclin) synthase	192	1	0	1	0	1	0	0	1	1	hsa-miR-532-3p	0.0031	0.0229	0.163	-0.03	-0.03	N/A	NULL
ONECUT3	ENST00000382349.4	one cut homeobox 3	5	1	1	0	0	0	0	0	0	3	hsa-miR-532-3p	0.007	0.0518	0.3657	-0.03	-0.03	N/A	NULL
CC2D1B	ENST00000371586.2	coiled-coil and C2 domain containing 1B	42	1	0	0	1	0	0	0	0	3	hsa-miR-532-3p	0.0017	0.0126	0.0903	-0.03	-0.03	N/A	NULL
WDR37	ENST00000358220.1	WD repeat domain 37	107	1	1	0	0	2	0	1	1	4	hsa-miR-532-3p	0.0024	0.0173	0.1205	-0.03	-0.65	N/A	NULL
STEAP3	ENST00000409811.1	STEAP family member 3, metalloreductase	160	1	0	0	1	1	0	1	0	1	hsa-miR-532-3p	0.0031	0.0224	0.1594	-0.03	-0.03	N/A	NULL
RAB3B	ENST00000371655.3	RAB3B, member RAS oncogene family	611	1	1	0	0	2	0	1	1	9	hsa-miR-532-3p	0.0028	0.0207	0.1494	-0.03	-0.2	N/A	NULL
ONECUT2	ENST00000491143.2	one cut homeobox 2	847	1	0	0	1	2	0	0	2	0	hsa-miR-532-3p	0.0061	0.0452	0.3209	-0.03	-0.03	N/A	NULL
ZNF226	ENST00000588883.1	zinc finger protein 226	327	2	1	1	0	0	0	0	0	1	hsa-miR-532-3p	0.0008	0.0061	0.0396	-0.03	-0.53	N/A	NULL
PHB2	ENST00000546111.1	prohibitin 2	120	1	0	0	1	1	0	1	0	2	hsa-miR-532-3p	0.0003	0.0019	0.0139	-0.02	-0.1	N/A	NULL
NFIC	ENST00000346156.5	nuclear factor I/C (CCAAT-binding transcription factor)	26	1	0	1	0	1	0	0	1	3	hsa-miR-532-3p	0.0043	0.0317	0.229	-0.02	-0.03	N/A	NULL
TRIM13	ENST00000378182.3	tripartite motif containing 13	139	1	0	1	0	3	1	1	1	0	hsa-miR-532-3p	0.0013	0.0096	0.0638	-0.02	-0.41	N/A	NULL
BCL9L	ENST00000334801.3	B-cell CLL/lymphoma 9-like	91	1	0	0	1	1	0	1	0	2	hsa-miR-532-3p	0.0027	0.0198	0.142	-0.02	-0.03	N/A	NULL
UBE2E3	ENST00000410062.4	ubiquitin-conjugating enzyme E2E 3	15	1	0	0	1	0	0	0	0	0	hsa-miR-532-3p	0.0015	0.0111	0.0767	-0.02	-0.02	N/A	NULL
PRKCA	ENST00000413366.3	protein kinase C, alpha	726	1	0	0	1	1	0	1	0	1	hsa-miR-532-3p	0.0026	0.0191	0.1382	-0.02	-0.03	N/A	NULL
CRISPLD2	ENST00000262424.5	cysteine-rich secretory protein LCCL domain containing 2	397	1	0	1	0	4	0	2	2	9	hsa-miR-532-3p	0.0015	0.0114	0.0823	-0.02	-0.08	N/A	NULL
UBE2Z	ENST00000360943.5	ubiquitin-conjugating enzyme E2Z	3688	1	0	1	0	0	0	0	0	1	hsa-miR-532-3p	0.0026	0.0188	0.1342	-0.02	-0.02	N/A	NULL
KIAA2022	ENST00000055682.6	KIAA2022	5	1	0	1	0	0	0	0	0	1	hsa-miR-532-3p	0.0041	0.0298	0.2112	-0.02	-0.02	N/A	NULL
SGSM2	ENST00000426855.2	small G protein signaling modulator 2	381	1	0	1	0	0	0	0	0	4	hsa-miR-532-3p	0.0029	0.0212	0.1536	-0.02	-0.02	N/A	NULL
HPCAL4	ENST00000372844.3	hippocalcin like 4	5	1	0	1	0	0	0	0	0	2	hsa-miR-532-3p	0.0028	0.0207	0.1487	-0.02	-0.02	N/A	NULL
SOCS7	ENST00000577233.1	suppressor of cytokine signaling 7	15	1	0	1	0	3	0	2	1	7	hsa-miR-532-3p	0.0014	0.0104	0.0723	-0.02	-0.2	N/A	NULL
MYO18A	ENST00000354329.4	myosin XVIIIA	159	1	0	1	0	0	0	0	0	2	hsa-miR-532-3p	0.0026	0.0188	0.1365	-0.02	-0.02	N/A	NULL
PHACTR4	ENST00000373839.3	phosphatase and actin regulator 4	85	1	0	1	0	0	0	0	0	3	hsa-miR-532-3p	0.0045	0.0331	0.2348	-0.02	-0.02	N/A	NULL
CDC42EP1	ENST00000249014.4	CDC42 effector protein (Rho GTPase binding) 1	4709	1	0	1	0	0	0	0	0	2	hsa-miR-532-3p	0.0014	0.0103	0.0746	-0.02	-0.04	N/A	NULL
MECP2	ENST00000303391.6	methyl CpG binding protein 2 (Rett syndrome)	1474	1	0	1	0	1	0	0	1	2	hsa-miR-532-3p	0.0014	0.0105	0.0749	-0.02	-0.09	N/A	NULL
TTC39A	ENST00000530004.1	tetratricopeptide repeat domain 39A	174	1	1	0	0	2	0	0	2	3	hsa-miR-532-3p	0.001	0.0077	0.0526	-0.02	-0.11	N/A	NULL
NSUN4	ENST00000474844.1	NOP2/Sun domain family, member 4	422	1	1	0	0	1	0	0	1	3	hsa-miR-532-3p	0.0009	0.0067	0.0439	-0.01	-0.28	N/A	NULL
GFRA1	ENST00000439649.3	GDNF family receptor alpha 1	69	2	1	1	0	0	0	0	0	1	hsa-miR-532-3p	0.0009	0.0066	0.0443	-0.01	-0.19	N/A	NULL
PRR12	ENST00000418929.2	proline rich 12	95	1	0	1	0	0	0	0	0	0	hsa-miR-532-3p	0.0013	0.0094	0.0682	-0.01	-0.02	N/A	NULL
CDK16	ENST00000457458.2	cyclin-dependent kinase 16	2095	1	0	1	0	1	0	1	0	0	hsa-miR-532-3p	0.0006	0.0042	0.0307	-0.01	-0.04	N/A	NULL
PAN2	ENST00000425394.2	PAN2 poly(A) specific ribonuclease subunit homolog (S. cerevisiae)	310	1	0	0	1	1	0	0	1	2	hsa-miR-532-3p	0.0004	0.0033	0.0239	-0.01	-0.02	N/A	NULL
POM121C	ENST00000257665.5	POM121 transmembrane nucleoporin C	5	1	0	0	1	0	0	0	0	0	hsa-miR-532-3p	0.003	0.0221	0.1583	-0.01	-0.01	N/A	NULL
BSN	ENST00000296452.4	bassoon presynaptic cytomatrix protein	31	1	0	0	1	0	0	0	0	1	hsa-miR-532-3p	0.0036	0.0265	0.1923	-0.01	-0.01	N/A	NULL
MUC19	ENST00000454784.4	mucin 19, oligomeric	5	1	0	0	1	0	0	0	0	2	hsa-miR-532-3p	0.0034	0.0252	0.1814	-0.01	-0.01	N/A	NULL
SCN3B	ENST00000392770.2	sodium channel, voltage-gated, type III, beta subunit	10	1	0	0	1	0	0	0	0	0	hsa-miR-532-3p	0.0016	0.0115	0.0827	-0.01	-0.01	N/A	NULL
GID4	ENST00000268719.4	GID complex subunit 4	79	1	0	0	1	0	0	0	0	0	hsa-miR-532-3p	0.0004	0.0026	0.0186	-0.01	-0.16	N/A	NULL
UPF1	ENST00000262803.5	UPF1 regulator of nonsense transcripts homolog (yeast)	513	1	0	0	1	0	0	0	0	1	hsa-miR-532-3p	0.0017	0.0127	0.0924	-0.01	-0.01	N/A	NULL
WNT8B	ENST00000343737.5	wingless-type MMTV integration site family, member 8B	25	1	0	1	0	0	0	0	0	0	hsa-miR-532-3p	0.0012	0.0086	0.0623	-0.01	-0.03	N/A	NULL
NDOR1	ENST00000427047.2	NADPH dependent diflavin oxidoreductase 1	1044	1	0	0	1	0	0	0	0	1	hsa-miR-532-3p	0.0017	0.0126	0.0915	-0.01	-0.01	N/A	NULL
BLOC1S1	ENST00000549147.1	biogenesis of lysosomal organelles complex-1, subunit 1	429	1	1	0	0	2	0	2	0	0	hsa-miR-532-3p	0.0001	0.0008	0.0045	-0.01	-0.92	N/A	NULL
DSEL	ENST00000310045.7	dermatan sulfate epimerase-like	26	1	0	0	1	0	0	0	0	1	hsa-miR-532-3p	0.0022	0.0163	0.1161	-0.01	-0.01	N/A	NULL
TENM4	ENST00000278550.7	teneurin transmembrane protein 4	34	1	0	0	1	2	0	1	1	4	hsa-miR-532-3p	0.0031	0.0225	0.1625	-0.01	-0.04	N/A	NULL
NFKBIA	ENST00000216797.5	nuclear factor of kappa light polypeptide gene enhancer in B-cells inhibitor, alpha	228	1	0	1	0	0	0	0	0	0	hsa-miR-532-3p	0.0005	0.0034	0.0246	-0.01	-0.11	N/A	NULL
HNRNPR	ENST00000478691.1	heterogeneous nuclear ribonucleoprotein R	6629	1	1	0	0	0	0	0	0	1	hsa-miR-532-3p	0.0006	0.0041	0.0228	-0.01	-0.14	N/A	NULL
PDHA1	ENST00000379806.5	pyruvate dehydrogenase (lipoamide) alpha 1	4824	1	0	0	1	0	0	0	0	1	hsa-miR-532-3p	0.0006	0.0047	0.0339	-0.01	-0.02	N/A	NULL
CDC6	ENST00000209728.4	cell division cycle 6	772	1	0	1	0	1	0	0	1	0	hsa-miR-532-3p	0.0005	0.0038	0.0269	-0.01	-0.15	N/A	NULL
ISL2	ENST00000290759.4	ISL LIM homeobox 2	381	1	0	1	0	1	0	1	0	1	hsa-miR-532-3p	0.0008	0.0056	0.0399	-0.01	-0.2	N/A	NULL
TRIP4	ENST00000261884.3	thyroid hormone receptor interactor 4	143	1	1	0	0	0	0	0	0	2	hsa-miR-532-3p	0.0013	0.0098	0.067	0	-0.2	N/A	NULL
ABI2	ENST00000295851.5	abl-interactor 2	877	1	0	0	1	7	1	3	3	7	hsa-miR-532-3p	0.0019	0.0138	0.0982	0	-0.13	N/A	NULL
SEC31B	ENST00000370345.3	SEC31 homolog B (S. cerevisiae)	43	1	0	1	0	0	0	0	0	2	hsa-miR-532-3p	0.001	0.0072	0.0518	0	-0.09	N/A	NULL
ARL3	ENST00000260746.5	ADP-ribosylation factor-like 3	1387	1	0	1	0	0	0	0	0	2	hsa-miR-532-3p	0.0001	0.0008	0.0057	0	-0.21	N/A	NULL
MAP7	ENST00000354570.3	microtubule-associated protein 7	444	1	1	0	0	2	1	1	0	5	hsa-miR-532-3p	0.0008	0.0059	0.0382	0	-0.25	N/A	NULL
DNLZ	ENST00000371739.3	DNL-type zinc finger	373	1	0	1	0	1	0	1	0	1	hsa-miR-532-3p	0.0005	0.0036	0.0256	0	-0.18	N/A	NULL
PARVA	ENST00000334956.8	parvin, alpha	1912	1	0	0	1	0	0	0	0	1	hsa-miR-532-3p	0.0006	0.0047	0.0331	0	-0.01	N/A	NULL
KIAA1462	ENST00000375377.1	KIAA1462	360	1	0	1	0	1	0	1	0	0	hsa-miR-532-3p	0.0009	0.0068	0.0494	0	-0.11	N/A	NULL
SLC35C2	ENST00000372227.1	solute carrier family 35 (GDP-fucose transporter), member C2	910	1	0	1	0	1	0	0	1	1	hsa-miR-532-3p	0.0004	0.0028	0.0207	0	-0.04	N/A	NULL
SRD5A1	ENST00000274192.5	steroid-5-alpha-reductase, alpha polypeptide 1 (3-oxo-5 alpha-steroid delta 4-dehydrogenase alpha 1)	2684	1	0	1	0	1	0	1	0	0	hsa-miR-532-3p	0	0.0002	0.0016	0	-0.25	N/A	NULL
MXD4	ENST00000337190.2	MAX dimerization protein 4	1173	1	0	1	0	1	1	0	0	1	hsa-miR-532-3p	0.0001	0.0009	0.0063	0	-0.17	N/A	NULL
MB	ENST00000401702.1	myoglobin	5	1	1	0	0	1	0	1	0	3	hsa-miR-532-3p	0.0003	0.0026	0.0186	0	-0.42	N/A	NULL
HNRNPU	ENST00000444376.2	heterogeneous nuclear ribonucleoprotein U (scaffold attachment factor A)	5343	1	0	0	1	0	0	0	0	1	hsa-miR-532-3p	0.0003	0.002	0.0141	0	-0.01	N/A	NULL
DLK1	ENST00000341267.4	delta-like 1 homolog (Drosophila)	1865	1	0	1	0	0	0	0	0	0	hsa-miR-532-3p	0	0.0003	0.0021	0	-0.02	N/A	NULL
SLC25A11	ENST00000225665.7	solute carrier family 25 (mitochondrial carrier; oxoglutarate carrier), member 11	1867	1	0	1	0	1	0	0	1	1	hsa-miR-532-3p	0.0007	0.005	0.0361	0	-0.06	N/A	NULL
ZBTB20	ENST00000462705.1	zinc finger and BTB domain containing 20	5	1	0	1	0	6	2	1	3	3	hsa-miR-532-3p	0.0011	0.0077	0.0547	0	-0.14	N/A	NULL
CEP128	ENST00000281129.3	centrosomal protein 128kDa	280	1	0	0	1	0	0	0	0	1	hsa-miR-532-3p	0.0003	0.0022	0.0162	0	-0.01	N/A	NULL
SRSF7	ENST00000313117.6	serine/arginine-rich splicing factor 7	16077	1	0	1	0	0	0	0	0	1	hsa-miR-532-3p	0	0	0.0003	0	-0.16	N/A	NULL
ISY1	ENST00000393292.3	ISY1 splicing factor homolog (S. cerevisiae)	897	1	0	1	0	0	0	0	0	6	hsa-miR-532-3p	0.0017	0.0125	0.0878	0	-0.02	N/A	NULL
ST3GAL6	ENST00000265261.6	ST3 beta-galactoside alpha-2,3-sialyltransferase 6	150	1	0	0	1	0	0	0	0	1	hsa-miR-532-3p	0.0007	0.005	0.0361	0	-0.01	N/A	NULL
NICN1	ENST00000273598.3	nicolin 1	244	1	1	0	0	0	0	0	0	2	hsa-miR-532-3p	0.0007	0.005	0.0363	0	-0.14	N/A	NULL
CPE	ENST00000402744.4	carboxypeptidase E	282	1	0	1	0	1	0	0	1	5	hsa-miR-532-3p	0.0002	0.0012	0.0089	0	-0.07	N/A	NULL
CISD3	ENST00000439660.2	CDGSH iron sulfur domain 3	3508	1	0	0	1	0	0	0	0	1	hsa-miR-532-3p	0.0009	0.0066	0.0468	0	-0.05	N/A	NULL

## Sheet:  miRTarBase
Supplementary Material S4: The miR-532-3p target genes prediction results in miRTarBase.
miRNA	gene name	experiments
hsa-miR-532-3p	PPP3R2	CLASH [1]
hsa-miR-532-3p	PPP3R1	CLASH [1]
hsa-miR-532-3p	MED18	CLASH [1]
hsa-miR-532-3p	METTL18	CLASH [1]
hsa-miR-532-3p	SBK1	CLASH [1]
hsa-miR-532-3p	APP	CLASH [1]
hsa-miR-532-3p	ABCF2	CLASH [1]
hsa-miR-532-3p	FAM189B	CLASH [1]
hsa-miR-532-3p	MED14	CLASH [1]
hsa-miR-532-3p	AP2B1	CLASH [1]
hsa-miR-532-3p	SCMH1	CLASH [1]
hsa-miR-532-3p	EIF3I	CLASH [1]
hsa-miR-532-3p	KLHL15	CLASH [1]
hsa-miR-532-3p	CTNNB1	CLASH [1]
hsa-miR-532-3p	ILF3	CLASH [1]
hsa-miR-532-3p	AFF4	CLASH [1]
hsa-miR-532-3p	CRY2	CLASH [1]
hsa-miR-532-3p	PRPF8	CLASH [1]
hsa-miR-532-3p	COLGALT1	CLASH [1]
hsa-miR-532-3p	C20orf24	CLASH [1]
hsa-miR-532-3p	GNAS	HITS-CLIP [2]
hsa-miR-532-3p	PURB	PAR-CLIP [3] [4]
hsa-miR-532-3p	MBD6	PAR-CLIP [3]
hsa-miR-532-3p	TIMM8A	HITS-CLIP [5]
hsa-miR-532-3p	CDCA8	PAR-CLIP [6]
hsa-miR-532-3p	ERCC1	HITS-CLIP [7] PAR-CLIP [3] [6]
hsa-miR-532-3p	MRPS27	PAR-CLIP [6]
hsa-miR-532-3p	SLC7A5	PAR-CLIP [6]
hsa-miR-532-3p	GAN	PAR-CLIP [8] [6] [3]
hsa-miR-532-3p	C2CD4B	PAR-CLIP [9]
hsa-miR-532-3p	XPR1	PAR-CLIP [10]
hsa-miR-532-3p	ACSL6	PAR-CLIP [11]
hsa-miR-532-3p	TEP1	PAR-CLIP [11] [8]
hsa-miR-532-3p	EREG	PAR-CLIP [11]
hsa-miR-532-3p	SMUG1	PAR-CLIP [11]
hsa-miR-532-3p	PPM1A	PAR-CLIP [11]
hsa-miR-532-3p	MFN2	PAR-CLIP [3] [8] [11]
hsa-miR-532-3p	TUBB4A	PAR-CLIP [11]
hsa-miR-532-3p	F2	HITS-CLIP [4] [5] PAR-CLIP [11] [4]
hsa-miR-532-3p	PLPBP	PAR-CLIP [11]
hsa-miR-532-3p	C18orf32	PAR-CLIP [8]
hsa-miR-532-3p	ANKRD65	PAR-CLIP [8]
hsa-miR-532-3p	KIFC1	PAR-CLIP [8]
hsa-miR-532-3p	SCN9A	PAR-CLIP [3] [8]
hsa-miR-532-3p	C3orf36	PAR-CLIP [3] [8]
hsa-miR-532-3p	WT1	PAR-CLIP [8]
hsa-miR-532-3p	TRAF3IP2	PAR-CLIP [3] [8]
hsa-miR-532-3p	SLC25A42	PAR-CLIP [8]
hsa-miR-532-3p	PLXDC1	PAR-CLIP [8]
hsa-miR-532-3p	GPR182	PAR-CLIP [8]
hsa-miR-532-3p	SLCO1B3	PAR-CLIP [8]
hsa-miR-532-3p	CMTM6	PAR-CLIP [8]
hsa-miR-532-3p	VPS4A	PAR-CLIP [8]
hsa-miR-532-3p	TMEM119	HITS-CLIP [5] PAR-CLIP [3] [8]
hsa-miR-532-3p	SKIDA1	PAR-CLIP [8]
hsa-miR-532-3p	PHF12	PAR-CLIP [8]
hsa-miR-532-3p	PALM2	PAR-CLIP [8]
hsa-miR-532-3p	HTR7	PAR-CLIP [4]
hsa-miR-532-3p	BCAS4	PAR-CLIP [4]
hsa-miR-532-3p	CEP89	PAR-CLIP [4]
hsa-miR-532-3p	MIS18A	PAR-CLIP [4]
hsa-miR-532-3p	ZC3H12C	HITS-CLIP [5] PAR-CLIP [4]
hsa-miR-532-3p	KRBOX4	PAR-CLIP [4]
hsa-miR-532-3p	PDZD8	PAR-CLIP [4]
hsa-miR-532-3p	FRAT2	PAR-CLIP [4]
hsa-miR-532-3p	BBS5	PAR-CLIP [4]
hsa-miR-532-3p	ASB16	PAR-CLIP [4]
hsa-miR-532-3p	GOSR1	PAR-CLIP [4]
hsa-miR-532-3p	PXDN	PAR-CLIP [3]
hsa-miR-532-3p	RUNDC3B	PAR-CLIP [3]
hsa-miR-532-3p	TRPM3	PAR-CLIP [3]
hsa-miR-532-3p	BTN3A2	HITS-CLIP [12]
hsa-miR-532-3p	PTCHD1	HITS-CLIP [12]
hsa-miR-532-3p	VIPR1	HITS-CLIP [5]
hsa-miR-532-3p	KLHL21	HITS-CLIP [5]
hsa-miR-532-3p	AGTRAP	HITS-CLIP [5]
hsa-miR-532-3p	NOTCH2NL	HITS-CLIP [13] [5]
hsa-miR-532-3p	DDA1	HITS-CLIP [5]
hsa-miR-532-3p	ZNF682	HITS-CLIP [5]
hsa-miR-532-3p	DNAAF3	HITS-CLIP [5]
hsa-miR-532-3p	MYO1F	HITS-CLIP [5]
hsa-miR-532-3p	TRIM72	HITS-CLIP [5]
hsa-miR-532-3p	ZNF507	HITS-CLIP [5]
hsa-miR-532-3p	TRAPPC10	HITS-CLIP [5]
hsa-miR-532-3p	SH3TC2	HITS-CLIP [5]
hsa-miR-532-3p	LHFPL2	HITS-CLIP [5]
hsa-miR-532-3p	GSTCD	HITS-CLIP [5]
hsa-miR-532-3p	SYAP1	HITS-CLIP [5]
hsa-miR-532-3p	NFYA	HITS-CLIP [5]
hsa-miR-532-3p	DNAJB13	HITS-CLIP [5]
hsa-miR-532-3p	CMKLR1	HITS-CLIP [5]
hsa-miR-532-3p	NAGS	HITS-CLIP [5]
hsa-miR-532-3p	REL	HITS-CLIP [5]
hsa-miR-532-3p	ELK1	HITS-CLIP [5]
hsa-miR-532-3p	SLC25A44	HITS-CLIP [5]
hsa-miR-532-3p	CCR4	HITS-CLIP [5]
hsa-miR-532-3p	GRIN2B	HITS-CLIP [5]
hsa-miR-532-3p	ARSE	HITS-CLIP [5]
hsa-miR-532-3p	TMEM50A	HITS-CLIP [5]
hsa-miR-532-3p	FAM26E	HITS-CLIP [5]
hsa-miR-532-3p	FOXK1	HITS-CLIP [5]
hsa-miR-532-3p	CALCOCO2	HITS-CLIP [5]
hsa-miR-532-3p	POLR3G	HITS-CLIP [5]
hsa-miR-532-3p	ANKFY1	HITS-CLIP [5]
hsa-miR-532-3p	ULK2	HITS-CLIP [5]
hsa-miR-532-3p	PWWP2A	HITS-CLIP [5]
hsa-miR-532-3p	HEBP2	HITS-CLIP [5]
hsa-miR-532-3p	CLUAP1	HITS-CLIP [5]
hsa-miR-532-3p	ORC6	HITS-CLIP [5]
hsa-miR-532-3p	FGFR1OP2	HITS-CLIP [5]
hsa-miR-532-3p	SPAG16	HITS-CLIP [5]
hsa-miR-532-3p	EZH2	HITS-CLIP [5]
hsa-miR-532-3p	PAFAH1B1	HITS-CLIP [5]
hsa-miR-532-3p	TXNRD3NB	HITS-CLIP [5]
hsa-miR-532-3p	C2orf48	HITS-CLIP [5]
hsa-miR-532-3p	ADK	HITS-CLIP [5]
hsa-miR-532-3p	MGST3	HITS-CLIP [5]
hsa-miR-532-3p	TLDC1	HITS-CLIP [5]
hsa-miR-532-3p	SLC35E4	HITS-CLIP [5]
hsa-miR-532-3p	TRIM35	HITS-CLIP [5]
hsa-miR-532-3p	ZNF582	HITS-CLIP [5]
hsa-miR-532-3p	DNPEP	HITS-CLIP [5]
hsa-miR-532-3p	LTBP2	HITS-CLIP [5]
hsa-miR-532-3p	PSMC1	HITS-CLIP [5]
hsa-miR-532-3p	POP4	HITS-CLIP [5]
hsa-miR-532-3p	ZC2HC1C	HITS-CLIP [5]
hsa-miR-532-3p	WDFY2	HITS-CLIP [5]
hsa-miR-532-3p	TRAPPC3L	HITS-CLIP [5]
hsa-miR-532-3p	TMEM92	HITS-CLIP [5]
hsa-miR-532-3p	SYNJ2BP	HITS-CLIP [5]
hsa-miR-532-3p	S1PR1	HITS-CLIP [5]
hsa-miR-532-3p	RCAN3	HITS-CLIP [5]
hsa-miR-532-3p	PTAFR	HITS-CLIP [5]
hsa-miR-532-3p	PRKAR2A	HITS-CLIP [5]
hsa-miR-532-3p	NR2F2	HITS-CLIP [5]
hsa-miR-532-3p	IER5	HITS-CLIP [5]
hsa-miR-532-3p	C21orf33	HITS-CLIP [5]
hsa-miR-532-3p	FAXC	HITS-CLIP [5]
hsa-miR-532-3p	RIPOR2	HITS-CLIP [5]
hsa-miR-532-3p	FAM13B	HITS-CLIP [5]
hsa-miR-532-3p	ETV3	HITS-CLIP [5]
hsa-miR-532-3p	EPHB2	HITS-CLIP [5]
hsa-miR-532-3p	ELAVL3	HITS-CLIP [5]
hsa-miR-532-3p	CDK2	HITS-CLIP [5]
hsa-miR-532-3p	CD200	HITS-CLIP [5]
hsa-miR-532-3p	BCL11B	HITS-CLIP [5]
hsa-miR-532-3p	AIFM2	HITS-CLIP [5]
hsa-miR-532-3p	ABI2	HITS-CLIP [5]
hsa-miR-532-3p	LRRC3C	HITS-CLIP [5]
hsa-miR-532-3p	PAK3	HITS-CLIP [5]
hsa-miR-532-3p	DARS2	HITS-CLIP [5]
hsa-miR-532-3p	EMC7	HITS-CLIP [5]
hsa-miR-532-3p	KREMEN1	HITS-CLIP [5]
hsa-miR-532-3p	KPNA6	HITS-CLIP [5]
hsa-miR-532-3p	CYCS	HITS-CLIP [5]
hsa-miR-532-3p	CELSR3	HITS-CLIP [5]
hsa-miR-532-3p	ABHD2	HITS-CLIP [5]
hsa-miR-532-3p	WNT7B	HITS-CLIP [5]
hsa-miR-532-3p	ZNF829	HITS-CLIP [5]
hsa-miR-532-3p	PLEKHM3	HITS-CLIP [5]
hsa-miR-532-3p	KIAA1551	HITS-CLIP [5]
hsa-miR-532-3p	ZNF878	HITS-CLIP [2]
hsa-miR-532-3p	USP15	HITS-CLIP [2]
hsa-miR-532-3p	PTCHD3	HITS-CLIP [2]
hsa-miR-532-3p	THOC2	HITS-CLIP [2]
hsa-miR-532-3p	TEF	HITS-CLIP [2]
hsa-miR-532-3p	HAS2	HITS-CLIP [2]
hsa-miR-532-3p	FAM71F2	HITS-CLIP [13]
hsa-miR-532-3p	TRUB2	HITS-CLIP [13]
hsa-miR-532-3p	POLL	HITS-CLIP [13]
hsa-miR-532-3p	RAB21	HITS-CLIP [13]
hsa-miR-532-3p	AMOTL2	HITS-CLIP [13]
hsa-miR-532-3p	STK4	HITS-CLIP [13]
hsa-miR-532-3p	PIGR	HITS-CLIP [13]
hsa-miR-532-3p	PPP1R12C	HITS-CLIP [13]
hsa-miR-532-3p	TSPAN11	HITS-CLIP [13]
hsa-miR-532-3p	PIAS2	HITS-CLIP [13]
hsa-miR-532-3p	ESM1	HITS-CLIP [13]
hsa-miR-532-3p	DLEU1	HITS-CLIP [13]
hsa-miR-532-3p	RBM41	HITS-CLIP [13]
hsa-miR-532-3p	ZCCHC24	HITS-CLIP [13]
hsa-miR-532-3p	GATAD2B	HITS-CLIP [13]
hsa-miR-532-3p	LRRC15	HITS-CLIP [13]
hsa-miR-532-3p	PXMP4	HITS-CLIP [13]
hsa-miR-532-3p	MAFK	HITS-CLIP [13]
hsa-miR-532-3p	CLIC5	HITS-CLIP [13]
hsa-miR-532-3p	ANKRD18A	HITS-CLIP [13]
hsa-miR-532-3p	ATP9A	HITS-CLIP [13]
hsa-miR-532-3p	PCYT1A	HITS-CLIP [13]
hsa-miR-532-3p	DPYSL5	HITS-CLIP [13]
hsa-miR-532-3p	CAMK4	HITS-CLIP [13]
hsa-miR-532-3p	SRCIN1	HITS-CLIP [13]
hsa-miR-532-3p	KLF2	HITS-CLIP [13]
hsa-miR-532-3p	PRKAB1	HITS-CLIP [13]
hsa-miR-532-3p	CAMK2G	HITS-CLIP [13]
hsa-miR-532-3p	RAPGEF6	HITS-CLIP [13]
hsa-miR-532-3p	PNMA3	HITS-CLIP [13]
hsa-miR-532-3p	GPAT4	HITS-CLIP [13]
hsa-miR-532-3p	SREBF1	HITS-CLIP [13]
hsa-miR-532-3p	MYLK3	HITS-CLIP [13]
hsa-miR-532-3p	DHCR24	HITS-CLIP [13]
hsa-miR-532-3p	QSOX1	HITS-CLIP [13]
hsa-miR-532-3p	CCDC152	HITS-CLIP [13]
hsa-miR-532-3p	TEAD1	HITS-CLIP [13]
hsa-miR-532-3p	RPTN	HITS-CLIP [13]
hsa-miR-532-3p	SVOP	HITS-CLIP [13]
hsa-miR-532-3p	NEK8	HITS-CLIP [13]
hsa-miR-532-3p	ATP2B1	HITS-CLIP [13]

## Sheet:  miR-TCDS
Supplementary Material S4: The miR-532-3p target genes prediction results in miRTCDS
miRNA	gene name	Score
hsa-miR-532-3p	VPS4A	0.855
hsa-miR-532-3p	ZDHHC18	0.736
hsa-miR-532-3p	POLE3	0.75
hsa-miR-532-3p	NEK3	0.864
hsa-miR-532-3p	SLC2A14	0.75
hsa-miR-532-3p	KCNA7	0.751
hsa-miR-532-3p	POU2F1	0.777
hsa-miR-532-3p	TNFAIP8L3	0.742
hsa-miR-532-3p	LRRTM2	0.852
hsa-miR-532-3p	DAAM2	0.83
hsa-miR-532-3p	RPGR	0.758
hsa-miR-532-3p	PTK7	0.817
hsa-miR-532-3p	MTO1	0.807
hsa-miR-532-3p	C22orf46	0.992
hsa-miR-532-3p	GJD4	0.701
hsa-miR-532-3p	MED29	0.731
hsa-miR-532-3p	COG6	0.876
hsa-miR-532-3p	FAAP24	0.838
hsa-miR-532-3p	FAM90A1	0.717
hsa-miR-532-3p	MTA3	0.887
hsa-miR-532-3p	HIPK2	0.895
hsa-miR-532-3p	TMEM63B	0.82
hsa-miR-532-3p	SMAP2	0.724
hsa-miR-532-3p	ATP8A2	0.741
hsa-miR-532-3p	WIPF2	0.815
hsa-miR-532-3p	PDPR	0.754
hsa-miR-532-3p	MCOLN2	0.835
hsa-miR-532-3p	UBFD1	0.789
hsa-miR-532-3p	KLHL30	0.784
hsa-miR-532-3p	KSR2	0.789
hsa-miR-532-3p	COA4	0.778
hsa-miR-532-3p	CDK5R2	0.759
hsa-miR-532-3p	SMG5	0.805
hsa-miR-532-3p	SLMAP	0.771
hsa-miR-532-3p	C2orf68	0.734
hsa-miR-532-3p	LRG1	0.711
hsa-miR-532-3p	TXNL1	0.777
hsa-miR-532-3p	CACNG8	0.976
hsa-miR-532-3p	UST	0.76
hsa-miR-532-3p	PSD4	0.887
hsa-miR-532-3p	SPARC	0.731
hsa-miR-532-3p	GUCD1	0.718
hsa-miR-532-3p	DES	0.757
hsa-miR-532-3p	TRIM68	0.791
hsa-miR-532-3p	CIITA	0.794
hsa-miR-532-3p	TNPO1	0.865
hsa-miR-532-3p	HS1BP3	0.782
hsa-miR-532-3p	CSNK2A2	0.828
hsa-miR-532-3p	NBL1	0.789
hsa-miR-532-3p	C8orf46	0.891
hsa-miR-532-3p	CFAP44	0.982
hsa-miR-532-3p	MCAT	0.768
hsa-miR-532-3p	PDCD4	0.703
hsa-miR-532-3p	UBE2R2	0.794
hsa-miR-532-3p	CDH13	0.752
hsa-miR-532-3p	PFAS	0.818
hsa-miR-532-3p	EMP1	0.764
hsa-miR-532-3p	ERBB2	0.753
hsa-miR-532-3p	METTL2A	0.722
hsa-miR-532-3p	RASD2	0.772
hsa-miR-532-3p	CEP152	0.816
hsa-miR-532-3p	FAM168A	0.909
hsa-miR-532-3p	RBMX2	0.816
hsa-miR-532-3p	WNK4	0.798
hsa-miR-532-3p	SNX11	0.789
hsa-miR-532-3p	MET	0.905
hsa-miR-532-3p	TEX9	0.705
hsa-miR-532-3p	GALNTL6	0.724
hsa-miR-532-3p	INPP5B	0.757
hsa-miR-532-3p	ATP13A4	0.928
hsa-miR-532-3p	ADCY1	0.753
hsa-miR-532-3p	MYB	0.883
hsa-miR-532-3p	BORA	0.995
hsa-miR-532-3p	PHF20L1	0.86
hsa-miR-532-3p	BCL9	0.861
hsa-miR-532-3p	PBLD	0.72
hsa-miR-532-3p	STOX2	0.796
hsa-miR-532-3p	RPN1	0.903
hsa-miR-532-3p	PAQR5	0.768
hsa-miR-532-3p	PRDM16	0.86
hsa-miR-532-3p	RADIL	0.75
hsa-miR-532-3p	LRRTM3	0.761
hsa-miR-532-3p	ELF2	0.814
hsa-miR-532-3p	SPIRE1	0.761
hsa-miR-532-3p	AIPL1	0.797
hsa-miR-532-3p	ZDHHC22	0.758
hsa-miR-532-3p	TIFAB	0.813
hsa-miR-532-3p	LTA4H	0.959
hsa-miR-532-3p	IL17RA	0.875
hsa-miR-532-3p	ALPK3	0.734
hsa-miR-532-3p	FAM126B	0.781
hsa-miR-532-3p	GPLD1	0.815
hsa-miR-532-3p	EPS8L1	0.788
hsa-miR-532-3p	BSDC1	0.841
hsa-miR-532-3p	TUBGCP4	0.768
hsa-miR-532-3p	RAPGEF1	0.752
hsa-miR-532-3p	NKPD1	0.728
hsa-miR-532-3p	ALDH4A1	0.701
hsa-miR-532-3p	RIOK3	0.813
hsa-miR-532-3p	RAPGEFL1	0.723
hsa-miR-532-3p	VSTM5	0.967
hsa-miR-532-3p	FAR2	0.911
hsa-miR-532-3p	LMAN2L	0.805
hsa-miR-532-3p	KIAA1324	0.864
hsa-miR-532-3p	MEOX1	0.889
hsa-miR-532-3p	CHCHD1	0.763
hsa-miR-532-3p	SH3PXD2A	0.709
hsa-miR-532-3p	ZNF791	0.821
hsa-miR-532-3p	ABCB8	0.733
hsa-miR-532-3p	ALMS1	0.727
hsa-miR-532-3p	CBL	0.865
hsa-miR-532-3p	SH2B3	0.756
hsa-miR-532-3p	HNRNPA1	0.752
hsa-miR-532-3p	LZTS3	0.764
hsa-miR-532-3p	FBXO21	0.959
hsa-miR-532-3p	TSPOAP1	0.84
hsa-miR-532-3p	IL18R1	0.886
hsa-miR-532-3p	SLC7A6OS	0.716
hsa-miR-532-3p	LTN1	0.815
hsa-miR-532-3p	NUTM2G	0.968
hsa-miR-532-3p	SULT1A1	0.793
hsa-miR-532-3p	KCNE3	0.767
hsa-miR-532-3p	CACNA1F	0.838
hsa-miR-532-3p	NEMP1	0.757
hsa-miR-532-3p	ORAI2	0.944
hsa-miR-532-3p	IQSEC3	0.72
hsa-miR-532-3p	ZNF124	0.73
hsa-miR-532-3p	HSD3B7	0.707
hsa-miR-532-3p	ADCY2	0.763
hsa-miR-532-3p	ADGRB1	0.727
hsa-miR-532-3p	WFDC1	0.943
hsa-miR-532-3p	ZNF605	0.732
hsa-miR-532-3p	VAMP4	0.759
hsa-miR-532-3p	GPR55	0.702
hsa-miR-532-3p	CYB561D1	0.891
hsa-miR-532-3p	BPHL	0.704
hsa-miR-532-3p	CCDC170	0.873
hsa-miR-532-3p	TMEM129	0.709
hsa-miR-532-3p	ENPP7	0.947
hsa-miR-532-3p	RFFL	0.748
hsa-miR-532-3p	C16orf87	0.704
hsa-miR-532-3p	RGL3	0.767
hsa-miR-532-3p	MYOM3	0.937
hsa-miR-532-3p	IP6K2	0.919
hsa-miR-532-3p	RPS9	0.735
hsa-miR-532-3p	ARL10	0.924
hsa-miR-532-3p	SMAD9	0.926
hsa-miR-532-3p	SV2B	0.842
hsa-miR-532-3p	ZBTB42	0.884
hsa-miR-532-3p	HOXB1	0.737
hsa-miR-532-3p	EXO5	0.814
hsa-miR-532-3p	SLC25A12	0.836
hsa-miR-532-3p	SLC35G3	0.996
hsa-miR-532-3p	PROS1	0.734
hsa-miR-532-3p	MEIOB	0.704
hsa-miR-532-3p	ZNF114	0.723
hsa-miR-532-3p	ARRDC4	0.742
hsa-miR-532-3p	HAP1	0.715
hsa-miR-532-3p	NLN	0.799
hsa-miR-532-3p	IPO9	0.857
hsa-miR-532-3p	SLC33A1	0.838
hsa-miR-532-3p	CAVIN1	0.721
hsa-miR-532-3p	SPATA33	0.914
hsa-miR-532-3p	PIK3CB	0.712
hsa-miR-532-3p	DAB2	0.852
hsa-miR-532-3p	TCTEX1D1	0.856
hsa-miR-532-3p	AGO3	0.815
hsa-miR-532-3p	UQCC1	0.821
hsa-miR-532-3p	ETV3	0.93
hsa-miR-532-3p	DRP2	0.866
hsa-miR-532-3p	PRRG4	0.725
hsa-miR-532-3p	AQP9	0.72
hsa-miR-532-3p	SLC19A1	0.721
hsa-miR-532-3p	ANKRD52	0.877
hsa-miR-532-3p	GBA2	0.836
hsa-miR-532-3p	NCR3	0.721
hsa-miR-532-3p	TRIM56	0.826
hsa-miR-532-3p	GTF3C3	0.733
hsa-miR-532-3p	CGNL1	0.756
hsa-miR-532-3p	B4GALT5	0.765
hsa-miR-532-3p	ATP1A2	0.78
hsa-miR-532-3p	GNPDA1	0.823
hsa-miR-532-3p	PPP1R3F	0.872
hsa-miR-532-3p	SEL1L	0.909
hsa-miR-532-3p	NFAM1	0.715
hsa-miR-532-3p	SPTLC2	0.709
hsa-miR-532-3p	NOM1	0.715
hsa-miR-532-3p	DIDO1	0.785
hsa-miR-532-3p	YIPF6	0.979
hsa-miR-532-3p	AP2B1	0.843
hsa-miR-532-3p	SMURF2	0.711
hsa-miR-532-3p	NEURL1B	0.812
hsa-miR-532-3p	WDFY4	0.798
hsa-miR-532-3p	TEP1	0.912
hsa-miR-532-3p	PNMA3	0.701
hsa-miR-532-3p	PAFAH1B1	0.746
hsa-miR-532-3p	RNASE9	0.784
hsa-miR-532-3p	BTBD10	0.789
hsa-miR-532-3p	PARP11	0.982
hsa-miR-532-3p	IFITM10	0.71
hsa-miR-532-3p	KIF6	0.903
hsa-miR-532-3p	RPRM	0.789
hsa-miR-532-3p	BLOC1S1	0.724
hsa-miR-532-3p	DTX4	0.964
hsa-miR-532-3p	SZRD1	0.898
hsa-miR-532-3p	ELF3	0.701
hsa-miR-532-3p	MARK4	0.702
hsa-miR-532-3p	AZGP1	0.828
hsa-miR-532-3p	TBL3	0.789
hsa-miR-532-3p	MAPK14	0.729
hsa-miR-532-3p	ZFP14	0.707
hsa-miR-532-3p	TYK2	0.736
hsa-miR-532-3p	COL27A1	0.847
hsa-miR-532-3p	C2orf80	0.753
hsa-miR-532-3p	MARS	0.763
hsa-miR-532-3p	RC3H2	0.886
hsa-miR-532-3p	SNX30	0.856
hsa-miR-532-3p	PCYT1A	0.775
hsa-miR-532-3p	KIAA0319	0.77
hsa-miR-532-3p	NABP1	0.861
hsa-miR-532-3p	RECQL5	0.896
hsa-miR-532-3p	PDE3A	0.783
hsa-miR-532-3p	GPR26	0.929
hsa-miR-532-3p	PRRT2	0.847
hsa-miR-532-3p	ETS1	0.73
hsa-miR-532-3p	CEP78	0.793
hsa-miR-532-3p	PTPN14	0.803
hsa-miR-532-3p	PAX5	0.86
hsa-miR-532-3p	H1FNT	0.809
hsa-miR-532-3p	BCL9L	0.729
hsa-miR-532-3p	GP6	0.72
hsa-miR-532-3p	ANKRD18A	0.905
hsa-miR-532-3p	PTPRD	0.76
hsa-miR-532-3p	STUM	0.75
hsa-miR-532-3p	TMSB4Y	0.722
hsa-miR-532-3p	TMEM252	0.873
hsa-miR-532-3p	LMO7	0.949
hsa-miR-532-3p	DYNLL1	0.849
hsa-miR-532-3p	ARHGAP31	0.8
hsa-miR-532-3p	ZBTB7C	0.876
hsa-miR-532-3p	FZD6	0.86
hsa-miR-532-3p	SLC10A5	0.804
hsa-miR-532-3p	PGPEP1	0.83
hsa-miR-532-3p	HINFP	0.727
hsa-miR-532-3p	PLEKHJ1	0.813
hsa-miR-532-3p	WAC	0.767
hsa-miR-532-3p	NME6	0.81
hsa-miR-532-3p	GSE1	0.839
hsa-miR-532-3p	PBX1	0.715
hsa-miR-532-3p	RPL37	0.719
hsa-miR-532-3p	OPA3	0.95
hsa-miR-532-3p	DDX42	0.911
hsa-miR-532-3p	IRGQ	0.763
hsa-miR-532-3p	MARK2	0.735
hsa-miR-532-3p	PALD1	0.791
hsa-miR-532-3p	TRAPPC3L	0.907
hsa-miR-532-3p	THAP12	0.8
hsa-miR-532-3p	S1PR5	0.783
hsa-miR-532-3p	SUMO1	0.777
hsa-miR-532-3p	RANBP10	0.809
hsa-miR-532-3p	RPL7L1	0.796
hsa-miR-532-3p	SLC22A25	0.811
hsa-miR-532-3p	RPS6KA2	0.746
hsa-miR-532-3p	ERLIN2	0.784
hsa-miR-532-3p	FOXO4	0.845
hsa-miR-532-3p	BMT2	0.733
hsa-miR-532-3p	PDXK	0.708
hsa-miR-532-3p	FOXK1	0.804
hsa-miR-532-3p	DSTYK	0.717
hsa-miR-532-3p	FAM20A	0.886
hsa-miR-532-3p	PAPPA	0.84
hsa-miR-532-3p	LYNX1	0.777
hsa-miR-532-3p	ETNK2	0.724
hsa-miR-532-3p	KLHL5	0.84
hsa-miR-532-3p	P4HA3	0.798
hsa-miR-532-3p	HTR3B	0.852
hsa-miR-532-3p	SYT2	0.767
hsa-miR-532-3p	RASIP1	0.716
hsa-miR-532-3p	PRDM11	0.738
hsa-miR-532-3p	GYPE	0.825
hsa-miR-532-3p	B3GNT3	0.855
hsa-miR-532-3p	BRCA2	0.724
hsa-miR-532-3p	PTPRN	0.839
hsa-miR-532-3p	C19orf12	0.884
hsa-miR-532-3p	TECPR2	0.785
hsa-miR-532-3p	STRIP2	0.72
hsa-miR-532-3p	SCUBE3	0.897
hsa-miR-532-3p	THRA	0.887
hsa-miR-532-3p	GJB4	0.909
hsa-miR-532-3p	CYP26B1	0.933
hsa-miR-532-3p	PHF3	0.858
hsa-miR-532-3p	SPCS2	0.876
hsa-miR-532-3p	TEAD3	0.939
hsa-miR-532-3p	ZNF48	0.912
hsa-miR-532-3p	TFR2	0.734
hsa-miR-532-3p	DNAJB7	0.788
hsa-miR-532-3p	NEMF	0.856
hsa-miR-532-3p	SLC2A11	0.764
hsa-miR-532-3p	CALCOCO1	0.715
hsa-miR-532-3p	AGO4	0.856
hsa-miR-532-3p	ZNF829	0.753
hsa-miR-532-3p	SLC30A4	0.774
hsa-miR-532-3p	ZNF226	0.713
hsa-miR-532-3p	CLTC	0.783
hsa-miR-532-3p	ID4	0.841
hsa-miR-532-3p	CD180	0.739
hsa-miR-532-3p	GNL1	0.894
hsa-miR-532-3p	PNMA6A	0.731
hsa-miR-532-3p	PLEKHG4B	0.764
hsa-miR-532-3p	DPAGT1	0.939
hsa-miR-532-3p	KYAT3	0.842
hsa-miR-532-3p	MTCH2	0.816
hsa-miR-532-3p	GIMAP6	0.921
hsa-miR-532-3p	HLA-DOA	0.898
hsa-miR-532-3p	CACUL1	0.787
hsa-miR-532-3p	IL19	0.709
hsa-miR-532-3p	H6PD	0.745
hsa-miR-532-3p	PGM3	0.886
hsa-miR-532-3p	NARS	0.823
hsa-miR-532-3p	WDR90	0.851
hsa-miR-532-3p	ACTR3C	0.836
hsa-miR-532-3p	AMBRA1	0.907
hsa-miR-532-3p	KCNK3	0.76
hsa-miR-532-3p	TSPAN31	0.89
hsa-miR-532-3p	RSL1D1	0.93
hsa-miR-532-3p	RIPOR2	0.864
hsa-miR-532-3p	HEG1	0.807
hsa-miR-532-3p	KIF23	0.85
hsa-miR-532-3p	GRTP1	0.866
hsa-miR-532-3p	C1orf21	0.778
hsa-miR-532-3p	PPP1R1A	0.805
hsa-miR-532-3p	MORN5	0.8
hsa-miR-532-3p	MAP3K11	0.739
hsa-miR-532-3p	PKNOX2	0.752
hsa-miR-532-3p	MBD1	0.876
hsa-miR-532-3p	ZNF707	0.768
hsa-miR-532-3p	TNFRSF1B	0.727
hsa-miR-532-3p	MTMR12	0.879
hsa-miR-532-3p	OXSM	0.754
hsa-miR-532-3p	PAX8	0.705
hsa-miR-532-3p	HHIPL1	0.707
hsa-miR-532-3p	CELF1	0.961
hsa-miR-532-3p	FAM84A	0.719
hsa-miR-532-3p	FADS1	0.782
hsa-miR-532-3p	TAB3	0.846
hsa-miR-532-3p	DST	0.809
hsa-miR-532-3p	NUTM2D	0.924
hsa-miR-532-3p	AP4S1	0.811
hsa-miR-532-3p	EFNA5	0.76
hsa-miR-532-3p	CANX	0.777
hsa-miR-532-3p	ZFR2	0.704
hsa-miR-532-3p	HEPN1	0.708
hsa-miR-532-3p	ADIPOR2	0.792
hsa-miR-532-3p	ARAF	0.759
hsa-miR-532-3p	B4GALT2	0.829
hsa-miR-532-3p	DDX10	0.815
hsa-miR-532-3p	FJX1	0.849
hsa-miR-532-3p	AAMDC	0.809
hsa-miR-532-3p	NXPH3	0.702
hsa-miR-532-3p	LIMD1	0.75
hsa-miR-532-3p	DUS2	0.83
hsa-miR-532-3p	ATP2B1	0.799
hsa-miR-532-3p	SUPT3H	0.839
hsa-miR-532-3p	ALCAM	0.955
hsa-miR-532-3p	PURG	0.848
hsa-miR-532-3p	ZNF680	0.86
hsa-miR-532-3p	TMEM181	0.726
hsa-miR-532-3p	SLC38A9	0.732
hsa-miR-532-3p	USP12	0.75
hsa-miR-532-3p	ARFIP2	0.907
hsa-miR-532-3p	BMP1	0.914
hsa-miR-532-3p	TNRC6B	0.954
hsa-miR-532-3p	TBC1D16	0.84
hsa-miR-532-3p	LRIG2	0.796
hsa-miR-532-3p	CCDC68	0.929
hsa-miR-532-3p	KCTD9	0.702
hsa-miR-532-3p	CXorf36	0.727
hsa-miR-532-3p	SIRT3	0.787
hsa-miR-532-3p	TMEM239	0.707
hsa-miR-532-3p	AMZ1	0.724
hsa-miR-532-3p	USP45	0.747
hsa-miR-532-3p	HIVEP2	0.817
hsa-miR-532-3p	MLPH	0.797
hsa-miR-532-3p	ARIH1	0.705
hsa-miR-532-3p	RINL	0.804
hsa-miR-532-3p	TRPV3	0.807
hsa-miR-532-3p	COX19	0.705
hsa-miR-532-3p	SUGP1	0.842
hsa-miR-532-3p	CDC42BPG	0.918
hsa-miR-532-3p	AZIN1	0.805
hsa-miR-532-3p	ATP9A	0.728
hsa-miR-532-3p	RIMS4	0.761
hsa-miR-532-3p	VAV2	0.867
hsa-miR-532-3p	ST6GALNAC2	0.769
hsa-miR-532-3p	DYRK2	0.778
hsa-miR-532-3p	RAB11FIP4	0.942
hsa-miR-532-3p	RAB29	0.783
hsa-miR-532-3p	APOA5	0.73
hsa-miR-532-3p	DLX3	0.793
hsa-miR-532-3p	TYW1	0.737
hsa-miR-532-3p	FRAT2	0.877
hsa-miR-532-3p	BTN2A2	0.722
hsa-miR-532-3p	EZH1	0.707
hsa-miR-532-3p	HECTD1	0.73
hsa-miR-532-3p	PRTG	0.89
hsa-miR-532-3p	PAPD5	0.876
hsa-miR-532-3p	GALNT6	0.97
hsa-miR-532-3p	KIF1A	0.75
hsa-miR-532-3p	MMP16	0.903
hsa-miR-532-3p	FAM46A	0.829
hsa-miR-532-3p	STAC2	0.815
hsa-miR-532-3p	MYO1D	0.749
hsa-miR-532-3p	AGPAT4	0.761
hsa-miR-532-3p	PTK2	0.866
hsa-miR-532-3p	SLC2A3	0.703
hsa-miR-532-3p	AEBP1	0.905
hsa-miR-532-3p	TTC8	0.787
hsa-miR-532-3p	C11orf63	0.767
hsa-miR-532-3p	FOXP1	0.751
hsa-miR-532-3p	NLK	0.801
hsa-miR-532-3p	SOGA1	0.908
hsa-miR-532-3p	XPO7	0.74
hsa-miR-532-3p	DCANP1	0.864
hsa-miR-532-3p	ZNF667	0.772
hsa-miR-532-3p	PEG10	0.881
hsa-miR-532-3p	PPP1R16B	0.797
hsa-miR-532-3p	ZNF862	0.857
hsa-miR-532-3p	PISD	0.831
hsa-miR-532-3p	ASB3	0.857
hsa-miR-532-3p	SOGA3	0.805
hsa-miR-532-3p	APOBEC3F	0.894
hsa-miR-532-3p	BRCA1	0.864
hsa-miR-532-3p	LARP4B	0.702
hsa-miR-532-3p	GGA3	0.927
hsa-miR-532-3p	RBM5	0.719
hsa-miR-532-3p	RPAIN	0.955
hsa-miR-532-3p	LIF	0.71
hsa-miR-532-3p	HNRNPUL2	0.817
hsa-miR-532-3p	PIAS3	0.772
hsa-miR-532-3p	ZNF697	0.82
hsa-miR-532-3p	RBKS	0.859
hsa-miR-532-3p	CTRC	0.704
hsa-miR-532-3p	CSRP1	0.735
hsa-miR-532-3p	CRYBA1	0.722
hsa-miR-532-3p	TARS	0.942
hsa-miR-532-3p	RNF145	0.943
hsa-miR-532-3p	URB1	0.906
hsa-miR-532-3p	UCP3	0.959
hsa-miR-532-3p	POU2AF1	0.734
hsa-miR-532-3p	HDGF	0.726
hsa-miR-532-3p	CHMP2B	0.918
hsa-miR-532-3p	PPP1R12A	0.85
hsa-miR-532-3p	AEBP2	0.849
hsa-miR-532-3p	SF3B3	0.861
hsa-miR-532-3p	ATF5	0.901
hsa-miR-532-3p	AGO1	0.888
hsa-miR-532-3p	CD226	0.743
hsa-miR-532-3p	P2RX6	0.76
hsa-miR-532-3p	CALHM1	0.778
hsa-miR-532-3p	ESR2	0.865
hsa-miR-532-3p	TLDC2	0.798
hsa-miR-532-3p	PAN2	0.807
hsa-miR-532-3p	PCNX1	0.799
hsa-miR-532-3p	SMG9	0.732
hsa-miR-532-3p	ERMP1	0.726
hsa-miR-532-3p	RSU1	0.702
hsa-miR-532-3p	DNAH2	0.841
hsa-miR-532-3p	RAB3IP	0.706
hsa-miR-532-3p	ZNF250	0.808
hsa-miR-532-3p	C10orf105	0.886
hsa-miR-532-3p	RRP1	0.75
hsa-miR-532-3p	HAS3	0.825
hsa-miR-532-3p	NCAPD2	0.791
hsa-miR-532-3p	SLC20A2	0.782
hsa-miR-532-3p	GAMT	0.717
hsa-miR-532-3p	UBE2A	0.732
hsa-miR-532-3p	KCNJ11	0.848
hsa-miR-532-3p	PTBP3	0.757
hsa-miR-532-3p	VTI1B	0.738
hsa-miR-532-3p	CBX1	0.844
hsa-miR-532-3p	RRP8	0.771
hsa-miR-532-3p	GLB1L2	0.736
hsa-miR-532-3p	TRIM65	0.721
hsa-miR-532-3p	SAP30BP	0.745
hsa-miR-532-3p	SLC6A2	0.828
hsa-miR-532-3p	ZADH2	0.71
hsa-miR-532-3p	SBNO1	0.864
hsa-miR-532-3p	B4GALNT4	0.732
hsa-miR-532-3p	MRPS25	0.715
hsa-miR-532-3p	ACOT11	0.985
hsa-miR-532-3p	SAMD4A	0.882
hsa-miR-532-3p	DACT3	0.94
hsa-miR-532-3p	IGFBP4	0.867
hsa-miR-532-3p	DYNC1LI2	0.813
hsa-miR-532-3p	RYR2	0.903
hsa-miR-532-3p	FNDC5	0.89
hsa-miR-532-3p	AADACL3	0.755
hsa-miR-532-3p	MCC	0.779
hsa-miR-532-3p	ZNF277	0.832
hsa-miR-532-3p	ARFRP1	0.773
hsa-miR-532-3p	NRIP3	0.828
hsa-miR-532-3p	RTP1	0.954
hsa-miR-532-3p	FUT2	0.701
hsa-miR-532-3p	KPNA5	0.719
hsa-miR-532-3p	ZNF101	0.883
hsa-miR-532-3p	CYP27C1	0.848
hsa-miR-532-3p	ZC3H7B	0.816
hsa-miR-532-3p	PDE8A	0.796
hsa-miR-532-3p	CDK9	0.981
hsa-miR-532-3p	ZFHX2	0.865
hsa-miR-532-3p	CXorf38	0.713
hsa-miR-532-3p	SORCS3	0.73
hsa-miR-532-3p	OTUD5	0.791
hsa-miR-532-3p	SEMA6C	0.79
hsa-miR-532-3p	SMU1	0.728
hsa-miR-532-3p	GXYLT2	0.83
hsa-miR-532-3p	PCDH1	0.856
hsa-miR-532-3p	AVIL	0.73
hsa-miR-532-3p	GSG1L	0.982
hsa-miR-532-3p	TMEM178B	0.906
hsa-miR-532-3p	RAPGEF6	0.737
hsa-miR-532-3p	NTRK1	0.901
hsa-miR-532-3p	LGR6	0.792
hsa-miR-532-3p	B3GNT6	0.7
hsa-miR-532-3p	ANKRD12	0.909
hsa-miR-532-3p	MTMR1	0.774
hsa-miR-532-3p	ADAM18	0.977
hsa-miR-532-3p	CMKLR1	0.888
hsa-miR-532-3p	WDR36	0.847
hsa-miR-532-3p	RAB37	0.899
hsa-miR-532-3p	GPRC5A	0.756
hsa-miR-532-3p	PTGER2	0.837
hsa-miR-532-3p	OCIAD1	0.786
hsa-miR-532-3p	LBH	0.807
hsa-miR-532-3p	DIAPH1	0.78
hsa-miR-532-3p	MECP2	0.82
hsa-miR-532-3p	ZNF160	0.868
hsa-miR-532-3p	TRIM9	0.707
hsa-miR-532-3p	ZNF552	0.902
hsa-miR-532-3p	GAS2	0.809
hsa-miR-532-3p	KANK1	0.917
hsa-miR-532-3p	PRDM7	0.755
hsa-miR-532-3p	PLAC8	0.912
hsa-miR-532-3p	TDRD12	0.7
hsa-miR-532-3p	TACR2	0.871
hsa-miR-532-3p	MAPKAPK3	0.73
hsa-miR-532-3p	MAP3K20	0.702
hsa-miR-532-3p	LRRC74B	0.888
hsa-miR-532-3p	REL	0.752
hsa-miR-532-3p	APOBEC3C	0.983
hsa-miR-532-3p	COL1A1	0.898
hsa-miR-532-3p	CHD3	0.928
hsa-miR-532-3p	BRD9	0.716
hsa-miR-532-3p	DNAJC15	0.874
hsa-miR-532-3p	BTK	0.743
hsa-miR-532-3p	HCN3	0.967
hsa-miR-532-3p	TLR10	0.7
hsa-miR-532-3p	ZNF614	0.709
hsa-miR-532-3p	C6orf106	0.853
hsa-miR-532-3p	MOGS	0.702
hsa-miR-532-3p	RSPH9	0.707
hsa-miR-532-3p	ZFYVE9	0.703
hsa-miR-532-3p	FBXO10	0.72
hsa-miR-532-3p	ACVRL1	0.841
hsa-miR-532-3p	DDB1	0.721
hsa-miR-532-3p	GPR61	0.913
hsa-miR-532-3p	SYNPO2L	0.706
hsa-miR-532-3p	TRAF3IP3	0.893
hsa-miR-532-3p	BTBD9	0.761
hsa-miR-532-3p	SARS2	0.723
hsa-miR-532-3p	LMBR1	0.908
hsa-miR-532-3p	LANCL3	0.733
hsa-miR-532-3p	FOSL2	0.757
hsa-miR-532-3p	TRAF2	0.838
hsa-miR-532-3p	ERCC1	0.741
hsa-miR-532-3p	FLNA	0.828
hsa-miR-532-3p	C19orf47	0.748
hsa-miR-532-3p	SAMD14	0.792
hsa-miR-532-3p	DIS3L2	0.706
hsa-miR-532-3p	MAPT	0.816
hsa-miR-532-3p	PATZ1	0.839
hsa-miR-532-3p	CYP4X1	0.81
hsa-miR-532-3p	MR1	0.76
hsa-miR-532-3p	MEPCE	0.842
hsa-miR-532-3p	SLC25A26	0.779
hsa-miR-532-3p	ZNF517	0.783
hsa-miR-532-3p	PIK3R1	0.726
hsa-miR-532-3p	TERT	0.914
hsa-miR-532-3p	SLFN13	0.707
hsa-miR-532-3p	RNPEPL1	0.791
hsa-miR-532-3p	FAM83E	0.794
hsa-miR-532-3p	SMARCC1	0.851
hsa-miR-532-3p	APOBEC3D	0.936
hsa-miR-532-3p	PPM1L	0.926
hsa-miR-532-3p	LDLRAD4	0.759
hsa-miR-532-3p	CLDN10	0.829
hsa-miR-532-3p	TFCP2L1	0.752
hsa-miR-532-3p	PHC2	0.793
hsa-miR-532-3p	GAS8	0.86
hsa-miR-532-3p	YKT6	0.902
hsa-miR-532-3p	ERAL1	0.851
hsa-miR-532-3p	FBXL19	0.869
hsa-miR-532-3p	PSAPL1	0.808
hsa-miR-532-3p	CLMP	0.76
hsa-miR-532-3p	TMEM119	0.767
hsa-miR-532-3p	CFD	0.806
hsa-miR-532-3p	NMT2	0.816
hsa-miR-532-3p	DHTKD1	0.724
hsa-miR-532-3p	SRRM2	0.816
hsa-miR-532-3p	SPTLC1	0.822
hsa-miR-532-3p	PRIM1	0.757
hsa-miR-532-3p	GDF6	0.924
hsa-miR-532-3p	RAB6B	0.707
hsa-miR-532-3p	PHC1	0.756
hsa-miR-532-3p	GALNT10	0.892
hsa-miR-532-3p	SYT7	0.729
hsa-miR-532-3p	ENTPD1	0.834
hsa-miR-532-3p	CERS5	0.712
hsa-miR-532-3p	RIMKLB	0.864
hsa-miR-532-3p	WSCD2	0.713
hsa-miR-532-3p	FAM219A	0.751
hsa-miR-532-3p	ZNF74	0.749
hsa-miR-532-3p	WDFY3	0.821
hsa-miR-532-3p	PIP5K1A	0.852
hsa-miR-532-3p	ATP1B4	0.777
hsa-miR-532-3p	NOVA2	0.86
hsa-miR-532-3p	UBXN2A	0.816
hsa-miR-532-3p	PTP4A1	0.878
hsa-miR-532-3p	FAM49A	0.807
hsa-miR-532-3p	FAM26E	0.81
hsa-miR-532-3p	SKIV2L	0.869
hsa-miR-532-3p	DDOST	0.826
hsa-miR-532-3p	PEA15	0.983
hsa-miR-532-3p	CTIF	0.851
hsa-miR-532-3p	CPLX2	0.772
hsa-miR-532-3p	RYR3	0.77
hsa-miR-532-3p	TEX13B	0.84
hsa-miR-532-3p	ROR1	0.791
hsa-miR-532-3p	USH1G	0.762
hsa-miR-532-3p	MRVI1	0.959
hsa-miR-532-3p	MTHFR	0.823
hsa-miR-532-3p	FAM210B	0.742
hsa-miR-532-3p	ZFP90	0.965
hsa-miR-532-3p	DDTL	0.767
hsa-miR-532-3p	UBTF	0.828
hsa-miR-532-3p	CNIH3	0.81
hsa-miR-532-3p	KIAA1614	0.746
hsa-miR-532-3p	LSM11	0.709
hsa-miR-532-3p	SMARCD2	0.933
hsa-miR-532-3p	C7	0.721
hsa-miR-532-3p	PLIN5	0.909
hsa-miR-532-3p	RNASEH2C	0.789
hsa-miR-532-3p	PTK6	0.714
hsa-miR-532-3p	HIBADH	0.859
hsa-miR-532-3p	DUSP7	0.878
hsa-miR-532-3p	PNPLA4	0.925
hsa-miR-532-3p	LRPAP1	0.75
hsa-miR-532-3p	SLC2A5	0.82
hsa-miR-532-3p	NPTN	0.763
hsa-miR-532-3p	NPR3	0.725
hsa-miR-532-3p	TLE3	0.723
hsa-miR-532-3p	CHRNB2	0.829
hsa-miR-532-3p	C6orf132	0.816
hsa-miR-532-3p	CEP126	0.814
hsa-miR-532-3p	MUTYH	0.778
hsa-miR-532-3p	DMBX1	0.765
hsa-miR-532-3p	FAM124A	0.712
hsa-miR-532-3p	CNPPD1	0.905
hsa-miR-532-3p	FOXJ3	0.867
hsa-miR-532-3p	TSPAN14	0.808
hsa-miR-532-3p	UBE2H	0.758
hsa-miR-532-3p	FXR2	0.847
hsa-miR-532-3p	FADS2	0.733
hsa-miR-532-3p	TMEM132A	0.994
hsa-miR-532-3p	APEX2	0.728
hsa-miR-532-3p	BARX2	0.918
hsa-miR-532-3p	GTF2IRD2B	0.811
hsa-miR-532-3p	METTL2B	0.9
hsa-miR-532-3p	PPWD1	0.822
hsa-miR-532-3p	BBC3	0.91
hsa-miR-532-3p	RNF165	0.828
hsa-miR-532-3p	SELENBP1	0.71
hsa-miR-532-3p	ALDH1A2	0.861
hsa-miR-532-3p	MIGA1	0.82
hsa-miR-532-3p	CELSR3	0.705
hsa-miR-532-3p	GOLGA6L2	1
hsa-miR-532-3p	FOXR2	0.76
hsa-miR-532-3p	MEDAG	0.898
hsa-miR-532-3p	PCNP	0.766
hsa-miR-532-3p	CDK12	0.728
hsa-miR-532-3p	CEP135	0.794
hsa-miR-532-3p	MIS18A	0.726
hsa-miR-532-3p	TNFRSF14	0.899
hsa-miR-532-3p	PHF12	0.895
hsa-miR-532-3p	DNAL4	0.774
hsa-miR-532-3p	PDE4C	0.718
hsa-miR-532-3p	EIF4E2	0.728
hsa-miR-532-3p	HNRNPH2	0.94
hsa-miR-532-3p	UTP4	0.718
hsa-miR-532-3p	ALKBH4	0.797
hsa-miR-532-3p	GAP43	0.832
hsa-miR-532-3p	KCND1	0.797
hsa-miR-532-3p	DYDC2	0.781
hsa-miR-532-3p	ZNF514	0.796
hsa-miR-532-3p	CTSB	0.72
hsa-miR-532-3p	FOXP2	0.891
hsa-miR-532-3p	CHRNB1	0.748
hsa-miR-532-3p	OGFOD3	0.71
hsa-miR-532-3p	ZNF425	0.769
hsa-miR-532-3p	MIA2	0.733
hsa-miR-532-3p	SOD2	0.949
hsa-miR-532-3p	SEC22A	0.705
hsa-miR-532-3p	FBXO27	0.939
hsa-miR-532-3p	THUMPD2	0.856
hsa-miR-532-3p	PABPN1	0.997
hsa-miR-532-3p	CYTH1	0.96
hsa-miR-532-3p	TMEM164	0.723
hsa-miR-532-3p	PCDH7	0.79
hsa-miR-532-3p	ERICH4	0.832
hsa-miR-532-3p	CHGA	0.793
hsa-miR-532-3p	TTC39A	0.865
hsa-miR-532-3p	DNAH14	0.857
hsa-miR-532-3p	TRAPPC10	0.781
hsa-miR-532-3p	EPHA10	0.766
hsa-miR-532-3p	COL6A3	0.76
hsa-miR-532-3p	GRIA4	0.85
hsa-miR-532-3p	ZNF440	0.768
hsa-miR-532-3p	ZNF326	0.717
hsa-miR-532-3p	NMNAT1	0.762
hsa-miR-532-3p	AKAP13	0.723
hsa-miR-532-3p	KPNA6	0.816
hsa-miR-532-3p	VASP	0.984
hsa-miR-532-3p	PLXNA4	0.704
hsa-miR-532-3p	GLP1R	0.803
hsa-miR-532-3p	FBXO44	0.767
hsa-miR-532-3p	BAHD1	0.911
hsa-miR-532-3p	PFKM	0.92
hsa-miR-532-3p	RBMXL2	0.717
hsa-miR-532-3p	RAB3B	0.852
hsa-miR-532-3p	PDE7B	0.828
hsa-miR-532-3p	ALX4	0.701
hsa-miR-532-3p	BAK1	0.757
hsa-miR-532-3p	NUP54	0.952
hsa-miR-532-3p	PLEKHG2	0.716
hsa-miR-532-3p	ZNF462	0.911
hsa-miR-532-3p	FAM102A	0.702
hsa-miR-532-3p	KMT2A	0.778
hsa-miR-532-3p	ZNF554	0.83
hsa-miR-532-3p	JADE3	0.851
hsa-miR-532-3p	NSF	0.746
hsa-miR-532-3p	CLDN2	0.735
hsa-miR-532-3p	KCNJ9	0.74
hsa-miR-532-3p	SEC22C	0.802
hsa-miR-532-3p	MECOM	0.73
hsa-miR-532-3p	DDR1	0.752
hsa-miR-532-3p	METTL14	0.724
hsa-miR-532-3p	LMNA	0.727
hsa-miR-532-3p	STARD7	0.751
hsa-miR-532-3p	IFFO1	0.822
hsa-miR-532-3p	C2orf91	0.713
hsa-miR-532-3p	NWD1	0.882
hsa-miR-532-3p	GATAD2B	0.791
hsa-miR-532-3p	BASP1	0.845
hsa-miR-532-3p	CDX1	0.78
hsa-miR-532-3p	C22orf39	0.848
hsa-miR-532-3p	TRHDE	0.961
hsa-miR-532-3p	USP7	0.845
hsa-miR-532-3p	GRAP2	0.908
hsa-miR-532-3p	EIF4G3	0.752
hsa-miR-532-3p	CBX7	0.763
hsa-miR-532-3p	RND2	0.773
hsa-miR-532-3p	MAP2K1	0.779
hsa-miR-532-3p	POFUT1	0.719
hsa-miR-532-3p	CCNJ	0.841
hsa-miR-532-3p	IRAK2	0.778
hsa-miR-532-3p	ATP8B2	0.809
hsa-miR-532-3p	ZIC4	0.728
hsa-miR-532-3p	GABPB2	0.883
hsa-miR-532-3p	RNF121	0.929
hsa-miR-532-3p	ELOVL6	0.745
hsa-miR-532-3p	USF1	0.8
hsa-miR-532-3p	EIF4EBP2	0.726
hsa-miR-532-3p	MLXIP	0.726
hsa-miR-532-3p	ZNF524	0.873
hsa-miR-532-3p	RRM2	0.798
hsa-miR-532-3p	SMG7	0.83
hsa-miR-532-3p	SIGLEC11	0.752
hsa-miR-532-3p	LDLR	0.859
hsa-miR-532-3p	KLHL12	0.934
hsa-miR-532-3p	ZNF555	0.802
hsa-miR-532-3p	NOP9	0.782
hsa-miR-532-3p	GDPD5	0.9
hsa-miR-532-3p	NUDT16	0.794
hsa-miR-532-3p	C6orf223	0.852
hsa-miR-532-3p	OSBPL6	0.888
hsa-miR-532-3p	TNPO2	0.796
hsa-miR-532-3p	ZBTB4	0.765
hsa-miR-532-3p	THADA	0.8
hsa-miR-532-3p	GPR155	0.777
hsa-miR-532-3p	IGSF23	0.788
hsa-miR-532-3p	FTO	0.743
hsa-miR-532-3p	WDR91	0.702
hsa-miR-532-3p	SMYD4	0.76
hsa-miR-532-3p	VWA5B1	0.849
hsa-miR-532-3p	ERGIC1	0.814
hsa-miR-532-3p	GORASP1	0.921
hsa-miR-532-3p	MAP1A	0.848
hsa-miR-532-3p	STAT1	0.857
hsa-miR-532-3p	RIMS3	0.713
hsa-miR-532-3p	TMEM174	0.781
hsa-miR-532-3p	PAFAH1B2	0.971
hsa-miR-532-3p	ACTR6	0.963
hsa-miR-532-3p	KIF1C	0.877
hsa-miR-532-3p	PRKAR2B	0.946
hsa-miR-532-3p	BORCS6	0.786
hsa-miR-532-3p	GJB7	0.841
hsa-miR-532-3p	VMP1	0.729
hsa-miR-532-3p	TMEM127	0.746
hsa-miR-532-3p	RAN	0.744
hsa-miR-532-3p	NDUFV1	0.845
hsa-miR-532-3p	TRIQK	0.728
hsa-miR-532-3p	SIRPB2	0.704
hsa-miR-532-3p	GRIK2	0.777
hsa-miR-532-3p	FAM71F2	0.819
hsa-miR-532-3p	KIAA1161	0.738
hsa-miR-532-3p	GATAD1	0.727
hsa-miR-532-3p	CMTM6	0.744
hsa-miR-532-3p	ATG10	0.745
hsa-miR-532-3p	ZNF202	0.766
hsa-miR-532-3p	SLC35B4	0.868
hsa-miR-532-3p	MTERF1	0.794
hsa-miR-532-3p	PTPRT	0.727
hsa-miR-532-3p	TMEM44	0.777
hsa-miR-532-3p	KREMEN1	0.737
hsa-miR-532-3p	PTAFR	0.736
hsa-miR-532-3p	ACAT1	0.73
hsa-miR-532-3p	NFASC	0.97
hsa-miR-532-3p	ADGRL1	0.734
hsa-miR-532-3p	IRX1	0.945
hsa-miR-532-3p	TADA1	0.844
hsa-miR-532-3p	SUN2	0.704
hsa-miR-532-3p	MRI1	0.784
hsa-miR-532-3p	EHD1	0.72
hsa-miR-532-3p	UNC119	0.721
hsa-miR-532-3p	MTG2	0.763
hsa-miR-532-3p	CLCN2	0.733
hsa-miR-532-3p	NME1	0.713
hsa-miR-532-3p	FAM227A	0.807
hsa-miR-532-3p	CTNNA2	0.732
hsa-miR-532-3p	ADCYAP1R1	0.896
hsa-miR-532-3p	HTR7	0.726
hsa-miR-532-3p	DTX3L	0.929
hsa-miR-532-3p	UBE2L3	0.812
hsa-miR-532-3p	TRIM25	0.706
hsa-miR-532-3p	LATS1	0.891
hsa-miR-532-3p	ZNF841	0.775
hsa-miR-532-3p	FGF16	0.709
hsa-miR-532-3p	KCNC1	0.848
hsa-miR-532-3p	DCAF16	0.794
hsa-miR-532-3p	AFF2	0.807
hsa-miR-532-3p	ATP13A3	0.799
hsa-miR-532-3p	CLTB	0.935
hsa-miR-532-3p	NIPBL	0.992
hsa-miR-532-3p	OSCAR	0.717
hsa-miR-532-3p	TMEM229B	0.723
hsa-miR-532-3p	GLIPR2	0.704
hsa-miR-532-3p	DAPK2	0.784
hsa-miR-532-3p	CD84	0.87
hsa-miR-532-3p	ADGRG6	0.773
hsa-miR-532-3p	SRF	0.704
hsa-miR-532-3p	TMEM231	0.757
hsa-miR-532-3p	ZNF146	0.703
hsa-miR-532-3p	A4GALT	0.737
hsa-miR-532-3p	CSF1	0.815
hsa-miR-532-3p	CIRBP	0.867
hsa-miR-532-3p	CDK16	0.7
hsa-miR-532-3p	LPCAT3	0.725
hsa-miR-532-3p	GCNT1	0.82
hsa-miR-532-3p	GTSE1	0.73
hsa-miR-532-3p	IBA57	0.979
hsa-miR-532-3p	VAT1	0.72
hsa-miR-532-3p	LAT2	0.737
hsa-miR-532-3p	MBP	0.913
hsa-miR-532-3p	CAPRIN2	0.762
hsa-miR-532-3p	UBE4B	0.79
hsa-miR-532-3p	IL17RD	0.888
hsa-miR-532-3p	GPATCH11	0.737
hsa-miR-532-3p	CHRDL1	0.965
hsa-miR-532-3p	PSMG4	0.727
hsa-miR-532-3p	MSRB3	0.97
hsa-miR-532-3p	TRIM13	0.929
hsa-miR-532-3p	GMEB1	0.747
hsa-miR-532-3p	MAPKAPK2	0.706
hsa-miR-532-3p	SPATA17	0.804
hsa-miR-532-3p	BEST3	0.786
hsa-miR-532-3p	TTPAL	0.845
hsa-miR-532-3p	CSF3	0.901
hsa-miR-532-3p	ATP8B4	0.85
hsa-miR-532-3p	MXRA7	0.883
hsa-miR-532-3p	C9orf152	0.762
hsa-miR-532-3p	GCKR	0.886
hsa-miR-532-3p	SYNPO	0.708
hsa-miR-532-3p	CDKL2	0.894
hsa-miR-532-3p	HCN4	0.847
hsa-miR-532-3p	RAPH1	0.714
hsa-miR-532-3p	GPX5	0.711
hsa-miR-532-3p	PICK1	0.719
hsa-miR-532-3p	SLC39A14	0.748
hsa-miR-532-3p	PRR11	0.753
hsa-miR-532-3p	ZNF629	0.785
hsa-miR-532-3p	MCM10	0.73
hsa-miR-532-3p	INHBE	0.76
hsa-miR-532-3p	TTC7A	0.73
hsa-miR-532-3p	SNX24	0.888
hsa-miR-532-3p	EHMT1	0.923
hsa-miR-532-3p	MVP	0.916
hsa-miR-532-3p	ZNF141	0.702
hsa-miR-532-3p	YPEL4	0.862
hsa-miR-532-3p	MYO1A	0.731
hsa-miR-532-3p	SYT16	0.766
hsa-miR-532-3p	TMEM154	0.721
hsa-miR-532-3p	CARHSP1	0.879
hsa-miR-532-3p	SUMF2	0.709
hsa-miR-532-3p	PLA2G2C	0.731
hsa-miR-532-3p	ZFP91	0.777
hsa-miR-532-3p	ZHX3	0.764
hsa-miR-532-3p	PIK3C2G	0.988
hsa-miR-532-3p	PLEKHA2	0.762
hsa-miR-532-3p	TRMT12	0.716
hsa-miR-532-3p	KCTD20	0.752
hsa-miR-532-3p	SNHG28	0.906
hsa-miR-532-3p	CAMTA2	0.839
hsa-miR-532-3p	GSTCD	0.795
hsa-miR-532-3p	SIAH2	0.768
hsa-miR-532-3p	DRAXIN	0.86
hsa-miR-532-3p	ZNF609	0.756
hsa-miR-532-3p	THSD7B	0.74
hsa-miR-532-3p	ZKSCAN1	0.734
hsa-miR-532-3p	MAGEB10	0.712
hsa-miR-532-3p	DDX51	0.776
hsa-miR-532-3p	ZNF774	0.793
hsa-miR-532-3p	NCR3LG1	0.972
hsa-miR-532-3p	ITGB3	0.801
hsa-miR-532-3p	TOR3A	0.743
hsa-miR-532-3p	INO80D	0.796
hsa-miR-532-3p	MECR	0.785
hsa-miR-532-3p	SMOC1	0.914
hsa-miR-532-3p	UBOX5	0.792
hsa-miR-532-3p	KCND3	0.793

## Sheet: Overlap
Supplementary Material S4: Common elements in TargetScan miRTarBase miR-TCDS :
ATP2B1
KPNA6
VPS4A
CELSR3
