# Supplementary material for: Key circRNAs from goat: discovery, integrated regulatory network and their putative roles in the differentiation of intramuscular adipocytes
Source: BMC Genomics. 2023 Jan 28;24:51. doi: 10.1186/s12864-023-09141-7 (PMC9883971; doi:10.1186/s12864-023-09141-7)
Supplement: Supplementary file 5 — Additional file 5: Supplementary Material S4. The miR-140-3p target genes prediction results in TargetScan. Common elements in TargetScan miRTarBase miR-TCDS. The miR-671-5p target genes prediction results in TargetScan. The miR-532-3p target genes prediction results in TargetScan. The miR-500-3p target genes prediction results in TargetScan. The miR-423-5p target genes prediction results in TargetScan. The miR-26b-5p target genes prediction results in TargetScan. Common elements in TargetScan miRTarBase miR-TCDS. [file 12864_2023_9141_MOESM5_ESM.zip › Supplementary Material S4_miR-500-3p_501-3p.predicted_targets.xlsx]

## Sheet: TargetScan
Supplementary Material S4: The miR-500-3p target genes prediction results in TargetScan.
Ortholog of target gene	Representative transcript	Gene name	3P-seq tags + 5	Conserved sites total	Conserved 8mer sites	Conserved 7mer-m8 sites	Conserved 7mer-A1 sites	Poorly conserved sites total	Poorly conserved 8mer sites	Poorly conserved 7mer-m8 sites	Poorly conserved 7mer-A1 sites	6mer sites	Representative miRNA	Predicted occupancy (low miRNA)	Predicted occupancy (high miRNA)	Predicted occupancy (transfected miRNA)	Cumulative weighted context++ score	Total context++ score	Aggregate PCT	Previous TargetScan publication(s)
PEG10	ENST00000482108.1	paternally expressed 10	8778	1	0	1	0	1	0	1	0	1	mmu-miR-500-3p				-0.6	-0.6	N/A	NULL
ADAMTS3	ENST00000286657.4	ADAM metallopeptidase with thrombospondin type 1 motif, 3	5	1	1	0	0	2	1	0	1	0	mmu-miR-500-3p				-0.59	-0.59	N/A	NULL
NDUFA6	ENST00000602404.1	NADH dehydrogenase (ubiquinone) 1 alpha subcomplex, 6, 14kDa	1691	1	0	1	0	0	0	0	0	0	mmu-miR-500-3p				-0.57	-0.57	N/A	NULL
ARPP21	ENST00000187397.4	cAMP-regulated phosphoprotein, 21kDa	5	1	1	0	0	0	0	0	0	0	mmu-miR-500-3p				-0.51	-0.51	N/A	NULL
UBE2H	ENST00000355621.3	ubiquitin-conjugating enzyme E2H	855	1	1	0	0	0	0	0	0	1	mmu-miR-500-3p				-0.49	-0.5	N/A	NULL
SLC32A1	ENST00000217420.1	solute carrier family 32 (GABA vesicular transporter), member 1	5	1	1	0	0	0	0	0	0	0	mmu-miR-500-3p				-0.47	-0.47	N/A	NULL
RBMS1	ENST00000348849.3	RNA binding motif, single stranded interacting protein 1	90	1	1	0	0	0	0	0	0	1	mmu-miR-500-3p				-0.44	-0.45	N/A	NULL
CBLL1	ENST00000440859.3	Cbl proto-oncogene-like 1, E3 ubiquitin protein ligase	850	1	1	0	0	1	0	0	1	0	mmu-miR-500-3p				-0.44	-0.56	N/A	NULL
TSHZ3	ENST00000240587.4	teashirt zinc finger homeobox 3	81	1	1	0	0	0	0	0	0	0	mmu-miR-500-3p				-0.42	-0.42	N/A	NULL
SAMD12	ENST00000409003.4	sterile alpha motif domain containing 12	57	2	1	0	1	0	0	0	0	2	mmu-miR-500-3p				-0.42	-0.42	N/A	NULL
MYCN	ENST00000281043.3	v-myc avian myelocytomatosis viral oncogene neuroblastoma derived homolog	73	1	1	0	0	0	0	0	0	0	mmu-miR-500-3p				-0.42	-0.47	N/A	NULL
PHOX2B	ENST00000226382.2	paired-like homeobox 2b	5	2	0	1	1	0	0	0	0	0	mmu-miR-500-3p				-0.42	-0.42	N/A	NULL
SFMBT2	ENST00000361972.4	Scm-like with four mbt domains 2	107	1	1	0	0	1	0	1	0	1	mmu-miR-500-3p				-0.42	-0.42	N/A	NULL
MYO1D	ENST00000318217.5	myosin ID	16	1	1	0	0	0	0	0	0	0	mmu-miR-500-3p				-0.41	-0.41	N/A	NULL
KCTD9	ENST00000221200.4	potassium channel tetramerization domain containing 9	575	1	1	0	0	0	0	0	0	0	mmu-miR-500-3p				-0.4	-0.4	N/A	NULL
KPNA4	ENST00000334256.4	karyopherin alpha 4 (importin alpha 3)	111	1	1	0	0	1	0	0	1	1	mmu-miR-500-3p				-0.39	-0.44	N/A	NULL
B4GALNT3	ENST00000266383.5	beta-1,4-N-acetyl-galactosaminyl transferase 3	5	1	0	1	0	1	0	1	0	0	mmu-miR-500-3p				-0.39	-0.39	N/A	NULL
RP11-195F19.5	ENST00000416454.1	HCG2040265, isoform CRA_a; Uncharacterized protein; cDNA FLJ50015	18	1	0	1	0	0	0	0	0	0	mmu-miR-500-3p				-0.39	-0.39	N/A	NULL
ZMYM4	ENST00000314607.6	zinc finger, MYM-type 4	280	1	1	0	0	0	0	0	0	0	mmu-miR-500-3p				-0.39	-0.39	N/A	NULL
LIN7C	ENST00000278193.2	lin-7 homolog C (C. elegans)	1701	1	1	0	0	0	0	0	0	2	mmu-miR-500-3p				-0.38	-0.43	N/A	NULL
SCN2B	ENST00000278947.5	sodium channel, voltage-gated, type II, beta subunit	5	1	0	1	0	0	0	0	0	1	mmu-miR-500-3p				-0.35	-0.35	N/A	NULL
PSMD11	ENST00000261712.3	proteasome (prosome, macropain) 26S subunit, non-ATPase, 11	189	1	0	1	0	0	0	0	0	1	mmu-miR-500-3p				-0.34	-0.35	N/A	NULL
DCUN1D5	ENST00000260247.5	DCN1, defective in cullin neddylation 1, domain containing 5	1486	1	0	1	0	1	0	0	1	1	mmu-miR-500-3p				-0.34	-0.39	N/A	NULL
EVX2	ENST00000308618.4	even-skipped homeobox 2	9	1	1	0	0	0	0	0	0	0	mmu-miR-500-3p				-0.34	-0.34	N/A	NULL
CSDE1	ENST00000339438.6	cold shock domain containing E1, RNA-binding	435	1	0	1	0	0	0	0	0	0	mmu-miR-500-3p				-0.32	-0.32	N/A	NULL
ZBTB43	ENST00000449886.1	zinc finger and BTB domain containing 43	396	1	1	0	0	0	0	0	0	0	mmu-miR-500-3p				-0.31	-0.32	N/A	NULL
RAP1A	ENST00000369709.3	RAP1A, member of RAS oncogene family	382	1	0	0	1	1	1	0	0	1	mmu-miR-500-3p				-0.31	-0.56	N/A	NULL
ANP32E	ENST00000533654.1	acidic (leucine-rich) nuclear phosphoprotein 32 family, member E	572	1	0	1	0	0	0	0	0	0	mmu-miR-500-3p				-0.31	-0.34	N/A	NULL
ZRANB2	ENST00000254821.6	zinc finger, RAN-binding domain containing 2	4196	1	0	1	0	0	0	0	0	1	mmu-miR-500-3p				-0.31	-0.31	N/A	NULL
PPP2R5E	ENST00000337537.3	protein phosphatase 2, regulatory subunit B', epsilon isoform	23	1	0	1	0	1	1	0	0	1	mmu-miR-500-3p				-0.3	-0.57	N/A	NULL
BCL7A	ENST00000538010.1	B-cell CLL/lymphoma 7A	96	1	1	0	0	0	0	0	0	0	mmu-miR-500-3p				-0.3	-0.39	N/A	NULL
ESRRG	ENST00000361525.3	estrogen-related receptor gamma	5	1	1	0	0	0	0	0	0	0	mmu-miR-500-3p				-0.28	-0.28	N/A	NULL
ZFHX4	ENST00000521891.2	zinc finger homeobox 4	194	1	1	0	0	0	0	0	0	1	mmu-miR-500-3p				-0.28	-0.28	N/A	NULL
ADCY2	ENST00000338316.4	adenylate cyclase 2 (brain)	13	1	0	1	0	2	0	1	1	0	mmu-miR-500-3p				-0.28	-0.38	N/A	NULL
KRAS	ENST00000256078.4	Kirsten rat sarcoma viral oncogene homolog	40	1	0	1	0	0	0	0	0	0	mmu-miR-500-3p				-0.28	-0.28	N/A	NULL
KIAA0087	ENST00000242109.3	KIAA0087	5	1	0	1	0	0	0	0	0	2	mmu-miR-500-3p				-0.27	-0.27	N/A	NULL
PPP2R2C	ENST00000335585.5	protein phosphatase 2, regulatory subunit B, gamma	115	1	0	1	0	0	0	0	0	0	mmu-miR-500-3p				-0.27	-0.27	N/A	NULL
POU4F1	ENST00000377208.5	POU class 4 homeobox 1	61	1	0	1	0	0	0	0	0	0	mmu-miR-500-3p				-0.26	-0.26	N/A	NULL
CIT	ENST00000392521.2	citron (rho-interacting, serine/threonine kinase 21)	134	1	0	1	0	0	0	0	0	0	mmu-miR-500-3p				-0.26	-0.28	N/A	NULL
JHDM1D	ENST00000397560.2	jumonji C domain containing histone demethylase 1 homolog D (S. cerevisiae)	470	1	1	0	0	1	0	0	1	1	mmu-miR-500-3p				-0.26	-0.26	N/A	NULL
KIAA0408	ENST00000483725.3	KIAA0408	95	1	0	1	0	0	0	0	0	1	mmu-miR-500-3p				-0.25	-0.25	N/A	NULL
AHR	ENST00000242057.4	aryl hydrocarbon receptor	25	1	0	1	0	0	0	0	0	0	mmu-miR-500-3p				-0.24	-0.24	N/A	NULL
ST8SIA2	ENST00000268164.3	ST8 alpha-N-acetyl-neuraminide alpha-2,8-sialyltransferase 2	9	1	1	0	0	0	0	0	0	0	mmu-miR-500-3p				-0.23	-0.23	N/A	NULL
FAM126B	ENST00000418596.3	family with sequence similarity 126, member B	132	1	0	1	0	2	1	0	1	0	mmu-miR-500-3p				-0.22	-0.32	N/A	NULL
SHPRH	ENST00000367505.2	SNF2 histone linker PHD RING helicase, E3 ubiquitin protein ligase	757	1	0	1	0	0	0	0	0	0	mmu-miR-500-3p				-0.22	-0.22	N/A	NULL
SNX30	ENST00000374232.3	sorting nexin family member 30	33	1	0	1	0	0	0	0	0	0	mmu-miR-500-3p				-0.22	-0.24	N/A	NULL
TENM2	ENST00000519204.1	teneurin transmembrane protein 2	162	1	0	1	0	0	0	0	0	0	mmu-miR-500-3p				-0.21	-0.21	N/A	NULL
GAN	ENST00000568107.2	gigaxonin	185	1	0	1	0	0	0	0	0	0	mmu-miR-500-3p				-0.21	-0.21	N/A	NULL
KDM4A	ENST00000372396.3	lysine (K)-specific demethylase 4A	257	1	0	1	0	0	0	0	0	0	mmu-miR-500-3p				-0.2	-0.28	N/A	NULL
NCOA4	ENST00000452682.1	nuclear receptor coactivator 4	1665	1	0	1	0	0	0	0	0	1	mmu-miR-500-3p				-0.2	-0.2	N/A	NULL
TMEM198	ENST00000373883.3	transmembrane protein 198	80	1	0	1	0	0	0	0	0	0	mmu-miR-500-3p				-0.2	-0.2	N/A	NULL
CDH5	ENST00000341529.3	cadherin 5, type 2 (vascular endothelium)	8	1	0	1	0	0	0	0	0	0	mmu-miR-500-3p				-0.2	-0.2	N/A	NULL
KCNA1	ENST00000382545.3	potassium voltage-gated channel, shaker-related subfamily, member 1 (episodic ataxia with myokymia)	5	1	0	1	0	0	0	0	0	0	mmu-miR-500-3p				-0.2	-0.2	N/A	NULL
MACROD2	ENST00000217246.4	MACRO domain containing 2	5	1	0	1	0	0	0	0	0	1	mmu-miR-500-3p				-0.19	-0.19	N/A	NULL
RNF215	ENST00000382363.3	ring finger protein 215	207	1	0	1	0	0	0	0	0	0	mmu-miR-500-3p				-0.19	-0.19	N/A	NULL
TMEM151B	ENST00000451188.2	transmembrane protein 151B	5	1	0	1	0	0	0	0	0	1	mmu-miR-500-3p				-0.19	-0.19	N/A	NULL
FBN2	ENST00000262464.4	fibrillin 2	167	1	0	1	0	0	0	0	0	0	mmu-miR-500-3p				-0.19	-0.21	N/A	NULL
COL10A1	ENST00000243222.4	collagen, type X, alpha 1	5	1	0	1	0	0	0	0	0	0	mmu-miR-500-3p				-0.18	-0.18	N/A	NULL
PSD3	ENST00000327040.8	pleckstrin and Sec7 domain containing 3	133	1	0	1	0	0	0	0	0	1	mmu-miR-500-3p				-0.18	-0.18	N/A	NULL
USP38	ENST00000307017.4	ubiquitin specific peptidase 38	419	1	0	1	0	0	0	0	0	0	mmu-miR-500-3p				-0.18	-0.19	N/A	NULL
TMEM248	ENST00000341567.4	transmembrane protein 248	3207	1	0	0	1	1	0	0	1	0	mmu-miR-500-3p				-0.18	-0.21	N/A	NULL
DDI2	ENST00000480945.1	DNA-damage inducible 1 homolog 2 (S. cerevisiae)	357	1	0	0	1	1	0	0	1	3	mmu-miR-500-3p				-0.18	-0.23	N/A	NULL
RCC2	ENST00000375436.4	regulator of chromosome condensation 2	180	1	0	1	0	0	0	0	0	0	mmu-miR-500-3p				-0.17	-0.17	N/A	NULL
CPEB2	ENST00000538197.1	cytoplasmic polyadenylation element binding protein 2	367	1	0	1	0	0	0	0	0	1	mmu-miR-500-3p				-0.17	-0.17	N/A	NULL
ACTN1	ENST00000193403.6	actinin, alpha 1	10087	1	0	1	0	0	0	0	0	0	mmu-miR-500-3p				-0.16	-0.16	N/A	NULL
SLITRK3	ENST00000475390.1	SLIT and NTRK-like family, member 3	5	1	0	0	1	0	0	0	0	0	mmu-miR-500-3p				-0.15	-0.15	N/A	NULL
FJX1	ENST00000317811.4	four jointed box 1 (Drosophila)	823	1	0	0	1	0	0	0	0	0	mmu-miR-500-3p				-0.15	-0.15	N/A	NULL
CSNK1A1	ENST00000261798.5	casein kinase 1, alpha 1	769	1	0	0	1	0	0	0	0	0	mmu-miR-500-3p				-0.15	-0.15	N/A	NULL
MEF2A	ENST00000354410.5	myocyte enhancer factor 2A	654	1	0	1	0	0	0	0	0	0	mmu-miR-500-3p				-0.15	-0.15	N/A	NULL
WDR82	ENST00000296490.3	WD repeat domain 82	319	1	0	0	1	0	0	0	0	0	mmu-miR-500-3p				-0.15	-0.16	N/A	NULL
FAM213B	ENST00000378424.4	family with sequence similarity 213, member B	409	1	0	1	0	0	0	0	0	0	mmu-miR-500-3p				-0.14	-0.15	N/A	NULL
OLR1	ENST00000543993.1	oxidized low density lipoprotein (lectin-like) receptor 1	15	1	0	0	1	0	0	0	0	0	mmu-miR-500-3p				-0.14	-0.14	N/A	NULL
CDK6	ENST00000265734.4	cyclin-dependent kinase 6	1116	1	1	0	0	1	0	0	1	4	mmu-miR-500-3p				-0.14	-0.15	N/A	NULL
ACVR2B	ENST00000352511.4	activin A receptor, type IIB	21	1	1	0	0	1	0	1	0	2	mmu-miR-500-3p				-0.14	-0.32	N/A	NULL
STK24	ENST00000397517.2	serine/threonine kinase 24	486	1	0	0	1	0	0	0	0	1	mmu-miR-500-3p				-0.14	-0.14	N/A	NULL
WDR52	ENST00000393845.2	WD repeat domain 52	5	1	0	0	1	0	0	0	0	0	mmu-miR-500-3p				-0.14	-0.14	N/A	NULL
KLF12	ENST00000377669.2	Kruppel-like factor 12	251	1	0	1	0	0	0	0	0	1	mmu-miR-500-3p				-0.13	-0.15	N/A	NULL
YY1	ENST00000262238.4	YY1 transcription factor	1803	1	0	0	1	0	0	0	0	1	mmu-miR-500-3p				-0.13	-0.13	N/A	NULL
SYNE2	ENST00000358025.3	spectrin repeat containing, nuclear envelope 2	27	1	0	0	1	0	0	0	0	0	mmu-miR-500-3p				-0.13	-0.13	N/A	NULL
TGFBR3	ENST00000212355.4	transforming growth factor, beta receptor III	245	1	0	0	1	0	0	0	0	0	mmu-miR-500-3p				-0.13	-0.13	N/A	NULL
RUNX1T1	ENST00000523629.1	runt-related transcription factor 1; translocated to, 1 (cyclin D-related)	9	1	0	1	0	0	0	0	0	1	mmu-miR-500-3p				-0.13	-0.13	N/A	NULL
MINA	ENST00000333396.7	MYC induced nuclear antigen	209	1	0	0	1	0	0	0	0	0	mmu-miR-500-3p				-0.13	-0.15	N/A	NULL
PARM1	ENST00000513238.1	prostate androgen-regulated mucin-like protein 1	161	1	0	1	0	0	0	0	0	0	mmu-miR-500-3p				-0.13	-0.2	N/A	NULL
XKR6	ENST00000304437.2	XK, Kell blood group complex subunit-related family, member 6	5	1	0	1	0	0	0	0	0	0	mmu-miR-500-3p				-0.13	-0.13	N/A	NULL
AGFG1	ENST00000310078.8	ArfGAP with FG repeats 1	2019	1	0	0	1	0	0	0	0	1	mmu-miR-500-3p				-0.12	-0.12	N/A	NULL
GRIA1	ENST00000285900.5	glutamate receptor, ionotropic, AMPA 1	5	1	0	1	0	0	0	0	0	1	mmu-miR-500-3p				-0.12	-0.12	N/A	NULL
BRI3BP	ENST00000341446.8	BRI3 binding protein	820	1	0	0	1	0	0	0	0	0	mmu-miR-500-3p				-0.12	-0.14	N/A	NULL
AHCYL1	ENST00000369799.5	adenosylhomocysteinase-like 1	1279	1	0	1	0	0	0	0	0	0	mmu-miR-500-3p				-0.12	-0.12	N/A	NULL
PSIP1	ENST00000380738.4	PC4 and SFRS1 interacting protein 1	377	1	0	0	1	0	0	0	0	0	mmu-miR-500-3p				-0.12	-0.12	N/A	NULL
AMOTL1	ENST00000317837.9	angiomotin like 1	712	1	0	0	1	0	0	0	0	2	mmu-miR-500-3p				-0.12	-0.13	N/A	NULL
RAB30	ENST00000533486.1	RAB30, member RAS oncogene family	274	1	0	1	0	0	0	0	0	1	mmu-miR-500-3p				-0.11	-0.11	N/A	NULL
SIM1	ENST00000369208.3	single-minded homolog 1 (Drosophila)	104	1	0	0	1	0	0	0	0	1	mmu-miR-500-3p				-0.11	-0.11	N/A	NULL
RAI14	ENST00000265109.3	retinoic acid induced 14	2228	1	1	0	0	0	0	0	0	0	mmu-miR-500-3p				-0.11	-0.11	N/A	NULL
RPH3A	ENST00000415485.3	rabphilin 3A homolog (mouse)	5	1	0	1	0	1	0	1	0	0	mmu-miR-500-3p				-0.1	-0.1	N/A	NULL
RNF38	ENST00000259605.6	ring finger protein 38	348	1	0	1	0	0	0	0	0	1	mmu-miR-500-3p				-0.1	-0.11	N/A	NULL
NDRG3	ENST00000373803.2	NDRG family member 3	960	1	0	0	1	0	0	0	0	0	mmu-miR-500-3p				-0.1	-0.11	N/A	NULL
SOGA3	ENST00000556132.1	SOGA family member 3	95	1	0	1	0	0	0	0	0	1	mmu-miR-500-3p				-0.1	-0.14	N/A	NULL
ARIH1	ENST00000379887.4	ariadne RBR E3 ubiquitin protein ligase 1	671	1	0	0	1	0	0	0	0	3	mmu-miR-500-3p				-0.1	-0.18	N/A	NULL
CRAMP1L	ENST00000397412.3	Crm, cramped-like (Drosophila)	731	1	0	0	1	0	0	0	0	0	mmu-miR-500-3p				-0.09	-0.11	N/A	NULL
STRN	ENST00000263918.4	striatin, calmodulin binding protein	476	1	0	1	0	0	0	0	0	1	mmu-miR-500-3p				-0.09	-0.16	N/A	NULL
CCDC50	ENST00000392455.3	coiled-coil domain containing 50	961	1	0	1	0	1	0	0	1	0	mmu-miR-500-3p				-0.09	-0.29	N/A	NULL
CALD1	ENST00000361388.2	caldesmon 1	1013	1	0	0	1	0	0	0	0	1	mmu-miR-500-3p				-0.08	-0.12	N/A	NULL
ARID5B	ENST00000279873.7	AT rich interactive domain 5B (MRF1-like)	397	1	0	1	0	0	0	0	0	1	mmu-miR-500-3p				-0.08	-0.08	N/A	NULL
SLC8A2	ENST00000236877.6	solute carrier family 8 (sodium/calcium exchanger), member 2	5	1	0	1	0	0	0	0	0	1	mmu-miR-500-3p				-0.08	-0.08	N/A	NULL
CBFA2T2	ENST00000375279.2	core-binding factor, runt domain, alpha subunit 2; translocated to, 2	107	1	0	0	1	0	0	0	0	0	mmu-miR-500-3p				-0.08	-0.13	N/A	NULL
SCN2A	ENST00000375437.2	sodium channel, voltage-gated, type II, alpha subunit	7	1	0	1	0	0	0	0	0	0	mmu-miR-500-3p				-0.08	-0.08	N/A	NULL
TMEM65	ENST00000297632.6	transmembrane protein 65	769	1	0	1	0	0	0	0	0	3	mmu-miR-500-3p				-0.08	-0.22	N/A	NULL
SLC25A26	ENST00000354883.6	solute carrier family 25 (S-adenosylmethionine carrier), member 26	1791	1	1	0	0	0	0	0	0	1	mmu-miR-500-3p				-0.07	-0.46	N/A	NULL
PTBP2	ENST00000609116.1	polypyrimidine tract binding protein 2	70	1	0	1	0	0	0	0	0	2	mmu-miR-500-3p				-0.07	-0.15	N/A	NULL
FNIP2	ENST00000264433.6	folliculin interacting protein 2	266	1	0	0	1	0	0	0	0	0	mmu-miR-500-3p				-0.07	-0.11	N/A	NULL
TIMM8A	ENST00000372902.3	translocase of inner mitochondrial membrane 8 homolog A (yeast)	147	1	0	1	0	0	0	0	0	0	mmu-miR-500-3p				-0.07	-0.24	N/A	NULL
DCLK1	ENST00000379892.4	doublecortin-like kinase 1	9	1	0	1	0	0	0	0	0	4	mmu-miR-500-3p				-0.06	-0.14	N/A	NULL
AMER2	ENST00000357816.2	APC membrane recruitment protein 2	7	1	0	0	1	0	0	0	0	1	mmu-miR-500-3p				-0.06	-0.08	N/A	NULL
PDZD2	ENST00000438447.1	PDZ domain containing 2	5	1	0	1	0	0	0	0	0	0	mmu-miR-500-3p				-0.06	-0.06	N/A	NULL
RP11-766F14.2	ENST00000511828.1	Protein LOC285556	5	1	1	0	0	0	0	0	0	0	mmu-miR-500-3p				-0.04	-0.04	N/A	NULL
TMEM242	ENST00000400788.4	transmembrane protein 242	593	1	0	0	1	0	0	0	0	2	mmu-miR-500-3p				-0.04	-0.3	N/A	NULL
STIM2	ENST00000467011.1	stromal interaction molecule 2	380	1	0	1	0	1	0	0	1	0	mmu-miR-500-3p				-0.04	-0.23	N/A	NULL
KCNC3	ENST00000376959.2	potassium voltage-gated channel, Shaw-related subfamily, member 3	5	1	0	1	0	1	0	1	0	0	mmu-miR-500-3p				-0.04	-0.04	N/A	NULL
VPS53	ENST00000437048.2	vacuolar protein sorting 53 homolog (S. cerevisiae)	1332	1	0	1	0	1	0	0	1	0	mmu-miR-500-3p				-0.04	-0.28	N/A	NULL
SEC63	ENST00000369002.4	SEC63 homolog (S. cerevisiae)	3181	1	0	1	0	0	0	0	0	1	mmu-miR-500-3p				-0.04	-0.41	N/A	NULL
ACACB	ENST00000543201.1	acetyl-CoA carboxylase beta	59	1	0	0	1	0	0	0	0	0	mmu-miR-500-3p				-0.04	-0.04	N/A	NULL
EML6	ENST00000356458.6	echinoderm microtubule associated protein like 6	39	1	0	1	0	0	0	0	0	0	mmu-miR-500-3p				-0.03	-0.26	N/A	NULL
SBNO1	ENST00000420886.2	strawberry notch homolog 1 (Drosophila)	87	1	0	1	0	1	0	1	0	0	mmu-miR-500-3p				-0.03	-0.18	N/A	NULL
PCDH17	ENST00000377918.3	protocadherin 17	477	1	0	0	1	0	0	0	0	0	mmu-miR-500-3p				-0.03	-0.03	N/A	NULL
DCC	ENST00000442544.2	deleted in colorectal carcinoma	5	1	0	1	0	0	0	0	0	2	mmu-miR-500-3p				-0.02	-0.28	N/A	NULL
TFDP2	ENST00000499676.2	transcription factor Dp-2 (E2F dimerization partner 2)	128	1	1	0	0	0	0	0	0	1	mmu-miR-500-3p				-0.02	-0.21	N/A	NULL
SPRED3	ENST00000587013.1	sprouty-related, EVH1 domain containing 3	42	1	0	1	0	0	0	0	0	0	mmu-miR-500-3p				-0.02	-0.02	N/A	NULL
FAM131B	ENST00000443739.2	family with sequence similarity 131, member B	5	1	0	1	0	0	0	0	0	1	mmu-miR-500-3p				-0.02	-0.02	N/A	NULL
CACNA1E	ENST00000526775.1	calcium channel, voltage-dependent, R type, alpha 1E subunit	5	1	0	1	0	0	0	0	0	1	mmu-miR-500-3p				-0.02	-0.02	N/A	NULL
MGAT3	ENST00000341184.6	mannosyl (beta-1,4-)-glycoprotein beta-1,4-N-acetylglucosaminyltransferase	9	1	0	1	0	0	0	0	0	0	mmu-miR-500-3p				-0.02	-0.02	N/A	NULL
OSBPL8	ENST00000393249.2	oxysterol binding protein-like 8	141	1	1	0	0	0	0	0	0	0	mmu-miR-500-3p				-0.02	-0.34	N/A	NULL
RPL15	ENST00000307839.5	ribosomal protein L15	5211	1	0	1	0	0	0	0	0	0	mmu-miR-500-3p				-0.02	-0.34	N/A	NULL
RIMKLA	ENST00000431473.3	ribosomal modification protein rimK-like family member A	100	1	0	1	0	0	0	0	0	0	mmu-miR-500-3p				-0.01	-0.07	N/A	NULL
MLLT6	ENST00000325718.7	myeloid/lymphoid or mixed-lineage leukemia (trithorax homolog, Drosophila); translocated to, 6	24	1	0	0	1	0	0	0	0	2	mmu-miR-500-3p				-0.01	-0.07	N/A	NULL
FXR1	ENST00000357559.4	fragile X mental retardation, autosomal homolog 1	434	1	0	0	1	0	0	0	0	0	mmu-miR-500-3p				-0.01	-0.09	N/A	NULL
PTPRF	ENST00000372414.3	protein tyrosine phosphatase, receptor type, F	14842	1	1	0	0	0	0	0	0	1	mmu-miR-500-3p				-0.01	-0.04	N/A	NULL
UNC80	ENST00000439458.1	unc-80 homolog (C. elegans)	5	1	0	0	1	0	0	0	0	0	mmu-miR-500-3p				-0.01	-0.01	N/A	NULL
PAPD4	ENST00000453514.1	PAP associated domain containing 4	434	1	1	0	0	0	0	0	0	0	mmu-miR-500-3p				-0.01	-0.37	N/A	NULL
CLDN11	ENST00000064724.3	claudin 11	1116	1	0	1	0	0	0	0	0	0	mmu-miR-500-3p				-0.01	-0.29	N/A	NULL
TMEM135	ENST00000340353.7	transmembrane protein 135	963	1	0	1	0	0	0	0	0	0	mmu-miR-500-3p				-0.01	-0.26	N/A	NULL
CADM1	ENST00000452722.3	cell adhesion molecule 1	676	1	0	1	0	0	0	0	0	1	mmu-miR-500-3p				0	-0.25	N/A	NULL
DHX40	ENST00000251241.4	DEAH (Asp-Glu-Ala-His) box polypeptide 40	538	1	1	0	0	0	0	0	0	0	mmu-miR-500-3p				0	-0.28	N/A	NULL
MXD4	ENST00000337190.2	MAX dimerization protein 4	1173	1	0	1	0	0	0	0	0	0	mmu-miR-500-3p				0	-0.22	N/A	NULL
EIF4E	ENST00000450253.2	eukaryotic translation initiation factor 4E	876	1	0	1	0	0	0	0	0	1	mmu-miR-500-3p				0	-0.26	N/A	NULL
LDHA	ENST00000227157.4	lactate dehydrogenase A	375	1	0	0	1	0	0	0	0	1	mmu-miR-500-3p				0	-0.19	N/A	NULL
ZBTB20	ENST00000462705.1	zinc finger and BTB domain containing 20	5	1	0	1	0	2	0	1	1	4	mmu-miR-500-3p				0	-0.08	N/A	NULL
LARP4B	ENST00000316157.3	La ribonucleoprotein domain family, member 4B	705	1	1	0	0	1	0	1	0	0	mmu-miR-500-3p				0	-0.4	N/A	NULL
HMGCS1	ENST00000325110.6	3-hydroxy-3-methylglutaryl-CoA synthase 1 (soluble)	3730	1	0	1	0	0	0	0	0	0	mmu-miR-500-3p				0	-0.19	N/A	NULL

## Sheet:  miRTarBase
Supplementary Material S4: The miR-500-3p target genes prediction results in miRTarBase.
miRNA	gene name	experiments
mmu-miR-500-3p	Mtx3	HITS-CLIP [1]
mmu-miR-500-3p	Impad1	HITS-CLIP [1]
mmu-miR-500-3p	Fam214b	HITS-CLIP [1]
mmu-miR-500-3p	Aak1	HITS-CLIP [1]
mmu-miR-500-3p	Txlnb	HITS-CLIP [1]
mmu-miR-500-3p	Slc39a14	HITS-CLIP [1]
mmu-miR-500-3p	Ube2v2	HITS-CLIP [1] [2] [3] [4]
mmu-miR-500-3p	Bcl2l11	HITS-CLIP [1]
mmu-miR-500-3p	Rdh1	HITS-CLIP [5]
mmu-miR-500-3p	Tmc7	HITS-CLIP [5] [3]
mmu-miR-500-3p	Rccd1	HITS-CLIP [3]
mmu-miR-500-3p	Midn	HITS-CLIP [3]
mmu-miR-500-3p	Cmtm7	HITS-CLIP [3]
mmu-miR-500-3p	Sin3a	HITS-CLIP [3]
mmu-miR-500-3p	Wtap	HITS-CLIP [3]

## Sheet:  miR-TCDS
Supplementary Material S4: The miR-500-3p target genes prediction results in miRTCDS
miRNA	gene name	Score
mmu-miR-500-3p	Fubp1	0.914
mmu-miR-500-3p	Zdhhc11	0.756
mmu-miR-500-3p	Mycl	0.94
mmu-miR-500-3p	Adamts3	0.939
mmu-miR-500-3p	Ubqln2	0.908
mmu-miR-500-3p	Ipo11	0.865
mmu-miR-500-3p	Rbm3	0.859
mmu-miR-500-3p	Mef2c	0.744
mmu-miR-500-3p	Usf3	0.742
mmu-miR-500-3p	Ube2h	0.982
mmu-miR-500-3p	Zfp101	0.739
mmu-miR-500-3p	Nos1	0.773
mmu-miR-500-3p	Jmy	0.88
mmu-miR-500-3p	Mctp1	0.769
mmu-miR-500-3p	Nrg4	0.762
mmu-miR-500-3p	Smarca1	0.899
mmu-miR-500-3p	Nfia	0.791
mmu-miR-500-3p	Ano6	0.735
mmu-miR-500-3p	Nr1d2	0.976
mmu-miR-500-3p	Vmn2r30	0.728
mmu-miR-500-3p	Hdx	0.787
mmu-miR-500-3p	Inpp4a	0.7
mmu-miR-500-3p	Cldn15	0.718
mmu-miR-500-3p	Ppp3cc	0.875
mmu-miR-500-3p	Trnt1	0.737
mmu-miR-500-3p	Zfp654	0.841
mmu-miR-500-3p	Tulp4	0.877
mmu-miR-500-3p	Adcy2	0.726
mmu-miR-500-3p	Pde4b	0.775
mmu-miR-500-3p	Acsm3	0.762
mmu-miR-500-3p	Tgfbi	0.723
mmu-miR-500-3p	Csde1	0.983
mmu-miR-500-3p	Zfp952	0.704
mmu-miR-500-3p	Cpeb2	0.961
mmu-miR-500-3p	Gabpa	0.832
mmu-miR-500-3p	Nip7	0.783
mmu-miR-500-3p	Cadm1	0.808
mmu-miR-500-3p	Lpgat1	0.748
mmu-miR-500-3p	Dst	0.778
mmu-miR-500-3p	Tjp1	0.867
mmu-miR-500-3p	Ppat	0.725
mmu-miR-500-3p	Onecut2	0.772
mmu-miR-500-3p	Tspan12	0.826
mmu-miR-500-3p	Mycn	0.904
mmu-miR-500-3p	Psd3	0.979
mmu-miR-500-3p	Rbm15	0.767
mmu-miR-500-3p	Stc1	0.75
mmu-miR-500-3p	Gm6588	0.733
mmu-miR-500-3p	Rimklb	0.751
mmu-miR-500-3p	Mettl11b	0.903
mmu-miR-500-3p	Hnrnpdl	0.856
mmu-miR-500-3p	Zfp148	0.852
mmu-miR-500-3p	Ube2w	0.831
mmu-miR-500-3p	Scml2	0.807
mmu-miR-500-3p	Agfg1	0.74
mmu-miR-500-3p	Ube2e3	0.969
mmu-miR-500-3p	Brinp3	0.762
mmu-miR-500-3p	Adam10	0.859
mmu-miR-500-3p	Pak3	0.95
mmu-miR-500-3p	Arhgap21	0.738
mmu-miR-500-3p	Cnih1	0.758
mmu-miR-500-3p	Timm8a1	0.81
mmu-miR-500-3p	Atrn	0.765
mmu-miR-500-3p	Zfp943	0.865
mmu-miR-500-3p	Cacna1b	0.741
mmu-miR-500-3p	Cd274	0.737
mmu-miR-500-3p	Hp1bp3	0.746
mmu-miR-500-3p	Fyttd1	0.907
mmu-miR-500-3p	Syncrip	0.748
mmu-miR-500-3p	Ube2d3	0.703
mmu-miR-500-3p	Rora	0.855
mmu-miR-500-3p	Chtop	0.774
mmu-miR-500-3p	Kcna1	0.776
mmu-miR-500-3p	Kbtbd2	0.788
mmu-miR-500-3p	Slitrk2	0.703
mmu-miR-500-3p	Wasf3	0.763
mmu-miR-500-3p	Arntl	0.87
mmu-miR-500-3p	Gan	0.927
mmu-miR-500-3p	Zfp827	0.782
mmu-miR-500-3p	Zbtb43	0.945
mmu-miR-500-3p	Trove2	0.872
mmu-miR-500-3p	Cdk17	0.707
mmu-miR-500-3p	Plk2	0.7
mmu-miR-500-3p	Naa25	0.808
mmu-miR-500-3p	Elavl2	0.977
mmu-miR-500-3p	Slc11a2	0.951
mmu-miR-500-3p	Elavl4	0.825
mmu-miR-500-3p	Rab9b	0.703
mmu-miR-500-3p	Osbpl6	0.801
mmu-miR-500-3p	Taok1	0.98
mmu-miR-500-3p	Bcl11a	0.859
mmu-miR-500-3p	Fos	0.911
mmu-miR-500-3p	Luzp1	0.816
mmu-miR-500-3p	Eefsec	0.896
mmu-miR-500-3p	Hars2	0.816
mmu-miR-500-3p	Otud4	0.977
mmu-miR-500-3p	Osbpl8	0.902
mmu-miR-500-3p	Gnb1	0.745
mmu-miR-500-3p	Rpl15	0.747
mmu-miR-500-3p	Nono	0.962
mmu-miR-500-3p	Hhip	0.815
mmu-miR-500-3p	Ulk2	0.707
mmu-miR-500-3p	Stag1	0.887
mmu-miR-500-3p	Hecw2	0.816
mmu-miR-500-3p	Sp8	0.848
mmu-miR-500-3p	Fgfbp1	0.951
mmu-miR-500-3p	Chrnb2	0.762
mmu-miR-500-3p	Tle4	0.948
mmu-miR-500-3p	Igfbp5	0.751
mmu-miR-500-3p	Sh3pxd2a	0.705
mmu-miR-500-3p	Evc2	0.765
mmu-miR-500-3p	Zc2hc1a	0.702
mmu-miR-500-3p	Polg	0.939
mmu-miR-500-3p	Myo1d	0.796
mmu-miR-500-3p	Clta	0.708
mmu-miR-500-3p	Tbl1xr1	0.843
mmu-miR-500-3p	Rnf139	0.713
mmu-miR-500-3p	Phox2b	0.987
mmu-miR-500-3p	Arfgef2	0.81
mmu-miR-500-3p	Tusc1	0.826
mmu-miR-500-3p	Camk1d	0.831
mmu-miR-500-3p	Col1a1	0.708
mmu-miR-500-3p	Aadacl3	0.704
mmu-miR-500-3p	Ppp2r5e	0.815
mmu-miR-500-3p	Zranb1	0.745
mmu-miR-500-3p	Cacnb4	0.706
mmu-miR-500-3p	Ptprb	0.728
mmu-miR-500-3p	Mrpl35	0.887
mmu-miR-500-3p	Rcor1	0.905
mmu-miR-500-3p	Mlxip	0.711
mmu-miR-500-3p	Grid2	0.755
mmu-miR-500-3p	Cldn12	0.723
mmu-miR-500-3p	Etf1	0.846
mmu-miR-500-3p	Tenm2	0.939
mmu-miR-500-3p	Trp53inp1	0.793
mmu-miR-500-3p	Tpk1	0.816
mmu-miR-500-3p	Ebf1	0.801
mmu-miR-500-3p	Drd1	0.828
mmu-miR-500-3p	Sec63	0.968
mmu-miR-500-3p	Eif2ak1	0.857
mmu-miR-500-3p	Dnm1l	0.734
mmu-miR-500-3p	Eml4	0.7
mmu-miR-500-3p	Patz1	0.757
mmu-miR-500-3p	Tet3	0.724
mmu-miR-500-3p	Tank	0.765
mmu-miR-500-3p	Runx1t1	0.933
mmu-miR-500-3p	Adgrv1	0.737
mmu-miR-500-3p	C9	0.759
mmu-miR-500-3p	Zic4	0.917
mmu-miR-500-3p	Herc6	0.906
mmu-miR-500-3p	Med12l	0.887
mmu-miR-500-3p	Foxp2	0.79
mmu-miR-500-3p	Sim1	0.705
mmu-miR-500-3p	Rc3h2	0.841
mmu-miR-500-3p	Elovl7	0.849
mmu-miR-500-3p	Zmym4	0.918
mmu-miR-500-3p	Fign	0.711
mmu-miR-500-3p	Sema3c	0.95
mmu-miR-500-3p	Klhl14	0.721
mmu-miR-500-3p	Zdhhc3	0.863
mmu-miR-500-3p	Tmem64	0.729
mmu-miR-500-3p	Diaph1	0.832
mmu-miR-500-3p	9330159F19Rik	0.944
mmu-miR-500-3p	Mkrn3	0.759
mmu-miR-500-3p	Serbp1	0.739
mmu-miR-500-3p	Tlcd1	0.908
mmu-miR-500-3p	Eif4e	0.863
mmu-miR-500-3p	Rgs17	0.718
mmu-miR-500-3p	Hoxd10	0.87
mmu-miR-500-3p	Pign	0.881
mmu-miR-500-3p	Btbd7	0.776
mmu-miR-500-3p	Pthlh	0.754
mmu-miR-500-3p	Fam222a	0.751
mmu-miR-500-3p	Zfp715	0.798
mmu-miR-500-3p	Kras	0.847
mmu-miR-500-3p	Rrs1	0.711
mmu-miR-500-3p	Ptbp2	0.908
mmu-miR-500-3p	Hnrnpa3	0.751
mmu-miR-500-3p	Tex2	0.814
mmu-miR-500-3p	Ntng1	0.757
mmu-miR-500-3p	Zfp24	0.722
mmu-miR-500-3p	Mtmr12	0.817
mmu-miR-500-3p	Pkd2	0.873
mmu-miR-500-3p	Arf1	0.745
mmu-miR-500-3p	Ubxn7	0.8
mmu-miR-500-3p	Mbd5	0.792
mmu-miR-500-3p	Blzf1	0.736
mmu-miR-500-3p	Hs6st2	0.742
mmu-miR-500-3p	Ccdc71l	0.804
mmu-miR-500-3p	Zfr	0.765
mmu-miR-500-3p	Kdm7a	0.991
mmu-miR-500-3p	Ss18	0.874
mmu-miR-500-3p	Rccd1	0.935
mmu-miR-500-3p	Usp19	0.712
mmu-miR-500-3p	Sos1	0.815
mmu-miR-500-3p	Cdkl3	0.829
mmu-miR-500-3p	Mri1	0.798
mmu-miR-500-3p	Fgfr1op	0.814
mmu-miR-500-3p	Slco1b2	0.735
mmu-miR-500-3p	Galnt13	0.724
mmu-miR-500-3p	Ift80	0.838
mmu-miR-500-3p	Aff4	0.822
mmu-miR-500-3p	Tmem169	0.81
mmu-miR-500-3p	Cux1	0.997
mmu-miR-500-3p	Cbfb	0.727
mmu-miR-500-3p	Fbxo24	0.777
mmu-miR-500-3p	Impad1	0.949
mmu-miR-500-3p	Vmn2r42	0.711
mmu-miR-500-3p	Ago3	0.746
mmu-miR-500-3p	Prpf40a	0.801
mmu-miR-500-3p	Peg10	0.815
mmu-miR-500-3p	Fzd4	0.84
mmu-miR-500-3p	Ndp	0.705
mmu-miR-500-3p	Sox4	0.767
mmu-miR-500-3p	Hoxa4	0.714
mmu-miR-500-3p	Csnk1a1	0.8
mmu-miR-500-3p	Hnrnpll	0.783
mmu-miR-500-3p	Adam23	0.939
mmu-miR-500-3p	Zc3h12c	0.802
mmu-miR-500-3p	Eml6	0.808
mmu-miR-500-3p	Epha3	0.813
mmu-miR-500-3p	Cdk5r1	0.828
mmu-miR-500-3p	Slc32a1	0.7
mmu-miR-500-3p	Snrk	0.724
mmu-miR-500-3p	Stim2	0.825
mmu-miR-500-3p	Zbtb20	0.865
mmu-miR-500-3p	Clca1	0.706
mmu-miR-500-3p	Sema5a	0.739
mmu-miR-500-3p	Mstn	0.781
mmu-miR-500-3p	Nrbf2	0.956
mmu-miR-500-3p	Tfdp2	0.861
mmu-miR-500-3p	Cnbp	0.739
mmu-miR-500-3p	Crebrf	0.763
mmu-miR-500-3p	Enpp2	0.824
mmu-miR-500-3p	Dcun1d5	0.844
mmu-miR-500-3p	Gpr149	0.74
mmu-miR-500-3p	Hdhd2	0.969
mmu-miR-500-3p	Tardbp	0.756
mmu-miR-500-3p	Stag2	0.742
mmu-miR-500-3p	Armc1	0.758
mmu-miR-500-3p	Xpo7	0.73
mmu-miR-500-3p	Lpp	0.739
mmu-miR-500-3p	Gpm6a	0.796
mmu-miR-500-3p	Crispld1	0.779
mmu-miR-500-3p	Camta1	0.734
mmu-miR-500-3p	Ptprd	0.744
mmu-miR-500-3p	Diaph2	0.766
mmu-miR-500-3p	Smpdl3b	0.778
mmu-miR-500-3p	Slc8a2	0.811
mmu-miR-500-3p	Rbm33	0.777
mmu-miR-500-3p	Lrrcc1	0.74
mmu-miR-500-3p	2022-09-10	0.839
mmu-miR-500-3p	Sertad2	0.853
mmu-miR-500-3p	1190002N15Rik	0.872
mmu-miR-500-3p	Zbtb12	0.918
mmu-miR-500-3p	Rap1gds1	0.736
mmu-miR-500-3p	Nfkb1	0.794
mmu-miR-500-3p	Cdkn1b	0.804
mmu-miR-500-3p	Gria1	0.78
mmu-miR-500-3p	Kcnd3	0.743
mmu-miR-500-3p	Il1rapl1	0.823
mmu-miR-500-3p	Eps15	0.784
mmu-miR-500-3p	Zeb2	0.77
mmu-miR-500-3p	Itga4	0.75
mmu-miR-500-3p	Kpna4	0.901
mmu-miR-500-3p	Ankrd46	0.78
mmu-miR-500-3p	Atxn1l	0.791
mmu-miR-500-3p	Pou4f1	0.734
mmu-miR-500-3p	Lin7c	0.73
mmu-miR-500-3p	Tbl1x	0.75
mmu-miR-500-3p	Hey1	0.846
mmu-miR-500-3p	Tex264	0.707
mmu-miR-500-3p	Psmd11	0.879
mmu-miR-500-3p	Twf1	0.757
mmu-miR-500-3p	Trim27	0.834
mmu-miR-500-3p	Hlf	0.807
mmu-miR-500-3p	Arih1	0.742
mmu-miR-500-3p	Cnot2	0.76
mmu-miR-500-3p	Coq4	0.704
mmu-miR-500-3p	Tsen2	0.704
mmu-miR-500-3p	Cnn3	0.771
mmu-miR-500-3p	Cldn11	0.74
mmu-miR-500-3p	Esrrg	0.929
mmu-miR-500-3p	Zfp503	0.751
mmu-miR-500-3p	Snx30	0.711
mmu-miR-500-3p	Ptgdr	0.724
mmu-miR-500-3p	Adi1	0.774
mmu-miR-500-3p	Cdh5	0.87
mmu-miR-500-3p	F13a1	0.903
mmu-miR-500-3p	Fbn2	0.941
mmu-miR-500-3p	Rin2	0.749
mmu-miR-500-3p	Hao2	0.74
mmu-miR-500-3p	Rnf111	0.859
mmu-miR-500-3p	Gbp9	0.758
mmu-miR-500-3p	Lcor	0.967
mmu-miR-500-3p	Fgd3	0.783
mmu-miR-500-3p	Ppp2r2c	0.902
mmu-miR-500-3p	Plcb4	0.77
mmu-miR-500-3p	Tnfrsf13b	0.935
mmu-miR-500-3p	Stmn2	0.872
mmu-miR-500-3p	9330182L06Rik	0.803
mmu-miR-500-3p	Ppp3ca	0.852
mmu-miR-500-3p	Jade1	0.985
mmu-miR-500-3p	Ccnt2	0.817
mmu-miR-500-3p	Cnot4	0.861
mmu-miR-500-3p	Tmem178	0.745
mmu-miR-500-3p	Spred2	0.737
mmu-miR-500-3p	Zdhhc20	0.7
mmu-miR-500-3p	Wbp4	0.704
mmu-miR-500-3p	Fam126b	0.806
mmu-miR-500-3p	Usp38	0.767
mmu-miR-500-3p	Slc4a4	0.703
mmu-miR-500-3p	Lce6a	0.784
mmu-miR-500-3p	Gca	0.785
mmu-miR-500-3p	Pten	0.828
mmu-miR-500-3p	Fat3	0.745
mmu-miR-500-3p	Rad21	0.77
mmu-miR-500-3p	Mfsd3	0.706
mmu-miR-500-3p	Cbll1	0.759
mmu-miR-500-3p	Rspo2	0.88
mmu-miR-500-3p	Myb	0.834
mmu-miR-500-3p	Nrip1	0.753
mmu-miR-500-3p	Acvr1	0.894
mmu-miR-500-3p	Anp32e	0.713
mmu-miR-500-3p	Tia1	0.717
mmu-miR-500-3p	Sfmbt2	0.84
mmu-miR-500-3p	Ccdc114	0.749
mmu-miR-500-3p	Kbtbd8	0.888
mmu-miR-500-3p	Slc39a8	0.725
mmu-miR-500-3p	Sema6d	0.73
mmu-miR-500-3p	Pcdh7	0.702
mmu-miR-500-3p	Ino80d	0.76
mmu-miR-500-3p	Sntg2	0.709
mmu-miR-500-3p	Herc2	0.712
mmu-miR-500-3p	Map3k7	0.794
mmu-miR-500-3p	Zranb2	0.966
mmu-miR-500-3p	Rad23b	0.82
mmu-miR-500-3p	Exoc6b	0.72
mmu-miR-500-3p	Nyap2	0.84
mmu-miR-500-3p	Slc37a2	0.732
mmu-miR-500-3p	Pura	0.986
mmu-miR-500-3p	Tet2	0.711
mmu-miR-500-3p	Rsf1	0.723
mmu-miR-500-3p	Cnot9	0.723
mmu-miR-500-3p	Srsf3	0.959
mmu-miR-500-3p	Bicd1	0.957
mmu-miR-500-3p	Tshz3	0.955
mmu-miR-500-3p	Mapre1	0.742
mmu-miR-500-3p	Zfhx4	0.867
mmu-miR-500-3p	2022-09-07	0.712
mmu-miR-500-3p	Samd12	0.991
mmu-miR-500-3p	Dlgap2	0.793
mmu-miR-500-3p	Rap2b	0.755
mmu-miR-500-3p	Nr2f2	0.867
mmu-miR-500-3p	Cyp19a1	0.802
mmu-miR-500-3p	Rpgrip1l	0.8
mmu-miR-500-3p	Mapk8	0.706
mmu-miR-500-3p	Ogfrl1	0.752
mmu-miR-500-3p	Cd99l2	0.713
mmu-miR-500-3p	Zfp719	0.751
mmu-miR-500-3p	Ncoa2	0.831
mmu-miR-500-3p	Dot1l	0.813
mmu-miR-500-3p	Sufu	0.747
mmu-miR-500-3p	Tnrc6b	0.712
mmu-miR-500-3p	Kcnc2	0.92
mmu-miR-500-3p	Pcdh10	0.866
mmu-miR-500-3p	Ddx3x	0.753
mmu-miR-500-3p	Eme2	0.712
mmu-miR-500-3p	Trhde	0.764
mmu-miR-500-3p	Nr2c2	0.756
mmu-miR-500-3p	Rbms1	0.996
mmu-miR-500-3p	Rai2	0.936
mmu-miR-500-3p	Tbcb	0.709
mmu-miR-500-3p	Mpeg1	0.877
mmu-miR-500-3p	Mcmdc2	0.703
mmu-miR-500-3p	Shprh	0.875
mmu-miR-500-3p	Aifm2	0.73
mmu-miR-500-3p	Sbno1	0.854
mmu-miR-500-3p	Cops2	0.715
mmu-miR-500-3p	1700028K03Rik	0.782
mmu-miR-500-3p	Ipo8	0.738
mmu-miR-500-3p	Fbxw2	0.771
mmu-miR-500-3p	Ccdc50	0.769
mmu-miR-500-3p	Acvr1c	0.761
mmu-miR-500-3p	Naa30	0.72
mmu-miR-500-3p	Magi1	0.764
mmu-miR-500-3p	Spin1	0.847

## Sheet: Overap
Supplementary Material S4: Common elements in TargetScan miRTarBase miR-TCDS :
Rccd1
Impad1
