# Supplementary material for: Key circRNAs from goat: discovery, integrated regulatory network and their putative roles in the differentiation of intramuscular adipocytes
Source: BMC Genomics. 2023 Jan 28;24:51. doi: 10.1186/s12864-023-09141-7 (PMC9883971; doi:10.1186/s12864-023-09141-7)
Supplement: Supplementary file 5 — Additional file 5: Supplementary Material S4. The miR-140-3p target genes prediction results in TargetScan. Common elements in TargetScan miRTarBase miR-TCDS. The miR-671-5p target genes prediction results in TargetScan. The miR-532-3p target genes prediction results in TargetScan. The miR-500-3p target genes prediction results in TargetScan. The miR-423-5p target genes prediction results in TargetScan. The miR-26b-5p target genes prediction results in TargetScan. Common elements in TargetScan miRTarBase miR-TCDS. [file 12864_2023_9141_MOESM5_ESM.zip › Supplementary Material S4_miR-423-5p.predicted_targets.xlsx]

## Sheet: TargetScan
Supplementary Material S4: The miR-423-5p target genes prediction results in TargetScan
Ortholog of target gene	Representative transcript	Gene name	3P-seq tags + 5	Conserved sites total	Conserved 8mer sites	Conserved 7mer-m8 sites	Conserved 7mer-A1 sites	Poorly conserved sites total	Poorly conserved 8mer sites	Poorly conserved 7mer-m8 sites	Poorly conserved 7mer-A1 sites	6mer sites	Representative miRNA	Predicted occupancy (low miRNA)	Predicted occupancy (high miRNA)	Predicted occupancy (transfected miRNA)	Cumulative weighted context++ score	Total context++ score	Aggregate PCT	Previous TargetScan publication(s)
SOX12	ENST00000342665.2	SRY (sex determining region Y)-box 12	6341	4	0	4	0	3	0	0	3	6	mmu-miR-423-5p				-1.24	-1.24	N/A	NULL
THRA	ENST00000450525.2	thyroid hormone receptor, alpha	547	1	1	0	0	3	1	0	2	6	mmu-miR-423-5p				-1.02	-1.02	N/A	NULL
CELSR2	ENST00000271332.3	cadherin, EGF LAG seven-pass G-type receptor 2	2475	2	1	1	0	2	0	0	2	2	mmu-miR-423-5p				-0.92	-0.92	N/A	NULL
YIF1A	ENST00000471387.2	Yip1 interacting factor homolog A (S. cerevisiae)	211	1	1	0	0	0	0	0	0	0	mmu-miR-423-5p				-0.79	-0.81	N/A	NULL
NAALADL1	ENST00000339885.2	N-acetylated alpha-linked acidic dipeptidase-like 1	5	1	1	0	0	0	0	0	0	1	mmu-miR-423-5p				-0.76	-0.76	N/A	NULL
ERF	ENST00000222329.4	Ets2 repressor factor	1007	1	0	1	0	2	0	2	0	1	mmu-miR-423-5p				-0.73	-0.77	N/A	NULL
SSBP3-AS1	ENST00000361350.4	SSBP3 antisense RNA 1	5	1	0	0	1	1	0	1	0	0	mmu-miR-423-5p				-0.7	-0.7	N/A	NULL
NACC1	ENST00000292431.4	nucleus accumbens associated 1, BEN and BTB (POZ) domain containing	337	2	1	1	0	1	0	0	1	6	mmu-miR-423-5p				-0.68	-0.69	N/A	NULL
VGF	ENST00000249330.2	VGF nerve growth factor inducible	16	1	0	0	1	2	0	2	0	1	mmu-miR-423-5p				-0.64	-0.64	N/A	NULL
CADM3	ENST00000368125.4	cell adhesion molecule 3	5	2	1	1	0	1	1	0	0	2	mmu-miR-423-5p				-0.62	-0.62	N/A	NULL
DYRK1B	ENST00000593685.1	dual-specificity tyrosine-(Y)-phosphorylation regulated kinase 1B	7	1	0	1	0	1	0	1	0	1	mmu-miR-423-5p				-0.61	-0.61	N/A	NULL
SNPH	ENST00000381873.3	syntaphilin	13	1	0	1	0	2	0	2	0	3	mmu-miR-423-5p				-0.61	-0.61	N/A	NULL
C7orf43	ENST00000394035.2	chromosome 7 open reading frame 43	5436	1	1	0	0	0	0	0	0	0	mmu-miR-423-5p				-0.6	-0.6	N/A	NULL
FGF17	ENST00000359441.3	fibroblast growth factor 17	5	1	1	0	0	0	0	0	0	0	mmu-miR-423-5p				-0.59	-0.59	N/A	NULL
BCL7A	ENST00000538010.1	B-cell CLL/lymphoma 7A	96	1	1	0	0	2	0	0	2	2	mmu-miR-423-5p				-0.57	-0.65	N/A	NULL
ODC1	ENST00000234111.4	ornithine decarboxylase 1	999	1	1	0	0	0	0	0	0	0	mmu-miR-423-5p				-0.57	-0.57	N/A	NULL
CNBP	ENST00000502976.1	CCHC-type zinc finger, nucleic acid binding protein	2257	1	0	1	0	0	0	0	0	0	mmu-miR-423-5p				-0.56	-0.56	N/A	NULL
MARK2	ENST00000402010.2	MAP/microtubule affinity-regulating kinase 2	845	1	0	1	0	2	1	1	0	3	mmu-miR-423-5p				-0.55	-0.55	N/A	NULL
PKIA	ENST00000396418.2	protein kinase (cAMP-dependent, catalytic) inhibitor alpha	542	1	1	0	0	1	0	1	0	0	mmu-miR-423-5p				-0.55	-0.79	N/A	NULL
CYP4F22	ENST00000269703.3	cytochrome P450, family 4, subfamily F, polypeptide 22	5	1	1	0	0	0	0	0	0	0	mmu-miR-423-5p				-0.54	-0.54	N/A	NULL
USF2	ENST00000594064.1	upstream transcription factor 2, c-fos interacting	1981	1	0	1	0	1	0	1	0	2	mmu-miR-423-5p				-0.54	-0.55	N/A	NULL
EIF4A1	ENST00000582746.1	eukaryotic translation initiation factor 4A1	44	1	1	0	0	0	0	0	0	0	mmu-miR-423-5p				-0.54	-0.54	N/A	NULL
THBS3	ENST00000368378.3	thrombospondin 3	171	1	1	0	0	0	0	0	0	0	mmu-miR-423-5p				-0.52	-0.52	N/A	NULL
CALM1	ENST00000356978.4	calmodulin 1 (phosphorylase kinase, delta)	4046	1	1	0	0	1	0	1	0	1	mmu-miR-423-5p				-0.52	-0.87	N/A	NULL
ANKRD52	ENST00000267116.7	ankyrin repeat domain 52	2913	1	0	1	0	4	0	3	1	6	mmu-miR-423-5p				-0.52	-0.62	N/A	NULL
TMUB2	ENST00000590235.1	transmembrane and ubiquitin-like domain containing 2	1043	1	1	0	0	0	0	0	0	0	mmu-miR-423-5p				-0.5	-0.5	N/A	NULL
CCDC64	ENST00000397558.2	coiled-coil domain containing 64	7	1	1	0	0	1	1	0	0	1	mmu-miR-423-5p				-0.49	-0.49	N/A	NULL
KLC2	ENST00000394065.2	kinesin light chain 2	11832	1	0	1	0	2	0	1	1	0	mmu-miR-423-5p				-0.49	-0.49	N/A	NULL
AGAP2	ENST00000257897.3	ArfGAP with GTPase domain, ankyrin repeat and PH domain 2	12	1	0	1	0	1	0	0	1	2	mmu-miR-423-5p				-0.47	-0.48	N/A	NULL
TPM4	ENST00000300933.4	tropomyosin 4	332	1	1	0	0	0	0	0	0	0	mmu-miR-423-5p				-0.47	-0.54	N/A	NULL
TSPYL2	ENST00000375442.4	TSPY-like 2	270	1	0	1	0	1	0	1	0	0	mmu-miR-423-5p				-0.46	-0.46	N/A	NULL
GRHL2	ENST00000251808.3	grainyhead-like 2 (Drosophila)	5	1	1	0	0	1	0	0	1	0	mmu-miR-423-5p				-0.46	-0.46	N/A	NULL
MAP7D1	ENST00000316156.4	MAP7 domain containing 1	1052	1	1	0	0	0	0	0	0	1	mmu-miR-423-5p				-0.45	-0.46	N/A	NULL
DDIT4	ENST00000307365.3	DNA-damage-inducible transcript 4	2454	1	1	0	0	0	0	0	0	0	mmu-miR-423-5p				-0.45	-0.45	N/A	NULL
MARCH10	ENST00000456609.2	membrane-associated ring finger (C3HC4) 10, E3 ubiquitin protein ligase	5	1	1	0	0	0	0	0	0	1	mmu-miR-423-5p				-0.45	-0.45	N/A	NULL
NGF	ENST00000369512.2	nerve growth factor (beta polypeptide)	27	1	0	1	0	0	0	0	0	1	mmu-miR-423-5p				-0.45	-0.45	N/A	NULL
SMIM3	ENST00000526627.1	small integral membrane protein 3	3180	1	1	0	0	0	0	0	0	0	mmu-miR-423-5p				-0.45	-0.45	N/A	NULL
FBXL16	ENST00000397621.1	F-box and leucine-rich repeat protein 16	5	1	0	1	0	1	0	1	0	1	mmu-miR-423-5p				-0.44	-0.44	N/A	NULL
RNF165	ENST00000269439.7	ring finger protein 165	18	1	1	0	0	2	0	0	2	6	mmu-miR-423-5p				-0.44	-0.44	N/A	NULL
CACNA2D2	ENST00000423994.2	calcium channel, voltage-dependent, alpha 2/delta subunit 2	19	1	1	0	0	0	0	0	0	2	mmu-miR-423-5p				-0.44	-0.44	N/A	NULL
PA2G4	ENST00000303305.6	proliferation-associated 2G4, 38kDa	64	1	0	1	0	0	0	0	0	1	mmu-miR-423-5p				-0.42	-0.42	N/A	NULL
BAP1	ENST00000460680.1	BRCA1 associated protein-1 (ubiquitin carboxy-terminal hydrolase)	445	1	1	0	0	0	0	0	0	1	mmu-miR-423-5p				-0.42	-0.44	N/A	NULL
FLNB	ENST00000357272.4	filamin B, beta	467	1	0	1	0	1	1	0	0	0	mmu-miR-423-5p				-0.41	-0.41	N/A	NULL
MED22	ENST00000344469.5	mediator complex subunit 22	43	1	0	1	0	2	0	2	0	2	mmu-miR-423-5p				-0.41	-1.15	N/A	NULL
PBX2	ENST00000375050.4	pre-B-cell leukemia homeobox 2	98	2	0	1	1	0	0	0	0	2	mmu-miR-423-5p				-0.41	-0.52	N/A	NULL
NUMBL	ENST00000252891.4	numb homolog (Drosophila)-like	323	1	1	0	0	0	0	0	0	1	mmu-miR-423-5p				-0.4	-0.4	N/A	NULL
CRTC2	ENST00000368630.3	CREB regulated transcription coactivator 2	275	1	0	1	0	1*	0	0	0	0	mmu-miR-423-5p				-0.4	-0.4	N/A	NULL
GABRA3	ENST00000370314.4	gamma-aminobutyric acid (GABA) A receptor, alpha 3	55	1	1	0	0	1	0	0	1	0	mmu-miR-423-5p				-0.38	-0.38	N/A	NULL
SHANK3	ENST00000414786.2	SH3 and multiple ankyrin repeat domains 3	5	1	1	0	0	0	0	0	0	2	mmu-miR-423-5p				-0.37	-0.37	N/A	NULL
FLJ27365	ENST00000360737.3	hsa-mir-4763	74	1	0	1	0	1	0	0	1	1	mmu-miR-423-5p				-0.37	-0.43	N/A	NULL
SZT2	ENST00000562955.1	seizure threshold 2 homolog (mouse)	123	1	0	1	0	2	0	1	1	1	mmu-miR-423-5p				-0.36	-0.57	N/A	NULL
ENSA	ENST00000369014.5	endosulfine alpha	167	1	0	1	0	0	0	0	0	0	mmu-miR-423-5p				-0.36	-0.36	N/A	NULL
WNT7A	ENST00000285018.4	wingless-type MMTV integration site family, member 7A	5	1	1	0	0	0	0	0	0	1	mmu-miR-423-5p				-0.36	-0.36	N/A	NULL
NFIX	ENST00000360105.4	nuclear factor I/X (CCAAT-binding transcription factor)	24	2	0	2	0	1	0	1	0	9	mmu-miR-423-5p				-0.36	-0.56	N/A	NULL
AC010441.1	ENST00000600109.1		3180	1	1	0	0	0	0	0	0	0	mmu-miR-423-5p				-0.36	-0.36	N/A	NULL
RIMS4	ENST00000372851.3	regulating synaptic membrane exocytosis 4	30	2	0	1	1	1	0	1	0	4	mmu-miR-423-5p				-0.35	-0.35	N/A	NULL
RASL10B	ENST00000268864.3	RAS-like, family 10, member B	1495	1	1	0	0	1	0	0	1	3	mmu-miR-423-5p				-0.35	-0.35	N/A	NULL
TUBGCP6	ENST00000439308.2	tubulin, gamma complex associated protein 6	1062	1	1	0	0	1	0	0	1	0	mmu-miR-423-5p				-0.34	-0.34	N/A	NULL
AMBRA1	ENST00000314845.3	autophagy/beclin-1 regulator 1	35	1	1	0	0	0	0	0	0	1	mmu-miR-423-5p				-0.34	-0.46	N/A	NULL
MYRF	ENST00000278836.5	myelin regulatory factor	131	1	1	0	0	0	0	0	0	1	mmu-miR-423-5p				-0.33	-0.34	N/A	NULL
RNF24	ENST00000336095.6	ring finger protein 24	448	1	1	0	0	1	0	0	1	0	mmu-miR-423-5p				-0.33	-0.4	N/A	NULL
TEF	ENST00000266304.4	thyrotrophic embryonic factor	60	1	0	1	0	2	0	1	1	0	mmu-miR-423-5p				-0.33	-0.35	N/A	NULL
KCNAB3	ENST00000303790.2	potassium voltage-gated channel, shaker-related subfamily, beta member 3	35	1	0	1	0	0	0	0	0	0	mmu-miR-423-5p				-0.33	-0.33	N/A	NULL
AL020996.1	ENST00000536896.1	Uncharacterized protein	5	1	0	1	0	0	0	0	0	2	mmu-miR-423-5p				-0.32	-0.32	N/A	NULL
SEMA5B	ENST00000195173.4	sema domain, seven thrombospondin repeats (type 1 and type 1-like), transmembrane domain (TM) and short cytoplasmic domain, (semaphorin) 5B	15	1	1	0	0	0	0	0	0	0	mmu-miR-423-5p				-0.32	-0.32	N/A	NULL
CNNM2	ENST00000369878.4	cyclin M2	517	1	1	0	0	5	1	2	2	1	mmu-miR-423-5p				-0.32	-0.93	N/A	NULL
SRRM4	ENST00000267260.4	serine/arginine repetitive matrix 4	22	1	0	0	1	0	0	0	0	6	mmu-miR-423-5p				-0.31	-0.31	N/A	NULL
RNF43	ENST00000407977.2	ring finger protein 43	52	1	1	0	0	0	0	0	0	0	mmu-miR-423-5p				-0.3	-0.3	N/A	NULL
ACHE	ENST00000302913.4	acetylcholinesterase	14	1	0	1	0	1	0	1	0	2	mmu-miR-423-5p				-0.3	-0.49	N/A	NULL
CTDNEP1	ENST00000574322.1	CTD nuclear envelope phosphatase 1	2165	1	0	1	0	0	0	0	0	1	mmu-miR-423-5p				-0.29	-0.29	N/A	NULL
NFATC4	ENST00000413692.2	nuclear factor of activated T-cells, cytoplasmic, calcineurin-dependent 4	73	1	0	1	0	1	0	0	1	0	mmu-miR-423-5p				-0.29	-0.29	N/A	NULL
DRD2	ENST00000355319.2	dopamine receptor D2	5	1	0	1	0	0	0	0	0	0	mmu-miR-423-5p				-0.28	-0.28	N/A	NULL
LHX6	ENST00000373755.2	LIM homeobox 6	196	1	1	0	0	0	0	0	0	0	mmu-miR-423-5p				-0.28	-0.28	N/A	NULL
ZNF609	ENST00000326648.3	zinc finger protein 609	103	1	0	1	0	3	0	1	2	4	mmu-miR-423-5p				-0.28	-0.29	N/A	NULL
RNF19B	ENST00000356990.5	ring finger protein 19B	45	1	0	1	0	0	0	0	0	0	mmu-miR-423-5p				-0.28	-0.28	N/A	NULL
CDC42SE1	ENST00000439374.2	CDC42 small effector 1	231	1	0	1	0	0	0	0	0	1	mmu-miR-423-5p				-0.28	-0.28	N/A	NULL
BAZ2A	ENST00000379441.3	bromodomain adjacent to zinc finger domain, 2A	48	1	0	1	0	1	1	0	0	2	mmu-miR-423-5p				-0.27	-0.41	N/A	NULL
THTPA	ENST00000288014.6	thiamine triphosphatase	14	1	0	1	0	0	0	0	0	2	mmu-miR-423-5p				-0.27	-0.27	N/A	NULL
CAMKK1	ENST00000381769.2	calcium/calmodulin-dependent protein kinase kinase 1, alpha	34	1	0	1	0	1	0	0	1	0	mmu-miR-423-5p				-0.26	-0.26	N/A	NULL
WIPF3	ENST00000409290.1	WAS/WASL interacting protein family, member 3	168	1	0	1	0	1	0	1	0	1	mmu-miR-423-5p				-0.25	-0.32	N/A	NULL
EFNA3	ENST00000505139.1	Ephrin-A3; Uncharacterized protein; cDNA FLJ57652, highly similar to Ephrin-A3	9	1	0	1	0	1	0	1	0	1	mmu-miR-423-5p				-0.22	-0.59	N/A	NULL
SUPT6H	ENST00000314616.6	suppressor of Ty 6 homolog (S. cerevisiae)	405	1	0	1	0	0	0	0	0	0	mmu-miR-423-5p				-0.22	-0.38	N/A	NULL
TPCN1	ENST00000335509.6	two pore segment channel 1	401	1	0	1	0	0	0	0	0	2	mmu-miR-423-5p				-0.21	-0.21	N/A	NULL
UBALD1	ENST00000590965.1	UBA-like domain containing 1	41	1	0	1	0	0	0	0	0	2	mmu-miR-423-5p				-0.2	-0.2	N/A	NULL
RAD23A	ENST00000586534.1	RAD23 homolog A (S. cerevisiae)	58	1	0	1	0	0	0	0	0	0	mmu-miR-423-5p				-0.2	-0.21	N/A	NULL
MFAP2	ENST00000375534.3	microfibrillar-associated protein 2	10	1	0	1	0	0	0	0	0	0	mmu-miR-423-5p				-0.2	-0.2	N/A	NULL
TYRO3	ENST00000263798.3	TYRO3 protein tyrosine kinase	70	1	0	1	0	0	0	0	0	1	mmu-miR-423-5p				-0.19	-0.31	N/A	NULL
RHOBTB2	ENST00000251822.6	Rho-related BTB domain containing 2	32	1	0	0	1	0	0	0	0	2	mmu-miR-423-5p				-0.19	-0.24	N/A	NULL
FAM89B	ENST00000449319.2	family with sequence similarity 89, member B	289	1	0	0	1	0	0	0	0	0	mmu-miR-423-5p				-0.19	-0.19	N/A	NULL
LRCH4	ENST00000310300.6	leucine-rich repeats and calponin homology (CH) domain containing 4	248	1	0	1	0	1	0	0	1	0	mmu-miR-423-5p				-0.19	-0.25	N/A	NULL
RAB5B	ENST00000553116.1	RAB5B, member RAS oncogene family	14	1	0	0	1	0	0	0	0	2	mmu-miR-423-5p				-0.19	-0.21	N/A	NULL
NPTXR	ENST00000333039.2	neuronal pentraxin receptor	578	1	0	1	0	1	0	0	1	1	mmu-miR-423-5p				-0.19	-0.19	N/A	NULL
ENGASE	ENST00000579016.1	endo-beta-N-acetylglucosaminidase	33	1	0	1	0	0	0	0	0	0	mmu-miR-423-5p				-0.18	-0.26	N/A	NULL
C20orf196	ENST00000303142.6	chromosome 20 open reading frame 196	18	1	1	0	0	0	0	0	0	1	mmu-miR-423-5p				-0.18	-0.26	N/A	NULL
SRSF1	ENST00000258962.4	serine/arginine-rich splicing factor 1	1430	1	0	0	1	0	0	0	0	1	mmu-miR-423-5p				-0.17	-0.19	N/A	NULL
TRIM41	ENST00000315073.5	tripartite motif containing 41	494	1	0	1	0	0	0	0	0	2	mmu-miR-423-5p				-0.17	-0.17	N/A	NULL
NKIRAS2	ENST00000462043.2	NFKB inhibitor interacting Ras-like 2	9685	1	0	0	1	0	0	0	0	1	mmu-miR-423-5p				-0.16	-0.16	N/A	NULL
DLGAP4	ENST00000373913.3	discs, large (Drosophila) homolog-associated protein 4	1188	1	0	1	0	0	0	0	0	1	mmu-miR-423-5p				-0.16	-0.2	N/A	NULL
C15orf52	ENST00000397536.2	chromosome 15 open reading frame 52	14	1	0	1	0	0	0	0	0	2	mmu-miR-423-5p				-0.16	-0.16	N/A	NULL
DDX6	ENST00000264018.4	DEAD (Asp-Glu-Ala-Asp) box helicase 6	11	1	0	1	0	2	0	2	0	0	mmu-miR-423-5p				-0.16	-0.44	N/A	NULL
SV2C	ENST00000502798.2	synaptic vesicle glycoprotein 2C	30	1	0	1	0	3	0	0	3	1	mmu-miR-423-5p				-0.15	-0.16	N/A	NULL
SMARCD1	ENST00000394963.4	SWI/SNF related, matrix associated, actin dependent regulator of chromatin, subfamily d, member 1	952	1	0	0	1	0	0	0	0	3	mmu-miR-423-5p				-0.14	-0.16	N/A	NULL
EVX1	ENST00000222761.3	even-skipped homeobox 1	7	1	1	0	0	1	0	1	0	1	mmu-miR-423-5p				-0.14	-0.54	N/A	NULL
ZMYM4	ENST00000314607.6	zinc finger, MYM-type 4	280	1	1	0	0	0	0	0	0	0	mmu-miR-423-5p				-0.13	-0.14	N/A	NULL
MPRIP	ENST00000341712.4	myosin phosphatase Rho interacting protein	521	1	0	1	0	0	0	0	0	1	mmu-miR-423-5p				-0.13	-0.21	N/A	NULL
FBRS	ENST00000356166.6	fibrosin	1334	1	0	1	0	0	0	0	0	2	mmu-miR-423-5p				-0.13	-0.13	N/A	NULL
VPS37D	ENST00000451519.1	vacuolar protein sorting 37 homolog D (S. cerevisiae)	173	1	0	1	0	0	0	0	0	0	mmu-miR-423-5p				-0.12	-0.12	N/A	NULL
RNF5	ENST00000427134.2	ring finger protein 5, E3 ubiquitin protein ligase	5	1	0	0	1	0	0	0	0	0	mmu-miR-423-5p				-0.12	-0.12	N/A	NULL
ATP8B2	ENST00000368489.3	ATPase, aminophospholipid transporter, class I, type 8B, member 2	244	1	0	0	1	1	0	0	1	0	mmu-miR-423-5p				-0.12	-0.22	N/A	NULL
PAK3	ENST00000372007.5	p21 protein (Cdc42/Rac)-activated kinase 3	8	1	0	0	1	2	0	1	1	0	mmu-miR-423-5p				-0.12	-0.12	N/A	NULL
TNRC6B	ENST00000335727.9	trinucleotide repeat containing 6B	69	1	0	1	0	2	0	1	1	3	mmu-miR-423-5p				-0.1	-0.12	N/A	NULL
MYO9B	ENST00000595618.1	myosin IXB	413	1	0	1	0	0	0	0	0	1	mmu-miR-423-5p				-0.09	-0.09	N/A	NULL
ELFN2	ENST00000402918.2	extracellular leucine-rich repeat and fibronectin type III domain containing 2	22	1	0	1	0	1	0	0	1	7	mmu-miR-423-5p				-0.09	-0.28	N/A	NULL
NAV1	ENST00000295624.6	neuron navigator 1	702	1	1	0	0	1	0	0	1	2	mmu-miR-423-5p				-0.09	-0.1	N/A	NULL
ID1	ENST00000376105.3	inhibitor of DNA binding 1, dominant negative helix-loop-helix protein	7992	1	0	0	1	0	0	0	0	3	mmu-miR-423-5p				-0.07	-0.19	N/A	NULL
NBEAL2	ENST00000450053.3	neurobeachin-like 2	70	1	0	1	0	0	0	0	0	0	mmu-miR-423-5p				-0.07	-0.07	N/A	NULL
PDE1B	ENST00000243052.3	phosphodiesterase 1B, calmodulin-dependent	6	1	0	1	0	0	0	0	0	1	mmu-miR-423-5p				-0.06	-0.06	N/A	NULL
GDF5OS	ENST00000374375.1	growth differentiation factor 5 opposite strand	122	1	0	1	0	1	0	1	0	1	mmu-miR-423-5p				-0.06	-0.46	N/A	NULL
RPRD2	ENST00000539519.1	regulation of nuclear pre-mRNA domain containing 2	280	1	0	1	0	0	0	0	0	1	mmu-miR-423-5p				-0.05	-0.05	N/A	NULL
FMNL3	ENST00000335154.5	formin-like 3	132	1	0	0	1	3	0	2	1	2	mmu-miR-423-5p				-0.05	-0.19	N/A	NULL
PER1	ENST00000317276.4	period circadian clock 1	1210	1	1	0	0	0	0	0	0	0	mmu-miR-423-5p				-0.05	-0.18	N/A	NULL
ZBTB7B	ENST00000368426.3	zinc finger and BTB domain containing 7B	179	1	0	1	0	0	0	0	0	3	mmu-miR-423-5p				-0.05	-0.48	N/A	NULL
SLC20A2	ENST00000342228.3	solute carrier family 20 (phosphate transporter), member 2	1188	1	1	0	0	0	0	0	0	1	mmu-miR-423-5p				-0.04	-0.67	N/A	NULL
C10orf76	ENST00000370033.4	chromosome 10 open reading frame 76	273	1	0	0	1	0	0	0	0	2	mmu-miR-423-5p				-0.04	-0.08	N/A	NULL
NRG2	ENST00000394770.1	neuregulin 2	9	1	0	1	0	1	0	0	1	0	mmu-miR-423-5p				-0.03	-0.04	N/A	NULL
ZDHHC5	ENST00000287169.3	zinc finger, DHHC-type containing 5	1505	1	0	1	0	0	0	0	0	1	mmu-miR-423-5p				-0.03	-0.09	N/A	NULL
ZNF787	ENST00000270459.3	zinc finger protein 787	191	1	0	1	0	0	0	0	0	0	mmu-miR-423-5p				-0.02	-0.02	N/A	NULL
GMPPB	ENST00000480687.1	GDP-mannose pyrophosphorylase B	425	1	0	1	0	0	0	0	0	1	mmu-miR-423-5p				-0.02	-0.08	N/A	NULL
KAT7	ENST00000259021.4	K(lysine) acetyltransferase 7	48	1	0	0	1	0	0	0	0	1	mmu-miR-423-5p				-0.02	-0.02	N/A	NULL
CBX5	ENST00000209875.4	chromobox homolog 5	360	1	0	0	1	0	0	0	0	0	mmu-miR-423-5p				-0.01	-0.07	N/A	NULL
METRN	ENST00000568223.2	meteorin, glial cell differentiation regulator	57	1	0	1	0	0	0	0	0	0	mmu-miR-423-5p				-0.01	-0.13	N/A	NULL
NDST1	ENST00000261797.6	N-deacetylase/N-sulfotransferase (heparan glucosaminyl) 1	13660	1	0	0	1	0	0	0	0	1	mmu-miR-423-5p				-0.01	-0.01	N/A	NULL
SLC35C2	ENST00000372227.1	solute carrier family 35 (GDP-fucose transporter), member C2	910	1	1	0	0	0	0	0	0	1	mmu-miR-423-5p				-0.01	-0.33	N/A	NULL
FKBP4	ENST00000001008.4	FK506 binding protein 4, 59kDa	727	1	0	0	1	0	0	0	0	0	mmu-miR-423-5p				-0.01	-0.13	N/A	NULL
PAOX	ENST00000368539.4	polyamine oxidase (exo-N4-amino)	264	1	0	1	0	0	0	0	0	0	mmu-miR-423-5p				-0.01	-0.3	N/A	NULL
HM13	ENST00000335574.5	histocompatibility (minor) 13	4848	1	0	1	0	0	0	0	0	0	mmu-miR-423-5p				0	-0.23	N/A	NULL
DHX40	ENST00000251241.4	DEAH (Asp-Glu-Ala-His) box polypeptide 40	538	1	0	1	0	0	0	0	0	0	mmu-miR-423-5p				0	-0.2	N/A	NULL
POLA2	ENST00000265465.3	polymerase (DNA directed), alpha 2, accessory subunit	2627	1	1	0	0	1	0	1	0	0	mmu-miR-423-5p				0	-0.61	N/A	NULL
AQP1	ENST00000509504.1	Uncharacterized protein	5	1	0	0	1	1	0	0	1	0	mmu-miR-423-5p				0	-0.13	N/A	NULL
MYO1F	ENST00000338257.8	myosin IF	33	1	0	1	0	0	0	0	0	0	mmu-miR-423-5p				0	-0.32	N/A	NULL
PEX16	ENST00000378750.5	peroxisomal biogenesis factor 16	498	1	0	1	0	1	1	0	0	0	mmu-miR-423-5p				0	-0.73	N/A	NULL

## Sheet:  miRTarBase
Supplementary Material S4: The miR-423-5p target genes prediction results in miRTarBase
miRNA	gene name	experiments
hsa-miR-423-5p	RABAC1	CLASH [1]
hsa-miR-423-5p	NMD3	CLASH [1]
hsa-miR-423-5p	YWHAZ	CLASH [1]
hsa-miR-423-5p	RGPD2	CLASH [1]
hsa-miR-423-5p	TSPYL6	CLASH [1]
hsa-miR-423-5p	HIST2H2BE	CLASH [1]
hsa-miR-423-5p	USP6	CLASH [1]
hsa-miR-423-5p	PGAM4	PAR-CLIP [2] CLASH [1]
hsa-miR-423-5p	DIP2A	CLASH [1]
hsa-miR-423-5p	NOS1AP	PAR-CLIP [2] CLASH [1]
hsa-miR-423-5p	IGDCC4	CLASH [1]
hsa-miR-423-5p	RC3H1	CLASH [1]
hsa-miR-423-5p	KIF1A	CLASH [1]
hsa-miR-423-5p	SRSF11	CLASH [1]
hsa-miR-423-5p	BCLAF1	CLASH [1]
hsa-miR-423-5p	RPS15A	CLASH [1]
hsa-miR-423-5p	CCNI	CLASH [1]
hsa-miR-423-5p	GDF11	CLASH [1]
hsa-miR-423-5p	RTL8C	CLASH [1]
hsa-miR-423-5p	NME2	CLASH [1]
hsa-miR-423-5p	COX1	CLASH [1]
hsa-miR-423-5p	ARPC1A	CLASH [1]
hsa-miR-423-5p	MYBL2	CLASH [1]
hsa-miR-423-5p	ND5	CLASH [1]
hsa-miR-423-5p	NDE1	CLASH [1]
hsa-miR-423-5p	CDKN2A	CLASH [1]
hsa-miR-423-5p	TDRKH	CLASH [1]
hsa-miR-423-5p	AKAP13	CLASH [1]
hsa-miR-423-5p	RPS10	CLASH [1]
hsa-miR-423-5p	PRPF38B	CLASH [1]
hsa-miR-423-5p	PPIAL4G	CLASH [1]
hsa-miR-423-5p	MRPL34	CLASH [1]
hsa-miR-423-5p	NDRG1	CLASH [1]
hsa-miR-423-5p	ZBTB34	CLASH [1]
hsa-miR-423-5p	ATP6	CLASH [1]
hsa-miR-423-5p	ZFP36L1	CLASH [1]
hsa-miR-423-5p	COQ6	CLASH [1]
hsa-miR-423-5p	EPM2AIP1	CLASH [1]
hsa-miR-423-5p	REPS1	CLASH [1]
hsa-miR-423-5p	AAR2	CLASH [1]
hsa-miR-423-5p	PPIA	CLASH [1]
hsa-miR-423-5p	MKNK2	PAR-CLIP [3] [2] [4] CLASH [1]
hsa-miR-423-5p	DDX21	CLASH [1]
hsa-miR-423-5p	SLC6A6	CLASH [1]
hsa-miR-423-5p	RPS2	CLASH [1]
hsa-miR-423-5p	CSTB	CLASH [1]
hsa-miR-423-5p	ABCC5	PAR-CLIP [4] [2] CLASH [1]
hsa-miR-423-5p	PAK1	CLASH [1]
hsa-miR-423-5p	ERRFI1	CLASH [1]
hsa-miR-423-5p	CEACAM6	CLASH [1]
hsa-miR-423-5p	FHOD1	CLASH [1]
hsa-miR-423-5p	LMNB2	CLASH [1]
hsa-miR-423-5p	NECAP1	CLASH [1]
hsa-miR-423-5p	NPLOC4	CLASH [1]
hsa-miR-423-5p	PMPCA	CLASH [1]
hsa-miR-423-5p	C12orf10	CLASH [1]
hsa-miR-423-5p	DDX54	CLASH [1]
hsa-miR-423-5p	VAC14	CLASH [1]
hsa-miR-423-5p	RUNX1	CLASH [1]
hsa-miR-423-5p	FAM98A	CLASH [1]
hsa-miR-423-5p	EPN1	CLASH [1]
hsa-miR-423-5p	TMUB1	CLASH [1]
hsa-miR-423-5p	UBE2L3	CLASH [1]
hsa-miR-423-5p	FAM110B	CLASH [1]
hsa-miR-423-5p	MICALL1	CLASH [1]
hsa-miR-423-5p	PNRC1	CLASH [1]
hsa-miR-423-5p	DLX5	CLASH [1]
hsa-miR-423-5p	ZNF655	CLASH [1]
hsa-miR-423-5p	FAAH	CLASH [1]
hsa-miR-423-5p	ATN1	CLASH [1]
hsa-miR-423-5p	ATP6V1E1	CLASH [1]
hsa-miR-423-5p	SLC9A3R1	CLASH [1]
hsa-miR-423-5p	NOLC1	CLASH [1]
hsa-miR-423-5p	PLCB1	CLASH [1]
hsa-miR-423-5p	SQSTM1	CLASH [1]
hsa-miR-423-5p	CLSTN1	CLASH [1]
hsa-miR-423-5p	ULK1	CLASH [1]
hsa-miR-423-5p	ATP2B4	CLASH [1]
hsa-miR-423-5p	EPB41	CLASH [1]
hsa-miR-423-5p	HIST1H1C	CLASH [1]
hsa-miR-423-5p	GPAT4	CLASH [1]
hsa-miR-423-5p	TPGS2	CLASH [1]
hsa-miR-423-5p	FKBP4	CLASH [1]
hsa-miR-423-5p	GNG12	CLASH [1]
hsa-miR-423-5p	RPS9	CLASH [1]
hsa-miR-423-5p	RPL18A	CLASH [1]
hsa-miR-423-5p	CCND2	CLASH [1]
hsa-miR-423-5p	PCBP1	CLASH [1]
hsa-miR-423-5p	AP3M1	CLASH [1]
hsa-miR-423-5p	PDPK1	CLASH [1]
hsa-miR-423-5p	WBP2	CLASH [1]
hsa-miR-423-5p	CLSPN	CLASH [1]
hsa-miR-423-5p	PTTG1	CLASH [1]
hsa-miR-423-5p	GGA3	CLASH [1]
hsa-miR-423-5p	GAPDH	CLASH [1]
hsa-miR-423-5p	ARHGDIA	CLASH [1]
hsa-miR-423-5p	KCTD2	CLASH [1]
hsa-miR-423-5p	RNF139	CLASH [1]
hsa-miR-423-5p	ARHGAP32	CLASH [1]
hsa-miR-423-5p	HIST1H2BK	CLASH [1]
hsa-miR-423-5p	SAR1B	CLASH [1]
hsa-miR-423-5p	PA2G4	CLASH [1]
hsa-miR-423-5p	UBE2D3	CLASH [1]
hsa-miR-423-5p	GTPBP1	CLASH [1]
hsa-miR-423-5p	HIST2H2BF	CLASH [1]
hsa-miR-423-5p	NUTM1	CLASH [1]
hsa-miR-423-5p	COPS7A	CLASH [1]
hsa-miR-423-5p	POLR3H	CLASH [1]
hsa-miR-423-5p	HIST1H1E	CLASH [1]
hsa-miR-423-5p	NFKB2	CLASH [1]
hsa-miR-423-5p	SLC7A2	CLASH [1]
hsa-miR-423-5p	TIMP3	CLASH [1]
hsa-miR-423-5p	PTMA	CLASH [1]
hsa-miR-423-5p	CSDE1	CLASH [1]
hsa-miR-423-5p	CD81	CLASH [1]
hsa-miR-423-5p	CCNF	CLASH [1]
hsa-miR-423-5p	HNRNPUL1	CLASH [1]
hsa-miR-423-5p	RCE1	CLASH [1]
hsa-miR-423-5p	FAM83H	CLASH [1]
hsa-miR-423-5p	HES4	CLASH [1]
hsa-miR-423-5p	FAM189B	HITS-CLIP [5] CLASH [1]
hsa-miR-423-5p	SLC48A1	CLASH [1]
hsa-miR-423-5p	SNX8	CLASH [1]
hsa-miR-423-5p	ZYX	CLASH [1]
hsa-miR-423-5p	DRAP1	CLASH [1]
hsa-miR-423-5p	TEX2	CLASH [1]
hsa-miR-423-5p	C15orf39	CLASH [1]
hsa-miR-423-5p	LRCH4	CLASH [1]
hsa-miR-423-5p	CHD8	CLASH [1]
hsa-miR-423-5p	MYC	CLASH [1]
hsa-miR-423-5p	TRIM28	CLASH [1]
hsa-miR-423-5p	SELENON	CLASH [1]
hsa-miR-423-5p	MIER2	CLASH [1]
hsa-miR-423-5p	HOXA7	CLASH [1]
hsa-miR-423-5p	PRRC2A	CLASH [1]
hsa-miR-423-5p	SRP54	CLASH [1]
hsa-miR-423-5p	PABPC1	CLASH [1]
hsa-miR-423-5p	SRM	PAR-CLIP [6] [7] [8] CLASH [1]
hsa-miR-423-5p	GTF2F1	CLASH [1]
hsa-miR-423-5p	HIPK2	CLASH [1]
hsa-miR-423-5p	NEDD4L	CLASH [1]
hsa-miR-423-5p	COPZ1	CLASH [1]
hsa-miR-423-5p	GLUL	CLASH [1]
hsa-miR-423-5p	PPARGC1B	CLASH [1]
hsa-miR-423-5p	PKM	CLASH [1]
hsa-miR-423-5p	MTCH2	CLASH [1]
hsa-miR-423-5p	ACTG1	CLASH [1]
hsa-miR-423-5p	MTMR3	CLASH [1]
hsa-miR-423-5p	ARL6IP1	CLASH [1]
hsa-miR-423-5p	DDX24	CLASH [1]
hsa-miR-423-5p	TUBB	CLASH [1]
hsa-miR-423-5p	NSD1	PAR-CLIP [4] CLASH [1]
hsa-miR-423-5p	PAX2	PAR-CLIP [2] CLASH [1]
hsa-miR-423-5p	ATP5B	CLASH [1]
hsa-miR-423-5p	CEBPB	CLASH [1]
hsa-miR-423-5p	YARS	CLASH [1]
hsa-miR-423-5p	STRIP2	CLASH [1]
hsa-miR-423-5p	KCTD15	CLASH [1]
hsa-miR-423-5p	RPL23A	CLASH [1]
hsa-miR-423-5p	MFGE8	CLASH [1]
hsa-miR-423-5p	SF3B3	PAR-CLIP [6] [8] CLASH [1]
hsa-miR-423-5p	RPL10	CLASH [1]
hsa-miR-423-5p	SALL1	CLASH [1]
hsa-miR-423-5p	BCCIP	CLASH [1]
hsa-miR-423-5p	PSMD6	CLASH [1]
hsa-miR-423-5p	MED28	PAR-CLIP [6] CLASH [1]
hsa-miR-423-5p	TLNRD1	CLASH [1]
hsa-miR-423-5p	DAG1	CLASH [1]
hsa-miR-423-5p	TFF1	qRT-PCR [9] Western blot [9] Luciferase reporter assay [9]
hsa-miR-423-5p	RPS6KA4	PAR-CLIP [2]
hsa-miR-423-5p	TMBIM6	PAR-CLIP [6]
hsa-miR-423-5p	TXNIP	PAR-CLIP [6] [7] [4]
hsa-miR-423-5p	CALM3	PAR-CLIP [6]
hsa-miR-423-5p	NF2	PAR-CLIP [7]
hsa-miR-423-5p	UBFD1	PAR-CLIP [7] [2]
hsa-miR-423-5p	U2AF2	PAR-CLIP [2]
hsa-miR-423-5p	ITPRIPL2	HITS-CLIP [5]
hsa-miR-423-5p	PCP4L1	PAR-CLIP [10]
hsa-miR-423-5p	TPST2	PAR-CLIP [10]
hsa-miR-423-5p	PNMA8B	PAR-CLIP [2]
hsa-miR-423-5p	OLR1	PAR-CLIP [2]
hsa-miR-423-5p	TLR5	PAR-CLIP [2]
hsa-miR-423-5p	PFKFB3	PAR-CLIP [2]
hsa-miR-423-5p	SEPT8	HITS-CLIP [8] [11] [12] PAR-CLIP [6] [7] [8] [3] [2] [4]
hsa-miR-423-5p	C6orf106	PAR-CLIP [2]
hsa-miR-423-5p	GJB1	PAR-CLIP [2]
hsa-miR-423-5p	ARHGEF2	PAR-CLIP [2]
hsa-miR-423-5p	MTRF1L	PAR-CLIP [2]
hsa-miR-423-5p	NID1	PAR-CLIP [2]
hsa-miR-423-5p	ZMAT5	PAR-CLIP [2]
hsa-miR-423-5p	KLHL38	HITS-CLIP [11] PAR-CLIP [2] [4]
hsa-miR-423-5p	WFIKKN2	PAR-CLIP [2]
hsa-miR-423-5p	TACR3	PAR-CLIP [2]
hsa-miR-423-5p	MUL1	PAR-CLIP [2]
hsa-miR-423-5p	C20orf27	PAR-CLIP [2]
hsa-miR-423-5p	WIPF2	PAR-CLIP [2]
hsa-miR-423-5p	UST	PAR-CLIP [2]
hsa-miR-423-5p	URM1	PAR-CLIP [2]
hsa-miR-423-5p	SYNGR2	PAR-CLIP [2]
hsa-miR-423-5p	SPRY4	PAR-CLIP [2]
hsa-miR-423-5p	SPNS1	PAR-CLIP [2]
hsa-miR-423-5p	SP1	PAR-CLIP [2]
hsa-miR-423-5p	KMT5A	PAR-CLIP [2]
hsa-miR-423-5p	PSMD11	PAR-CLIP [2]
hsa-miR-423-5p	PPP1R11	PAR-CLIP [2]
hsa-miR-423-5p	PLXND1	PAR-CLIP [2]
hsa-miR-423-5p	PDP2	PAR-CLIP [2]
hsa-miR-423-5p	MSANTD3	PAR-CLIP [2]
hsa-miR-423-5p	MINK1	PAR-CLIP [7] [2]
hsa-miR-423-5p	MDM4	PAR-CLIP [2]
hsa-miR-423-5p	MAP3K9	PAR-CLIP [2]
hsa-miR-423-5p	LASP1	PAR-CLIP [2]
hsa-miR-423-5p	EVI5L	PAR-CLIP [2]
hsa-miR-423-5p	EFHD2	PAR-CLIP [2]
hsa-miR-423-5p	E2F3	PAR-CLIP [2]
hsa-miR-423-5p	CTDNEP1	PAR-CLIP [2]
hsa-miR-423-5p	CHTF8	PAR-CLIP [2]
hsa-miR-423-5p	ARRB2	PAR-CLIP [2]
hsa-miR-423-5p	AK2	PAR-CLIP [2]
hsa-miR-423-5p	MCRIP1	PAR-CLIP [7] [2]
hsa-miR-423-5p	ASPH	PAR-CLIP [2]
hsa-miR-423-5p	BARHL1	PAR-CLIP [4] [7] [2]
hsa-miR-423-5p	ZBTB46	PAR-CLIP [7] [3] [2] [4]
hsa-miR-423-5p	BICDL1	PAR-CLIP [7] [2]
hsa-miR-423-5p	BRSK1	PAR-CLIP [2]
hsa-miR-423-5p	CLCN7	PAR-CLIP [2]
hsa-miR-423-5p	LIMS2	PAR-CLIP [7] [2]
hsa-miR-423-5p	C10orf55	PAR-CLIP [2]
hsa-miR-423-5p	C3orf36	PAR-CLIP [2]
hsa-miR-423-5p	ANKRD42	PAR-CLIP [2]
hsa-miR-423-5p	BANP	PAR-CLIP [7] [2]
hsa-miR-423-5p	CASZ1	PAR-CLIP [7] [2]
hsa-miR-423-5p	NKX6-2	PAR-CLIP [7] [2]
hsa-miR-423-5p	ASCL2	PAR-CLIP [4] [2]
hsa-miR-423-5p	B4GALNT4	PAR-CLIP [2]
hsa-miR-423-5p	SYNGR1	PAR-CLIP [7] [2]
hsa-miR-423-5p	SLITRK5	PAR-CLIP [2]
hsa-miR-423-5p	ABL1	PAR-CLIP [7] [2]
hsa-miR-423-5p	SHMT1	PAR-CLIP [3] [2]
hsa-miR-423-5p	STRN4	PAR-CLIP [2]
hsa-miR-423-5p	HLA-DOA	PAR-CLIP [2]
hsa-miR-423-5p	RIN3	PAR-CLIP [2]
hsa-miR-423-5p	MNT	PAR-CLIP [7] [2]
hsa-miR-423-5p	YWHAE	PAR-CLIP [2]
hsa-miR-423-5p	UNK	PAR-CLIP [2]
hsa-miR-423-5p	TAB2	PAR-CLIP [2]
hsa-miR-423-5p	SOX12	PAR-CLIP [2]
hsa-miR-423-5p	NAV1	PAR-CLIP [2]
hsa-miR-423-5p	NANOS1	PAR-CLIP [2]
hsa-miR-423-5p	MEX3A	PAR-CLIP [2]
hsa-miR-423-5p	KCNK3	PAR-CLIP [2]
hsa-miR-423-5p	GPRIN1	PAR-CLIP [2]
hsa-miR-423-5p	EIF1	PAR-CLIP [7] [2]
hsa-miR-423-5p	CAPN15	PAR-CLIP [2]
hsa-miR-423-5p	ATG9A	PAR-CLIP [2]
hsa-miR-423-5p	ARL8A	PAR-CLIP [2]
hsa-miR-423-5p	ANKRD13B	PAR-CLIP [7] [2]
hsa-miR-423-5p	TAGLN	PAR-CLIP [13]
hsa-miR-423-5p	ADAMTS14	PAR-CLIP [13]
hsa-miR-423-5p	STAT5B	PAR-CLIP [13]
hsa-miR-423-5p	CREB1	PAR-CLIP [13]
hsa-miR-423-5p	RBPJL	PAR-CLIP [4]
hsa-miR-423-5p	MAPK8IP3	PAR-CLIP [7] [4]
hsa-miR-423-5p	SPATA2	PAR-CLIP [6] [7] [4]
hsa-miR-423-5p	SLC5A6	PAR-CLIP [8] [4]
hsa-miR-423-5p	CBX6	PAR-CLIP [6]
hsa-miR-423-5p	MCM7	PAR-CLIP [6] [7] [8]
hsa-miR-423-5p	TSPYL1	PAR-CLIP [8]
hsa-miR-423-5p	RAD18	PAR-CLIP [8]
hsa-miR-423-5p	PLAGL2	PAR-CLIP [7]
hsa-miR-423-5p	BAK1	PAR-CLIP [7]
hsa-miR-423-5p	MMP17	PAR-CLIP [7]
hsa-miR-423-5p	NFIX	PAR-CLIP [7]
hsa-miR-423-5p	CDK15	HITS-CLIP [12]
hsa-miR-423-5p	NCS1	HITS-CLIP [14]
hsa-miR-423-5p	ALDOC	HITS-CLIP [14]
hsa-miR-423-5p	RNF165	HITS-CLIP [14]
hsa-miR-423-5p	NFASC	HITS-CLIP [14]
hsa-miR-423-5p	MLN	HITS-CLIP [14]
hsa-miR-423-5p	SLC2A5	HITS-CLIP [5]
hsa-miR-423-5p	MTA1	HITS-CLIP [5]
hsa-miR-423-5p	ARID5B	HITS-CLIP [5]
hsa-miR-423-5p	GRID1	HITS-CLIP [15]
hsa-miR-423-5p	CCDC106	HITS-CLIP [15]
hsa-miR-423-5p	TMEM11	HITS-CLIP [15]
hsa-miR-423-5p	AJAP1	HITS-CLIP [15]
hsa-miR-423-5p	RRM2	HITS-CLIP [15]

## Sheet:  miR-TCDS
Supplementary Material S4: The miR-423-5p target genes prediction results in miRTCDS
miRNA	gene name	Score
hsa-miR-423-5p	RGP1	0.908
hsa-miR-423-5p	ZDHHC18	0.712
hsa-miR-423-5p	ARHGAP8	0.949
hsa-miR-423-5p	ACTL7A	0.959
hsa-miR-423-5p	ARPC5	0.807
hsa-miR-423-5p	OSBP2	0.731
hsa-miR-423-5p	ESPL1	0.807
hsa-miR-423-5p	TBC1D20	0.716
hsa-miR-423-5p	SPATA3	0.777
hsa-miR-423-5p	SLC44A2	0.938
hsa-miR-423-5p	SLC25A44	0.841
hsa-miR-423-5p	POU2F1	0.71
hsa-miR-423-5p	PAX2	0.767
hsa-miR-423-5p	SCARF2	0.809
hsa-miR-423-5p	ATCAY	0.782
hsa-miR-423-5p	TTC7B	0.772
hsa-miR-423-5p	EXOC3L4	0.7
hsa-miR-423-5p	FMN1	0.785
hsa-miR-423-5p	TMEM183A	0.997
hsa-miR-423-5p	RAB8A	0.735
hsa-miR-423-5p	PDLIM5	0.737
hsa-miR-423-5p	GPR173	0.711
hsa-miR-423-5p	MTA3	0.747
hsa-miR-423-5p	HIPK2	0.738
hsa-miR-423-5p	WIPF2	0.833
hsa-miR-423-5p	APOC2	0.895
hsa-miR-423-5p	MOV10	0.905
hsa-miR-423-5p	HID1	0.821
hsa-miR-423-5p	NTRK2	0.917
hsa-miR-423-5p	PKIA	0.99
hsa-miR-423-5p	RNF43	0.77
hsa-miR-423-5p	CBX8	0.71
hsa-miR-423-5p	RIC8A	0.845
hsa-miR-423-5p	GMIP	0.765
hsa-miR-423-5p	LRRC47	0.782
hsa-miR-423-5p	NFIX	0.831
hsa-miR-423-5p	PHF19	0.712
hsa-miR-423-5p	PEAK1	0.708
hsa-miR-423-5p	MRFAP1L1	0.807
hsa-miR-423-5p	ENC1	0.985
hsa-miR-423-5p	DVL3	0.779
hsa-miR-423-5p	RREB1	0.709
hsa-miR-423-5p	RAB9B	0.918
hsa-miR-423-5p	SLC22A12	0.829
hsa-miR-423-5p	THY1	0.751
hsa-miR-423-5p	ERBIN	0.704
hsa-miR-423-5p	PTPRK	0.8
hsa-miR-423-5p	UBE2R2	0.731
hsa-miR-423-5p	MMS19	0.751
hsa-miR-423-5p	MSI1	0.742
hsa-miR-423-5p	CXCL16	0.968
hsa-miR-423-5p	FAM168A	0.73
hsa-miR-423-5p	LARS2	0.772
hsa-miR-423-5p	CNKSR1	0.704
hsa-miR-423-5p	SLC2A4	0.844
hsa-miR-423-5p	ATG13	0.737
hsa-miR-423-5p	WNK4	0.879
hsa-miR-423-5p	FAM129B	0.712
hsa-miR-423-5p	PTGFR	0.865
hsa-miR-423-5p	SIPA1L3	0.761
hsa-miR-423-5p	CBFA2T3	0.795
hsa-miR-423-5p	INPP5B	0.765
hsa-miR-423-5p	SIGLEC1	0.897
hsa-miR-423-5p	NDST1	0.718
hsa-miR-423-5p	ADCY5	0.718
hsa-miR-423-5p	ANO6	0.94
hsa-miR-423-5p	PTPRQ	0.765
hsa-miR-423-5p	SLC45A4	0.736
hsa-miR-423-5p	CASC10	0.705
hsa-miR-423-5p	LOC730098	0.804
hsa-miR-423-5p	SNX19	0.73
hsa-miR-423-5p	CIC	0.736
hsa-miR-423-5p	JTB	0.711
hsa-miR-423-5p	RANBP1	0.888
hsa-miR-423-5p	TACC1	0.746
hsa-miR-423-5p	NUMBL	0.842
hsa-miR-423-5p	NOMO3	0.755
hsa-miR-423-5p	PPAN-P2RY11	0.836
hsa-miR-423-5p	CD209	0.834
hsa-miR-423-5p	PACS1	0.974
hsa-miR-423-5p	ATXN7L3	0.876
hsa-miR-423-5p	KAT6A	0.779
hsa-miR-423-5p	RNF38	0.754
hsa-miR-423-5p	NAT16	0.756
hsa-miR-423-5p	GLIS2	0.747
hsa-miR-423-5p	ALPK3	0.733
hsa-miR-423-5p	RAC2	0.761
hsa-miR-423-5p	CDC20B	0.819
hsa-miR-423-5p	ALDH4A1	0.705
hsa-miR-423-5p	GCM1	0.887
hsa-miR-423-5p	KDM5C	0.716
hsa-miR-423-5p	SH3PXD2A	0.828
hsa-miR-423-5p	PLEKHO1	0.916
hsa-miR-423-5p	TRIM31	0.732
hsa-miR-423-5p	CDC42SE1	0.997
hsa-miR-423-5p	C16orf72	0.828
hsa-miR-423-5p	LZTS3	0.841
hsa-miR-423-5p	CPNE1	0.708
hsa-miR-423-5p	CLDN19	0.765
hsa-miR-423-5p	DIEXF	0.753
hsa-miR-423-5p	NUTM2G	0.738
hsa-miR-423-5p	ATXN2L	0.822
hsa-miR-423-5p	NAT8L	0.863
hsa-miR-423-5p	ATXN1L	0.711
hsa-miR-423-5p	DGKE	0.906
hsa-miR-423-5p	ATP2B2	0.927
hsa-miR-423-5p	IQSEC3	0.744
hsa-miR-423-5p	INPPL1	0.701
hsa-miR-423-5p	REXO1	0.757
hsa-miR-423-5p	MORC2	0.76
hsa-miR-423-5p	CLIC4	0.81
hsa-miR-423-5p	KRT82	0.868
hsa-miR-423-5p	HOXB4	0.716
hsa-miR-423-5p	VAMP4	0.781
hsa-miR-423-5p	SEPT8	0.779
hsa-miR-423-5p	RNF5	0.868
hsa-miR-423-5p	EXOC5	0.705
hsa-miR-423-5p	TMEM144	0.759
hsa-miR-423-5p	LPCAT1	0.768
hsa-miR-423-5p	ZBTB17	0.702
hsa-miR-423-5p	ATP11C	0.893
hsa-miR-423-5p	CALM3	0.979
hsa-miR-423-5p	MAMSTR	0.744
hsa-miR-423-5p	ASB2	0.935
hsa-miR-423-5p	NEXMIF	0.997
hsa-miR-423-5p	TSPAN18	0.774
hsa-miR-423-5p	RPS9	0.812
hsa-miR-423-5p	CRK	0.957
hsa-miR-423-5p	SLC35G3	0.763
hsa-miR-423-5p	MAP1LC3A	0.742
hsa-miR-423-5p	IQGAP3	0.744
hsa-miR-423-5p	ARF3	0.741
hsa-miR-423-5p	SHC1	0.725
hsa-miR-423-5p	BCAS3	0.879
hsa-miR-423-5p	CPSF7	0.812
hsa-miR-423-5p	GTF3C4	0.816
hsa-miR-423-5p	TCF23	0.821
hsa-miR-423-5p	SHISA7	0.717
hsa-miR-423-5p	PYCR2	0.727
hsa-miR-423-5p	DBN1	0.733
hsa-miR-423-5p	ST8SIA3	0.822
hsa-miR-423-5p	CAPN6	0.869
hsa-miR-423-5p	HVCN1	0.773
hsa-miR-423-5p	IMPDH1	0.769
hsa-miR-423-5p	LENG8	0.83
hsa-miR-423-5p	FKBP4	0.73
hsa-miR-423-5p	LRRC27	0.751
hsa-miR-423-5p	ANKRD52	0.749
hsa-miR-423-5p	PRRC2B	0.848
hsa-miR-423-5p	WDR41	0.789
hsa-miR-423-5p	SPATA2	0.93
hsa-miR-423-5p	FAM46D	0.997
hsa-miR-423-5p	KIAA1024L	0.829
hsa-miR-423-5p	CGNL1	0.85
hsa-miR-423-5p	SSX5	0.758
hsa-miR-423-5p	NFAM1	0.833
hsa-miR-423-5p	ADAR	0.778
hsa-miR-423-5p	DPF1	0.718
hsa-miR-423-5p	COPS7B	0.839
hsa-miR-423-5p	PLAGL2	0.787
hsa-miR-423-5p	ZBTB7B	0.838
hsa-miR-423-5p	TFEB	0.748
hsa-miR-423-5p	NF2	0.705
hsa-miR-423-5p	CSF2RB	0.749
hsa-miR-423-5p	HSPA1L	0.896
hsa-miR-423-5p	VAC14	0.752
hsa-miR-423-5p	GIMAP1	0.875
hsa-miR-423-5p	CRHR1	0.738
hsa-miR-423-5p	MAZ	0.747
hsa-miR-423-5p	RPRM	0.723
hsa-miR-423-5p	HTT	0.762
hsa-miR-423-5p	LGI3	0.71
hsa-miR-423-5p	EPHA8	0.728
hsa-miR-423-5p	MYOCD	0.759
hsa-miR-423-5p	ELFN2	0.7
hsa-miR-423-5p	CDK2	0.744
hsa-miR-423-5p	C11orf87	0.776
hsa-miR-423-5p	ZDHHC5	0.831
hsa-miR-423-5p	CELSR2	0.998
hsa-miR-423-5p	TSPAN3	0.968
hsa-miR-423-5p	FOXM1	0.811
hsa-miR-423-5p	ZNF445	0.702
hsa-miR-423-5p	RAB6A	0.737
hsa-miR-423-5p	SPATC1L	0.713
hsa-miR-423-5p	IL20RB	0.944
hsa-miR-423-5p	INPP5E	0.723
hsa-miR-423-5p	HIF3A	0.761
hsa-miR-423-5p	RIMBP3C	0.864
hsa-miR-423-5p	EIF5A	0.702
hsa-miR-423-5p	GDF11	0.712
hsa-miR-423-5p	VGF	0.928
hsa-miR-423-5p	ANPEP	0.82
hsa-miR-423-5p	EVX1	0.963
hsa-miR-423-5p	PSME3	0.813
hsa-miR-423-5p	GNG12	0.702
hsa-miR-423-5p	FAM71E2	0.838
hsa-miR-423-5p	NTRK3	0.737
hsa-miR-423-5p	BCL9L	0.874
hsa-miR-423-5p	DPYSL4	0.73
hsa-miR-423-5p	STUM	0.805
hsa-miR-423-5p	ATXN7L1	0.727
hsa-miR-423-5p	RCCD1	0.847
hsa-miR-423-5p	EVA1C	0.856
hsa-miR-423-5p	NTN1	0.768
hsa-miR-423-5p	KIAA0319L	0.791
hsa-miR-423-5p	YDJC	0.789
hsa-miR-423-5p	IFT122	0.923
hsa-miR-423-5p	ZFP36	0.833
hsa-miR-423-5p	UNC45A	0.873
hsa-miR-423-5p	NPIPB5	0.724
hsa-miR-423-5p	IRX4	0.793
hsa-miR-423-5p	OPA3	0.703
hsa-miR-423-5p	GAL3ST4	0.798
hsa-miR-423-5p	TMEM41A	0.997
hsa-miR-423-5p	MARK2	0.935
hsa-miR-423-5p	ADGRE1	0.793
hsa-miR-423-5p	ITGA5	0.853
hsa-miR-423-5p	MGA	0.88
hsa-miR-423-5p	BACH2	0.71
hsa-miR-423-5p	SLC22A25	0.701
hsa-miR-423-5p	RTBDN	0.763
hsa-miR-423-5p	C7orf43	0.773
hsa-miR-423-5p	ATPAF1	0.98
hsa-miR-423-5p	FBRS	0.71
hsa-miR-423-5p	CPEB1	0.948
hsa-miR-423-5p	UBA52	0.758
hsa-miR-423-5p	U2AF2	0.749
hsa-miR-423-5p	NRSN2	0.998
hsa-miR-423-5p	SLCO2A1	0.729
hsa-miR-423-5p	FOXK1	0.733
hsa-miR-423-5p	HLA-C	0.804
hsa-miR-423-5p	ATP6V1G2	0.888
hsa-miR-423-5p	CCNF	0.703
hsa-miR-423-5p	TMEM57	0.811
hsa-miR-423-5p	ATP11B	0.845
hsa-miR-423-5p	LYNX1	0.716
hsa-miR-423-5p	DDX6	0.821
hsa-miR-423-5p	ATP6V1E1	0.717
hsa-miR-423-5p	SVEP1	0.775
hsa-miR-423-5p	DCUN1D4	0.746
hsa-miR-423-5p	SFTPC	0.756
hsa-miR-423-5p	GRHL2	0.81
hsa-miR-423-5p	PLA2G6	0.972
hsa-miR-423-5p	DOLPP1	0.887
hsa-miR-423-5p	INSRR	0.855
hsa-miR-423-5p	SYTL1	0.868
hsa-miR-423-5p	CEACAM1	0.709
hsa-miR-423-5p	SLC38A7	0.81
hsa-miR-423-5p	MEF2D	0.749
hsa-miR-423-5p	WNT3	0.711
hsa-miR-423-5p	CNTFR	0.732
hsa-miR-423-5p	LRP5	0.98
hsa-miR-423-5p	DAP	0.939
hsa-miR-423-5p	STRIP2	0.736
hsa-miR-423-5p	THRA	0.902
hsa-miR-423-5p	ERF	0.738
hsa-miR-423-5p	SETD5	0.751
hsa-miR-423-5p	EFNA3	0.718
hsa-miR-423-5p	COL20A1	0.746
hsa-miR-423-5p	CLUH	0.849
hsa-miR-423-5p	MAFF	0.721
hsa-miR-423-5p	PPP2R2B	0.768
hsa-miR-423-5p	CTDNEP1	0.741
hsa-miR-423-5p	SCN4A	0.951
hsa-miR-423-5p	TRIOBP	0.728
hsa-miR-423-5p	OSBPL3	0.739
hsa-miR-423-5p	MINK1	0.722
hsa-miR-423-5p	PIK3C2B	0.702
hsa-miR-423-5p	SSC4D	0.849
hsa-miR-423-5p	ODC1	0.823
hsa-miR-423-5p	IER5L	0.724
hsa-miR-423-5p	WWC1	0.885
hsa-miR-423-5p	KLHDC7B	0.756
hsa-miR-423-5p	NACC1	0.928
hsa-miR-423-5p	KCNC3	0.731
hsa-miR-423-5p	C2	0.815
hsa-miR-423-5p	MRAS	0.85
hsa-miR-423-5p	PTMS	0.799
hsa-miR-423-5p	SLC9A5	0.728
hsa-miR-423-5p	CDH16	0.753
hsa-miR-423-5p	EFNA2	0.715
hsa-miR-423-5p	PA2G4	0.944
hsa-miR-423-5p	PLEKHG4B	0.705
hsa-miR-423-5p	IKZF4	0.72
hsa-miR-423-5p	XBP1	0.868
hsa-miR-423-5p	IKZF3	0.7
hsa-miR-423-5p	HLA-DOA	0.821
hsa-miR-423-5p	FUT1	0.824
hsa-miR-423-5p	EVC	0.903
hsa-miR-423-5p	PPP1R12B	0.775
hsa-miR-423-5p	H6PD	0.941
hsa-miR-423-5p	DEFB119	0.736
hsa-miR-423-5p	KDM2A	0.932
hsa-miR-423-5p	KLK4	0.992
hsa-miR-423-5p	ACOT1	0.775
hsa-miR-423-5p	MED17	0.896
hsa-miR-423-5p	HIC2	0.762
hsa-miR-423-5p	ZNF284	0.734
hsa-miR-423-5p	CLEC7A	0.774
hsa-miR-423-5p	MAP3K9	0.805
hsa-miR-423-5p	PAK3	0.94
hsa-miR-423-5p	TRNP1	0.786
hsa-miR-423-5p	IGF2BP1	0.757
hsa-miR-423-5p	WDR62	0.894
hsa-miR-423-5p	FBXL16	0.913
hsa-miR-423-5p	CASP2	0.894
hsa-miR-423-5p	EFCAB2	0.901
hsa-miR-423-5p	TYRO3	0.947
hsa-miR-423-5p	PML	0.948
hsa-miR-423-5p	ZCCHC2	0.858
hsa-miR-423-5p	CEND1	0.928
hsa-miR-423-5p	RHPN1	0.739
hsa-miR-423-5p	SLFNL1	0.965
hsa-miR-423-5p	CASKIN2	0.819
hsa-miR-423-5p	ALS2CL	0.997
hsa-miR-423-5p	ALKBH5	0.993
hsa-miR-423-5p	ADAM19	0.803
hsa-miR-423-5p	SLC17A4	0.7
hsa-miR-423-5p	TP53TG3	0.896
hsa-miR-423-5p	EXOC3	0.835
hsa-miR-423-5p	STK32B	0.746
hsa-miR-423-5p	CENPL	0.789
hsa-miR-423-5p	CD72	0.808
hsa-miR-423-5p	KLHL29	0.859
hsa-miR-423-5p	PQLC2	0.761
hsa-miR-423-5p	BICDL1	0.704
hsa-miR-423-5p	LMTK3	0.716
hsa-miR-423-5p	SUPT3H	0.97
hsa-miR-423-5p	TSPAN11	0.999
hsa-miR-423-5p	FAM222B	0.918
hsa-miR-423-5p	ADAM11	0.989
hsa-miR-423-5p	LRRC15	0.736
hsa-miR-423-5p	TBC1D16	0.774
hsa-miR-423-5p	RNF187	0.758
hsa-miR-423-5p	AGFG2	0.715
hsa-miR-423-5p	AMT	0.73
hsa-miR-423-5p	SLC39A2	0.77
hsa-miR-423-5p	CADM3	0.909
hsa-miR-423-5p	SSX7	0.746
hsa-miR-423-5p	TMEM239	0.914
hsa-miR-423-5p	NNAT	0.783
hsa-miR-423-5p	CLIP3	0.733
hsa-miR-423-5p	SREBF2	0.772
hsa-miR-423-5p	NFATC4	0.931
hsa-miR-423-5p	PNKD	0.975
hsa-miR-423-5p	CCDC184	0.741
hsa-miR-423-5p	IL10RA	0.985
hsa-miR-423-5p	ADAMTS10	0.826
hsa-miR-423-5p	HDAC5	0.814
hsa-miR-423-5p	DAGLA	0.705
hsa-miR-423-5p	ONECUT3	0.84
hsa-miR-423-5p	RIMS4	0.956
hsa-miR-423-5p	HTRA3	0.812
hsa-miR-423-5p	TBC1D9B	0.727
hsa-miR-423-5p	NMNAT2	0.764
hsa-miR-423-5p	DLX3	0.757
hsa-miR-423-5p	YME1L1	0.713
hsa-miR-423-5p	RGMA	0.767
hsa-miR-423-5p	ZNF608	0.888
hsa-miR-423-5p	CCDC33	0.963
hsa-miR-423-5p	ARHGEF39	0.762
hsa-miR-423-5p	ELF4	0.879
hsa-miR-423-5p	MTR	0.772
hsa-miR-423-5p	FOXP4	0.976
hsa-miR-423-5p	ERVFRD-1	0.852
hsa-miR-423-5p	TTC28	0.83
hsa-miR-423-5p	NOS1	0.759
hsa-miR-423-5p	TES	0.7
hsa-miR-423-5p	MGAT3	0.705
hsa-miR-423-5p	MSTN	0.887
hsa-miR-423-5p	MLEC	0.743
hsa-miR-423-5p	SGIP1	0.739
hsa-miR-423-5p	MN1	0.94
hsa-miR-423-5p	ZFPL1	0.906
hsa-miR-423-5p	SCN5A	0.813
hsa-miR-423-5p	HSPA12A	0.812
hsa-miR-423-5p	SMG6	0.811
hsa-miR-423-5p	OPALIN	0.758
hsa-miR-423-5p	LARP1	0.706
hsa-miR-423-5p	ABCF2	0.796
hsa-miR-423-5p	PLCB1	1
hsa-miR-423-5p	MAPKBP1	0.841
hsa-miR-423-5p	USP51	0.825
hsa-miR-423-5p	DMWD	0.959
hsa-miR-423-5p	SYPL2	0.784
hsa-miR-423-5p	GSN	0.861
hsa-miR-423-5p	CRTC2	0.906
hsa-miR-423-5p	NDE1	0.749
hsa-miR-423-5p	USP2	0.848
hsa-miR-423-5p	ANP32A	0.901
hsa-miR-423-5p	SLC9A1	0.702
hsa-miR-423-5p	ZC4H2	0.754
hsa-miR-423-5p	PITPNM2	0.778
hsa-miR-423-5p	SCAMP5	0.718
hsa-miR-423-5p	RAP1GAP	0.735
hsa-miR-423-5p	VIPR2	0.737
hsa-miR-423-5p	NAV1	0.81
hsa-miR-423-5p	MMP2	0.868
hsa-miR-423-5p	DDX54	0.935
hsa-miR-423-5p	PLEKHG3	0.71
hsa-miR-423-5p	ATP5G3	0.765
hsa-miR-423-5p	ADAM30	0.969
hsa-miR-423-5p	KCTD21	0.719
hsa-miR-423-5p	OGDH	0.966
hsa-miR-423-5p	SYP	0.976
hsa-miR-423-5p	CLIP1	0.749
hsa-miR-423-5p	ERMP1	0.755
hsa-miR-423-5p	CNTN2	0.821
hsa-miR-423-5p	SLC16A14	0.787
hsa-miR-423-5p	NOL6	0.898
hsa-miR-423-5p	RHBDL3	0.833
hsa-miR-423-5p	ASB14	0.987
hsa-miR-423-5p	NCS1	0.739
hsa-miR-423-5p	MUL1	0.802
hsa-miR-423-5p	NCAPD2	0.867
hsa-miR-423-5p	SLC20A2	1
hsa-miR-423-5p	URM1	0.886
hsa-miR-423-5p	JPH4	0.721
hsa-miR-423-5p	EPHB4	0.759
hsa-miR-423-5p	FMNL3	0.811
hsa-miR-423-5p	DLGAP3	0.751
hsa-miR-423-5p	KCNJ11	0.739
hsa-miR-423-5p	TRPM2	0.713
hsa-miR-423-5p	VTI1B	0.701
hsa-miR-423-5p	SRGAP3	0.854
hsa-miR-423-5p	MSH6	1
hsa-miR-423-5p	IL12RB2	0.839
hsa-miR-423-5p	FAM172A	0.996
hsa-miR-423-5p	KIR3DL2	0.741
hsa-miR-423-5p	SMARCC2	0.969
hsa-miR-423-5p	PABPC3	0.856
hsa-miR-423-5p	VNN3	0.713
hsa-miR-423-5p	C17orf53	0.741
hsa-miR-423-5p	BAG1	0.868
hsa-miR-423-5p	TMEM186	0.841
hsa-miR-423-5p	DOCK1	0.774
hsa-miR-423-5p	FRMPD3	0.937
hsa-miR-423-5p	ACOT2	0.893
hsa-miR-423-5p	N4BP3	0.733
hsa-miR-423-5p	AQP1	0.745
hsa-miR-423-5p	AXL	0.746
hsa-miR-423-5p	ARHGEF37	0.812
hsa-miR-423-5p	C1orf198	0.734
hsa-miR-423-5p	SYDE2	0.969
hsa-miR-423-5p	FAM114A2	0.927
hsa-miR-423-5p	PLEKHN1	0.72
hsa-miR-423-5p	RTP1	0.747
hsa-miR-423-5p	SLIT1	0.703
hsa-miR-423-5p	ACER2	0.798
hsa-miR-423-5p	NFATC2	0.775
hsa-miR-423-5p	CASR	0.725
hsa-miR-423-5p	JMJD7-PLA2G4B	0.721
hsa-miR-423-5p	ZFHX2	0.714
hsa-miR-423-5p	DPY30	0.755
hsa-miR-423-5p	GRM1	0.956
hsa-miR-423-5p	FOXN3	0.867
hsa-miR-423-5p	PTDSS2	0.724
hsa-miR-423-5p	KLK14	0.721
hsa-miR-423-5p	RMND5B	0.724
hsa-miR-423-5p	OTUD5	0.927
hsa-miR-423-5p	ZDHHC6	0.961
hsa-miR-423-5p	LIMK2	0.818
hsa-miR-423-5p	SPNS3	0.893
hsa-miR-423-5p	PAQR8	0.984
hsa-miR-423-5p	PDYN	0.854
hsa-miR-423-5p	PCDH1	0.996
hsa-miR-423-5p	RAB6C	0.709
hsa-miR-423-5p	HSPB7	0.768
hsa-miR-423-5p	BMF	0.779
hsa-miR-423-5p	CTDSP2	0.739
hsa-miR-423-5p	AHDC1	0.891
hsa-miR-423-5p	HLA-DPA1	0.866
hsa-miR-423-5p	STRN4	0.724
hsa-miR-423-5p	AWAT1	0.748
hsa-miR-423-5p	MED15	0.824
hsa-miR-423-5p	KCNIP2	0.772
hsa-miR-423-5p	DERL3	0.77
hsa-miR-423-5p	DMRTB1	0.781
hsa-miR-423-5p	CHST6	0.718
hsa-miR-423-5p	CCL22	0.891
hsa-miR-423-5p	PSMD11	0.878
hsa-miR-423-5p	ORMDL2	0.7
hsa-miR-423-5p	ST6GALNAC6	0.872
hsa-miR-423-5p	GOLGA4	0.764
hsa-miR-423-5p	MSH2	0.704
hsa-miR-423-5p	HPCA	0.723
hsa-miR-423-5p	ATP10B	0.933
hsa-miR-423-5p	SUPT6H	0.941
hsa-miR-423-5p	ATAD2B	0.704
hsa-miR-423-5p	ZBTB9	0.857
hsa-miR-423-5p	ZNF692	0.911
hsa-miR-423-5p	CLEC5A	0.718
hsa-miR-423-5p	COL1A1	0.829
hsa-miR-423-5p	SLC43A2	0.743
hsa-miR-423-5p	PRKACA	0.854
hsa-miR-423-5p	CBX6	0.833
hsa-miR-423-5p	CHD3	0.727
hsa-miR-423-5p	NEUROG2	0.731
hsa-miR-423-5p	SRRM3	0.701
hsa-miR-423-5p	ANKS6	0.769
hsa-miR-423-5p	SELL	0.906
hsa-miR-423-5p	HOXB9	0.71
hsa-miR-423-5p	SLC11A2	0.946
hsa-miR-423-5p	WASF2	0.728
hsa-miR-423-5p	BEND3	0.897
hsa-miR-423-5p	BTBD9	0.891
hsa-miR-423-5p	CHRNA1	0.74
hsa-miR-423-5p	LANCL3	0.998
hsa-miR-423-5p	ACSF2	0.73
hsa-miR-423-5p	TEKT1	0.718
hsa-miR-423-5p	GLUL	0.725
hsa-miR-423-5p	RBM26	0.904
hsa-miR-423-5p	BTN2A1	0.999
hsa-miR-423-5p	FLNA	0.786
hsa-miR-423-5p	CACNA1E	0.753
hsa-miR-423-5p	TRIM33	0.748
hsa-miR-423-5p	ACKR4	0.746
hsa-miR-423-5p	CREBZF	0.716
hsa-miR-423-5p	MAPT	0.792
hsa-miR-423-5p	SNRPF	0.961
hsa-miR-423-5p	NCOA2	0.745
hsa-miR-423-5p	VSIG2	0.782
hsa-miR-423-5p	GPRIN1	0.705
hsa-miR-423-5p	NLRP4	0.899
hsa-miR-423-5p	SSNA1	0.742
hsa-miR-423-5p	ZNF362	0.772
hsa-miR-423-5p	TBKBP1	0.767
hsa-miR-423-5p	ATAD3B	0.736
hsa-miR-423-5p	RGS9	0.721
hsa-miR-423-5p	RNPEPL1	0.916
hsa-miR-423-5p	GSS	0.918
hsa-miR-423-5p	UBR2	0.997
hsa-miR-423-5p	PRR12	0.745
hsa-miR-423-5p	NPSR1	0.828
hsa-miR-423-5p	ZNF592	0.85
hsa-miR-423-5p	RGS1	0.776
hsa-miR-423-5p	STIM1	0.775
hsa-miR-423-5p	TMEM150A	0.827
hsa-miR-423-5p	TOMM22	0.906
hsa-miR-423-5p	ADAM22	0.954
hsa-miR-423-5p	PFDN6	0.849
hsa-miR-423-5p	DNALI1	0.979
hsa-miR-423-5p	ICOSLG	0.777
hsa-miR-423-5p	FAM219A	0.728
hsa-miR-423-5p	AGBL4	0.729
hsa-miR-423-5p	ZNF74	0.739
hsa-miR-423-5p	SPRY4	0.836
hsa-miR-423-5p	DUSP8	0.742
hsa-miR-423-5p	MAPK3	0.712
hsa-miR-423-5p	NOVA2	0.778
hsa-miR-423-5p	CAP2	0.755
hsa-miR-423-5p	CORO2B	0.782
hsa-miR-423-5p	DEFB132	0.838
hsa-miR-423-5p	CDC42	0.764
hsa-miR-423-5p	KMT2D	0.788
hsa-miR-423-5p	SELENON	0.707
hsa-miR-423-5p	PAK6	0.702
hsa-miR-423-5p	DTX3	0.741
hsa-miR-423-5p	KDM6B	0.966
hsa-miR-423-5p	ABHD1	0.724
hsa-miR-423-5p	CASP9	0.745
hsa-miR-423-5p	CPLX2	0.871
hsa-miR-423-5p	TXNDC15	0.857
hsa-miR-423-5p	USH1G	0.711
hsa-miR-423-5p	CNOT3	0.873
hsa-miR-423-5p	PSMD1	0.742
hsa-miR-423-5p	FAM185A	0.829
hsa-miR-423-5p	CARD10	0.718
hsa-miR-423-5p	TMEM187	0.843
hsa-miR-423-5p	STXBP1	0.724
hsa-miR-423-5p	RTL8B	0.857
hsa-miR-423-5p	DHX15	0.91
hsa-miR-423-5p	CACNA2D2	0.767
hsa-miR-423-5p	TPPP	0.729
hsa-miR-423-5p	AP2A1	0.753
hsa-miR-423-5p	SNAPC3	0.701
hsa-miR-423-5p	LOC100506127	0.804
hsa-miR-423-5p	CRIP3	0.821
hsa-miR-423-5p	SDK2	0.787
hsa-miR-423-5p	CYP4F22	0.903
hsa-miR-423-5p	GFRA3	0.796
hsa-miR-423-5p	ABCC3	0.762
hsa-miR-423-5p	GPR83	0.77
hsa-miR-423-5p	ARID5B	0.821
hsa-miR-423-5p	B4GALT3	0.767
hsa-miR-423-5p	FRMD3	0.925
hsa-miR-423-5p	MDM4	0.783
hsa-miR-423-5p	PHOX2A	0.796
hsa-miR-423-5p	APBB1	0.863
hsa-miR-423-5p	UNC5B	0.731
hsa-miR-423-5p	ANGPTL2	0.81
hsa-miR-423-5p	KCNIP3	0.82
hsa-miR-423-5p	ARRDC3	0.708
hsa-miR-423-5p	ERC1	0.966
hsa-miR-423-5p	RNF157	0.727
hsa-miR-423-5p	TMEM132A	0.767
hsa-miR-423-5p	RCE1	0.772
hsa-miR-423-5p	CGREF1	0.726
hsa-miR-423-5p	EP300	0.715
hsa-miR-423-5p	CNOT10	0.721
hsa-miR-423-5p	BABAM2	0.833
hsa-miR-423-5p	RNF165	0.961
hsa-miR-423-5p	FCGRT	0.768
hsa-miR-423-5p	CILP2	0.85
hsa-miR-423-5p	PGRMC2	0.973
hsa-miR-423-5p	POU2F2	0.813
hsa-miR-423-5p	THTPA	0.817
hsa-miR-423-5p	ALDH1A2	0.723
hsa-miR-423-5p	SRL	0.714
hsa-miR-423-5p	TP53TG3C	0.895
hsa-miR-423-5p	ARHGAP44	0.731
hsa-miR-423-5p	CELSR3	0.922
hsa-miR-423-5p	SNX29	0.715
hsa-miR-423-5p	KLHL3	0.951
hsa-miR-423-5p	TEF	0.858
hsa-miR-423-5p	PACSIN1	0.717
hsa-miR-423-5p	NAALADL1	1
hsa-miR-423-5p	SEZ6L2	0.71
hsa-miR-423-5p	INO80	0.922
hsa-miR-423-5p	TOM1	0.714
hsa-miR-423-5p	CREB3L2	0.822
hsa-miR-423-5p	UGGT2	0.729
hsa-miR-423-5p	GK5	0.832
hsa-miR-423-5p	FOXP2	0.801
hsa-miR-423-5p	ADCK1	0.772
hsa-miR-423-5p	CLIP2	0.712
hsa-miR-423-5p	WNT3A	0.77
hsa-miR-423-5p	HCAR1	0.748
hsa-miR-423-5p	G3BP2	0.901
hsa-miR-423-5p	PGAP3	0.706
hsa-miR-423-5p	PABPN1	0.847
hsa-miR-423-5p	FAM214B	0.846
hsa-miR-423-5p	TMEM164	0.741
hsa-miR-423-5p	PYGB	0.973
hsa-miR-423-5p	EPHA10	0.717
hsa-miR-423-5p	SPATA2L	0.712
hsa-miR-423-5p	TNIK	0.857
hsa-miR-423-5p	SMIM3	0.762
hsa-miR-423-5p	HDC	0.728
hsa-miR-423-5p	C2CD4C	0.734
hsa-miR-423-5p	GNAI2	0.788
hsa-miR-423-5p	ASB16	0.926
hsa-miR-423-5p	RTP5	0.721
hsa-miR-423-5p	CAPN15	0.737
hsa-miR-423-5p	GLP1R	0.922
hsa-miR-423-5p	SYNGAP1	0.846
hsa-miR-423-5p	CHIT1	0.785
hsa-miR-423-5p	PFKM	0.788
hsa-miR-423-5p	GALNT2	0.715
hsa-miR-423-5p	TAF1C	0.911
hsa-miR-423-5p	PTH1R	0.905
hsa-miR-423-5p	SLC6A9	0.906
hsa-miR-423-5p	NCDN	0.705
hsa-miR-423-5p	SAMD4B	0.727
hsa-miR-423-5p	SELENOW	0.839
hsa-miR-423-5p	SH3BP1	0.847
hsa-miR-423-5p	ZNF512B	0.749
hsa-miR-423-5p	ENPP1	0.721
hsa-miR-423-5p	FAM102A	0.78
hsa-miR-423-5p	KMT2A	0.754
hsa-miR-423-5p	SCAF1	0.84
hsa-miR-423-5p	VEZF1	0.797
hsa-miR-423-5p	KLF1	0.937
hsa-miR-423-5p	KIRREL3	0.724
hsa-miR-423-5p	LIMK1	0.744
hsa-miR-423-5p	LASP1	0.937
hsa-miR-423-5p	VPS37C	0.74
hsa-miR-423-5p	ZNF585A	0.725
hsa-miR-423-5p	ZNF177	0.93
hsa-miR-423-5p	TCEA2	0.743
hsa-miR-423-5p	DPP4	0.81
hsa-miR-423-5p	CDX1	0.763
hsa-miR-423-5p	ERI3	0.855
hsa-miR-423-5p	SHISA6	0.834
hsa-miR-423-5p	AP3S2	0.71
hsa-miR-423-5p	CDKN1A	0.827
hsa-miR-423-5p	UHMK1	0.789
hsa-miR-423-5p	ATP8B2	0.836
hsa-miR-423-5p	ADGRA1	0.825
hsa-miR-423-5p	IYD	0.856
hsa-miR-423-5p	DPY19L2	0.836
hsa-miR-423-5p	C20orf27	0.859
hsa-miR-423-5p	FGD2	0.735
hsa-miR-423-5p	TCAIM	0.785
hsa-miR-423-5p	SEMA6D	0.756
hsa-miR-423-5p	RASAL2	0.81
hsa-miR-423-5p	ATG9A	0.984
hsa-miR-423-5p	RMDN2	0.952
hsa-miR-423-5p	POLL	0.81
hsa-miR-423-5p	R3HDM4	0.724
hsa-miR-423-5p	PDAP1	0.935
hsa-miR-423-5p	TMEM25	0.826
hsa-miR-423-5p	C6orf223	0.901
hsa-miR-423-5p	TFE3	0.779
hsa-miR-423-5p	CHST2	0.749
hsa-miR-423-5p	ZBTB4	0.745
hsa-miR-423-5p	SLC22A1	0.987
hsa-miR-423-5p	SHANK2	0.849
hsa-miR-423-5p	PDCD1LG2	0.712
hsa-miR-423-5p	NCKAP5L	0.787
hsa-miR-423-5p	SEPT6	0.711
hsa-miR-423-5p	ZBTB34	0.846
hsa-miR-423-5p	MED28	0.932
hsa-miR-423-5p	MKNK2	0.88
hsa-miR-423-5p	GYS1	0.785
hsa-miR-423-5p	SIRPB2	0.887
hsa-miR-423-5p	ZNF541	0.73
hsa-miR-423-5p	ZNF500	0.893
hsa-miR-423-5p	ABCC5	0.812
hsa-miR-423-5p	FOXL2NB	0.728
hsa-miR-423-5p	DYRK1A	0.994
hsa-miR-423-5p	LRP2BP	0.879
hsa-miR-423-5p	SLC30A2	0.802
hsa-miR-423-5p	AK1	0.818
hsa-miR-423-5p	C10orf67	0.871
hsa-miR-423-5p	ADGRL1	0.809
hsa-miR-423-5p	ATP2B3	0.819
hsa-miR-423-5p	LRRC46	0.704
hsa-miR-423-5p	TMEM134	0.732
hsa-miR-423-5p	FAM111A	0.735
hsa-miR-423-5p	FAM184B	0.718
hsa-miR-423-5p	LUC7L	0.743
hsa-miR-423-5p	PFKL	0.7
hsa-miR-423-5p	RPS15	0.794
hsa-miR-423-5p	PBX2	0.752
hsa-miR-423-5p	PTPRB	0.86
hsa-miR-423-5p	C10orf76	0.851
hsa-miR-423-5p	VAV3	0.744
hsa-miR-423-5p	KIAA1549L	0.753
hsa-miR-423-5p	FAM227A	0.773
hsa-miR-423-5p	TANC2	0.824
hsa-miR-423-5p	TCF7	0.78
hsa-miR-423-5p	DIXDC1	0.816
hsa-miR-423-5p	SBK1	0.913
hsa-miR-423-5p	UBE2L3	0.717
hsa-miR-423-5p	HNRNPUL1	0.862
hsa-miR-423-5p	KRTAP5-9	0.813
hsa-miR-423-5p	TTBK1	0.709
hsa-miR-423-5p	TFAP2E	0.839
hsa-miR-423-5p	PLEKHM1	0.85
hsa-miR-423-5p	NFIC	0.928
hsa-miR-423-5p	ATP2A3	0.821
hsa-miR-423-5p	ADAMTS9	0.87
hsa-miR-423-5p	INF2	0.854
hsa-miR-423-5p	SYCN	0.879
hsa-miR-423-5p	OSCAR	0.878
hsa-miR-423-5p	FNDC3A	0.748
hsa-miR-423-5p	TMEM229B	0.896
hsa-miR-423-5p	VENTX	0.836
hsa-miR-423-5p	PAX9	0.877
hsa-miR-423-5p	BRF2	0.701
hsa-miR-423-5p	TLN1	0.732
hsa-miR-423-5p	ADGRG6	0.81
hsa-miR-423-5p	C1orf194	0.835
hsa-miR-423-5p	SRF	0.714
hsa-miR-423-5p	MMP14	0.714
hsa-miR-423-5p	ATAD3A	0.711
hsa-miR-423-5p	NUBP1	0.816
hsa-miR-423-5p	RTL10	0.93
hsa-miR-423-5p	CSF1	0.816
hsa-miR-423-5p	PCGF3	0.802
hsa-miR-423-5p	KMT2C	0.883
hsa-miR-423-5p	ZNF84	0.714
hsa-miR-423-5p	ITSN1	0.846
hsa-miR-423-5p	DLGAP4	0.739
hsa-miR-423-5p	BAP1	0.884
hsa-miR-423-5p	RAD9B	0.868
hsa-miR-423-5p	CTAG1B	0.927
hsa-miR-423-5p	CAPN5	0.876
hsa-miR-423-5p	ODF3L1	0.915
hsa-miR-423-5p	SMPD3	0.732
hsa-miR-423-5p	GPATCH11	0.745
hsa-miR-423-5p	SLC23A2	0.723
hsa-miR-423-5p	LMF1	0.831
hsa-miR-423-5p	ALG3	0.736
hsa-miR-423-5p	RNF214	0.912
hsa-miR-423-5p	FSTL4	0.737
hsa-miR-423-5p	PLBD2	0.759
hsa-miR-423-5p	TP53TG3D	0.925
hsa-miR-423-5p	HEMK1	0.96
hsa-miR-423-5p	HRH2	0.883
hsa-miR-423-5p	MAPK4	0.966
hsa-miR-423-5p	ADRA1D	0.761
hsa-miR-423-5p	CBX5	0.747
hsa-miR-423-5p	NPM2	0.711
hsa-miR-423-5p	PODXL	0.948
hsa-miR-423-5p	SEPT9	0.741
hsa-miR-423-5p	C14orf132	0.711
hsa-miR-423-5p	CNTROB	0.93
hsa-miR-423-5p	SOX12	0.985
hsa-miR-423-5p	SPIDR	0.739
hsa-miR-423-5p	LHX6	0.867
hsa-miR-423-5p	GLYR1	0.833
hsa-miR-423-5p	SLC52A3	0.795
hsa-miR-423-5p	TECR	0.715
hsa-miR-423-5p	IRF1	0.796
hsa-miR-423-5p	PPARD	0.717
hsa-miR-423-5p	TMEM260	0.937
hsa-miR-423-5p	PDCD1	0.763
hsa-miR-423-5p	HCN4	0.774
hsa-miR-423-5p	SNRNP70	0.762
hsa-miR-423-5p	LHX9	0.708
hsa-miR-423-5p	ITFG1	0.953
hsa-miR-423-5p	STX2	0.821
hsa-miR-423-5p	MAP7D1	0.928
hsa-miR-423-5p	WFIKKN2	0.812
hsa-miR-423-5p	CLDN23	0.704
hsa-miR-423-5p	NGFR	0.845
hsa-miR-423-5p	LNPK	0.965
hsa-miR-423-5p	SYS1	0.964
hsa-miR-423-5p	EIF4A1	1
hsa-miR-423-5p	NOMO2	0.776
hsa-miR-423-5p	STK24	0.844
hsa-miR-423-5p	KDM4C	0.897
hsa-miR-423-5p	KAAG1	0.77
hsa-miR-423-5p	SERPINA3	0.882
hsa-miR-423-5p	GTF2E1	0.878
hsa-miR-423-5p	ST3GAL4	0.725
hsa-miR-423-5p	TMEM266	0.857
hsa-miR-423-5p	ILK	0.943
hsa-miR-423-5p	TPM2	0.722
hsa-miR-423-5p	SLC27A4	0.801
hsa-miR-423-5p	JAG2	0.722
hsa-miR-423-5p	SP6	0.782
hsa-miR-423-5p	ACSM6	0.898
hsa-miR-423-5p	FCAMR	0.906
hsa-miR-423-5p	EFHD1	0.754
hsa-miR-423-5p	AP2M1	0.984
hsa-miR-423-5p	TCL1B	0.913
hsa-miR-423-5p	MAP1B	0.812
hsa-miR-423-5p	VAMP2	0.821
hsa-miR-423-5p	MPV17L2	0.852
hsa-miR-423-5p	SLC29A2	0.765
hsa-miR-423-5p	SMPD4	0.837
hsa-miR-423-5p	ZNF609	0.82
hsa-miR-423-5p	TRIM26	0.736
hsa-miR-423-5p	BSN	0.767
hsa-miR-423-5p	TSHZ2	0.766
hsa-miR-423-5p	EXOC3L1	0.897
hsa-miR-423-5p	IL17A	0.82
hsa-miR-423-5p	TRAPPC8	0.793
hsa-miR-423-5p	TBR1	0.703
hsa-miR-423-5p	INO80D	0.733
hsa-miR-423-5p	RIN3	0.825
hsa-miR-423-5p	ERV3-1	0.984
hsa-miR-423-5p	LHX3	0.756
hsa-miR-423-5p	FHOD1	0.728
hsa-miR-423-5p	KDM5B	0.782
hsa-miR-423-5p	CYB561D2	0.952
hsa-miR-423-5p	NDEL1	0.841
hsa-miR-423-5p	GRIK3	0.838

## Sheet: Overlap
Supplementary Material S4: Common elements in TargetScan miRTarBase miR-TCDS :
CABLES1
CDK6
DAZAP2
FANCA
NFYA
NRIP1
SLC30A3
VKORC1L1
ZNF207
