# Supplementary material for: Key circRNAs from goat: discovery, integrated regulatory network and their putative roles in the differentiation of intramuscular adipocytes
Source: BMC Genomics. 2023 Jan 28;24:51. doi: 10.1186/s12864-023-09141-7 (PMC9883971; doi:10.1186/s12864-023-09141-7)
Supplement: Supplementary file 5 — Additional file 5: Supplementary Material S4. The miR-140-3p target genes prediction results in TargetScan. Common elements in TargetScan miRTarBase miR-TCDS. The miR-671-5p target genes prediction results in TargetScan. The miR-532-3p target genes prediction results in TargetScan. The miR-500-3p target genes prediction results in TargetScan. The miR-423-5p target genes prediction results in TargetScan. The miR-26b-5p target genes prediction results in TargetScan. Common elements in TargetScan miRTarBase miR-TCDS. [file 12864_2023_9141_MOESM5_ESM.zip › Supplementary Material S4_miR-26b-5p.predicted_targets.xlsx]

## Sheet: TargetScan
Supplementary Material S4: The miR-26b-5p target genes prediction results in TargetScan.
Target gene	Representative transcript	Gene name	3P-seq tags + 5	Conserved sites total	Conserved 8mer sites	Conserved 7mer-m8 sites	Conserved 7mer-A1 sites	Poorly conserved sites total	Poorly conserved 8mer sites	Poorly conserved 7mer-m8 sites	Poorly conserved 7mer-A1 sites	6mer sites	Representative miRNA	Predicted occupancy (low miRNA)	Predicted occupancy (high miRNA)	Predicted occupancy (transfected miRNA)	Cumulative weighted context++ score	Total context++ score	Aggregate PCT	Previous TargetScan publication(s)
POLR3G	ENST00000504930.1	polymerase (RNA) III (DNA directed) polypeptide G (32kD)	67	3	2	0	1	1	0	0	1	1	hsa-miR-26b-5p	0.0924	0.5582	1.9185	-1.02	-1.02	0.97	2009, 2011
CHORDC1	ENST00000320585.6	cysteine and histidine-rich domain (CHORD) containing 1	891	2	2	0	0	1	1	0	0	0	hsa-miR-26b-5p	0.1185	0.6721	2.0027	-0.95	-0.95	0.92	2005, 2007, 2009, 2011
THAP2	ENST00000308086.2	THAP domain containing, apoptosis associated protein 2	109	1	1	0	0	2	0	1	1	2	hsa-miR-26b-5p	0.0659	0.3647	1.0783	-0.81	-1.07	0.88	2009, 2011
SLC25A16	ENST00000609923.1	solute carrier family 25 (mitochondrial carrier; Graves disease autoantigen), member 16	206	2	1	1	0	1	0	0	1	2	hsa-miR-26b-5p	0.0774	0.4354	1.2977	-0.63	-0.64	0.99	2005, 2007, 2009, 2011
FAM98A	ENST00000403368.1	family with sequence similarity 98, member A	89	2	2	0	0	0	0	0	0	0	hsa-miR-26b-5p	0.0926	0.5165	1.4548	-0.63	-0.63	0.86	2003, 2007, 2009, 2011
SLC38A2	ENST00000256689.5	solute carrier family 38, member 2	696	2	1	1	0	0	0	0	0	0	hsa-miR-26b-5p	0.0904	0.4914	1.4698	-0.6	-0.61	0.91	2003, 2005, 2007, 2009, 2011
NUS1	ENST00000368494.3	nuclear undecaprenyl pyrophosphate synthase 1 homolog (S. cerevisiae)	302	2	0	1	1	3	1	0	2	2	hsa-miR-26b-5p	0.0423	0.2972	1.6277	-0.55	-0.55	0.82	2007, 2009, 2011
ZDHHC20	ENST00000320220.9	zinc finger, DHHC-type containing 20	1486	2	2	0	0	3	0	1	2	0	hsa-miR-26b-5p	0.1154	0.6486	1.9334	-0.55	-0.65	0.96	2011
PTEN	ENST00000371953.3	phosphatase and tensin homolog	118	4	3	0	1	0	0	0	0	0	hsa-miR-26b-5p	0.1153	0.655	2.1149	-0.55	-0.6	> 0.99	2011
TOB1	ENST00000499247.2	transducer of ERBB2, 1	102	1	1	0	0	0	0	0	0	0	hsa-miR-26b-5p	0.0414	0.2478	0.806	-0.53	-0.53	0.79	2005, 2007, 2009, 2011
TET2	ENST00000545826.1	tet methylcytosine dioxygenase 2	558	5	2	1	2	1	0	0	1	0	hsa-miR-26b-5p	0.1433	0.8421	2.9369	-0.52	-0.52	> 0.99	2011
IPPK	ENST00000287996.3	inositol 1,3,4,5,6-pentakisphosphate 2-kinase	211	2	0	0	2	0	0	0	0	1	hsa-miR-26b-5p	0.0201	0.1402	0.7513	-0.52	-0.55	0.92	2007, 2009, 2011
TTC13	ENST00000366661.4	tetratricopeptide repeat domain 13	3928	1	1	0	0	2	0	1	1	0	hsa-miR-26b-5p	0.0762	0.408	1.1211	-0.51	-0.53	0.96	2005, 2007, 2009, 2011
ACBD5	ENST00000396271.3	acyl-CoA binding domain containing 5	77	1	1	0	0	1	0	0	1	1	hsa-miR-26b-5p	0.068	0.3645	0.9786	-0.51	-0.53	0.93	2005, 2007, 2009, 2011
STRBP	ENST00000447404.2	spermatid perinuclear RNA binding protein	575	2	0	1	1	0	0	0	0	1	hsa-miR-26b-5p	0.0193	0.1348	0.7078	-0.5	-0.5	0.83	2005, 2007, 2009, 2011
CHAC1	ENST00000446533.3	ChaC, cation transport regulator homolog 1 (E. coli)	190	1	1	0	0	0	0	0	0	1	hsa-miR-26b-5p	0.0554	0.3097	0.8707	-0.5	-0.5	0.85	2007, 2009, 2011
STK39	ENST00000355999.4	serine threonine kinase 39	266	3	1	0	2	0	0	0	0	0	hsa-miR-26b-5p	0.0427	0.2642	0.974	-0.49	-0.66	0.96	2005, 2007, 2009, 2011
RGS4	ENST00000531057.1	regulator of G-protein signaling 4	489	1	1	0	0	0	0	0	0	0	hsa-miR-26b-5p	0.048	0.2717	0.7414	-0.48	-0.49	0.9	2005, 2007, 2009, 2011
SNN	ENST00000329565.5	stannin	663	1	1	0	0	1	0	0	1	1	hsa-miR-26b-5p	0.0526	0.2999	0.879	-0.48	-0.48	0.95	2005, 2007, 2009, 2011
SLC6A15	ENST00000309283.7	solute carrier family 6 (neutral amino acid transporter), member 15	508	2	0	1	1	1	0	1	0	1	hsa-miR-26b-5p	0.0276	0.1911	0.9957	-0.47	-0.47	0.68	2011
FBXL19	ENST00000338343.4	F-box and leucine-rich repeat protein 19	75	2	2	0	0	0	0	0	0	0	hsa-miR-26b-5p	0.0552	0.3405	1.1948	-0.47	-0.47	0.95	2009, 2011
ZFC3H1	ENST00000378743.3	zinc finger, C3H1-type containing	129	2	0	0	2	0	0	0	0	1	hsa-miR-26b-5p	0.0178	0.126	0.7177	-0.46	-0.46	0.83	2007, 2009, 2011
ZNF410	ENST00000555044.1	zinc finger protein 410	718	1	1	0	0	0	0	0	0	0	hsa-miR-26b-5p	0.0723	0.3704	0.8789	-0.45	-0.45	0.77	2007, 2009, 2011
UBN2	ENST00000473989.3	ubinuclein 2	238	3	0	1	2	2	0	0	2	2	hsa-miR-26b-5p	0.0564	0.3905	2.057	-0.44	-0.47	0.98	2009, 2011
COMMD8	ENST00000381571.4	COMM domain containing 8	1146	1	1	0	0	0	0	0	0	0	hsa-miR-26b-5p	0.027	0.1692	0.5917	-0.44	-0.45	0.29	2009, 2011
CXADR	ENST00000356275.6	coxsackie virus and adenovirus receptor	56	1	1	0	0	1	0	1	0	1	hsa-miR-26b-5p	0.0455	0.2726	0.9236	-0.44	-0.46	0.79	2009, 2011
EIF4G2	ENST00000526148.1	eukaryotic translation initiation factor 4 gamma, 2	61971	2	0	2	0	0	0	0	0	0	hsa-miR-26b-5p	0.027	0.1857	0.9195	-0.43	-0.43	0.75	2005, 2007, 2009, 2011
RAP2C	ENST00000342983.2	RAP2C, member of RAS oncogene family	604	1	1	0	0	1	0	0	1	0	hsa-miR-26b-5p	0.051	0.3147	1.1668	-0.41	-0.43	0.87	2005, 2007, 2009, 2011
TRPC3	ENST00000264811.5	transient receptor potential cation channel, subfamily C, member 3	37	1	1	0	0	0	0	0	0	0	hsa-miR-26b-5p	0.0407	0.2395	0.7167	-0.41	-0.41	0.94	2005, 2007, 2009, 2011
MNX1	ENST00000252971.6	motor neuron and pancreas homeobox 1	887	1	0	0	1	1	0	0	1	0	hsa-miR-26b-5p	0.0119	0.0842	0.4708	-0.4	-0.4	0.72	2009, 2011
GNPNAT1	ENST00000216410.3	glucosamine-phosphate N-acetyltransferase 1	429	1	0	0	1	1	0	1	0	1	hsa-miR-26b-5p	0.0194	0.1351	0.7095	-0.4	-0.53	0.74	2005, 2007, 2009, 2011
OTUD4	ENST00000454497.2	OTU domain containing 4	18	2	1	0	1	1	0	0	1	1	hsa-miR-26b-5p	0.0913	0.5265	1.797	-0.4	-0.4	0.98	2007, 2009, 2011
LRRC2	ENST00000395905.3	leucine rich repeat containing 2	5	1	1	0	0	3	1	1	1	1	hsa-miR-26b-5p	0.0625	0.398	1.5388	-0.38	-0.5	0.15	2009, 2011
NCEH1	ENST00000475381.1	neutral cholesterol ester hydrolase 1	1779	2	1	1	0	0	0	0	0	1	hsa-miR-26b-5p	0.0441	0.2761	1.0483	-0.37	-0.49	0.83	2005, 2007, 2009, 2011
LIN28B	ENST00000345080.4	lin-28 homolog B (C. elegans)	118	1	0	1	0	1	0	0	1	1	hsa-miR-26b-5p	0.0355	0.2409	1.2039	-0.37	-0.37	0.58	2011
LARP1	ENST00000336314.4	La ribonucleoprotein domain family, member 1	4979	2	1	0	1	1	0	0	1	0	hsa-miR-26b-5p	0.076	0.4293	1.3738	-0.37	-0.37	0.99	2007, 2009, 2011
SYT10	ENST00000228567.3	synaptotagmin X	5	1	1	0	0	1	0	0	1	1	hsa-miR-26b-5p	0.0589	0.3382	1.0803	-0.37	-0.37	0.48	2005, 2007, 2009, 2011
SLC2A13	ENST00000280871.4	solute carrier family 2 (facilitated glucose transporter), member 13	47	1	1	0	0	3	0	3	0	1	hsa-miR-26b-5p	0.0594	0.3808	1.6037	-0.36	-0.43	0.63	2009, 2011
FAM118A	ENST00000216214.3	family with sequence similarity 118, member A	202	2	1	0	1	2	0	0	2	2	hsa-miR-26b-5p	0.0194	0.1308	0.619	-0.36	-0.58	0.77	2009, 2011
TP53INP1	ENST00000448464.2	tumor protein p53 inducible nuclear protein 1	39	2	0	1	1	2	0	0	2	2	hsa-miR-26b-5p	0.0218	0.1508	0.7862	-0.36	-0.63	0.92	2005, 2007, 2009, 2011
TBC1D15	ENST00000550746.1	TBC1 domain family, member 15	1164	1	1	0	0	0	0	0	0	2	hsa-miR-26b-5p	0.0215	0.1426	0.6137	-0.36	-0.39	0.92	2009, 2011
TET1	ENST00000373644.4	tet methylcytosine dioxygenase 1	5	2	0	1	1	2	0	0	2	0	hsa-miR-26b-5p	0.0274	0.1909	1.0267	-0.36	-0.36	0.87	2005, 2007, 2009, 2011
E2F7	ENST00000416496.2	E2F transcription factor 7	308	2	1	0	1	0	0	0	0	1	hsa-miR-26b-5p	0.0501	0.3052	1.1037	-0.36	-0.37	0.98	2005, 2007, 2009, 2011
KLHL18	ENST00000232766.5	kelch-like family member 18	74	3	1	0	2	0	0	0	0	0	hsa-miR-26b-5p	0.0548	0.3343	1.2051	-0.35	-0.35	> 0.99	2005, 2007, 2009, 2011
RCN1	ENST00000054950.3	reticulocalbin 1, EF-hand calcium binding domain	213	1	0	1	0	1	0	0	1	0	hsa-miR-26b-5p	0.0108	0.0767	0.4429	-0.35	-0.35	0.39	2005, 2007, 2009, 2011
CKS2	ENST00000314355.6	CDC28 protein kinase regulatory subunit 2	1187	1	0	1	0	0	0	0	0	0	hsa-miR-26b-5p	0.01	0.0693	0.3547	-0.35	-0.35	0.4	2011
ELAVL2	ENST00000380110.4	ELAV like neuron-specific RNA binding protein 2	78	3	0	1	2	0	0	0	0	0	hsa-miR-26b-5p	0.0221	0.1549	0.8417	-0.35	-0.38	0.91	2007, 2009, 2011
JAG1	ENST00000254958.5	jagged 1	421	2	1	0	1	0	0	0	0	0	hsa-miR-26b-5p	0.0334	0.2143	0.8525	-0.35	-0.36	0.94	2005, 2007, 2009, 2011
SLC9A2	ENST00000233969.2	solute carrier family 9, subfamily A (NHE2, cation proton antiporter 2), member 2	27	2	0	0	2	0	0	0	0	2	hsa-miR-26b-5p	0.0187	0.1328	0.771	-0.34	-0.35	0.83	2005, 2007, 2009, 2011
ANKRD52	ENST00000267116.7	ankyrin repeat domain 52	2913	3	1	0	2	0	0	0	0	0	hsa-miR-26b-5p	0.0807	0.4611	1.5552	-0.34	-0.34	0.98	2009, 2011
TFAP2A	ENST00000379613.3	transcription factor AP-2 alpha (activating enhancer binding protein 2 alpha)	367	2	0	0	2	0	0	0	0	1	hsa-miR-26b-5p	0.0108	0.0775	0.4659	-0.34	-0.37	0.87	2007, 2009, 2011
C2CD5	ENST00000333957.4	C2 calcium-dependent domain containing 5	66	1	0	0	1	0	0	0	0	1	hsa-miR-26b-5p	0.012	0.0855	0.504	-0.34	-0.34	0.72	2005, 2007, 2009, 2011
ATF2	ENST00000487334.2	activating transcription factor 2	123	1	1	0	0	0	0	0	0	1	hsa-miR-26b-5p	0.0242	0.161	0.716	-0.34	-0.35	0.24	2005, 2007, 2009, 2011
LARP4	ENST00000398473.2	La ribonucleoprotein domain family, member 4	35	1	0	1	0	1	0	0	1	2	hsa-miR-26b-5p	0.0209	0.1477	0.8373	-0.34	-0.39	0.33	2007
CASZ1	ENST00000377022.3	castor zinc finger 1	5	3	1	0	2	0	0	0	0	0	hsa-miR-26b-5p	0.0891	0.5187	1.6796	-0.34	-0.34	> 0.99	2007, 2009, 2011
EIF2S1	ENST00000256383.4	eukaryotic translation initiation factor 2, subunit 1 alpha, 35kDa	3360	2	0	0	2	3	0	1	2	1	hsa-miR-26b-5p	0.0141	0.0981	0.51	-0.33	-0.83	0.9	2009, 2011
EYA3	ENST00000373871.3	eyes absent homolog 3 (Drosophila)	50	1	0	0	1	2	0	0	2	0	hsa-miR-26b-5p	0.0178	0.1257	0.7136	-0.32	-0.32	0.74	2011
SETD8	ENST00000402868.3	SET domain containing (lysine methyltransferase) 8	52	2	0	0	2	0	0	0	0	0	hsa-miR-26b-5p	0.0066	0.0482	0.3136	-0.32	-0.32	0.88	2007, 2009, 2011
HOXD13	ENST00000392539.3	homeobox D13	25	1	0	0	1	1	0	0	1	1	hsa-miR-26b-5p	0.0096	0.0685	0.4142	-0.32	-0.32	0.74	2005, 2007, 2009, 2011
CELF2	ENST00000379261.4	CUGBP, Elav-like family member 2	45	2	0	1	1	2	0	0	2	0	hsa-miR-26b-5p	0.0386	0.2604	1.2226	-0.31	-0.32	0.87	2005, 2007, 2009, 2011
KCNK1	ENST00000366621.3	potassium channel, subfamily K, member 1	410	1	1	0	0	0	0	0	0	1	hsa-miR-26b-5p	0.0234	0.1524	0.6098	-0.31	-0.32	0.55	2005, 2007, 2009, 2011
MEX3B	ENST00000558133.1	mex-3 RNA binding family member B	1401	2	0	1	1	0	0	0	0	0	hsa-miR-26b-5p	0.0144	0.1016	0.5658	-0.31	-0.31	0.85	2005, 2007, 2009, 2011
LSM12	ENST00000585388.1	LSM12 homolog (S. cerevisiae)	20	2	0	1	1	0	0	0	0	1	hsa-miR-26b-5p	0.0251	0.1671	0.7543	-0.3	-0.42	0.84	2007, 2009, 2011
PWWP2A	ENST00000456329.3	PWWP domain containing 2A	272	2	0	0	2	1	0	0	1	0	hsa-miR-26b-5p	0.0235	0.1643	0.886	-0.3	-0.3	0.92	2009
HSPA13	ENST00000285667.3	heat shock protein 70kDa family, member 13	2175	1	1	0	0	1	0	1	0	0	hsa-miR-26b-5p	0.0657	0.3514	0.9211	-0.3	-0.32	0.88	2009, 2011
ADAMTS18	ENST00000282849.5	ADAM metallopeptidase with thrombospondin type 1 motif, 18	7	2	0	0	2	0	0	0	0	0	hsa-miR-26b-5p	0.0207	0.1441	0.7493	-0.29	-0.29	0.87	2009, 2011
XKR4	ENST00000327381.6	XK, Kell blood group complex subunit-related family, member 4	5	1	0	0	1	2	0	2	0	1	hsa-miR-26b-5p	0.0291	0.2058	1.1836	-0.29	-0.29	0.78	NULL
USP27X	ENST00000508866.2	ubiquitin specific peptidase 27, X-linked	260	2	0	2	0	0	0	0	0	0	hsa-miR-26b-5p	0.0171	0.1196	0.6368	-0.29	-0.29	0.66	2011
DCAF7	ENST00000310827.4	DDB1 and CUL4 associated factor 7	3289	1	0	0	1	2	0	0	2	1	hsa-miR-26b-5p	0.0134	0.0964	0.5932	-0.28	-0.3	0.69	2007, 2009, 2011
RAP1A	ENST00000369709.3	RAP1A, member of RAS oncogene family	382	1	0	1	0	1	0	0	1	0	hsa-miR-26b-5p	0.0109	0.0758	0.3896	-0.28	-0.35	0.59	2005, 2007, 2011
PPP4R1	ENST00000400556.3	protein phosphatase 4, regulatory subunit 1	665	1	0	0	1	0	0	0	0	1	hsa-miR-26b-5p	0.0151	0.1041	0.5334	-0.28	-0.28	0.68	2009, 2011
SLC25A20	ENST00000430379.1	solute carrier family 25 (carnitine/acylcarnitine translocase), member 20	6430	1	0	0	1	0	0	0	0	1	hsa-miR-26b-5p	0.01	0.0699	0.3643	-0.28	-0.28	0.59	2005, 2007, 2009, 2011
EIF4E	ENST00000450253.2	eukaryotic translation initiation factor 4E	876	1	0	1	0	4	0	0	4	4	hsa-miR-26b-5p	0.0222	0.1453	0.592	-0.28	-0.72	0.72	NULL
STYX	ENST00000354586.4	serine/threonine/tyrosine interacting protein	250	1	1	0	0	0	0	0	0	3	hsa-miR-26b-5p	0.0295	0.1764	0.6156	-0.27	-0.58	0.95	2005, 2007, 2009, 2011
PNRC1	ENST00000336032.3	proline-rich nuclear receptor coactivator 1	413	1	0	1	0	4	0	1	3	1	hsa-miR-26b-5p	0.0096	0.0668	0.3499	-0.27	-0.68	0.65	2007
PDCD10	ENST00000392750.2	programmed cell death 10	638	2	1	0	1	0	0	0	0	0	hsa-miR-26b-5p	0.0089	0.0598	0.296	-0.27	-0.76	0.76	2005, 2007, 2009, 2011
CDKN1C	ENST00000414822.3	cyclin-dependent kinase inhibitor 1C (p57, Kip2)	328	1	0	0	1	0	0	0	0	0	hsa-miR-26b-5p	0.009	0.0629	0.3295	-0.27	-0.27	0.67	2011
TMEM64	ENST00000458549.2	transmembrane protein 64	200	1	0	0	1	2	0	1	1	0	hsa-miR-26b-5p	0.0142	0.1011	0.5969	-0.26	-0.43	0.65	2007, 2011
AKIRIN1	ENST00000432648.3	akirin 1	798	1	0	0	1	1	0	0	1	1	hsa-miR-26b-5p	0.0126	0.0898	0.5216	-0.26	-0.26	0.74	2007, 2009
SFXN1	ENST00000321442.5	sideroflexin 1	1018	1	1	0	0	0	0	0	0	2	hsa-miR-26b-5p	0.0368	0.2132	0.6337	-0.26	-0.4	0.47	2009, 2011
APP	ENST00000346798.3	amyloid beta (A4) precursor protein	4570	1	0	0	1	1	0	1	0	0	hsa-miR-26b-5p	0.0147	0.0993	0.4512	-0.26	-0.33	0.74	NULL
MARC1	ENST00000366910.5	mitochondrial amidoxime reducing component 1	1613	1	0	0	1	2	0	0	2	1	hsa-miR-26b-5p	0.0054	0.0389	0.2549	-0.26	-0.35	0.59	NULL
KPNA2	ENST00000330459.3	karyopherin alpha 2 (RAG cohort 1, importin alpha 1)	254	1	1	0	0	0	0	0	0	0	hsa-miR-26b-5p	0.0241	0.1469	0.4964	-0.26	-0.43	0.95	2005, 2007, 2009, 2011
NHS	ENST00000380060.3	Nance-Horan syndrome (congenital cataracts and dental anomalies)	72	2	2	0	0	1	0	0	1	1	hsa-miR-26b-5p	0.0924	0.4893	1.4484	-0.26	-0.26	0.97	2005, 2007, 2009, 2011
STAC2	ENST00000333461.5	SH3 and cysteine rich domain 2	123	1	1	0	0	1	0	0	1	0	hsa-miR-26b-5p	0.0541	0.3061	0.8898	-0.26	-0.26	0.91	2005, 2007, 2009, 2011
SLC2A3	ENST00000075120.7	solute carrier family 2 (facilitated glucose transporter), member 3	5	1	1	0	0	1	0	0	1	2	hsa-miR-26b-5p	0.0345	0.2189	0.8564	-0.26	-0.26	0.88	2009, 2011
NXPE3	ENST00000422132.1	neurexophilin and PC-esterase domain family, member 3	630	1	1	0	0	1	0	1	0	4	hsa-miR-26b-5p	0.0508	0.2893	0.8308	-0.26	-0.28	0.52	2009, 2011
JARID2	ENST00000341776.2	jumonji, AT rich interactive domain 2	199	2	0	1	1	0	0	0	0	0	hsa-miR-26b-5p	0.015	0.1059	0.5899	-0.25	-0.25	0.83	2009, 2011
HOMER1	ENST00000508576.1	homer homolog 1 (Drosophila)	394	1	0	0	1	1	0	0	1	0	hsa-miR-26b-5p	0.0089	0.0627	0.3435	-0.25	-0.26	0.67	2009, 2011
UGT8	ENST00000310836.6	UDP glycosyltransferase 8	682	1	1	0	0	0	0	0	0	0	hsa-miR-26b-5p	0.0724	0.3484	0.7199	-0.25	-0.29	0.84	NULL
ZNF385B	ENST00000410066.1	zinc finger protein 385B	17	1	0	0	1	0	0	0	0	0	hsa-miR-26b-5p	0.014	0.0955	0.4539	-0.25	-0.25	0.69	2005, 2007, 2009, 2011
SEMA6D	ENST00000355997.3	sema domain, transmembrane domain (TM), and cytoplasmic domain, (semaphorin) 6D	179	1	1	0	0	0	0	0	0	0	hsa-miR-26b-5p	0.0491	0.28	0.7974	-0.24	-0.24	0.86	2007, 2009, 2011
GOLGA3	ENST00000204726.3	golgin A3	944	1	1	0	0	1	0	0	1	1	hsa-miR-26b-5p	0.0477	0.2813	0.9405	-0.24	-0.26	0.9	2009, 2011
LPP	ENST00000312675.4	LIM domain containing preferred translocation partner in lipoma	1894	1	1	0	0	1	0	0	1	5	hsa-miR-26b-5p	0.0536	0.3522	1.6649	-0.24	-0.24	0.11	2011
G3BP2	ENST00000395719.3	GTPase activating protein (SH3 domain) binding protein 2	4413	1	1	0	0	1	0	0	1	3	hsa-miR-26b-5p	0.0419	0.2515	0.8439	-0.24	-0.31	0.85	2005, 2007, 2009, 2011
RAB3IP	ENST00000483530.2	RAB3A interacting protein	73	1	0	1	0	2	0	2	0	4	hsa-miR-26b-5p	0.0139	0.0982	0.5653	-0.24	-0.34	0.41	2009, 2011
DNAJB5	ENST00000545841.1	DnaJ (Hsp40) homolog, subfamily B, member 5	379	1	1	0	0	0	0	0	0	1	hsa-miR-26b-5p	0.0486	0.2749	0.7483	-0.24	-0.24	0.84	2009, 2011
C18orf25	ENST00000282059.6	chromosome 18 open reading frame 25	688	2	0	0	2	0	0	0	0	2	hsa-miR-26b-5p	0.0167	0.1186	0.6941	-0.24	-0.24	0.73	2005, 2007, 2009, 2011
PPP2R2B	ENST00000394413.3	protein phosphatase 2, regulatory subunit B, beta	24	1	0	0	1	2	0	0	2	0	hsa-miR-26b-5p	0.0068	0.0487	0.2971	-0.23	-0.29	0.59	NULL
TTPAL	ENST00000372906.2	tocopherol (alpha) transfer protein-like	265	1	1	0	0	2	0	1	1	1	hsa-miR-26b-5p	0.0248	0.159	0.7214	-0.23	-0.54	0.91	2009, 2011
GSR	ENST00000221130.5	glutathione reductase	858	1	1	0	0	2	0	1	1	1	hsa-miR-26b-5p	0.0191	0.129	0.6046	-0.23	-0.29	0.15	2011
SH3D19	ENST00000409598.4	SH3 domain containing 19	245	2	0	1	1	0	0	0	0	0	hsa-miR-26b-5p	0.0146	0.1026	0.5584	-0.23	-0.29	0.91	2007, 2009, 2011
SLC45A4	ENST00000519067.1	solute carrier family 45, member 4	418	1	1	0	0	2	0	1	1	3	hsa-miR-26b-5p	0.0704	0.3305	0.7333	-0.23	-0.35	0.95	NULL
SLC2A14	ENST00000340749.5	solute carrier family 2 (facilitated glucose transporter), member 14	14	1	1	0	0	2	0	1	1	2	hsa-miR-26b-5p	0.0209	0.1406	0.6566	-0.22	-0.36	0.8	NULL
ARL5B	ENST00000377275.3	ADP-ribosylation factor-like 5B	368	1	0	0	1	2	0	0	2	0	hsa-miR-26b-5p	0.0122	0.0869	0.5227	-0.22	-0.29	0.74	2009, 2011
CPED1	ENST00000310396.5	cadherin-like and PC-esterase domain containing 1	77	1	1	0	0	0	0	0	0	1	hsa-miR-26b-5p	0.0377	0.2319	0.8185	-0.22	-0.22	0.87	2009, 2011
ZKSCAN1	ENST00000324306.6	zinc finger with KRAB and SCAN domains 1	1314	1	0	0	1	2	0	0	2	3	hsa-miR-26b-5p	0.0215	0.155	0.99	-0.22	-0.23	0.7	NULL
PDE7A	ENST00000401827.3	phosphodiesterase 7A	84	1	0	0	1	1	0	1	0	1	hsa-miR-26b-5p	0.0149	0.1044	0.571	-0.22	-0.24	0.73	NULL
PLCB1	ENST00000378641.3	phospholipase C, beta 1 (phosphoinositide-specific)	21	1	1	0	0	0	0	0	0	1	hsa-miR-26b-5p	0.0837	0.4207	1.0391	-0.22	-0.22	0.88	2007, 2009, 2011
DERL2	ENST00000572834.1	derlin 2	261	1	0	1	0	0	0	0	0	1	hsa-miR-26b-5p	0.0134	0.0955	0.5634	-0.21	-0.22	0.37	NULL
PFKFB2	ENST00000367080.3	6-phosphofructo-2-kinase/fructose-2,6-biphosphatase 2	83	2	1	0	1	2	1	1	0	1	hsa-miR-26b-5p	0.0866	0.5206	1.7727	-0.21	-0.34	0.63	2007, 2011
COPS7B	ENST00000373608.3	COP9 signalosome subunit 7B	331	1	0	0	1	0	0	0	0	0	hsa-miR-26b-5p	0.0052	0.0371	0.2217	-0.21	-0.21	0.71	2005, 2007, 2009, 2011
MPP6	ENST00000222644.5	membrane protein, palmitoylated 6 (MAGUK p55 subfamily member 6)	389	1	1	0	0	3	0	0	3	0	hsa-miR-26b-5p	0.0459	0.2585	0.8314	-0.21	-0.34	0.95	NULL
GAN	ENST00000568107.2	gigaxonin	185	3	1	0	2	2	0	0	2	4	hsa-miR-26b-5p	0.073	0.4047	1.4449	-0.21	-0.36	> 0.99	NULL
DCBLD1	ENST00000338728.5	discoidin, CUB and LCCL domain containing 1	876	1	1	0	0	0	0	0	0	0	hsa-miR-26b-5p	0.0382	0.2247	0.6642	-0.21	-0.22	0.39	NULL
ARHGAP26	ENST00000378004.3	Rho GTPase activating protein 26	131	1	0	0	1	4	0	2	2	1	hsa-miR-26b-5p	0.024	0.1698	0.9784	-0.21	-0.21	0.75	2005, 2007, 2009, 2011
HGF	ENST00000222390.5	hepatocyte growth factor (hepapoietin A; scatter factor)	18	1	1	0	0	0	0	0	0	0	hsa-miR-26b-5p	0.087	0.4172	0.8872	-0.2	-0.2	0.94	2011
MFAP3	ENST00000436816.1	microfibrillar-associated protein 3	1139	1	1	0	0	0	0	0	0	1	hsa-miR-26b-5p	0.0203	0.1336	0.5856	-0.2	-0.3	< 0.1	2011
CREBBP	ENST00000262367.5	CREB binding protein	532	2	0	0	2	0	0	0	0	0	hsa-miR-26b-5p	0.012	0.0844	0.4696	-0.2	-0.35	0.92	2005, 2007, 2009, 2011
MEGF9	ENST00000373930.3	multiple EGF-like-domains 9	689	1	0	0	1	1	0	0	1	0	hsa-miR-26b-5p	0.0096	0.0703	0.4812	-0.2	-0.2	0.57	2009, 2011
IPO7	ENST00000379719.3	importin 7	1331	1	0	0	1	1	0	0	1	0	hsa-miR-26b-5p	0.0124	0.0882	0.52	-0.2	-0.2	0.74	2011
FAM160A1	ENST00000435205.1	family with sequence similarity 160, member A1	18	1	0	1	0	0	0	0	0	0	hsa-miR-26b-5p	0.0287	0.1706	0.5379	-0.2	-0.3	0.8	2009, 2011
DOCK4	ENST00000428084.1	dedicator of cytokinesis 4	211	1	1	0	0	1	0	1	0	0	hsa-miR-26b-5p	0.0617	0.3873	1.5055	-0.2	-0.21	0.38	2007, 2009, 2011
UBE3A	ENST00000232165.3	ubiquitin protein ligase E3A	529	1	0	0	1	0	0	0	0	0	hsa-miR-26b-5p	0.0119	0.0835	0.4674	-0.2	-0.2	0.7	2011
BAZ2B	ENST00000392782.1	bromodomain adjacent to zinc finger domain, 2B	25	1	1	0	0	0	0	0	0	0	hsa-miR-26b-5p	0.04	0.2419	0.8123	-0.2	-0.2	0.95	2011
ITGB8	ENST00000222573.4	integrin, beta 8	17	2	1	0	1	1	0	0	1	1	hsa-miR-26b-5p	0.0735	0.3875	1.1912	-0.19	-0.25	0.96	2007, 2009, 2011
GPC4	ENST00000370828.3	glypican 4	542	1	0	1	0	0	0	0	0	0	hsa-miR-26b-5p	0.0191	0.1298	0.6263	-0.19	-0.26	0.6	2009
NAGPA	ENST00000312251.3	N-acetylglucosamine-1-phosphodiester alpha-N-acetylglucosaminidase	297	1	0	0	1	0	0	0	0	0	hsa-miR-26b-5p	0.01	0.0692	0.3547	-0.19	-0.19	0.52	2005, 2007, 2009, 2011
TMEM56	ENST00000370203.4	transmembrane protein 56	113	1	1	0	0	0	0	0	0	1	hsa-miR-26b-5p	0.0446	0.2461	0.7161	-0.19	-0.28	0.7	2011
COL22A1	ENST00000303045.6	collagen, type XXII, alpha 1	5	1	0	0	1	0	0	0	0	1	hsa-miR-26b-5p	0.0075	0.0543	0.3415	-0.19	-0.19	0.74	2005, 2007, 2009, 2011
PPP2R5A	ENST00000261461.2	protein phosphatase 2, regulatory subunit B', alpha	13	1	0	0	1	0	0	0	0	0	hsa-miR-26b-5p	0.0125	0.0865	0.4447	-0.18	-0.18	0.62	2009, 2011
ZCCHC2	ENST00000269499.5	zinc finger, CCHC domain containing 2	13	1	0	0	1	1	0	1	0	0	hsa-miR-26b-5p	0.0162	0.1154	0.6904	-0.18	-0.18	0.62	2005, 2007, 2011
PDE4D	ENST00000340635.6	phosphodiesterase 4D, cAMP-specific	747	1	0	0	1	1	0	1	0	4	hsa-miR-26b-5p	0.013	0.0918	0.5269	-0.18	-0.31	0.74	2007, 2009, 2011
NUAK2	ENST00000367157.3	NUAK family, SNF1-like kinase, 2	213	1	0	0	1	0	0	0	0	0	hsa-miR-26b-5p	0.012	0.0821	0.398	-0.18	-0.18	0.7	2009, 2011
GAD2	ENST00000376261.3	glutamate decarboxylase 2 (pancreatic islets and brain, 65kDa)	5	1	1	0	0	0	0	0	0	1	hsa-miR-26b-5p	0.0282	0.1833	0.7607	-0.18	-0.18	0.58	NULL
REST	ENST00000309042.7	RE1-silencing transcription factor	31	1	1	0	0	1	0	0	1	2	hsa-miR-26b-5p	0.0315	0.1955	0.7033	-0.18	-0.25	0.57	2011
NIPBL	ENST00000448238.2	Nipped-B homolog (Drosophila)	250	1	0	0	1	0	0	0	0	0	hsa-miR-26b-5p	0.0072	0.052	0.3261	-0.18	-0.18	0.69	2005, 2007, 2009, 2011
CPEB4	ENST00000265085.5	cytoplasmic polyadenylation element binding protein 4	472	1	0	0	1	0	0	0	0	1	hsa-miR-26b-5p	0.0144	0.1011	0.5652	-0.18	-0.18	0.71	2005, 2007, 2009, 2011
INTU	ENST00000335251.6	inturned planar cell polarity protein	105	1	0	1	0	3	0	2	1	4	hsa-miR-26b-5p	0.0267	0.1881	1.0852	-0.17	-0.23	0.57	2007, 2011
PTBP3	ENST00000374257.1	polypyrimidine tract binding protein 3	214	1	0	1	0	1	0	1	0	1	hsa-miR-26b-5p	0.0203	0.1371	0.6341	-0.17	-0.33	0.32	NULL
SRSF11	ENST00000370950.3	serine/arginine-rich splicing factor 11	1201	1	0	1	0	0	0	0	0	0	hsa-miR-26b-5p	0.0115	0.0792	0.401	-0.17	-0.17	0.27	NULL
SLC12A2	ENST00000262461.2	solute carrier family 12 (sodium/potassium/chloride transporter), member 2	655	1	1	0	0	1	0	0	1	0	hsa-miR-26b-5p	0.0365	0.2345	0.9441	-0.17	-0.17	0.68	2007, 2009, 2011
ANKRD11	ENST00000378330.2	ankyrin repeat domain 11	45	1	0	0	1	0	0	0	0	0	hsa-miR-26b-5p	0.0053	0.0382	0.2354	-0.16	-0.16	0.74	2005, 2007, 2009, 2011
NOVA1	ENST00000465357.2	neuro-oncological ventral antigen 1	5	1	0	0	1	0	0	0	0	0	hsa-miR-26b-5p	0.0066	0.0465	0.2663	-0.16	-0.16	0.67	2005, 2007, 2011
ERC2	ENST00000288221.6	ELKS/RAB6-interacting/CAST family member 2	11	1	1	0	0	1	0	1	0	0	hsa-miR-26b-5p	0.1008	0.4957	1.2449	-0.16	-0.16	0.74	2007, 2009, 2011
CHST3	ENST00000373115.4	carbohydrate (chondroitin 6) sulfotransferase 3	217	1	0	1	0	1	0	0	1	0	hsa-miR-26b-5p	0.0223	0.15	0.7055	-0.16	-0.16	0.53	2009, 2011
KAZN	ENST00000422387.2	kazrin, periplakin interacting protein	34	2	0	0	2	0	0	0	0	0	hsa-miR-26b-5p	0.0039	0.027	0.14	-0.16	-0.47	0.93	2011
DNAJC21	ENST00000382021.2	DnaJ (Hsp40) homolog, subfamily C, member 21	528	1	0	0	1	1	0	1	0	1	hsa-miR-26b-5p	0.0074	0.0514	0.2692	-0.16	-0.41	0.74	2007, 2009, 2011
TMEM33	ENST00000504986.1	transmembrane protein 33	1470	1	0	1	0	1	0	0	1	1	hsa-miR-26b-5p	0.0158	0.1126	0.6647	-0.15	-0.23	0.31	2005, 2007, 2011
PIK3CB	ENST00000477593.1	phosphatidylinositol-4,5-bisphosphate 3-kinase, catalytic subunit beta	437	1	0	1	0	0	0	0	0	0	hsa-miR-26b-5p	0.0117	0.0808	0.4126	-0.15	-0.17	0.6	NULL
PPARGC1B	ENST00000309241.5	peroxisome proliferator-activated receptor gamma, coactivator 1 beta	12	1	0	0	1	0	0	0	0	2	hsa-miR-26b-5p	0.0111	0.0798	0.5099	-0.15	-0.15	0.66	2005, 2007
MIER3	ENST00000381226.3	mesoderm induction early response 1, family member 3	112	1	1	0	0	0	0	0	0	1	hsa-miR-26b-5p	0.0583	0.3046	0.7828	-0.15	-0.19	0.88	2007, 2009, 2011
MKNK2	ENST00000591601.1	MAP kinase interacting serine/threonine kinase 2	215	1	1	0	0	0	0	0	0	0	hsa-miR-26b-5p	0.0546	0.2992	0.7593	-0.15	-0.15	0.76	2005, 2007, 2009, 2011
GPSM2	ENST00000406462.2	G-protein signaling modulator 2	227	1	0	1	0	1	0	0	1	3	hsa-miR-26b-5p	0.0074	0.053	0.3208	-0.15	-0.16	0.61	NULL
GPR161	ENST00000367838.1	G protein-coupled receptor 161	1712	1	0	0	1	0	0	0	0	1	hsa-miR-26b-5p	0.0149	0.104	0.5658	-0.15	-0.18	0.67	NULL
TMC7	ENST00000421369.3	transmembrane channel-like 7	54	1	1	0	0	1	0	0	1	1	hsa-miR-26b-5p	0.0366	0.2011	0.6146	-0.15	-0.3	0.81	2011
HTR2A	ENST00000378688.4	5-hydroxytryptamine (serotonin) receptor 2A, G protein-coupled	5	1	0	1	0	0	0	0	0	3	hsa-miR-26b-5p	0.0131	0.0921	0.5125	-0.15	-0.15	0.31	2005, 2007
MAN1A2	ENST00000356554.3	mannosidase, alpha, class 1A, member 2	603	1	1	0	0	1	0	1	0	1	hsa-miR-26b-5p	0.0314	0.2125	1.0258	-0.14	-0.16	0.36	2009, 2011
SLC26A4	ENST00000265715.3	solute carrier family 26 (anion exchanger), member 4	5	1	0	0	1	0	0	0	0	0	hsa-miR-26b-5p	0.0081	0.0579	0.3395	-0.14	-0.14	0.72	2005, 2007, 2009
RYK	ENST00000296084.4	receptor-like tyrosine kinase	51	1	0	0	1	1	0	0	1	0	hsa-miR-26b-5p	0.0093	0.0668	0.415	-0.14	-0.17	0.74	2005, 2007
BRWD1	ENST00000342449.3	bromodomain and WD repeat domain containing 1	96	3	0	1	2	6	0	3	3	3	hsa-miR-26b-5p	0.0265	0.1868	1.038	-0.14	-0.26	0.91	2007, 2009, 2011
CMTM4	ENST00000394106.2	CKLF-like MARVEL transmembrane domain containing 4	22	1	1	0	0	1	0	0	1	4	hsa-miR-26b-5p	0.0257	0.1441	0.4973	-0.14	-0.49	0.83	2007, 2009, 2011
LINGO1	ENST00000355300.6	leucine rich repeat and Ig domain containing 1	42	1	0	0	1	0	0	0	0	0	hsa-miR-26b-5p	0.0054	0.0377	0.2002	-0.14	-0.24	0.73	2007, 2009, 2011
MIB1	ENST00000261537.6	mindbomb E3 ubiquitin protein ligase 1	897	1	0	1	0	1	0	0	1	1	hsa-miR-26b-5p	0.0291	0.2006	1.0477	-0.14	-0.14	0.45	2011
EPG5	ENST00000282041.5	ectopic P-granules autophagy protein 5 homolog (C. elegans)	269	1	0	0	1	0	0	0	0	1	hsa-miR-26b-5p	0.011	0.0787	0.4919	-0.14	-0.26	0.52	2011
ZNF516	ENST00000443185.2	zinc finger protein 516	311	1	0	1	0	0	0	0	0	0	hsa-miR-26b-5p	0.0197	0.1363	0.7148	-0.14	-0.14	0.7	2009, 2011
FAM199X	ENST00000493442.1	family with sequence similarity 199, X-linked	856	1	1	0	0	0	0	0	0	3	hsa-miR-26b-5p	0.0208	0.1417	0.7232	-0.13	-0.17	0.59	2011
MDN1	ENST00000369393.3	MDN1, midasin homolog (yeast)	42	1	1	0	0	0	0	0	0	0	hsa-miR-26b-5p	0.0823	0.4138	1.0178	-0.13	-0.13	0.94	NULL
RFX3	ENST00000382004.3	regulatory factor X, 3 (influences HLA class II expression)	37	1	0	0	1	1	0	1	0	4	hsa-miR-26b-5p	0.0213	0.1461	0.7481	-0.13	-0.19	0.7	NULL
PTCHD1	ENST00000379361.4	patched domain containing 1	59	2	1	0	1	2	0	1	1	1	hsa-miR-26b-5p	0.0205	0.1352	0.6486	-0.13	-0.23	0.83	NULL
PRELP	ENST00000343110.2	proline/arginine-rich end leucine-rich repeat protein	5	1	0	0	1	0	0	0	0	0	hsa-miR-26b-5p	0.0123	0.0891	0.5754	-0.13	-0.13	0.72	2005, 2007, 2009, 2011
MARK1	ENST00000366918.4	MAP/microtubule affinity-regulating kinase 1	192	1	1	0	0	0	0	0	0	0	hsa-miR-26b-5p	0.0211	0.1207	0.3405	-0.12	-0.29	0.83	2005, 2007, 2009, 2011
PPP6C	ENST00000373547.4	protein phosphatase 6, catalytic subunit	346	1	0	0	1	1	0	0	1	2	hsa-miR-26b-5p	0.0048	0.035	0.2274	-0.12	-0.39	0.56	NULL
ITPR1	ENST00000302640.8	inositol 1,4,5-trisphosphate receptor, type 1	1022	1	0	0	1	0	0	0	0	0	hsa-miR-26b-5p	0.004	0.0288	0.1919	-0.12	-0.12	0.55	2007, 2009, 2011
CLASP2	ENST00000539981.1	cytoplasmic linker associated protein 2	554	2	2	0	0	0	0	0	0	1	hsa-miR-26b-5p	0.047	0.2895	1.0299	-0.12	-0.28	0.66	2005, 2007, 2009, 2011
FUBP1	ENST00000370767.1	far upstream element (FUSE) binding protein 1	2021	1	1	0	0	1	0	1	0	4	hsa-miR-26b-5p	0.0214	0.141	0.6248	-0.12	-0.26	0.67	NULL
SLC25A37	ENST00000519973.1	solute carrier family 25 (mitochondrial iron transporter), member 37	145	1	0	0	1	0	0	0	0	2	hsa-miR-26b-5p	0.0114	0.0787	0.4087	-0.12	-0.17	0.74	2007, 2009, 2011
SLC26A9	ENST00000367135.3	solute carrier family 26 (anion exchanger), member 9	18	1	0	0	1	0	0	0	0	1	hsa-miR-26b-5p	0.0076	0.0538	0.3145	-0.12	-0.12	0.39	2009, 2011
DGKH	ENST00000261491.5	diacylglycerol kinase, eta	46	1	1	0	0	3	1	0	2	2	hsa-miR-26b-5p	0.0528	0.3389	1.4438	-0.12	-0.19	0.95	NULL
SLC4A4	ENST00000340595.3	solute carrier family 4 (sodium bicarbonate cotransporter), member 4	400	1	1	0	0	1	0	0	1	0	hsa-miR-26b-5p	0.0267	0.1721	0.6881	-0.12	-0.12	0.92	2005, 2007, 2009, 2011
CDK5R1	ENST00000313401.3	cyclin-dependent kinase 5, regulatory subunit 1 (p35)	335	1	0	1	0	0	0	0	0	0	hsa-miR-26b-5p	0.0101	0.0701	0.3569	-0.11	-0.12	0.45	2009, 2011
EDEM3	ENST00000318130.8	ER degradation enhancer, mannosidase alpha-like 3	535	1	0	1	0	2	0	1	1	1	hsa-miR-26b-5p	0.0301	0.2098	1.1174	-0.11	-0.11	0.3	2007, 2009
TNRC6B	ENST00000335727.9	trinucleotide repeat containing 6B	69	2	2	0	0	0	0	0	0	5	hsa-miR-26b-5p	0.0932	0.5314	1.6338	-0.11	-0.12	0.98	2007, 2009, 2011
MLEC	ENST00000228506.3	malectin	12084	1	0	0	1	0	0	0	0	2	hsa-miR-26b-5p	0.0128	0.092	0.5719	-0.11	-0.11	0.7	2005, 2007, 2009, 2011
FAM46C	ENST00000369448.3	family with sequence similarity 46, member C	74	1	0	0	1	1	0	1	0	3	hsa-miR-26b-5p	0.0078	0.055	0.3153	-0.11	-0.36	0.67	2005, 2007, 2009, 2011
UCK2	ENST00000372212.4	uridine-cytidine kinase 2	437	1	1	0	0	1	0	1	0	3	hsa-miR-26b-5p	0.0127	0.0755	0.2644	-0.11	-0.34	0.94	2011
CACNA2D1	ENST00000356860.3	calcium channel, voltage-dependent, alpha 2/delta subunit 1	418	1	0	1	0	0	0	0	0	0	hsa-miR-26b-5p	0.0169	0.114	0.5266	-0.11	-0.11	0.29	NULL
G2E3	ENST00000206595.6	G2/M-phase specific E3 ubiquitin protein ligase	286	1	1	0	0	1	0	0	1	0	hsa-miR-26b-5p	0.0082	0.0561	0.2947	-0.11	-0.23	0.13	2011
TAB2	ENST00000367456.1	TGF-beta activated kinase 1/MAP3K7 binding protein 2	1129	1	0	0	1	0	0	0	0	1	hsa-miR-26b-5p	0.0071	0.0516	0.3425	-0.11	-0.11	0.55	NULL
MCC	ENST00000302475.4	mutated in colorectal cancers	115	1	0	0	1	1	0	0	1	1	hsa-miR-26b-5p	0.0206	0.1453	0.8141	-0.11	-0.12	0.66	2009, 2011
ETNK1	ENST00000266517.4	ethanolamine kinase 1	1047	2	1	0	1	3	1	1	1	0	hsa-miR-26b-5p	0.0109	0.0732	0.3575	-0.11	-0.6	0.73	2007, 2009, 2011
FAM63B	ENST00000559228.1	family with sequence similarity 63, member B	41	1	1	0	0	1	0	0	1	0	hsa-miR-26b-5p	0.0253	0.1716	0.8442	-0.1	-0.15	0.15	NULL
BICD2	ENST00000356884.6	bicaudal D homolog 2 (Drosophila)	38	1	0	0	1	0	0	0	0	1	hsa-miR-26b-5p	0.0066	0.0472	0.2942	-0.1	-0.1	0.68	2007, 2009, 2011
GMEB1	ENST00000373816.1	glucocorticoid modulatory element binding protein 1	154	1	1	0	0	1	0	1	0	0	hsa-miR-26b-5p	0.0352	0.2184	0.7967	-0.1	-0.16	0.36	NULL
TIAL1	ENST00000369093.2	TIA1 cytotoxic granule-associated RNA binding protein-like 1	1342	1	0	1	0	1	0	0	1	1	hsa-miR-26b-5p	0.0037	0.0265	0.1657	-0.1	-0.31	0.36	2011
PTPN4	ENST00000263708.2	protein tyrosine phosphatase, non-receptor type 4 (megakaryocyte)	215	1	0	1	0	3	0	1	2	1	hsa-miR-26b-5p	0.0235	0.1605	0.8023	-0.1	-0.13	0.37	NULL
ARHGEF26	ENST00000356448.4	Rho guanine nucleotide exchange factor (GEF) 26	164	1	0	0	1	0	0	0	0	0	hsa-miR-26b-5p	0.0119	0.0815	0.3987	-0.1	-0.1	0.68	2005, 2007, 2009, 2011
DCBLD2	ENST00000326840.6	discoidin, CUB and LCCL domain containing 2	798	2	0	1	1	0	0	0	0	1	hsa-miR-26b-5p	0.0166	0.1196	0.7602	-0.09	-0.12	0.74	2005, 2007, 2009, 2011
PJA2	ENST00000361189.2	praja ring finger 2, E3 ubiquitin protein ligase	220	1	1	0	0	0	0	0	0	0	hsa-miR-26b-5p	0.027	0.1675	0.568	-0.09	-0.1	0.24	2009, 2011
AGO1	ENST00000373204.4	argonaute RISC catalytic component 1	402	1	0	0	1	1	0	0	1	1	hsa-miR-26b-5p	0.0163	0.1166	0.7081	-0.09	-0.1	0.72	2011
MLLT3	ENST00000380338.4	myeloid/lymphoid or mixed-lineage leukemia (trithorax homolog, Drosophila); translocated to, 3	385	1	1	0	0	1	0	0	1	0	hsa-miR-26b-5p	0.0184	0.1185	0.485	-0.09	-0.17	0.88	NULL
HECTD3	ENST00000372168.3	HECT domain containing E3 ubiquitin protein ligase 3	45	1	1	0	0	0	0	0	0	2	hsa-miR-26b-5p	0.0586	0.3162	0.7895	-0.09	-0.09	0.94	2007, 2009, 2011
AZI2	ENST00000479665.1	5-azacytidine induced 2	530	1	0	0	1	1	0	0	1	1	hsa-miR-26b-5p	0.0048	0.0343	0.2176	-0.08	-0.22	0.41	2005, 2007
LMAN1	ENST00000251047.5	lectin, mannose-binding, 1	2293	1	0	0	1	0	0	0	0	1	hsa-miR-26b-5p	0.0117	0.0838	0.5243	-0.08	-0.1	0.7	2011
USP53	ENST00000450251.1	ubiquitin specific peptidase 53	300	1	1	0	0	0	0	0	0	1	hsa-miR-26b-5p	0.0246	0.1492	0.5092	-0.08	-0.13	0.55	2009, 2011
DMXL1	ENST00000311085.8	Dmx-like 1	136	1	0	1	0	1	0	0	1	2	hsa-miR-26b-5p	0.013	0.0841	0.3532	-0.08	-0.2	0.63	2005, 2007, 2009, 2011
NEK10	ENST00000295720.6	NIMA-related kinase 10	66	1	1	0	0	3	1	1	1	1	hsa-miR-26b-5p	0.004	0.0285	0.1742	-0.07	-0.15	< 0.1	NULL
ERMP1	ENST00000381506.3	endoplasmic reticulum metallopeptidase 1	53	1	0	0	1	0	0	0	0	1	hsa-miR-26b-5p	0.0065	0.0463	0.2747	-0.07	-0.11	0.6	2009, 2011
CEP57L1	ENST00000368968.2	centrosomal protein 57kDa-like 1	90	1	1	0	0	0	0	0	0	1	hsa-miR-26b-5p	0.0108	0.0764	0.4594	-0.07	-0.17	< 0.1	NULL
DNAJC24	ENST00000465995.1	DnaJ (Hsp40) homolog, subfamily C, member 24	424	1	1	0	0	1	0	0	1	1	hsa-miR-26b-5p	0.0051	0.0369	0.2443	-0.07	-0.26	0.16	NULL
FOXP2	ENST00000408937.3	forkhead box P2	169	1	0	1	0	0	0	0	0	2	hsa-miR-26b-5p	0.0144	0.102	0.5889	-0.07	-0.08	0.53	2011
RPS6KA2	ENST00000265678.4	ribosomal protein S6 kinase, 90kDa, polypeptide 2	1043	1	0	1	0	0	0	0	0	0	hsa-miR-26b-5p	0.0109	0.075	0.3743	-0.07	-0.07	0.37	2005, 2007, 2009, 2011
FAF1	ENST00000396153.2	Fas (TNFRSF6) associated factor 1	428	1	1	0	0	0	0	0	0	1	hsa-miR-26b-5p	0.0093	0.0636	0.3326	-0.06	-0.27	0.2	NULL
UBR3	ENST00000272793.5	ubiquitin protein ligase E3 component n-recognin 3 (putative)	200	1	1	0	0	1	0	0	1	0	hsa-miR-26b-5p	0.0215	0.1315	0.499	-0.06	-0.14	0.79	2005, 2007, 2009, 2011
PDE3B	ENST00000282096.4	phosphodiesterase 3B, cGMP-inhibited	258	1	0	1	0	0	0	0	0	0	hsa-miR-26b-5p	0.0101	0.0685	0.3214	-0.06	-0.1	0.4	2011
CDC73	ENST00000367435.3	cell division cycle 73	579	1	0	1	0	1	0	1	0	1	hsa-miR-26b-5p	0.0062	0.0436	0.2354	-0.06	-0.31	0.49	NULL
EIF4E3	ENST00000425534.3	eukaryotic translation initiation factor 4E family member 3	475	1	1	0	0	0	0	0	0	3	hsa-miR-26b-5p	0.0041	0.03	0.2068	-0.05	-0.09	< 0.1	NULL
GTF3C2	ENST00000359541.2	general transcription factor IIIC, polypeptide 2, beta 110kDa	981	1	1	0	0	0	0	0	0	0	hsa-miR-26b-5p	0.0091	0.058	0.2191	-0.05	-0.17	0.55	2005, 2007, 2009, 2011
MRAS	ENST00000289104.4	muscle RAS oncogene homolog	181	1	1	0	0	0	0	0	0	0	hsa-miR-26b-5p	0.0112	0.0588	0.144	-0.05	-0.34	0.88	2009, 2011
ROCK1	ENST00000399799.2	Rho-associated, coiled-coil containing protein kinase 1	7	1	0	0	1	1	0	1	0	1	hsa-miR-26b-5p	0.0113	0.0809	0.4905	-0.05	-0.05	0.74	NULL
DST	ENST00000312431.6	dystonin	439	1	1	0	0	2	0	0	2	4	hsa-miR-26b-5p	0.0282	0.2026	1.273	-0.05	-0.08	< 0.1	NULL
ABCA1	ENST00000374736.3	ATP-binding cassette, sub-family A (ABC1), member 1	184	1	0	0	1	0	0	0	0	0	hsa-miR-26b-5p	0.0105	0.0756	0.4709	-0.05	-0.05	0.74	2005, 2007, 2009, 2011
MEF2C	ENST00000340208.5	myocyte enhancer factor 2C	70	1	0	0	1	1	0	0	1	5	hsa-miR-26b-5p	0.0033	0.024	0.1633	-0.05	-0.25	0.63	2011
GREB1	ENST00000381486.2	growth regulation by estrogen in breast cancer 1	40	1	1	0	0	1	0	0	1	2	hsa-miR-26b-5p	0.0256	0.1732	0.8422	-0.05	-0.05	0.19	2009, 2011
UBR1	ENST00000382177.2	ubiquitin protein ligase E3 component n-recognin 1	11	1	1	0	0	1	0	1	0	0	hsa-miR-26b-5p	0.0164	0.111	0.5441	-0.04	-0.07	< 0.1	2009, 2011
PITPNC1	ENST00000580974.1	phosphatidylinositol transfer protein, cytoplasmic 1	797	1	1	0	0	2	1	0	1	0	hsa-miR-26b-5p	0.0105	0.055	0.1431	-0.04	-0.59	0.93	2005, 2007, 2009, 2011
ADAMTS19	ENST00000274487.4	ADAM metallopeptidase with thrombospondin type 1 motif, 19	8	1	1	0	0	0	0	0	0	0	hsa-miR-26b-5p	0.012	0.0841	0.4507	-0.04	-0.04	0.57	2007, 2009, 2011
WIPF2	ENST00000323571.4	WAS/WASL interacting protein family, member 2	214	1	0	0	1	2	0	0	2	0	hsa-miR-26b-5p	0.0091	0.0634	0.3582	-0.04	-0.25	0.78	2007, 2009, 2011
PTPRD	ENST00000381196.4	protein tyrosine phosphatase, receptor type, D	101	1	1	0	0	0	0	0	0	1	hsa-miR-26b-5p	0.0216	0.1366	0.5594	-0.04	-0.08	0.84	2007, 2009, 2011
CTNND2	ENST00000304623.8	catenin (cadherin-associated protein), delta 2	25	1	1	0	0	1	0	0	1	0	hsa-miR-26b-5p	0.0084	0.0528	0.2089	-0.04	-0.2	0.3	2005, 2007, 2009, 2011
TBC1D12	ENST00000225235.4	TBC1 domain family, member 12	172	1	1	0	0	0	0	0	0	2	hsa-miR-26b-5p	0.0128	0.084	0.4354	-0.04	-0.16	0.85	2009, 2011
ADAM10	ENST00000260408.3	ADAM metallopeptidase domain 10	385	1	0	0	1	1	0	0	1	0	hsa-miR-26b-5p	0.0038	0.0277	0.1745	-0.04	-0.26	0.69	NULL
IGF1	ENST00000337514.6	insulin-like growth factor 1 (somatomedin C)	19	1	0	1	0	0	0	0	0	1	hsa-miR-26b-5p	0.0046	0.0318	0.1714	-0.03	-0.14	0.7	2005, 2007, 2009, 2011
CD38	ENST00000226279.3	CD38 molecule	23	1	1	0	0	0	0	0	0	1	hsa-miR-26b-5p	0.0075	0.0471	0.1814	-0.03	-0.17	0.15	NULL
PGM2L1	ENST00000298198.4	phosphoglucomutase 2-like 1	183	1	0	0	1	1	0	0	1	1	hsa-miR-26b-5p	0.0081	0.0592	0.4015	-0.03	-0.07	0.52	2005, 2007, 2009, 2011
ARNTL2	ENST00000546179.1	aryl hydrocarbon receptor nuclear translocator-like 2	283	1	1	0	0	0	0	0	0	3	hsa-miR-26b-5p	0.0163	0.1151	0.6615	-0.03	-0.05	0.42	NULL
ZEB2	ENST00000558170.2	zinc finger E-box binding homeobox 2	33	1	0	0	1	1	0	0	1	2	hsa-miR-26b-5p	0.0098	0.0711	0.4803	-0.03	-0.03	< 0.1	2007
HIPK2	ENST00000406875.3	homeodomain interacting protein kinase 2	48	1	0	0	1	0	0	0	0	3	hsa-miR-26b-5p	0.0077	0.0561	0.3808	-0.03	-0.03	0.74	2005, 2007, 2009, 2011
ABI2	ENST00000295851.5	abl-interactor 2	877	1	0	1	0	3	0	0	3	8	hsa-miR-26b-5p	0.0021	0.0155	0.1077	-0.03	-0.15	< 0.1	NULL
DDHD1	ENST00000323669.5	DDHD domain containing 1	103	1	0	1	0	2	0	1	1	4	hsa-miR-26b-5p	0.004	0.0293	0.1994	-0.03	-0.1	0.34	NULL
ATP10A	ENST00000356865.6	ATPase, class V, type 10A	16	1	0	0	1	0	0	0	0	0	hsa-miR-26b-5p	0.0038	0.0277	0.1736	-0.03	-0.08	0.73	2009, 2011
STXBP5	ENST00000367481.3	syntaxin binding protein 5 (tomosyn)	555	1	0	0	1	2	0	2	0	0	hsa-miR-26b-5p	0.0097	0.0694	0.4272	-0.02	-0.18	0.65	NULL
SYNCRIP	ENST00000355238.6	synaptotagmin binding, cytoplasmic RNA interacting protein	4864	1	0	1	0	0	0	0	0	0	hsa-miR-26b-5p	0.0047	0.0345	0.2335	-0.02	-0.05	0.27	NULL
FBXW2	ENST00000608872.1	F-box and WD repeat domain containing 2	227	1	1	0	0	3	0	1	2	1	hsa-miR-26b-5p	0.0043	0.0289	0.1374	-0.02	-0.15	0.84	2009, 2011
NSUN3	ENST00000314622.4	NOP2/Sun domain family, member 3	220	1	0	1	0	1	0	0	1	0	hsa-miR-26b-5p	0.001	0.0071	0.0443	-0.02	-0.16	0.77	NULL
FANCA	ENST00000568369.1	Fanconi anemia, complementation group A	348	1	0	1	0	1	0	1	0	1	hsa-miR-26b-5p	0.0054	0.0397	0.2724	-0.02	-0.06	< 0.1	NULL
CCSER2	ENST00000224756.8	coiled-coil serine-rich protein 2	123	1	0	0	1	0	0	0	0	0	hsa-miR-26b-5p	0.0023	0.0162	0.1014	-0.01	-0.12	0.71	2005, 2007, 2009, 2011
SRI	ENST00000265729.2	sorcin	278	1	0	0	1	1	0	1	0	0	hsa-miR-26b-5p	0.0012	0.0082	0.0439	-0.01	-0.25	0.55	NULL
KCMF1	ENST00000409785.4	potassium channel modulatory factor 1	1285	2	0	0	2	0	0	0	0	1	hsa-miR-26b-5p	0.002	0.0143	0.0912	-0.01	-0.17	0.92	2009, 2011
SERTAD4	ENST00000367012.3	SERTA domain containing 4	296	1	0	0	1	0	0	0	0	0	hsa-miR-26b-5p	0.0009	0.0064	0.0374	-0.01	-0.08	0.4	NULL
TSC22D4	ENST00000300181.2	TSC22 domain family, member 4	919	1	0	0	1	0	0	0	0	0	hsa-miR-26b-5p	0.0098	0.0686	0.3597	0	-0.36	0.55	2011

## Sheet: microT-CDS
Supplementary Material S4: The miR-26b-5p target genes prediction results in miRTCDS
miRNA	gene name	Score
hsa-miR-26b-5p	CALU	0.73
hsa-miR-26b-5p	RGS7BP	0.712
hsa-miR-26b-5p	COL4A3BP	0.774
hsa-miR-26b-5p	CCNT2	0.705
hsa-miR-26b-5p	PLCG2	0.771
hsa-miR-26b-5p	CTNNBIP1	0.728
hsa-miR-26b-5p	ZDHHC18	0.947
hsa-miR-26b-5p	POLE3	0.728
hsa-miR-26b-5p	ERLIN1	0.856
hsa-miR-26b-5p	ZNF713	0.753
hsa-miR-26b-5p	WWC2	0.708
hsa-miR-26b-5p	PIK3C3	0.701
hsa-miR-26b-5p	CELF2	0.855
hsa-miR-26b-5p	ESR1	0.911
hsa-miR-26b-5p	E2F7	1
hsa-miR-26b-5p	DDI2	0.728
hsa-miR-26b-5p	PLXNA2	0.837
hsa-miR-26b-5p	LOC285556	0.958
hsa-miR-26b-5p	SLC2A14	0.985
hsa-miR-26b-5p	TWF1	0.833
hsa-miR-26b-5p	BMPER	0.705
hsa-miR-26b-5p	DTD2	0.937
hsa-miR-26b-5p	SLC9A2	0.96
hsa-miR-26b-5p	HSPA13	0.797
hsa-miR-26b-5p	FHL2	0.791
hsa-miR-26b-5p	PMP2	0.915
hsa-miR-26b-5p	CDH26	0.747
hsa-miR-26b-5p	CDC6	0.898
hsa-miR-26b-5p	TMEM132C	0.775
hsa-miR-26b-5p	EAF1	0.86
hsa-miR-26b-5p	RPGR	0.996
hsa-miR-26b-5p	MTO1	0.884
hsa-miR-26b-5p	PRLR	0.903
hsa-miR-26b-5p	FMN1	0.721
hsa-miR-26b-5p	OARD1	0.799
hsa-miR-26b-5p	TMEM86A	0.941
hsa-miR-26b-5p	TBC1D15	0.992
hsa-miR-26b-5p	JARID2	0.898
hsa-miR-26b-5p	PLCL1	0.796
hsa-miR-26b-5p	NAF1	0.854
hsa-miR-26b-5p	NFE2L3	0.817
hsa-miR-26b-5p	HIPK2	0.744
hsa-miR-26b-5p	SMAP2	0.708
hsa-miR-26b-5p	HSD17B6	0.798
hsa-miR-26b-5p	EDRF1	0.858
hsa-miR-26b-5p	WIPF2	0.798
hsa-miR-26b-5p	GSK3B	1
hsa-miR-26b-5p	CCNDBP1	0.865
hsa-miR-26b-5p	CXADR	0.972
hsa-miR-26b-5p	ARAP2	0.746
hsa-miR-26b-5p	CREBL2	0.958
hsa-miR-26b-5p	WAPL	0.902
hsa-miR-26b-5p	MCOLN2	0.866
hsa-miR-26b-5p	FBXO11	0.999
hsa-miR-26b-5p	CHST12	0.744
hsa-miR-26b-5p	OTUD1	0.861
hsa-miR-26b-5p	MFAP3	0.933
hsa-miR-26b-5p	C9orf40	0.89
hsa-miR-26b-5p	CYLC2	0.732
hsa-miR-26b-5p	UBXN7	0.766
hsa-miR-26b-5p	MARC1	0.842
hsa-miR-26b-5p	ITPRIP	0.931
hsa-miR-26b-5p	TXNL1	0.811
hsa-miR-26b-5p	SFRP4	0.743
hsa-miR-26b-5p	FREM2	0.733
hsa-miR-26b-5p	PCNA	0.888
hsa-miR-26b-5p	B3GNT5	0.983
hsa-miR-26b-5p	PDE4B	0.953
hsa-miR-26b-5p	CCAR2	0.989
hsa-miR-26b-5p	CEBPG	0.819
hsa-miR-26b-5p	TNPO1	0.975
hsa-miR-26b-5p	FRMD4B	1
hsa-miR-26b-5p	PDGFRA	0.72
hsa-miR-26b-5p	EFCAB14	0.783
hsa-miR-26b-5p	GALNT7	0.787
hsa-miR-26b-5p	PRKCQ	0.994
hsa-miR-26b-5p	ACTN2	0.823
hsa-miR-26b-5p	LRRC37A3	0.703
hsa-miR-26b-5p	FERMT2	0.804
hsa-miR-26b-5p	GRAMD1C	0.957
hsa-miR-26b-5p	ELL2	0.701
hsa-miR-26b-5p	KIAA1958	0.884
hsa-miR-26b-5p	CDH2	0.927
hsa-miR-26b-5p	CFAP44	0.794
hsa-miR-26b-5p	CTH	0.992
hsa-miR-26b-5p	ZNF420	0.753
hsa-miR-26b-5p	TBC1D13	0.836
hsa-miR-26b-5p	ADAM10	0.951
hsa-miR-26b-5p	ADAMTS5	0.735
hsa-miR-26b-5p	CHST3	0.761
hsa-miR-26b-5p	SIGLEC14	0.759
hsa-miR-26b-5p	DSC2	0.794
hsa-miR-26b-5p	LEPROTL1	0.724
hsa-miR-26b-5p	SLC2A13	0.938
hsa-miR-26b-5p	PDHX	0.951
hsa-miR-26b-5p	EXT1	0.77
hsa-miR-26b-5p	ARID3A	0.815
hsa-miR-26b-5p	EIF3F	0.739
hsa-miR-26b-5p	MET	0.783
hsa-miR-26b-5p	ZBTB11	0.75
hsa-miR-26b-5p	MAP2	0.979
hsa-miR-26b-5p	FGD1	0.999
hsa-miR-26b-5p	MEGF9	0.749
hsa-miR-26b-5p	SSH2	0.989
hsa-miR-26b-5p	UBP1	0.753
hsa-miR-26b-5p	GRB10	0.9
hsa-miR-26b-5p	VAMP1	0.819
hsa-miR-26b-5p	C20orf24	0.971
hsa-miR-26b-5p	OAS2	0.745
hsa-miR-26b-5p	VDAC1	0.84
hsa-miR-26b-5p	PHF20L1	0.976
hsa-miR-26b-5p	ASZ1	0.734
hsa-miR-26b-5p	TM4SF18	0.756
hsa-miR-26b-5p	TTC29	0.974
hsa-miR-26b-5p	ADAMTS19	0.96
hsa-miR-26b-5p	EPCAM	0.93
hsa-miR-26b-5p	HOXC9	0.93
hsa-miR-26b-5p	UBR1	0.893
hsa-miR-26b-5p	SLC45A4	0.921
hsa-miR-26b-5p	MED13L	0.831
hsa-miR-26b-5p	CYFIP2	0.733
hsa-miR-26b-5p	PBLD	0.818
hsa-miR-26b-5p	WNK3	0.982
hsa-miR-26b-5p	STOX2	0.912
hsa-miR-26b-5p	CDR2L	0.701
hsa-miR-26b-5p	DDX3Y	0.971
hsa-miR-26b-5p	NDFIP2	0.708
hsa-miR-26b-5p	TPD52	0.71
hsa-miR-26b-5p	CD200	0.994
hsa-miR-26b-5p	COX18	0.75
hsa-miR-26b-5p	PAX6	0.715
hsa-miR-26b-5p	ZBTB38	0.708
hsa-miR-26b-5p	GCLC	0.708
hsa-miR-26b-5p	DEUP1	0.949
hsa-miR-26b-5p	RIPK2	0.897
hsa-miR-26b-5p	ACSL4	0.705
hsa-miR-26b-5p	ZNF594	0.882
hsa-miR-26b-5p	RAD51B	0.734
hsa-miR-26b-5p	ANKRD39	0.738
hsa-miR-26b-5p	SAR1B	0.848
hsa-miR-26b-5p	DDX58	0.736
hsa-miR-26b-5p	ATF2	0.996
hsa-miR-26b-5p	GZF1	0.717
hsa-miR-26b-5p	NUCKS1	0.809
hsa-miR-26b-5p	MFSD6	0.798
hsa-miR-26b-5p	CLASP2	0.998
hsa-miR-26b-5p	RIOK3	0.764
hsa-miR-26b-5p	ZNF12	0.924
hsa-miR-26b-5p	SH3PXD2A	0.898
hsa-miR-26b-5p	PELI2	0.895
hsa-miR-26b-5p	CAMSAP1	0.993
hsa-miR-26b-5p	LINGO1	0.775
hsa-miR-26b-5p	EIF2AK3	0.855
hsa-miR-26b-5p	USP25	0.824
hsa-miR-26b-5p	BRD2	0.879
hsa-miR-26b-5p	ELAVL2	0.956
hsa-miR-26b-5p	KBTBD8	0.802
hsa-miR-26b-5p	RCN1	0.824
hsa-miR-26b-5p	ZBTB10	0.876
hsa-miR-26b-5p	CAMK4	0.765
hsa-miR-26b-5p	IL18R1	0.906
hsa-miR-26b-5p	TMEM33	0.745
hsa-miR-26b-5p	MTERF4	0.885
hsa-miR-26b-5p	NRAS	0.742
hsa-miR-26b-5p	PRKAA2	0.715
hsa-miR-26b-5p	TECRL	0.889
hsa-miR-26b-5p	DFFB	0.91
hsa-miR-26b-5p	HP1BP3	0.707
hsa-miR-26b-5p	SASS6	0.86
hsa-miR-26b-5p	SCML4	0.861
hsa-miR-26b-5p	TSPAN5	0.838
hsa-miR-26b-5p	THUMPD3	0.827
hsa-miR-26b-5p	MAEA	0.911
hsa-miR-26b-5p	CNOT4	0.923
hsa-miR-26b-5p	STK4	0.865
hsa-miR-26b-5p	TET1	0.968
hsa-miR-26b-5p	PPP2R3A	0.887
hsa-miR-26b-5p	ZNF124	0.859
hsa-miR-26b-5p	PHAX	0.918
hsa-miR-26b-5p	SLC7A6	0.705
hsa-miR-26b-5p	YWHAE	0.828
hsa-miR-26b-5p	FUT4	0.709
hsa-miR-26b-5p	FEN1	0.712
hsa-miR-26b-5p	COA1	0.812
hsa-miR-26b-5p	CDC14A	0.759
hsa-miR-26b-5p	BID	0.97
hsa-miR-26b-5p	SLC26A4	0.86
hsa-miR-26b-5p	MSMO1	0.995
hsa-miR-26b-5p	CHD1	0.93
hsa-miR-26b-5p	CDC37L1	0.978
hsa-miR-26b-5p	ACER3	0.821
hsa-miR-26b-5p	ATE1	0.918
hsa-miR-26b-5p	PLEKHA7	0.794
hsa-miR-26b-5p	PITPNC1	0.997
hsa-miR-26b-5p	GARNL3	0.742
hsa-miR-26b-5p	GUSB	0.707
hsa-miR-26b-5p	ATP11C	0.999
hsa-miR-26b-5p	ZNF710	0.958
hsa-miR-26b-5p	NIPAL2	0.956
hsa-miR-26b-5p	ZNF394	0.86
hsa-miR-26b-5p	ZMYM4	0.722
hsa-miR-26b-5p	LPAR3	0.751
hsa-miR-26b-5p	NUP153	0.756
hsa-miR-26b-5p	KLHL8	0.847
hsa-miR-26b-5p	APCDD1	0.73
hsa-miR-26b-5p	INHBB	0.978
hsa-miR-26b-5p	RGS4	0.974
hsa-miR-26b-5p	TAF9B	0.943
hsa-miR-26b-5p	TRIML2	0.738
hsa-miR-26b-5p	SHTN1	0.808
hsa-miR-26b-5p	CDH6	0.754
hsa-miR-26b-5p	TRIM37	0.902
hsa-miR-26b-5p	COL12A1	0.864
hsa-miR-26b-5p	TRIM24	0.726
hsa-miR-26b-5p	FAM71F1	0.78
hsa-miR-26b-5p	BBS12	0.855
hsa-miR-26b-5p	PTPN2	0.717
hsa-miR-26b-5p	SLC35G1	0.98
hsa-miR-26b-5p	SLC33A1	0.997
hsa-miR-26b-5p	C1S	0.814
hsa-miR-26b-5p	MTMR6	0.7
hsa-miR-26b-5p	HMGA2	0.899
hsa-miR-26b-5p	CPSF7	0.721
hsa-miR-26b-5p	TDRD7	0.907
hsa-miR-26b-5p	CEP85L	0.727
hsa-miR-26b-5p	HPGD	0.991
hsa-miR-26b-5p	PHACTR2	0.754
hsa-miR-26b-5p	UBTD2	0.746
hsa-miR-26b-5p	DAB2	0.715
hsa-miR-26b-5p	TCF25	0.756
hsa-miR-26b-5p	LGR4	0.941
hsa-miR-26b-5p	ZNF385B	0.86
hsa-miR-26b-5p	EVX2	0.958
hsa-miR-26b-5p	AARD	0.904
hsa-miR-26b-5p	MSH3	0.811
hsa-miR-26b-5p	ADGRG7	0.816
hsa-miR-26b-5p	MEX3B	0.988
hsa-miR-26b-5p	SEPT10	0.922
hsa-miR-26b-5p	HMGA1	1
hsa-miR-26b-5p	PAK2	0.962
hsa-miR-26b-5p	STBD1	0.939
hsa-miR-26b-5p	ATAD2	0.735
hsa-miR-26b-5p	TRPC1	0.75
hsa-miR-26b-5p	FCHSD2	0.771
hsa-miR-26b-5p	TMEM248	0.785
hsa-miR-26b-5p	SLC25A37	0.702
hsa-miR-26b-5p	ANKRD52	0.962
hsa-miR-26b-5p	SAMD8	0.992
hsa-miR-26b-5p	SRP19	1
hsa-miR-26b-5p	MTUS1	0.869
hsa-miR-26b-5p	REST	0.983
hsa-miR-26b-5p	USP37	0.837
hsa-miR-26b-5p	CRYZL1	0.707
hsa-miR-26b-5p	CELSR1	0.855
hsa-miR-26b-5p	ATP1A2	0.998
hsa-miR-26b-5p	ZNF431	0.727
hsa-miR-26b-5p	RBBP9	0.793
hsa-miR-26b-5p	CACNB4	0.924
hsa-miR-26b-5p	ASPN	0.985
hsa-miR-26b-5p	ING3	0.768
hsa-miR-26b-5p	SUGP2	0.759
hsa-miR-26b-5p	SPTLC2	0.755
hsa-miR-26b-5p	FKTN	0.923
hsa-miR-26b-5p	ZDBF2	0.768
hsa-miR-26b-5p	DIDO1	0.785
hsa-miR-26b-5p	ZYG11B	0.745
hsa-miR-26b-5p	WNT5A	0.818
hsa-miR-26b-5p	AP2B1	0.766
hsa-miR-26b-5p	HOXD13	0.93
hsa-miR-26b-5p	RSF1	0.701
hsa-miR-26b-5p	TAF2	0.903
hsa-miR-26b-5p	TBCK	0.831
hsa-miR-26b-5p	RBP1	0.711
hsa-miR-26b-5p	PURA	0.772
hsa-miR-26b-5p	ZNF275	0.958
hsa-miR-26b-5p	DCAF4L1	0.811
hsa-miR-26b-5p	DENND1B	0.961
hsa-miR-26b-5p	OGT	0.729
hsa-miR-26b-5p	MREG	0.786
hsa-miR-26b-5p	OAF	0.92
hsa-miR-26b-5p	ARL13B	0.729
hsa-miR-26b-5p	ATAD1	0.926
hsa-miR-26b-5p	FGL2	0.955
hsa-miR-26b-5p	SLTM	0.901
hsa-miR-26b-5p	BMPR1B	0.866
hsa-miR-26b-5p	CD6	0.726
hsa-miR-26b-5p	SOWAHC	0.945
hsa-miR-26b-5p	COL24A1	0.975
hsa-miR-26b-5p	REEP3	0.998
hsa-miR-26b-5p	SLAMF1	0.727
hsa-miR-26b-5p	FBXO42	0.767
hsa-miR-26b-5p	ZNF286A	0.853
hsa-miR-26b-5p	BCO2	0.842
hsa-miR-26b-5p	FAM46C	0.948
hsa-miR-26b-5p	L3MBTL1	0.758
hsa-miR-26b-5p	SNX20	0.956
hsa-miR-26b-5p	RAP1A	0.76
hsa-miR-26b-5p	PTPN4	0.733
hsa-miR-26b-5p	TMEM135	0.753
hsa-miR-26b-5p	CCND2	0.763
hsa-miR-26b-5p	ZFP14	0.782
hsa-miR-26b-5p	ZNF260	0.727
hsa-miR-26b-5p	HOXA9	0.985
hsa-miR-26b-5p	TTC33	0.743
hsa-miR-26b-5p	RC3H2	0.786
hsa-miR-26b-5p	FBXL4	0.724
hsa-miR-26b-5p	NUP210	0.884
hsa-miR-26b-5p	SLC25A32	0.716
hsa-miR-26b-5p	NIP7	0.799
hsa-miR-26b-5p	EPHA5	0.91
hsa-miR-26b-5p	ECHDC2	0.754
hsa-miR-26b-5p	GMFB	0.986
hsa-miR-26b-5p	SLC35E4	0.926
hsa-miR-26b-5p	ARPP19	0.997
hsa-miR-26b-5p	NABP1	1
hsa-miR-26b-5p	KATNBL1	0.759
hsa-miR-26b-5p	ZNF148	0.984
hsa-miR-26b-5p	NKTR	0.74
hsa-miR-26b-5p	ANKRD34C	0.756
hsa-miR-26b-5p	NPTXR	0.752
hsa-miR-26b-5p	OTUD6B	0.782
hsa-miR-26b-5p	MYH10	0.888
hsa-miR-26b-5p	ARPC3	0.903
hsa-miR-26b-5p	STIM2	0.775
hsa-miR-26b-5p	GMNC	0.87
hsa-miR-26b-5p	KLF9	0.774
hsa-miR-26b-5p	LMBRD2	0.968
hsa-miR-26b-5p	PDLIM3	0.783
hsa-miR-26b-5p	ADCY3	0.749
hsa-miR-26b-5p	RPS6KC1	0.715
hsa-miR-26b-5p	ARHGAP17	0.709
hsa-miR-26b-5p	ZFC3H1	0.972
hsa-miR-26b-5p	CPSF2	0.998
hsa-miR-26b-5p	PAX5	0.939
hsa-miR-26b-5p	CREB1	0.93
hsa-miR-26b-5p	PRPF39	0.965
hsa-miR-26b-5p	BCR	0.966
hsa-miR-26b-5p	HUWE1	0.859
hsa-miR-26b-5p	TCF12	0.881
hsa-miR-26b-5p	STX3	0.716
hsa-miR-26b-5p	SYT10	0.992
hsa-miR-26b-5p	SLC5A1	0.912
hsa-miR-26b-5p	SCN9A	0.825
hsa-miR-26b-5p	LOXL2	0.997
hsa-miR-26b-5p	PTPRD	0.996
hsa-miR-26b-5p	LRRCC1	0.922
hsa-miR-26b-5p	ZBTB24	0.79
hsa-miR-26b-5p	DRAM1	0.833
hsa-miR-26b-5p	ZBTB7C	0.745
hsa-miR-26b-5p	FZD6	0.786
hsa-miR-26b-5p	TOB1	0.999
hsa-miR-26b-5p	FAM177A1	0.708
hsa-miR-26b-5p	UBE2E2	0.863
hsa-miR-26b-5p	RWDD4	0.74
hsa-miR-26b-5p	ARHGAP32	0.753
hsa-miR-26b-5p	WNK1	0.92
hsa-miR-26b-5p	RUFY3	0.791
hsa-miR-26b-5p	DNAJB5	0.783
hsa-miR-26b-5p	TAP1	0.938
hsa-miR-26b-5p	FRAT1	0.816
hsa-miR-26b-5p	METTL4	0.835
hsa-miR-26b-5p	SRCAP	0.998
hsa-miR-26b-5p	FAM153A	0.789
hsa-miR-26b-5p	TRPS1	0.944
hsa-miR-26b-5p	ITGA5	0.997
hsa-miR-26b-5p	GPSM1	0.983
hsa-miR-26b-5p	SLC25A16	0.999
hsa-miR-26b-5p	CTXN3	0.918
hsa-miR-26b-5p	SLC36A4	0.945
hsa-miR-26b-5p	COL22A1	0.834
hsa-miR-26b-5p	ATP2C1	0.825
hsa-miR-26b-5p	CCDC28A	0.995
hsa-miR-26b-5p	CEP63	0.706
hsa-miR-26b-5p	NHLRC3	0.713
hsa-miR-26b-5p	TMEM64	0.743
hsa-miR-26b-5p	RANBP10	0.729
hsa-miR-26b-5p	LAMA1	0.943
hsa-miR-26b-5p	KLHL20	0.704
hsa-miR-26b-5p	SLC4A4	0.932
hsa-miR-26b-5p	ARPP21	0.991
hsa-miR-26b-5p	ATPAF1	0.936
hsa-miR-26b-5p	KLHL2	0.797
hsa-miR-26b-5p	BCL11A	0.717
hsa-miR-26b-5p	CPSF6	0.713
hsa-miR-26b-5p	RGPD2	0.907
hsa-miR-26b-5p	SULF1	0.999
hsa-miR-26b-5p	ARSB	0.788
hsa-miR-26b-5p	SLC1A1	0.859
hsa-miR-26b-5p	ZNHIT6	0.853
hsa-miR-26b-5p	PLGRKT	0.713
hsa-miR-26b-5p	SRGAP1	0.996
hsa-miR-26b-5p	CEP120	0.802
hsa-miR-26b-5p	PHF23	0.722
hsa-miR-26b-5p	ZNF320	0.709
hsa-miR-26b-5p	STYX	1
hsa-miR-26b-5p	ZNF516	0.796
hsa-miR-26b-5p	INHBA	0.982
hsa-miR-26b-5p	XPOT	0.746
hsa-miR-26b-5p	ATP11B	0.711
hsa-miR-26b-5p	DDX6	0.846
hsa-miR-26b-5p	CEP83	0.764
hsa-miR-26b-5p	ANKIB1	0.9
hsa-miR-26b-5p	ANKRD36C	0.878
hsa-miR-26b-5p	DCBLD2	0.943
hsa-miR-26b-5p	COL19A1	0.997
hsa-miR-26b-5p	DLG5	0.997
hsa-miR-26b-5p	CCDC14	0.845
hsa-miR-26b-5p	DDX20	0.813
hsa-miR-26b-5p	LIN28B	0.995
hsa-miR-26b-5p	USF3	0.881
hsa-miR-26b-5p	IBTK	0.947
hsa-miR-26b-5p	EPG5	0.923
hsa-miR-26b-5p	NTNG1	0.733
hsa-miR-26b-5p	PRKCD	1
hsa-miR-26b-5p	DPY19L1	0.7
hsa-miR-26b-5p	DMRT3	0.967
hsa-miR-26b-5p	HELQ	0.799
hsa-miR-26b-5p	TMEM88	0.725
hsa-miR-26b-5p	MIB1	0.874
hsa-miR-26b-5p	WDR20	0.967
hsa-miR-26b-5p	SLC7A11	1
hsa-miR-26b-5p	GYPE	0.875
hsa-miR-26b-5p	HAUS1	0.849
hsa-miR-26b-5p	TNKS2	0.915
hsa-miR-26b-5p	INTS8	0.725
hsa-miR-26b-5p	MOB1B	0.905
hsa-miR-26b-5p	SLC25A20	0.849
hsa-miR-26b-5p	TMEM68	0.951
hsa-miR-26b-5p	ZNF527	0.771
hsa-miR-26b-5p	CCDC117	0.775
hsa-miR-26b-5p	SF3A1	0.873
hsa-miR-26b-5p	RAB21	0.834
hsa-miR-26b-5p	ACAP2	0.871
hsa-miR-26b-5p	NHS	0.998
hsa-miR-26b-5p	MTCP1	0.787
hsa-miR-26b-5p	MLLT3	0.778
hsa-miR-26b-5p	PHF3	0.951
hsa-miR-26b-5p	RFK	0.916
hsa-miR-26b-5p	AGFG1	0.852
hsa-miR-26b-5p	RCOR1	0.987
hsa-miR-26b-5p	CPED1	0.952
hsa-miR-26b-5p	PPP2R2B	0.795
hsa-miR-26b-5p	SH3D19	0.968
hsa-miR-26b-5p	NEMF	0.707
hsa-miR-26b-5p	RGPD1	0.873
hsa-miR-26b-5p	DAB1	0.88
hsa-miR-26b-5p	ACBD5	1
hsa-miR-26b-5p	CXorf40B	0.726
hsa-miR-26b-5p	JAM2	0.845
hsa-miR-26b-5p	DOCK11	0.821
hsa-miR-26b-5p	PSME4	0.876
hsa-miR-26b-5p	INSC	0.735
hsa-miR-26b-5p	KLF7	0.702
hsa-miR-26b-5p	ZFHX3	0.7
hsa-miR-26b-5p	ARF1	0.701
hsa-miR-26b-5p	PRR5L	0.872
hsa-miR-26b-5p	TRPC4	0.878
hsa-miR-26b-5p	CCDC138	0.893
hsa-miR-26b-5p	CLTC	0.727
hsa-miR-26b-5p	SPCS3	0.821
hsa-miR-26b-5p	MRAS	0.998
hsa-miR-26b-5p	ZNF800	0.718
hsa-miR-26b-5p	ARHGAP26	0.872
hsa-miR-26b-5p	VAPA	0.709
hsa-miR-26b-5p	GNL1	0.745
hsa-miR-26b-5p	SNN	1
hsa-miR-26b-5p	MINPP1	0.834
hsa-miR-26b-5p	RHOU	0.975
hsa-miR-26b-5p	PARP14	0.954
hsa-miR-26b-5p	KYAT3	0.826
hsa-miR-26b-5p	HAS2	0.798
hsa-miR-26b-5p	ETF1	0.788
hsa-miR-26b-5p	RABGAP1L	0.799
hsa-miR-26b-5p	RIPPLY3	0.946
hsa-miR-26b-5p	ST6GAL2	1
hsa-miR-26b-5p	ART3	0.992
hsa-miR-26b-5p	UBE2J1	0.71
hsa-miR-26b-5p	FAM91A1	0.734
hsa-miR-26b-5p	CH25H	0.745
hsa-miR-26b-5p	COL6A6	0.737
hsa-miR-26b-5p	C18orf25	0.829
hsa-miR-26b-5p	CD2AP	0.763
hsa-miR-26b-5p	SLC30A7	0.96
hsa-miR-26b-5p	SELP	0.854
hsa-miR-26b-5p	TBC1D32	0.924
hsa-miR-26b-5p	COPS2	0.862
hsa-miR-26b-5p	ENDOV	0.851
hsa-miR-26b-5p	TAB2	0.878
hsa-miR-26b-5p	CYLD	0.797
hsa-miR-26b-5p	RAB31	0.772
hsa-miR-26b-5p	VLDLR	0.791
hsa-miR-26b-5p	ZKSCAN8	0.912
hsa-miR-26b-5p	ZBTB6	0.775
hsa-miR-26b-5p	EP400	0.96
hsa-miR-26b-5p	SPRYD7	0.798
hsa-miR-26b-5p	EZH2	0.999
hsa-miR-26b-5p	ZNF705B	0.738
hsa-miR-26b-5p	CDK6	0.988
hsa-miR-26b-5p	PLOD2	0.998
hsa-miR-26b-5p	MAP3K9	0.976
hsa-miR-26b-5p	TFAP2A	0.972
hsa-miR-26b-5p	CHFR	1
hsa-miR-26b-5p	IPO7	0.776
hsa-miR-26b-5p	SEPT7	0.763
hsa-miR-26b-5p	DDX3X	0.988
hsa-miR-26b-5p	HACE1	0.77
hsa-miR-26b-5p	SUGCT	0.711
hsa-miR-26b-5p	KIAA1468	0.984
hsa-miR-26b-5p	NID1	0.926
hsa-miR-26b-5p	EYA3	0.943
hsa-miR-26b-5p	MTX2	0.986
hsa-miR-26b-5p	TTC13	0.993
hsa-miR-26b-5p	USP15	0.997
hsa-miR-26b-5p	CPD	0.714
hsa-miR-26b-5p	SLC22A5	0.722
hsa-miR-26b-5p	RPS20	0.72
hsa-miR-26b-5p	WDR26	0.739
hsa-miR-26b-5p	EPC1	1
hsa-miR-26b-5p	VPS50	0.984
hsa-miR-26b-5p	CDK2AP1	0.965
hsa-miR-26b-5p	SARNP	0.851
hsa-miR-26b-5p	NAA15	0.988
hsa-miR-26b-5p	CELF1	0.838
hsa-miR-26b-5p	PDS5B	0.702
hsa-miR-26b-5p	RALYL	0.938
hsa-miR-26b-5p	MED12L	0.901
hsa-miR-26b-5p	NAP1L5	0.999
hsa-miR-26b-5p	ADAM19	0.998
hsa-miR-26b-5p	TAOK1	0.911
hsa-miR-26b-5p	TBC1D30	0.972
hsa-miR-26b-5p	FAM84A	0.803
hsa-miR-26b-5p	TDG	0.725
hsa-miR-26b-5p	ALG9	0.799
hsa-miR-26b-5p	DST	0.986
hsa-miR-26b-5p	CAPZA1	0.775
hsa-miR-26b-5p	RHD	0.969
hsa-miR-26b-5p	FAM160A1	0.814
hsa-miR-26b-5p	RTN1	0.863
hsa-miR-26b-5p	EPHA7	0.862
hsa-miR-26b-5p	FOXK2	0.737
hsa-miR-26b-5p	PDS5A	0.843
hsa-miR-26b-5p	UBE2QL1	0.727
hsa-miR-26b-5p	TMEM38B	0.705
hsa-miR-26b-5p	PFDN4	0.744
hsa-miR-26b-5p	RFX7	0.757
hsa-miR-26b-5p	PTGER3	0.731
hsa-miR-26b-5p	AGPAT5	0.977
hsa-miR-26b-5p	ANK2	0.869
hsa-miR-26b-5p	LPP	0.903
hsa-miR-26b-5p	FAM96A	0.751
hsa-miR-26b-5p	SUPT3H	0.747
hsa-miR-26b-5p	RCN2	0.958
hsa-miR-26b-5p	STK32A	0.725
hsa-miR-26b-5p	NCL	0.768
hsa-miR-26b-5p	NRXN1	0.815
hsa-miR-26b-5p	NAB1	0.999
hsa-miR-26b-5p	PLP1	0.905
hsa-miR-26b-5p	SNX14	0.838
hsa-miR-26b-5p	USP28	0.949
hsa-miR-26b-5p	TRPC6	0.725
hsa-miR-26b-5p	PPP2R5A	0.835
hsa-miR-26b-5p	SOCS6	0.883
hsa-miR-26b-5p	PAK1	0.836
hsa-miR-26b-5p	MFHAS1	1
hsa-miR-26b-5p	BAG4	0.995
hsa-miR-26b-5p	TNRC6B	1
hsa-miR-26b-5p	SPTY2D1	0.761
hsa-miR-26b-5p	GATA4	0.743
hsa-miR-26b-5p	B3GALNT1	0.722
hsa-miR-26b-5p	ALDH5A1	0.992
hsa-miR-26b-5p	TMEM184B	0.945
hsa-miR-26b-5p	MITF	0.741
hsa-miR-26b-5p	CCDC68	0.718
hsa-miR-26b-5p	PDE4D	0.772
hsa-miR-26b-5p	BICRAL	0.834
hsa-miR-26b-5p	PHF6	0.985
hsa-miR-26b-5p	SLF2	0.771
hsa-miR-26b-5p	HDAC4	0.718
hsa-miR-26b-5p	RICTOR	0.78
hsa-miR-26b-5p	DCTN4	0.775
hsa-miR-26b-5p	ZSWIM6	0.997
hsa-miR-26b-5p	PURB	0.872
hsa-miR-26b-5p	HLA-F	0.742
hsa-miR-26b-5p	AMMECR1	0.715
hsa-miR-26b-5p	NPIPA5	0.866
hsa-miR-26b-5p	THAP5	0.903
hsa-miR-26b-5p	DCBLD1	0.996
hsa-miR-26b-5p	ADAM17	0.708
hsa-miR-26b-5p	ABCD2	0.874
hsa-miR-26b-5p	PTPN20	0.844
hsa-miR-26b-5p	GSR	0.917
hsa-miR-26b-5p	ZNF207	0.926
hsa-miR-26b-5p	STK39	1
hsa-miR-26b-5p	GLDN	0.804
hsa-miR-26b-5p	ATP9A	0.764
hsa-miR-26b-5p	JAKMIP2	0.928
hsa-miR-26b-5p	DCAF7	0.938
hsa-miR-26b-5p	CDK8	1
hsa-miR-26b-5p	TSG101	0.747
hsa-miR-26b-5p	FRAT2	0.996
hsa-miR-26b-5p	RYK	0.823
hsa-miR-26b-5p	BOD1L2	0.971
hsa-miR-26b-5p	GRIA2	0.802
hsa-miR-26b-5p	LRRTM1	0.703
hsa-miR-26b-5p	ARL4C	0.774
hsa-miR-26b-5p	TRANK1	0.763
hsa-miR-26b-5p	SLX1B	0.8
hsa-miR-26b-5p	PRTG	0.898
hsa-miR-26b-5p	PNO1	0.769
hsa-miR-26b-5p	APAF1	0.764
hsa-miR-26b-5p	FAM217B	0.86
hsa-miR-26b-5p	FAM118B	0.743
hsa-miR-26b-5p	MMP16	0.904
hsa-miR-26b-5p	EDEM3	0.864
hsa-miR-26b-5p	PCDH18	0.88
hsa-miR-26b-5p	ZNF469	0.897
hsa-miR-26b-5p	MKX	0.703
hsa-miR-26b-5p	ABCD3	0.91
hsa-miR-26b-5p	TRIM14	0.767
hsa-miR-26b-5p	MARCH1	0.804
hsa-miR-26b-5p	STAC2	0.984
hsa-miR-26b-5p	ICE1	0.882
hsa-miR-26b-5p	ZNF721	0.889
hsa-miR-26b-5p	TTLL7	0.904
hsa-miR-26b-5p	DCDC2	0.999
hsa-miR-26b-5p	MME	0.717
hsa-miR-26b-5p	MAN1A2	0.847
hsa-miR-26b-5p	EIF5	0.818
hsa-miR-26b-5p	SERP1	0.961
hsa-miR-26b-5p	SLC2A3	0.937
hsa-miR-26b-5p	ARID2	0.866
hsa-miR-26b-5p	CARNMT1	0.725
hsa-miR-26b-5p	TTC28	0.702
hsa-miR-26b-5p	LMLN	0.806
hsa-miR-26b-5p	PTPN13	0.989
hsa-miR-26b-5p	ATM	0.833
hsa-miR-26b-5p	NLK	0.989
hsa-miR-26b-5p	ANKS1A	0.997
hsa-miR-26b-5p	EIF2AK2	0.723
hsa-miR-26b-5p	MSTN	0.725
hsa-miR-26b-5p	GTF3C2	0.924
hsa-miR-26b-5p	SOSTDC1	0.777
hsa-miR-26b-5p	G6PC	0.772
hsa-miR-26b-5p	CBLB	0.96
hsa-miR-26b-5p	NCEH1	0.905
hsa-miR-26b-5p	THEM4	0.742
hsa-miR-26b-5p	LARP4B	0.817
hsa-miR-26b-5p	SCN5A	0.792
hsa-miR-26b-5p	DCAF6	0.754
hsa-miR-26b-5p	FAF2	0.733
hsa-miR-26b-5p	ARL1	0.748
hsa-miR-26b-5p	SYNC	0.8
hsa-miR-26b-5p	PSD3	0.933
hsa-miR-26b-5p	LARP1	1
hsa-miR-26b-5p	KLHL42	1
hsa-miR-26b-5p	STK17B	0.709
hsa-miR-26b-5p	NCAM2	0.737
hsa-miR-26b-5p	PLCB1	0.998
hsa-miR-26b-5p	TRIM59	0.813
hsa-miR-26b-5p	ABHD18	0.708
hsa-miR-26b-5p	PTCHD1	0.894
hsa-miR-26b-5p	DERL2	0.711
hsa-miR-26b-5p	KCNS2	0.858
hsa-miR-26b-5p	DMD	0.856
hsa-miR-26b-5p	PHTF2	0.938
hsa-miR-26b-5p	PMAIP1	0.95
hsa-miR-26b-5p	OSBPL2	0.85
hsa-miR-26b-5p	YIPF4	0.924
hsa-miR-26b-5p	BRD7	0.887
hsa-miR-26b-5p	OSBPL11	0.995
hsa-miR-26b-5p	ZFX	0.75
hsa-miR-26b-5p	DDIT4	0.828
hsa-miR-26b-5p	SFXN1	0.965
hsa-miR-26b-5p	PIH1D3	0.841
hsa-miR-26b-5p	PIKFYVE	0.801
hsa-miR-26b-5p	KLHDC10	0.763
hsa-miR-26b-5p	ZNF655	0.892
hsa-miR-26b-5p	THRAP3	1
hsa-miR-26b-5p	RAB30	0.718
hsa-miR-26b-5p	CDKN1C	0.802
hsa-miR-26b-5p	CHN2	0.705
hsa-miR-26b-5p	TRERF1	0.876
hsa-miR-26b-5p	TBC1D4	0.985
hsa-miR-26b-5p	AP1S2	0.792
hsa-miR-26b-5p	MAATS1	0.792
hsa-miR-26b-5p	VGLL3	0.808
hsa-miR-26b-5p	PCNX1	0.922
hsa-miR-26b-5p	DLG4	0.962
hsa-miR-26b-5p	HAPLN1	0.718
hsa-miR-26b-5p	ERMP1	0.786
hsa-miR-26b-5p	CHORDC1	0.998
hsa-miR-26b-5p	RAB3IP	0.958
hsa-miR-26b-5p	TMEM161B	0.913
hsa-miR-26b-5p	RBM20	0.97
hsa-miR-26b-5p	RPAP2	0.704
hsa-miR-26b-5p	DNAL1	0.933
hsa-miR-26b-5p	SH2D5	0.848
hsa-miR-26b-5p	GPC4	0.758
hsa-miR-26b-5p	B4GALT1	0.78
hsa-miR-26b-5p	ST6GALNAC3	0.863
hsa-miR-26b-5p	PDCD10	0.996
hsa-miR-26b-5p	PPP1R15B	0.76
hsa-miR-26b-5p	WDR33	0.851
hsa-miR-26b-5p	ATRNL1	0.839
hsa-miR-26b-5p	FBXO28	0.966
hsa-miR-26b-5p	RAD52	0.785
hsa-miR-26b-5p	RBM46	0.993
hsa-miR-26b-5p	HAS3	0.982
hsa-miR-26b-5p	DSCR3	0.716
hsa-miR-26b-5p	LVRN	0.78
hsa-miR-26b-5p	TIMM17A	0.8
hsa-miR-26b-5p	IMPAD1	0.776
hsa-miR-26b-5p	SMAD4	0.718
hsa-miR-26b-5p	C2CD5	0.893
hsa-miR-26b-5p	EIF4E	0.878
hsa-miR-26b-5p	ZNF705D	0.769
hsa-miR-26b-5p	ZNF805	0.726
hsa-miR-26b-5p	ACTR3	0.847
hsa-miR-26b-5p	LPAR1	0.711
hsa-miR-26b-5p	PPP3CB	0.946
hsa-miR-26b-5p	THOC3	0.821
hsa-miR-26b-5p	PTBP3	0.989
hsa-miR-26b-5p	DCAF4L2	0.826
hsa-miR-26b-5p	ZNF236	0.864
hsa-miR-26b-5p	CCNE2	0.703
hsa-miR-26b-5p	BOD1	0.992
hsa-miR-26b-5p	FAM172A	0.768
hsa-miR-26b-5p	TRIM65	0.973
hsa-miR-26b-5p	GFPT1	0.911
hsa-miR-26b-5p	INTU	0.942
hsa-miR-26b-5p	KCNE4	0.933
hsa-miR-26b-5p	SHROOM4	0.787
hsa-miR-26b-5p	SSFA2	0.91
hsa-miR-26b-5p	HECTD3	0.766
hsa-miR-26b-5p	LYRM2	0.746
hsa-miR-26b-5p	STRBP	0.959
hsa-miR-26b-5p	SBNO1	0.86
hsa-miR-26b-5p	ESYT3	0.811
hsa-miR-26b-5p	RBM17	0.737
hsa-miR-26b-5p	BHLHE40	0.891
hsa-miR-26b-5p	CBWD3	0.775
hsa-miR-26b-5p	CDV3	0.971
hsa-miR-26b-5p	SKP2	0.94
hsa-miR-26b-5p	FAM92A	0.909
hsa-miR-26b-5p	MXI1	0.979
hsa-miR-26b-5p	FAR1	0.706
hsa-miR-26b-5p	GCC2	0.971
hsa-miR-26b-5p	NEK1	0.778
hsa-miR-26b-5p	SLC19A2	0.931
hsa-miR-26b-5p	ADM	0.995
hsa-miR-26b-5p	HSDL2	0.757
hsa-miR-26b-5p	RBMS3	0.738
hsa-miR-26b-5p	FAM8A1	0.976
hsa-miR-26b-5p	ABCE1	0.962
hsa-miR-26b-5p	PALM3	1
hsa-miR-26b-5p	SYDE2	0.748
hsa-miR-26b-5p	HELZ	0.953
hsa-miR-26b-5p	HFE	0.863
hsa-miR-26b-5p	MCC	0.743
hsa-miR-26b-5p	GBP6	0.758
hsa-miR-26b-5p	SMARCA5	0.817
hsa-miR-26b-5p	MCTP2	0.803
hsa-miR-26b-5p	SACS	0.952
hsa-miR-26b-5p	C2CD2	0.843
hsa-miR-26b-5p	DMXL1	0.702
hsa-miR-26b-5p	KPNA5	0.929
hsa-miR-26b-5p	ICE2	0.861
hsa-miR-26b-5p	BTLA	0.704
hsa-miR-26b-5p	TLK2	0.955
hsa-miR-26b-5p	ENDOU	0.732
hsa-miR-26b-5p	GTPBP8	0.812
hsa-miR-26b-5p	KLHL6	0.756
hsa-miR-26b-5p	PAG1	0.784
hsa-miR-26b-5p	CREBRF	0.917
hsa-miR-26b-5p	NWD2	0.762
hsa-miR-26b-5p	CEP68	0.882
hsa-miR-26b-5p	DPY30	0.995
hsa-miR-26b-5p	LNPEP	0.962
hsa-miR-26b-5p	TNFRSF10A	0.841
hsa-miR-26b-5p	ADAM23	0.998
hsa-miR-26b-5p	SRPK1	0.888
hsa-miR-26b-5p	HOXA5	0.995
hsa-miR-26b-5p	HOXD1	0.733
hsa-miR-26b-5p	ZDHHC6	1
hsa-miR-26b-5p	PAQR8	0.719
hsa-miR-26b-5p	RMDN1	0.71
hsa-miR-26b-5p	TMEM178B	0.708
hsa-miR-26b-5p	CTDSP2	0.815
hsa-miR-26b-5p	FBXO3	0.704
hsa-miR-26b-5p	MARCH8	0.784
hsa-miR-26b-5p	DOCK5	0.822
hsa-miR-26b-5p	MYO9A	0.783
hsa-miR-26b-5p	ABHD16A	0.912
hsa-miR-26b-5p	KIAA0408	0.758
hsa-miR-26b-5p	RASSF6	0.804
hsa-miR-26b-5p	MTMR1	0.724
hsa-miR-26b-5p	DEPDC1	0.984
hsa-miR-26b-5p	TP53INP1	0.953
hsa-miR-26b-5p	ANKS1B	0.993
hsa-miR-26b-5p	BCL7B	0.921
hsa-miR-26b-5p	TMBIM4	0.781
hsa-miR-26b-5p	UBA5	0.743
hsa-miR-26b-5p	EIF3A	0.988
hsa-miR-26b-5p	ADAP2	0.727
hsa-miR-26b-5p	ENOSF1	0.77
hsa-miR-26b-5p	DBNL	0.703
hsa-miR-26b-5p	SMAP1	0.732
hsa-miR-26b-5p	MNS1	0.71
hsa-miR-26b-5p	FAM49B	0.904
hsa-miR-26b-5p	EPS15	0.957
hsa-miR-26b-5p	CLDND1	0.929
hsa-miR-26b-5p	DENND5B	0.758
hsa-miR-26b-5p	AGPS	0.715
hsa-miR-26b-5p	MTM1	0.998
hsa-miR-26b-5p	BEND4	0.774
hsa-miR-26b-5p	MYPOP	0.708
hsa-miR-26b-5p	PFN4	0.711
hsa-miR-26b-5p	MTPN	0.945
hsa-miR-26b-5p	GALNT3	0.754
hsa-miR-26b-5p	CPM	0.902
hsa-miR-26b-5p	SLC35A3	0.9
hsa-miR-26b-5p	SOCS5	0.738
hsa-miR-26b-5p	BIRC6	0.876
hsa-miR-26b-5p	ADAM12	0.762
hsa-miR-26b-5p	NEK6	0.766
hsa-miR-26b-5p	SPAG9	0.76
hsa-miR-26b-5p	ATAD2B	1
hsa-miR-26b-5p	KMT5A	0.937
hsa-miR-26b-5p	KPNA1	0.902
hsa-miR-26b-5p	TSHR	0.723
hsa-miR-26b-5p	LRRC74B	0.789
hsa-miR-26b-5p	CXorf23	0.729
hsa-miR-26b-5p	PIM1	0.971
hsa-miR-26b-5p	CEP350	1
hsa-miR-26b-5p	LRRC19	0.737
hsa-miR-26b-5p	ARNTL2	0.814
hsa-miR-26b-5p	ATRX	0.713
hsa-miR-26b-5p	ANKRD44	0.87
hsa-miR-26b-5p	FOPNL	0.756
hsa-miR-26b-5p	CSGALNACT1	0.965
hsa-miR-26b-5p	FNDC1	0.724
hsa-miR-26b-5p	VANGL2	0.996
hsa-miR-26b-5p	XPR1	0.802
hsa-miR-26b-5p	LRAT	0.773
hsa-miR-26b-5p	TMEM131	0.716
hsa-miR-26b-5p	FAM216B	0.736
hsa-miR-26b-5p	NBPF6	0.877
hsa-miR-26b-5p	GDE1	0.738
hsa-miR-26b-5p	COMMD8	0.916
hsa-miR-26b-5p	MNAT1	0.898
hsa-miR-26b-5p	SLC38A2	0.967
hsa-miR-26b-5p	MYCBP	0.862
hsa-miR-26b-5p	GABRG1	0.745
hsa-miR-26b-5p	ZNF598	0.995
hsa-miR-26b-5p	ZNF286B	0.873
hsa-miR-26b-5p	HEPHL1	0.964
hsa-miR-26b-5p	RAB11A	0.847
hsa-miR-26b-5p	ERC2	0.994
hsa-miR-26b-5p	SAXO1	0.875
hsa-miR-26b-5p	LMBR1	0.717
hsa-miR-26b-5p	SIM1	0.755
hsa-miR-26b-5p	RNMT	0.775
hsa-miR-26b-5p	RBM26	0.954
hsa-miR-26b-5p	SNX16	0.714
hsa-miR-26b-5p	KIAA2013	1
hsa-miR-26b-5p	ATP1A4	0.776
hsa-miR-26b-5p	FOSL2	0.814
hsa-miR-26b-5p	TRIB2	1
hsa-miR-26b-5p	TRIM33	0.774
hsa-miR-26b-5p	TBCC	0.777
hsa-miR-26b-5p	ACKR4	0.724
hsa-miR-26b-5p	CREBZF	0.977
hsa-miR-26b-5p	MYRFL	0.716
hsa-miR-26b-5p	PTGS2	0.984
hsa-miR-26b-5p	SFPQ	0.937
hsa-miR-26b-5p	REEP4	0.773
hsa-miR-26b-5p	PATZ1	0.97
hsa-miR-26b-5p	RMDN3	0.808
hsa-miR-26b-5p	HIST1H4H	0.733
hsa-miR-26b-5p	KCMF1	0.839
hsa-miR-26b-5p	ARL6IP6	0.706
hsa-miR-26b-5p	GAD2	0.893
hsa-miR-26b-5p	RPS6KA6	0.994
hsa-miR-26b-5p	FAM9B	0.982
hsa-miR-26b-5p	HOOK1	0.827
hsa-miR-26b-5p	PALMD	0.9
hsa-miR-26b-5p	NDUFA4	0.956
hsa-miR-26b-5p	ACSL3	0.998
hsa-miR-26b-5p	KLHL7	0.733
hsa-miR-26b-5p	RB1	0.905
hsa-miR-26b-5p	SCYL2	0.717
hsa-miR-26b-5p	AP1S3	0.9
hsa-miR-26b-5p	SREK1	0.771
hsa-miR-26b-5p	SATB1	0.75
hsa-miR-26b-5p	GTF2A2	0.762
hsa-miR-26b-5p	FAM118A	0.858
hsa-miR-26b-5p	NAMPT	0.988
hsa-miR-26b-5p	CPEB2	0.819
hsa-miR-26b-5p	TMCC1	0.989
hsa-miR-26b-5p	DOCK4	0.985
hsa-miR-26b-5p	RBM24	1
hsa-miR-26b-5p	IL2RA	0.769
hsa-miR-26b-5p	SLC22A23	0.814
hsa-miR-26b-5p	FGF9	0.931
hsa-miR-26b-5p	B4GALT4	0.753
hsa-miR-26b-5p	AKAP7	0.955
hsa-miR-26b-5p	NXT2	0.825
hsa-miR-26b-5p	FBXL19	0.996
hsa-miR-26b-5p	MPP6	0.965
hsa-miR-26b-5p	IPMK	0.825
hsa-miR-26b-5p	SLC25A36	0.981
hsa-miR-26b-5p	NAA30	0.701
hsa-miR-26b-5p	RFX3	0.966
hsa-miR-26b-5p	ZNF708	0.829
hsa-miR-26b-5p	CNR1	0.855
hsa-miR-26b-5p	BHLHE22	0.888
hsa-miR-26b-5p	PPP2R3C	0.926
hsa-miR-26b-5p	CHAC1	0.999
hsa-miR-26b-5p	RAP2C	0.968
hsa-miR-26b-5p	ZNF781	0.73
hsa-miR-26b-5p	PLCXD3	0.918
hsa-miR-26b-5p	NT5C1B	0.841
hsa-miR-26b-5p	PDSS2	0.712
hsa-miR-26b-5p	TVP23C-CDRT4	0.742
hsa-miR-26b-5p	SLC30A9	0.81
hsa-miR-26b-5p	CDK14	0.8
hsa-miR-26b-5p	NUAK2	0.734
hsa-miR-26b-5p	SLC26A2	0.749
hsa-miR-26b-5p	GNPNAT1	0.91
hsa-miR-26b-5p	GALNT10	0.938
hsa-miR-26b-5p	HSD17B13	0.791
hsa-miR-26b-5p	SLC12A2	0.938
hsa-miR-26b-5p	H3F3A	0.882
hsa-miR-26b-5p	EPHA2	0.997
hsa-miR-26b-5p	LARP4	0.903
hsa-miR-26b-5p	MNX1	0.828
hsa-miR-26b-5p	NRP2	0.723
hsa-miR-26b-5p	STPG4	0.71
hsa-miR-26b-5p	OTUD4	1
hsa-miR-26b-5p	POF1B	0.808
hsa-miR-26b-5p	SOX6	0.924
hsa-miR-26b-5p	IFRD1	0.825
hsa-miR-26b-5p	UBXN2A	0.776
hsa-miR-26b-5p	FANCE	0.787
hsa-miR-26b-5p	FAM208A	0.977
hsa-miR-26b-5p	PTP4A1	0.761
hsa-miR-26b-5p	ABR	0.836
hsa-miR-26b-5p	FGFR1OP2	0.921
hsa-miR-26b-5p	MESD	0.707
hsa-miR-26b-5p	GPALPP1	0.993
hsa-miR-26b-5p	COX7A1	0.946
hsa-miR-26b-5p	FLVCR2	0.814
hsa-miR-26b-5p	MAP7	0.985
hsa-miR-26b-5p	UBE2K	0.865
hsa-miR-26b-5p	NUP50	0.979
hsa-miR-26b-5p	THAP2	0.998
hsa-miR-26b-5p	TMEM106B	0.955
hsa-miR-26b-5p	SH3RF1	0.852
hsa-miR-26b-5p	FAM122A	0.709
hsa-miR-26b-5p	RYR3	0.783
hsa-miR-26b-5p	RHOQ	0.992
hsa-miR-26b-5p	SLC24A4	0.959
hsa-miR-26b-5p	HSPA4L	0.982
hsa-miR-26b-5p	FGF18	0.891
hsa-miR-26b-5p	DYNAP	0.844
hsa-miR-26b-5p	C4orf22	0.994
hsa-miR-26b-5p	PIK3C2A	0.801
hsa-miR-26b-5p	CIPC	1
hsa-miR-26b-5p	PAWR	0.985
hsa-miR-26b-5p	INTS6	0.961
hsa-miR-26b-5p	FAM199X	0.871
hsa-miR-26b-5p	TXLNG	0.772
hsa-miR-26b-5p	TMEM2	0.894
hsa-miR-26b-5p	SSX2IP	0.994
hsa-miR-26b-5p	ZBTB21	0.761
hsa-miR-26b-5p	BTC	0.727
hsa-miR-26b-5p	BCL2L12	0.913
hsa-miR-26b-5p	MAB21L1	0.999
hsa-miR-26b-5p	CCDC50	0.768
hsa-miR-26b-5p	FAM170B	0.752
hsa-miR-26b-5p	KCNK1	0.944
hsa-miR-26b-5p	ZNF430	0.847
hsa-miR-26b-5p	LSM11	0.872
hsa-miR-26b-5p	CDK13	0.875
hsa-miR-26b-5p	GCNA	0.71
hsa-miR-26b-5p	EIF2S1	0.895
hsa-miR-26b-5p	YAF2	0.983
hsa-miR-26b-5p	GPX8	0.805
hsa-miR-26b-5p	RANBP2	0.719
hsa-miR-26b-5p	STRADB	1
hsa-miR-26b-5p	SLC16A6	0.851
hsa-miR-26b-5p	THRB	0.863
hsa-miR-26b-5p	ZPR1	0.818
hsa-miR-26b-5p	COL1A2	0.819
hsa-miR-26b-5p	JAG1	0.97
hsa-miR-26b-5p	FAM98A	1
hsa-miR-26b-5p	ARHGAP21	0.891
hsa-miR-26b-5p	MDM4	0.702
hsa-miR-26b-5p	CD93	0.728
hsa-miR-26b-5p	BLOC1S2	0.962
hsa-miR-26b-5p	BCL6	0.717
hsa-miR-26b-5p	OSTM1	0.808
hsa-miR-26b-5p	ACVR1C	0.991
hsa-miR-26b-5p	MAGOHB	0.847
hsa-miR-26b-5p	GBP1	0.847
hsa-miR-26b-5p	PRKCB	0.842
hsa-miR-26b-5p	AKIRIN1	0.799
hsa-miR-26b-5p	MAT2A	0.982
hsa-miR-26b-5p	ZNF451	0.927
hsa-miR-26b-5p	MARK1	0.985
hsa-miR-26b-5p	CHRNB2	0.7
hsa-miR-26b-5p	TSPYL4	0.925
hsa-miR-26b-5p	TNKS1BP1	0.839
hsa-miR-26b-5p	REPS2	0.807
hsa-miR-26b-5p	SERPINA10	0.836
hsa-miR-26b-5p	TRAPPC2	0.925
hsa-miR-26b-5p	KCNJ2	0.999
hsa-miR-26b-5p	KHDRBS3	0.83
hsa-miR-26b-5p	UBE2H	0.987
hsa-miR-26b-5p	DGKB	0.733
hsa-miR-26b-5p	TGFB2	0.7
hsa-miR-26b-5p	EID2	0.728
hsa-miR-26b-5p	FAM160B1	0.704
hsa-miR-26b-5p	TLK1	0.999
hsa-miR-26b-5p	ZNF705A	0.765
hsa-miR-26b-5p	GPR52	0.993
hsa-miR-26b-5p	POLR3G	0.997
hsa-miR-26b-5p	EP300	0.879
hsa-miR-26b-5p	AMOTL2	0.721
hsa-miR-26b-5p	SHC4	0.833
hsa-miR-26b-5p	PGRMC2	0.891
hsa-miR-26b-5p	KCNMB4	0.701
hsa-miR-26b-5p	ARL5B	0.919
hsa-miR-26b-5p	MPRIP	0.7
hsa-miR-26b-5p	CNTNAP3B	0.799
hsa-miR-26b-5p	USP48	0.808
hsa-miR-26b-5p	ZNF679	0.928
hsa-miR-26b-5p	DNAJC21	0.992
hsa-miR-26b-5p	CASZ1	1
hsa-miR-26b-5p	CHSY1	0.844
hsa-miR-26b-5p	FA2H	0.998
hsa-miR-26b-5p	TAX1BP1	0.778
hsa-miR-26b-5p	MIGA1	0.81
hsa-miR-26b-5p	S100PBP	0.787
hsa-miR-26b-5p	REV3L	0.709
hsa-miR-26b-5p	CDH4	0.956
hsa-miR-26b-5p	SH2D4A	0.705
hsa-miR-26b-5p	SPATA6	0.898
hsa-miR-26b-5p	ZNF484	0.801
hsa-miR-26b-5p	SPESP1	0.761
hsa-miR-26b-5p	C18orf54	0.795
hsa-miR-26b-5p	MYLK3	0.738
hsa-miR-26b-5p	CAST	0.703
hsa-miR-26b-5p	COL11A1	0.714
hsa-miR-26b-5p	CDK12	0.704
hsa-miR-26b-5p	HERC4	0.852
hsa-miR-26b-5p	FGF21	0.864
hsa-miR-26b-5p	OSGIN2	0.777
hsa-miR-26b-5p	ATXN7	0.751
hsa-miR-26b-5p	PCDHA9	0.811
hsa-miR-26b-5p	EPM2AIP1	0.902
hsa-miR-26b-5p	CNTNAP3	0.783
hsa-miR-26b-5p	VPS41	0.707
hsa-miR-26b-5p	CHRNB1	0.8
hsa-miR-26b-5p	CXXC4	0.837
hsa-miR-26b-5p	UBE2D1	0.815
hsa-miR-26b-5p	RNF186	0.7
hsa-miR-26b-5p	G3BP2	0.995
hsa-miR-26b-5p	SEC22A	0.713
hsa-miR-26b-5p	PAPD4	0.992
hsa-miR-26b-5p	FAM214B	0.989
hsa-miR-26b-5p	SMC2	0.724
hsa-miR-26b-5p	COL10A1	0.975
hsa-miR-26b-5p	PRKAG2	0.875
hsa-miR-26b-5p	SUZ12	0.805
hsa-miR-26b-5p	SLX1A	0.88
hsa-miR-26b-5p	GRIA4	0.73
hsa-miR-26b-5p	FAM210A	0.736
hsa-miR-26b-5p	NPAP1	0.701
hsa-miR-26b-5p	KPNA6	0.986
hsa-miR-26b-5p	S100Z	0.956
hsa-miR-26b-5p	SLC16A7	0.703
hsa-miR-26b-5p	STX11	0.788
hsa-miR-26b-5p	RALGDS	0.804
hsa-miR-26b-5p	TRPM6	0.768
hsa-miR-26b-5p	LRRN3	0.787
hsa-miR-26b-5p	TMEM236	0.738
hsa-miR-26b-5p	ZBTB33	0.741
hsa-miR-26b-5p	GPSM2	0.713
hsa-miR-26b-5p	MPP7	0.928
hsa-miR-26b-5p	C5orf24	0.836
hsa-miR-26b-5p	NTN4	0.982
hsa-miR-26b-5p	HOMER1	0.901
hsa-miR-26b-5p	MED23	0.881
hsa-miR-26b-5p	BAK1	0.971
hsa-miR-26b-5p	UBE2G1	0.979
hsa-miR-26b-5p	CSTF2	0.86
hsa-miR-26b-5p	PAPD7	0.709
hsa-miR-26b-5p	RCBTB1	0.99
hsa-miR-26b-5p	SREK1IP1	0.809
hsa-miR-26b-5p	PCMTD1	0.884
hsa-miR-26b-5p	BRD4	0.713
hsa-miR-26b-5p	CD302	0.712
hsa-miR-26b-5p	ZNF547	0.703
hsa-miR-26b-5p	ZNF462	1
hsa-miR-26b-5p	KDM7A	0.75
hsa-miR-26b-5p	LEF1	0.903
hsa-miR-26b-5p	ENPP4	0.723
hsa-miR-26b-5p	ZNF704	0.813
hsa-miR-26b-5p	KIAA0368	0.707
hsa-miR-26b-5p	UPF2	0.812
hsa-miR-26b-5p	GOLGB1	0.83
hsa-miR-26b-5p	TDP1	0.774
hsa-miR-26b-5p	RTF1	0.932
hsa-miR-26b-5p	GMDS	0.987
hsa-miR-26b-5p	TMEM69	0.771
hsa-miR-26b-5p	CTTNBP2NL	0.994
hsa-miR-26b-5p	CHD5	0.747
hsa-miR-26b-5p	ACCSL	0.709
hsa-miR-26b-5p	LASP1	0.799
hsa-miR-26b-5p	RLF	0.97
hsa-miR-26b-5p	XPO4	0.765
hsa-miR-26b-5p	ANKRD28	0.873
hsa-miR-26b-5p	DERL1	0.729
hsa-miR-26b-5p	IFNG	0.803
hsa-miR-26b-5p	ZNF705G	0.745
hsa-miR-26b-5p	TSC22D4	0.851
hsa-miR-26b-5p	FAM136A	0.994
hsa-miR-26b-5p	UBN2	0.996
hsa-miR-26b-5p	GATAD2B	0.721
hsa-miR-26b-5p	RAB22A	0.715
hsa-miR-26b-5p	DIMT1	0.876
hsa-miR-26b-5p	COBL	0.819
hsa-miR-26b-5p	MATR3	0.805
hsa-miR-26b-5p	NAGPA	0.755
hsa-miR-26b-5p	PYGO1	0.797
hsa-miR-26b-5p	ZNF92	0.741
hsa-miR-26b-5p	STMN1	0.733
hsa-miR-26b-5p	CCNJ	0.918
hsa-miR-26b-5p	ZIC4	0.775
hsa-miR-26b-5p	SAMD12	0.983
hsa-miR-26b-5p	MFSD14A	0.818
hsa-miR-26b-5p	DOCK9	0.785
hsa-miR-26b-5p	TNRC6A	0.991
hsa-miR-26b-5p	MDN1	0.981
hsa-miR-26b-5p	RNF170	0.735
hsa-miR-26b-5p	MAP3K2	0.937
hsa-miR-26b-5p	RSPRY1	0.997
hsa-miR-26b-5p	HAO1	0.954
hsa-miR-26b-5p	KCNH7	0.809
hsa-miR-26b-5p	USP9X	0.706
hsa-miR-26b-5p	GBP3	0.755
hsa-miR-26b-5p	GABRA4	0.963
hsa-miR-26b-5p	RP2	0.705
hsa-miR-26b-5p	MON2	0.852
hsa-miR-26b-5p	ZFHX4	0.982
hsa-miR-26b-5p	LTBP1	0.702
hsa-miR-26b-5p	PON1	0.952
hsa-miR-26b-5p	PAN3	0.99
hsa-miR-26b-5p	AVL9	0.76
hsa-miR-26b-5p	UBR3	0.999
hsa-miR-26b-5p	SEMA6D	0.85
hsa-miR-26b-5p	ZBTB18	0.999
hsa-miR-26b-5p	LRR1	0.751
hsa-miR-26b-5p	CARM1	0.747
hsa-miR-26b-5p	LSM12	0.994
hsa-miR-26b-5p	VGLL4	0.947
hsa-miR-26b-5p	SESN3	0.859
hsa-miR-26b-5p	FAT1	0.746
hsa-miR-26b-5p	NAA25	0.801
hsa-miR-26b-5p	RIDA	0.898
hsa-miR-26b-5p	DCAF12	0.716
hsa-miR-26b-5p	ZNF555	0.723
hsa-miR-26b-5p	PFKFB2	0.94
hsa-miR-26b-5p	DNASE2	0.705
hsa-miR-26b-5p	ATXN3	0.724
hsa-miR-26b-5p	SPAST	0.742
hsa-miR-26b-5p	ZBTB1	0.73
hsa-miR-26b-5p	CHST2	0.749
hsa-miR-26b-5p	PPM1B	0.832
hsa-miR-26b-5p	PEX12	0.722
hsa-miR-26b-5p	NOL8	0.785
hsa-miR-26b-5p	BARD1	0.989
hsa-miR-26b-5p	ITGA4	0.75
hsa-miR-26b-5p	SHANK2	0.787
hsa-miR-26b-5p	MTAP	0.741
hsa-miR-26b-5p	KCNC2	0.84
hsa-miR-26b-5p	NPRL2	0.726
hsa-miR-26b-5p	BTBD7	0.954
hsa-miR-26b-5p	TMEM263	0.791
hsa-miR-26b-5p	ZNF235	0.976
hsa-miR-26b-5p	DDIAS	0.767
hsa-miR-26b-5p	MINDY2	0.869
hsa-miR-26b-5p	RUFY2	0.816
hsa-miR-26b-5p	GPM6B	0.748
hsa-miR-26b-5p	MAP1A	0.707
hsa-miR-26b-5p	CCNJL	0.996
hsa-miR-26b-5p	CACNB2	0.948
hsa-miR-26b-5p	HIPK1	0.848
hsa-miR-26b-5p	AHNAK	0.843
hsa-miR-26b-5p	LUZP1	0.777
hsa-miR-26b-5p	NRIP1	0.7
hsa-miR-26b-5p	RASGEF1A	0.94
hsa-miR-26b-5p	INTS2	0.948
hsa-miR-26b-5p	CARMIL1	0.97
hsa-miR-26b-5p	CYCS	0.733
hsa-miR-26b-5p	MEF2C	0.896
hsa-miR-26b-5p	PLEKHH1	0.967
hsa-miR-26b-5p	UBE2W	0.851
hsa-miR-26b-5p	ABCA1	0.923
hsa-miR-26b-5p	HGF	1
hsa-miR-26b-5p	C1GALT1	0.755
hsa-miR-26b-5p	MKNK2	0.908
hsa-miR-26b-5p	PDE7A	0.775
hsa-miR-26b-5p	PALM2	0.824
hsa-miR-26b-5p	DUSP5	0.964
hsa-miR-26b-5p	ZFP36L2	0.752
hsa-miR-26b-5p	C8orf44	0.714
hsa-miR-26b-5p	ZNF106	0.881
hsa-miR-26b-5p	AGPAT3	0.898
hsa-miR-26b-5p	ULK1	0.99
hsa-miR-26b-5p	CRCP	0.799
hsa-miR-26b-5p	DYRK1A	0.853
hsa-miR-26b-5p	SRSF3	0.717
hsa-miR-26b-5p	RNF6	0.999
hsa-miR-26b-5p	UHRF1BP1	0.861
hsa-miR-26b-5p	EXOC8	0.886
hsa-miR-26b-5p	HOXC4	0.954
hsa-miR-26b-5p	MOB1A	0.74
hsa-miR-26b-5p	SALL1	0.923
hsa-miR-26b-5p	MLANA	0.895
hsa-miR-26b-5p	G2E3	0.966
hsa-miR-26b-5p	FAM184B	0.897
hsa-miR-26b-5p	CARF	0.889
hsa-miR-26b-5p	RNF125	0.836
hsa-miR-26b-5p	SHH	0.975
hsa-miR-26b-5p	LRRK2	0.837
hsa-miR-26b-5p	USP3	0.781
hsa-miR-26b-5p	PPARGC1B	0.769
hsa-miR-26b-5p	SLC12A1	0.703
hsa-miR-26b-5p	CEP290	0.811
hsa-miR-26b-5p	KIAA1549L	0.837
hsa-miR-26b-5p	B3GNT2	0.888
hsa-miR-26b-5p	FAM227A	0.723
hsa-miR-26b-5p	ATP8B1	0.7
hsa-miR-26b-5p	GTF2A1	0.826
hsa-miR-26b-5p	TANC2	0.971
hsa-miR-26b-5p	RBM44	0.878
hsa-miR-26b-5p	TMEM168	0.799
hsa-miR-26b-5p	CPEB3	0.742
hsa-miR-26b-5p	PTEN	0.999
hsa-miR-26b-5p	CDH20	0.987
hsa-miR-26b-5p	PALLD	0.92
hsa-miR-26b-5p	SPTBN1	0.965
hsa-miR-26b-5p	PI4K2B	0.835
hsa-miR-26b-5p	HNRNPUL1	0.81
hsa-miR-26b-5p	CHD6	0.787
hsa-miR-26b-5p	FRZB	0.93
hsa-miR-26b-5p	ATL3	0.876
hsa-miR-26b-5p	PHF21A	0.978
hsa-miR-26b-5p	TFAP2E	0.8
hsa-miR-26b-5p	FOXO1	0.711
hsa-miR-26b-5p	ACADM	0.892
hsa-miR-26b-5p	KIAA1841	0.959
hsa-miR-26b-5p	OVOL2	0.902
hsa-miR-26b-5p	ENPEP	0.927
hsa-miR-26b-5p	RNF213	0.79
hsa-miR-26b-5p	BBX	0.967
hsa-miR-26b-5p	TAF5	0.724
hsa-miR-26b-5p	RNF141	0.961
hsa-miR-26b-5p	PNRC1	0.75
hsa-miR-26b-5p	NIPBL	0.827
hsa-miR-26b-5p	AMER1	0.714
hsa-miR-26b-5p	SLAIN2	0.79
hsa-miR-26b-5p	METTL7A	0.767
hsa-miR-26b-5p	NUS1	0.989
hsa-miR-26b-5p	NECAB1	0.761
hsa-miR-26b-5p	MAPK6	0.989
hsa-miR-26b-5p	LNX2	0.739
hsa-miR-26b-5p	UACA	0.766
hsa-miR-26b-5p	CREBBP	0.927
hsa-miR-26b-5p	FNTA	0.9
hsa-miR-26b-5p	SESTD1	0.7
hsa-miR-26b-5p	PRDX3	0.937
hsa-miR-26b-5p	GREB1	0.922
hsa-miR-26b-5p	ABL2	0.983
hsa-miR-26b-5p	ZNF772	0.851
hsa-miR-26b-5p	RFC3	0.775
hsa-miR-26b-5p	TMPPE	0.845
hsa-miR-26b-5p	GRIN2A	0.922
hsa-miR-26b-5p	RANBP9	0.894
hsa-miR-26b-5p	HECTD4	0.92
hsa-miR-26b-5p	TET2	1
hsa-miR-26b-5p	DIAPH2	0.761
hsa-miR-26b-5p	NPHP1	0.704
hsa-miR-26b-5p	BOC	0.798
hsa-miR-26b-5p	KMT2C	0.831
hsa-miR-26b-5p	MGAT4A	0.803
hsa-miR-26b-5p	ULK2	0.999
hsa-miR-26b-5p	HELLS	0.853
hsa-miR-26b-5p	GOLGA3	0.878
hsa-miR-26b-5p	TMPRSS11F	0.752
hsa-miR-26b-5p	GPR151	0.727
hsa-miR-26b-5p	UGT8	0.984
hsa-miR-26b-5p	CAPRIN2	0.718
hsa-miR-26b-5p	SMAD1	1
hsa-miR-26b-5p	UBE4B	0.998
hsa-miR-26b-5p	PATL1	0.83
hsa-miR-26b-5p	SERBP1	0.967
hsa-miR-26b-5p	GPATCH11	0.862
hsa-miR-26b-5p	CEP76	0.997
hsa-miR-26b-5p	LRRC40	0.824
hsa-miR-26b-5p	DNMBP	0.835
hsa-miR-26b-5p	ATP10D	0.748
hsa-miR-26b-5p	DIS3	0.738
hsa-miR-26b-5p	RAP1B	0.705
hsa-miR-26b-5p	TAF3	0.841
hsa-miR-26b-5p	ZNRF3	0.76
hsa-miR-26b-5p	ADAMTS18	0.938
hsa-miR-26b-5p	ZCCHC24	0.825
hsa-miR-26b-5p	GMEB1	0.823
hsa-miR-26b-5p	TOP1	0.904
hsa-miR-26b-5p	FAM9C	0.881
hsa-miR-26b-5p	PATJ	0.717
hsa-miR-26b-5p	NUDT11	0.997
hsa-miR-26b-5p	PLBD2	0.719
hsa-miR-26b-5p	TRPM3	0.872
hsa-miR-26b-5p	ZNF470	0.722
hsa-miR-26b-5p	KPNB1	0.715
hsa-miR-26b-5p	BRWD1	0.93
hsa-miR-26b-5p	KLF4	0.85
hsa-miR-26b-5p	TTPAL	0.991
hsa-miR-26b-5p	TNKS	0.726
hsa-miR-26b-5p	GADL1	0.985
hsa-miR-26b-5p	TBL1XR1	0.784
hsa-miR-26b-5p	ERO1B	0.893
hsa-miR-26b-5p	BAZ2B	0.999
hsa-miR-26b-5p	ZNF410	0.996
hsa-miR-26b-5p	TRMT10A	0.853
hsa-miR-26b-5p	ACTA1	0.721
hsa-miR-26b-5p	KLHL18	0.928
hsa-miR-26b-5p	KCNQ4	0.873
hsa-miR-26b-5p	BFAR	0.991
hsa-miR-26b-5p	GRSF1	0.712
hsa-miR-26b-5p	C1QTNF3	0.707
hsa-miR-26b-5p	IRF1	0.728
hsa-miR-26b-5p	PON2	0.87
hsa-miR-26b-5p	USP10	0.928
hsa-miR-26b-5p	TMEM260	0.815
hsa-miR-26b-5p	PRMT3	0.727
hsa-miR-26b-5p	TTC6	0.707
hsa-miR-26b-5p	PLEKHG1	0.92
hsa-miR-26b-5p	ITFG1	0.713
hsa-miR-26b-5p	USH2A	0.707
hsa-miR-26b-5p	FAM9A	0.776
hsa-miR-26b-5p	ZNF300	0.763
hsa-miR-26b-5p	MDM2	0.725
hsa-miR-26b-5p	YPEL1	0.813
hsa-miR-26b-5p	ARMCX2	0.923
hsa-miR-26b-5p	MAP10	0.803
hsa-miR-26b-5p	MTDH	0.999
hsa-miR-26b-5p	SYTL5	0.856
hsa-miR-26b-5p	PRR11	0.72
hsa-miR-26b-5p	ZNF629	0.774
hsa-miR-26b-5p	TMC7	0.949
hsa-miR-26b-5p	TNRC6C	0.993
hsa-miR-26b-5p	SLC35E2B	0.783
hsa-miR-26b-5p	CILP	0.997
hsa-miR-26b-5p	MT1M	0.722
hsa-miR-26b-5p	NIPA1	0.957
hsa-miR-26b-5p	FAM98B	0.958
hsa-miR-26b-5p	ERBB4	0.909
hsa-miR-26b-5p	VKORC1L1	0.761
hsa-miR-26b-5p	TMEM232	0.735
hsa-miR-26b-5p	BMPR2	0.874
hsa-miR-26b-5p	NT5DC1	0.985
hsa-miR-26b-5p	KIAA1551	0.989
hsa-miR-26b-5p	FLVCR1	0.996
hsa-miR-26b-5p	ADAMTS6	0.755
hsa-miR-26b-5p	EIF4G2	0.948
hsa-miR-26b-5p	FCRL5	0.917
hsa-miR-26b-5p	MRPL1	0.966
hsa-miR-26b-5p	CCDC144NL	0.964
hsa-miR-26b-5p	CCDC6	0.998
hsa-miR-26b-5p	OPCML	0.939
hsa-miR-26b-5p	EPB41L3	0.98
hsa-miR-26b-5p	METAP2	0.79
hsa-miR-26b-5p	TDGF1	0.702
hsa-miR-26b-5p	PLEKHA2	0.771
hsa-miR-26b-5p	ARHGEF28	0.734
hsa-miR-26b-5p	KCTD20	0.727
hsa-miR-26b-5p	MOSPD2	0.724
hsa-miR-26b-5p	MAP1B	0.764
hsa-miR-26b-5p	CTGF	0.954
hsa-miR-26b-5p	SOX5	0.959
hsa-miR-26b-5p	MIER3	0.994
hsa-miR-26b-5p	HTR2A	0.7
hsa-miR-26b-5p	MUM1L1	0.847
hsa-miR-26b-5p	PPP1R3D	0.837
hsa-miR-26b-5p	PFKFB3	0.97
hsa-miR-26b-5p	KCTD18	0.713
hsa-miR-26b-5p	ZKSCAN1	0.734
hsa-miR-26b-5p	SENP5	1
hsa-miR-26b-5p	NACC2	0.901
hsa-miR-26b-5p	ELAVL3	0.703
hsa-miR-26b-5p	BNIP2	0.787
hsa-miR-26b-5p	FNIP2	0.849
hsa-miR-26b-5p	EREG	0.927
hsa-miR-26b-5p	LRRC2	0.994
hsa-miR-26b-5p	NCR3LG1	0.875
hsa-miR-26b-5p	COA7	0.706
hsa-miR-26b-5p	ANKRD66	0.843

## Sheet:  miRTarBase
Supplementary Material S4: The miR-26b-5p target genes prediction results in miRTarBase.
miRNA	gene name	experiments
hsa-miR-26b-5p	EP300	microarray [1]
hsa-miR-26b-5p	PTGS2	qRT-PCR [2] Reporter assay [3] Western blot [3] [2] Luciferase reporter assay [3] [2]
hsa-miR-26b-5p	EPHA2	qRT-PCR [4] Western blot [4] Luciferase reporter assay [4]
hsa-miR-26b-5p	CDK6	Western blot [5] Luciferase reporter assay [5]
hsa-miR-26b-5p	CCNE1	Western blot [5] HITS-CLIP [6] Luciferase reporter assay [5]
hsa-miR-26b-5p	ABCA1	qRT-PCR [7] microarray [8] Immunoblot [7] Luciferase reporter assay [7]
hsa-miR-26b-5p	ARL4C	qRT-PCR [7] Immunoblot [7] Luciferase reporter assay [7]
hsa-miR-26b-5p	GATA4	Northern blot [9] qRT-PCR [9] Western blot [9] Immunocytochemistry [9] Luciferase reporter assay [9]
hsa-miR-26b-5p	ABCF1	microarray [8]
hsa-miR-26b-5p	DEFA3	microarray [8]
hsa-miR-26b-5p	ZNF324B	microarray [8]
hsa-miR-26b-5p	SIDT1	microarray [8]
hsa-miR-26b-5p	NDUFB4	microarray [8]
hsa-miR-26b-5p	PVALB	microarray [8]
hsa-miR-26b-5p	ARRB1	microarray [8]
hsa-miR-26b-5p	MDH1	microarray [8]
hsa-miR-26b-5p	PARP4	microarray [8]
hsa-miR-26b-5p	FKBP2	microarray [8]
hsa-miR-26b-5p	TIMP1	microarray [8]
hsa-miR-26b-5p	SPRY2	microarray [8]
hsa-miR-26b-5p	TP53TG5	microarray [8]
hsa-miR-26b-5p	CRYGC	microarray [8]
hsa-miR-26b-5p	NYX	microarray [8]
hsa-miR-26b-5p	PRYP4	microarray [8]
hsa-miR-26b-5p	KLRC1	microarray [8]
hsa-miR-26b-5p	FOXE1	microarray [8]
hsa-miR-26b-5p	MRPS28	microarray [8]
hsa-miR-26b-5p	NFE2L2	microarray [8]
hsa-miR-26b-5p	CYB561D2	microarray [8]
hsa-miR-26b-5p	TRMT2B	microarray [8]
hsa-miR-26b-5p	PRICKLE3	microarray [8]
hsa-miR-26b-5p	LIG4	microarray [8]
hsa-miR-26b-5p	ZDHHC7	microarray [8]
hsa-miR-26b-5p	SYNCRIP	microarray [8]
hsa-miR-26b-5p	MAGEA9	microarray [8]
hsa-miR-26b-5p	ELAVL3	microarray [8]
hsa-miR-26b-5p	NACC2	microarray [8]
hsa-miR-26b-5p	SOX5	microarray [8]
hsa-miR-26b-5p	PFKFB3	microarray [8]
hsa-miR-26b-5p	LRRC2	microarray [8]
hsa-miR-26b-5p	DONSON	microarray [8]
hsa-miR-26b-5p	ALG3	microarray [8]
hsa-miR-26b-5p	C1GALT1C1	microarray [8]
hsa-miR-26b-5p	CA1	microarray [8]
hsa-miR-26b-5p	WDR83OS	microarray [8]
hsa-miR-26b-5p	SRP14	microarray [8]
hsa-miR-26b-5p	TAX1BP3	microarray [8]
hsa-miR-26b-5p	TRIM13	microarray [8]
hsa-miR-26b-5p	NMRK1	microarray [8]
hsa-miR-26b-5p	ZBTB25	microarray [8]
hsa-miR-26b-5p	ZSCAN16	microarray [8]
hsa-miR-26b-5p	RSAD2	microarray [8]
hsa-miR-26b-5p	TMEM165	microarray [8]
hsa-miR-26b-5p	ENTPD7	microarray [8]
hsa-miR-26b-5p	PODXL	microarray [8]
hsa-miR-26b-5p	PSMC1	microarray [8]
hsa-miR-26b-5p	SNRPC	microarray [8]
hsa-miR-26b-5p	USB1	microarray [8]
hsa-miR-26b-5p	DUSP1	microarray [8]
hsa-miR-26b-5p	RNASE1	microarray [8]
hsa-miR-26b-5p	FOXF2	microarray [8]
hsa-miR-26b-5p	PIGA	microarray [8]
hsa-miR-26b-5p	LHX6	microarray [8]
hsa-miR-26b-5p	TUBD1	microarray [8]
hsa-miR-26b-5p	FAM212B	microarray [8]
hsa-miR-26b-5p	C6orf15	microarray [8]
hsa-miR-26b-5p	EMC6	microarray [8]
hsa-miR-26b-5p	CDKL2	microarray [8]
hsa-miR-26b-5p	TSPAN13	microarray [8]
hsa-miR-26b-5p	BGLAP	microarray [8]
hsa-miR-26b-5p	MARCH3	microarray [8]
hsa-miR-26b-5p	ATP5SL	microarray [8]
hsa-miR-26b-5p	SNRNP70	microarray [8]
hsa-miR-26b-5p	DBNL	microarray [8]
hsa-miR-26b-5p	PCDHB8	microarray [8]
hsa-miR-26b-5p	SDHAF3	microarray [8]
hsa-miR-26b-5p	MRPL58	microarray [8]
hsa-miR-26b-5p	COQ2	microarray [8]
hsa-miR-26b-5p	CMPK1	microarray [8]
hsa-miR-26b-5p	VNN2	microarray [8]
hsa-miR-26b-5p	PLPP1	microarray [8]
hsa-miR-26b-5p	CHMP6	microarray [8]
hsa-miR-26b-5p	RXRB	microarray [8]
hsa-miR-26b-5p	AUP1	microarray [8]
hsa-miR-26b-5p	PLCB2	microarray [8]
hsa-miR-26b-5p	OTC	microarray [8]
hsa-miR-26b-5p	S100A1	microarray [8]
hsa-miR-26b-5p	MEP1A	microarray [8]
hsa-miR-26b-5p	GNB5	microarray [8]
hsa-miR-26b-5p	HIST2H4A	microarray [8]
hsa-miR-26b-5p	MCM3	microarray [8]
hsa-miR-26b-5p	OR2J3	microarray [8]
hsa-miR-26b-5p	SEC61G	microarray [8]
hsa-miR-26b-5p	ZNF141	microarray [8]
hsa-miR-26b-5p	AP3M2	microarray [8]
hsa-miR-26b-5p	UGDH	microarray [8]
hsa-miR-26b-5p	EIF4A1	microarray [8]
hsa-miR-26b-5p	RGS20	microarray [8]
hsa-miR-26b-5p	DNAJC2	microarray [8]
hsa-miR-26b-5p	WASHC4	microarray [8]
hsa-miR-26b-5p	TRAF1	microarray [8]
hsa-miR-26b-5p	IMPG1	microarray [8]
hsa-miR-26b-5p	VPS54	microarray [8]
hsa-miR-26b-5p	LIAS	microarray [8]
hsa-miR-26b-5p	MED22	microarray [8]
hsa-miR-26b-5p	GCNT2	microarray [8]
hsa-miR-26b-5p	XRCC2	microarray [8]
hsa-miR-26b-5p	LETM1	microarray [8]
hsa-miR-26b-5p	PTCD3	microarray [8]
hsa-miR-26b-5p	DMXL2	microarray [8]
hsa-miR-26b-5p	CLOCK	microarray [8]
hsa-miR-26b-5p	PLCB4	microarray [8]
hsa-miR-26b-5p	CAB39L	microarray [8]
hsa-miR-26b-5p	RAP1B	microarray [8]
hsa-miR-26b-5p	ITFG1	microarray [8]
hsa-miR-26b-5p	DIS3	microarray [8]
hsa-miR-26b-5p	MT1M	microarray [8]
hsa-miR-26b-5p	TNKS	microarray [8]
hsa-miR-26b-5p	LRRC40	microarray [8]
hsa-miR-26b-5p	DNMBP	microarray [8] HITS-CLIP [6]
hsa-miR-26b-5p	TOP1	microarray [8]
hsa-miR-26b-5p	ARMCX2	microarray [8]
hsa-miR-26b-5p	TMC7	microarray [8]
hsa-miR-26b-5p	MDM2	HITS-CLIP [10] Sequencing [11] PAR-CLIP [12] [13] [11] [10] [14]
hsa-miR-26b-5p	BMPR2	microarray [8] Sequencing [11]
hsa-miR-26b-5p	ATP1A1	microarray [8]
hsa-miR-26b-5p	LUC7L	microarray [8]
hsa-miR-26b-5p	SUCO	microarray [8]
hsa-miR-26b-5p	MMP10	microarray [8]
hsa-miR-26b-5p	NAGK	microarray [8]
hsa-miR-26b-5p	CA11	microarray [8]
hsa-miR-26b-5p	CLSTN1	microarray [8]
hsa-miR-26b-5p	LILRA4	microarray [8]
hsa-miR-26b-5p	PTRH2	microarray [8]
hsa-miR-26b-5p	TMCO3	microarray [8]
hsa-miR-26b-5p	ZFPM2	microarray [8]
hsa-miR-26b-5p	DEFA1	microarray [8]
hsa-miR-26b-5p	SUSD5	microarray [8]
hsa-miR-26b-5p	MMP8	microarray [8]
hsa-miR-26b-5p	NSMAF	microarray [8]
hsa-miR-26b-5p	SLC1A6	microarray [8]
hsa-miR-26b-5p	PMPCA	microarray [8]
hsa-miR-26b-5p	ZC3H4	microarray [8]
hsa-miR-26b-5p	ROM1	microarray [8]
hsa-miR-26b-5p	DNAJB4	microarray [8]
hsa-miR-26b-5p	CPA1	microarray [8]
hsa-miR-26b-5p	ANXA8L1	microarray [8]
hsa-miR-26b-5p	C14orf2	microarray [8]
hsa-miR-26b-5p	P2RY6	microarray [8]
hsa-miR-26b-5p	SLC22A8	microarray [8]
hsa-miR-26b-5p	CDKN2D	microarray [8]
hsa-miR-26b-5p	CXCL9	microarray [8]
hsa-miR-26b-5p	CYP4F11	microarray [8]
hsa-miR-26b-5p	RAB27A	microarray [8]
hsa-miR-26b-5p	IMP3	microarray [8]
hsa-miR-26b-5p	TRIB1	microarray [8]
hsa-miR-26b-5p	RAD54L	microarray [8]
hsa-miR-26b-5p	HSPA1L	microarray [8]
hsa-miR-26b-5p	WLS	microarray [8]
hsa-miR-26b-5p	ADGRG6	microarray [8]
hsa-miR-26b-5p	SRF	microarray [8]
hsa-miR-26b-5p	FAHD2A	microarray [8]
hsa-miR-26b-5p	ITGB2	microarray [8]
hsa-miR-26b-5p	GRWD1	microarray [8]
hsa-miR-26b-5p	CHD9	microarray [8]
hsa-miR-26b-5p	POLR2G	microarray [8]
hsa-miR-26b-5p	SPOUT1	microarray [8]
hsa-miR-26b-5p	IGSF6	microarray [8]
hsa-miR-26b-5p	USP18	microarray [8]
hsa-miR-26b-5p	HEXA	microarray [8]
hsa-miR-26b-5p	SNORA70	microarray [8]
hsa-miR-26b-5p	CYBRD1	microarray [8]
hsa-miR-26b-5p	GRB7	microarray [8]
hsa-miR-26b-5p	PSMC6	microarray [8]
hsa-miR-26b-5p	ZNF84	microarray [8]
hsa-miR-26b-5p	PIDD1	microarray [8]
hsa-miR-26b-5p	NRN1	microarray [8]
hsa-miR-26b-5p	LRP1B	microarray [8]
hsa-miR-26b-5p	ACOX2	microarray [8]
hsa-miR-26b-5p	CXCL13	microarray [8]
hsa-miR-26b-5p	AGT	microarray [8]
hsa-miR-26b-5p	MYBPC1	microarray [8]
hsa-miR-26b-5p	PFDN5	microarray [8]
hsa-miR-26b-5p	SMPD3	microarray [8]
hsa-miR-26b-5p	GRM8	microarray [8]
hsa-miR-26b-5p	IGHMBP2	microarray [8]
hsa-miR-26b-5p	ZNF652	microarray [8]
hsa-miR-26b-5p	PRKN	microarray [8]
hsa-miR-26b-5p	RTL10	microarray [8]
hsa-miR-26b-5p	DGKI	microarray [8]
hsa-miR-26b-5p	DLGAP4	microarray [8]
hsa-miR-26b-5p	XDH	microarray [8]
hsa-miR-26b-5p	RRAGC	microarray [8]
hsa-miR-26b-5p	PRRG3	microarray [8]
hsa-miR-26b-5p	DCAF16	microarray [8]
hsa-miR-26b-5p	POU2F3	microarray [8]
hsa-miR-26b-5p	ERCC6L	microarray [8]
hsa-miR-26b-5p	AGL	microarray [8]
hsa-miR-26b-5p	APBB2	microarray [8]
hsa-miR-26b-5p	TRAF3	microarray [8]
hsa-miR-26b-5p	MAP2K4	microarray [8]
hsa-miR-26b-5p	PPM1D	microarray [8]
hsa-miR-26b-5p	BTG1	microarray [8]
hsa-miR-26b-5p	PCYOX1	microarray [8]
hsa-miR-26b-5p	ATP6V0D1	microarray [8]
hsa-miR-26b-5p	DNAJA2	microarray [8]
hsa-miR-26b-5p	USP3	microarray [8] HITS-CLIP [6]
hsa-miR-26b-5p	RNF125	microarray [8]
hsa-miR-26b-5p	TMEM168	microarray [8]
hsa-miR-26b-5p	ACADM	microarray [8]
hsa-miR-26b-5p	GREB1	microarray [8]
hsa-miR-26b-5p	HAUS8	HITS-CLIP [6] Sequencing [11] PAR-CLIP [11]
hsa-miR-26b-5p	FKBP1B	Sequencing [11]
hsa-miR-26b-5p	TRAM1	Sequencing [11]
hsa-miR-26b-5p	KMT2C	Sequencing [11]
hsa-miR-26b-5p	RAB11FIP1	microarray [8] Sequencing [11]
hsa-miR-26b-5p	NUBP2	microarray [8]
hsa-miR-26b-5p	CA9	microarray [8]
hsa-miR-26b-5p	TFPT	microarray [8]
hsa-miR-26b-5p	GABRE	microarray [8]
hsa-miR-26b-5p	HHLA3	microarray [8]
hsa-miR-26b-5p	ZNF556	microarray [8]
hsa-miR-26b-5p	KIFC3	microarray [8]
hsa-miR-26b-5p	CAD	microarray [8]
hsa-miR-26b-5p	STON1-GTF2A1L	microarray [8]
hsa-miR-26b-5p	IL17RC	microarray [8]
hsa-miR-26b-5p	POLG	microarray [8]
hsa-miR-26b-5p	GTPBP4	microarray [8]
hsa-miR-26b-5p	TMEM230	microarray [8]
hsa-miR-26b-5p	CYP4A11	microarray [8]
hsa-miR-26b-5p	ZCCHC8	microarray [8]
hsa-miR-26b-5p	BCL11B	microarray [8]
hsa-miR-26b-5p	POLA1	microarray [8]
hsa-miR-26b-5p	ADGB	microarray [8]
hsa-miR-26b-5p	CREG1	microarray [8]
hsa-miR-26b-5p	NCBP1	microarray [8]
hsa-miR-26b-5p	SCGB1D2	microarray [8]
hsa-miR-26b-5p	GSTT2	microarray [8]
hsa-miR-26b-5p	WDR91	microarray [8]
hsa-miR-26b-5p	CCNI	microarray [8]
hsa-miR-26b-5p	ATP2A2	microarray [8]
hsa-miR-26b-5p	AIFM1	microarray [8]
hsa-miR-26b-5p	PCDHA6	microarray [8]
hsa-miR-26b-5p	SMAD7	microarray [8]
hsa-miR-26b-5p	WHAMMP3	microarray [8]
hsa-miR-26b-5p	SRGN	microarray [8]
hsa-miR-26b-5p	TNFSF9	microarray [8]
hsa-miR-26b-5p	BORCS6	microarray [8]
hsa-miR-26b-5p	TADA3	microarray [8]
hsa-miR-26b-5p	NDUFS7	microarray [8]
hsa-miR-26b-5p	CAAP1	microarray [8]
hsa-miR-26b-5p	SLC38A10	microarray [8]
hsa-miR-26b-5p	POMP	microarray [8]
hsa-miR-26b-5p	NR0B2	microarray [8]
hsa-miR-26b-5p	STAT6	microarray [8]
hsa-miR-26b-5p	GYS1	microarray [8]
hsa-miR-26b-5p	MAGEC3	microarray [8]
hsa-miR-26b-5p	NDUFB5	microarray [8]
hsa-miR-26b-5p	TGFBI	microarray [8]
hsa-miR-26b-5p	FBXO24	microarray [8]
hsa-miR-26b-5p	NMRK2	microarray [8]
hsa-miR-26b-5p	PCDHA4	microarray [8]
hsa-miR-26b-5p	GJA5	microarray [8]
hsa-miR-26b-5p	MAFG	microarray [8]
hsa-miR-26b-5p	ANAPC13	microarray [8]
hsa-miR-26b-5p	MAGT1	microarray [8]
hsa-miR-26b-5p	OR10H2	microarray [8]
hsa-miR-26b-5p	FHL5	microarray [8]
hsa-miR-26b-5p	CMTM6	microarray [8]
hsa-miR-26b-5p	FUT8	microarray [8]
hsa-miR-26b-5p	TRAPPC13	microarray [8]
hsa-miR-26b-5p	PSTPIP2	microarray [8]
hsa-miR-26b-5p	RIPK4	microarray [8]
hsa-miR-26b-5p	CHST4	microarray [8]
hsa-miR-26b-5p	GPR27	microarray [8]
hsa-miR-26b-5p	TRIM58	microarray [8]
hsa-miR-26b-5p	IVNS1ABP	microarray [8]
hsa-miR-26b-5p	HIST2H2BF	microarray [8]
hsa-miR-26b-5p	GFOD2	microarray [8]
hsa-miR-26b-5p	FGF23	microarray [8]
hsa-miR-26b-5p	TRMT11	microarray [8]
hsa-miR-26b-5p	TRIM44	microarray [8]
hsa-miR-26b-5p	GRIK2	microarray [8]
hsa-miR-26b-5p	TAZ	microarray [8]
hsa-miR-26b-5p	MLXIP	microarray [8]
hsa-miR-26b-5p	MTERF1	microarray [8]
hsa-miR-26b-5p	PCNT	microarray [8]
hsa-miR-26b-5p	ZFY	microarray [8]
hsa-miR-26b-5p	TMEM156	microarray [8]
hsa-miR-26b-5p	RASAL2	microarray [8]
hsa-miR-26b-5p	CACNG3	microarray [8]
hsa-miR-26b-5p	GID4	microarray [8]
hsa-miR-26b-5p	KIF1C	microarray [8]
hsa-miR-26b-5p	NPRL2	microarray [8]
hsa-miR-26b-5p	HIPK1	microarray [8]
hsa-miR-26b-5p	MEF2C	microarray [8]
hsa-miR-26b-5p	SALL1	microarray [8]
hsa-miR-26b-5p	CACNB2	microarray [8]
hsa-miR-26b-5p	HOXC4	microarray [8]
hsa-miR-26b-5p	ADARB1	Sequencing [11]
hsa-miR-26b-5p	TMEM206	Sequencing [11]
hsa-miR-26b-5p	AGPAT3	Sequencing [11]
hsa-miR-26b-5p	RNF6	Sequencing [11] PAR-CLIP [11] [10] [12]
hsa-miR-26b-5p	KLHL24	microarray [8] Sequencing [11]
hsa-miR-26b-5p	ZBTB18	microarray [8] Sequencing [11] PAR-CLIP [10] [13] [11]
hsa-miR-26b-5p	SLC13A4	microarray [8]
hsa-miR-26b-5p	DGAT1	microarray [8]
hsa-miR-26b-5p	LACTB2	microarray [8]
hsa-miR-26b-5p	CPA4	microarray [8]
hsa-miR-26b-5p	RACGAP1	microarray [8]
hsa-miR-26b-5p	ABCB6	microarray [8]
hsa-miR-26b-5p	PLXNA4	microarray [8]
hsa-miR-26b-5p	BAHD1	microarray [8]
hsa-miR-26b-5p	PLXNC1	microarray [8]
hsa-miR-26b-5p	ELOVL2	microarray [8]
hsa-miR-26b-5p	SLC6A9	microarray [8]
hsa-miR-26b-5p	ZNF140	microarray [8]
hsa-miR-26b-5p	MVD	microarray [8]
hsa-miR-26b-5p	MYEF2	microarray [8]
hsa-miR-26b-5p	EAF2	microarray [8]
hsa-miR-26b-5p	GUF1	microarray [8]
hsa-miR-26b-5p	SH3BP1	microarray [8]
hsa-miR-26b-5p	CMC4	microarray [8]
hsa-miR-26b-5p	ING2	microarray [8]
hsa-miR-26b-5p	MUC7	microarray [8]
hsa-miR-26b-5p	NOC3L	microarray [8]
hsa-miR-26b-5p	PLCH2	microarray [8]
hsa-miR-26b-5p	PLEKHA1	microarray [8]
hsa-miR-26b-5p	ROGDI	microarray [8]
hsa-miR-26b-5p	LGALSL	microarray [8]
hsa-miR-26b-5p	KRTAP5-3	microarray [8]
hsa-miR-26b-5p	NSF	microarray [8]
hsa-miR-26b-5p	SMN2	microarray [8]
hsa-miR-26b-5p	EIF1AY	microarray [8]
hsa-miR-26b-5p	ZNF573	microarray [8]
hsa-miR-26b-5p	PHLDA2	microarray [8]
hsa-miR-26b-5p	ZBED1	microarray [8]
hsa-miR-26b-5p	FANCC	microarray [8]
hsa-miR-26b-5p	QDPR	microarray [8]
hsa-miR-26b-5p	TMEM131L	microarray [8]
hsa-miR-26b-5p	CMC2	microarray [8]
hsa-miR-26b-5p	FN1	microarray [8]
hsa-miR-26b-5p	STARD7	microarray [8]
hsa-miR-26b-5p	ATF3	microarray [8]
hsa-miR-26b-5p	RNASET2	microarray [8]
hsa-miR-26b-5p	CDIPT	microarray [8]
hsa-miR-26b-5p	ZNF696	microarray [8]
hsa-miR-26b-5p	RAD54L2	microarray [8]
hsa-miR-26b-5p	GSTT2B	microarray [8]
hsa-miR-26b-5p	CRADD	microarray [8]
hsa-miR-26b-5p	TMEM30A	microarray [8] HITS-CLIP [6]
hsa-miR-26b-5p	ASTN2	microarray [8]
hsa-miR-26b-5p	FOLR2	microarray [8]
hsa-miR-26b-5p	ITM2A	microarray [8]
hsa-miR-26b-5p	RBM41	microarray [8]
hsa-miR-26b-5p	IL20RA	microarray [8]
hsa-miR-26b-5p	NARS2	microarray [8]
hsa-miR-26b-5p	OR10H5	microarray [8]
hsa-miR-26b-5p	KHDC1	microarray [8]
hsa-miR-26b-5p	ARMC7	microarray [8]
hsa-miR-26b-5p	WDR4	microarray [8]
hsa-miR-26b-5p	ACADS	microarray [8]
hsa-miR-26b-5p	MT1P3	microarray [8]
hsa-miR-26b-5p	MYBBP1A	microarray [8]
hsa-miR-26b-5p	SLC34A2	microarray [8]
hsa-miR-26b-5p	INPP5A	microarray [8]
hsa-miR-26b-5p	MKNK1	microarray [8]
hsa-miR-26b-5p	SLC27A6	microarray [8]
hsa-miR-26b-5p	ATP7B	microarray [8]
hsa-miR-26b-5p	N6AMT1	microarray [8]
hsa-miR-26b-5p	KRT222	microarray [8]
hsa-miR-26b-5p	KIAA0232	microarray [8]
hsa-miR-26b-5p	SLBP	microarray [8]
hsa-miR-26b-5p	ST8SIA2	microarray [8]
hsa-miR-26b-5p	ZNF81	microarray [8]
hsa-miR-26b-5p	KIAA1024	microarray [8]
hsa-miR-26b-5p	IGSF3	microarray [8]
hsa-miR-26b-5p	RBM12B	microarray [8]
hsa-miR-26b-5p	LIN28A	microarray [8]
hsa-miR-26b-5p	PKD2	microarray [8]
hsa-miR-26b-5p	SYNE2	microarray [8]
hsa-miR-26b-5p	KIAA0368	microarray [8]
hsa-miR-26b-5p	BRD4	microarray [8]
hsa-miR-26b-5p	KDM7A	microarray [8]
hsa-miR-26b-5p	IFNG	microarray [8]
hsa-miR-26b-5p	MATR3	microarray [8]
hsa-miR-26b-5p	SREK1IP1	microarray [8]
hsa-miR-26b-5p	MED23	microarray [8]
hsa-miR-26b-5p	RCBTB1	microarray [8]
hsa-miR-26b-5p	RTF1	HITS-CLIP [6] Sequencing [11]
hsa-miR-26b-5p	OR10H1	microarray [8]
hsa-miR-26b-5p	ADI1	microarray [8]
hsa-miR-26b-5p	FAM136A	Sequencing [11]
hsa-miR-26b-5p	SLC39A6	microarray [8]
hsa-miR-26b-5p	OR2F2	microarray [8]
hsa-miR-26b-5p	TRPV6	microarray [8]
hsa-miR-26b-5p	SPRY1	microarray [8]
hsa-miR-26b-5p	LONP1	microarray [8]
hsa-miR-26b-5p	FAM168B	microarray [8]
hsa-miR-26b-5p	NPTN	microarray [8]
hsa-miR-26b-5p	GSTA1	microarray [8]
hsa-miR-26b-5p	BLOC1S5	microarray [8]
hsa-miR-26b-5p	STK16	microarray [8]
hsa-miR-26b-5p	RASGRF1	microarray [8]
hsa-miR-26b-5p	OR1A2	microarray [8]
hsa-miR-26b-5p	LRRC8E	microarray [8]
hsa-miR-26b-5p	FADS2	microarray [8]
hsa-miR-26b-5p	CNTLN	microarray [8]
hsa-miR-26b-5p	TMEM132A	microarray [8]
hsa-miR-26b-5p	GTF2IRD2B	microarray [8]
hsa-miR-26b-5p	CAPN9	microarray [8]
hsa-miR-26b-5p	SUN1	microarray [8]
hsa-miR-26b-5p	KIR3DX1	microarray [8]
hsa-miR-26b-5p	CBLL1	microarray [8]
hsa-miR-26b-5p	SELENBP1	microarray [8]
hsa-miR-26b-5p	ZNF35	microarray [8]
hsa-miR-26b-5p	MYT1L	microarray [8]
hsa-miR-26b-5p	OFD1	microarray [8]
hsa-miR-26b-5p	TMEM208	microarray [8]
hsa-miR-26b-5p	PNMT	microarray [8]
hsa-miR-26b-5p	CASP8	microarray [8]
hsa-miR-26b-5p	TFB2M	microarray [8]
hsa-miR-26b-5p	C11orf16	microarray [8]
hsa-miR-26b-5p	RPL39	microarray [8]
hsa-miR-26b-5p	RASSF9	microarray [8]
hsa-miR-26b-5p	TRPC7	microarray [8]
hsa-miR-26b-5p	PIAS2	microarray [8]
hsa-miR-26b-5p	NVL	microarray [8]
hsa-miR-26b-5p	THAP3	microarray [8]
hsa-miR-26b-5p	YIPF5	microarray [8]
hsa-miR-26b-5p	USP14	microarray [8]
hsa-miR-26b-5p	UBE2E1	microarray [8]
hsa-miR-26b-5p	CHMP3	microarray [8]
hsa-miR-26b-5p	POTEF	microarray [8]
hsa-miR-26b-5p	IL1RL1	microarray [8]
hsa-miR-26b-5p	ALKBH4	microarray [8]
hsa-miR-26b-5p	DCHS2	microarray [8]
hsa-miR-26b-5p	KCND1	microarray [8]
hsa-miR-26b-5p	TRIM6-TRIM34	microarray [8]
hsa-miR-26b-5p	CBY1	microarray [8]
hsa-miR-26b-5p	CDH5	microarray [8]
hsa-miR-26b-5p	VAV1	microarray [8]
hsa-miR-26b-5p	SIX5	microarray [8]
hsa-miR-26b-5p	CYP2D7	microarray [8]
hsa-miR-26b-5p	TCTA	microarray [8]
hsa-miR-26b-5p	SERPINB5	microarray [8]
hsa-miR-26b-5p	AKAP5	microarray [8]
hsa-miR-26b-5p	ARMC1	microarray [8]
hsa-miR-26b-5p	ICAM5	microarray [8]
hsa-miR-26b-5p	TP53I3	microarray [8]
hsa-miR-26b-5p	TARBP2	microarray [8]
hsa-miR-26b-5p	CYTH1	microarray [8]
hsa-miR-26b-5p	CXCR6	microarray [8]
hsa-miR-26b-5p	ZNF23	microarray [8]
hsa-miR-26b-5p	VPS33A	microarray [8]
hsa-miR-26b-5p	NAE1	microarray [8]
hsa-miR-26b-5p	FDXR	microarray [8]
hsa-miR-26b-5p	BRD3	microarray [8]
hsa-miR-26b-5p	NLGN4X	microarray [8]
hsa-miR-26b-5p	DIABLO	microarray [8]
hsa-miR-26b-5p	KAT2B	microarray [8]
hsa-miR-26b-5p	CDK19	microarray [8]
hsa-miR-26b-5p	DNAL4	microarray [8]
hsa-miR-26b-5p	MICU2	microarray [8]
hsa-miR-26b-5p	PLAG1	microarray [8]
hsa-miR-26b-5p	RAI14	microarray [8]
hsa-miR-26b-5p	TMEM50B	microarray [8]
hsa-miR-26b-5p	LRPAP1	microarray [8]
hsa-miR-26b-5p	UBE2V2	microarray [8]
hsa-miR-26b-5p	ERCC8	microarray [8]
hsa-miR-26b-5p	MAGEA9B	microarray [8]
hsa-miR-26b-5p	CSNK1G1	microarray [8]
hsa-miR-26b-5p	PSMD7	microarray [8]
hsa-miR-26b-5p	ARHGAP44	microarray [8]
hsa-miR-26b-5p	ERC1	microarray [8]
hsa-miR-26b-5p	SEC22A	microarray [8]
hsa-miR-26b-5p	OSTM1	microarray [8]
hsa-miR-26b-5p	SPATA6	microarray [8]
hsa-miR-26b-5p	MAT2A	HITS-CLIP [10] [6] Sequencing [11] PAR-CLIP [15] [12] [13] [11] [10]
hsa-miR-26b-5p	G3BP2	Sequencing [11]
hsa-miR-26b-5p	POLR3G	microarray [8] HITS-CLIP [6] Sequencing [11]
hsa-miR-26b-5p	BOLA2	microarray [8]
hsa-miR-26b-5p	S100P	microarray [8]
hsa-miR-26b-5p	METTL9	microarray [8]
hsa-miR-26b-5p	OR2S2	microarray [8]
hsa-miR-26b-5p	TIPRL	microarray [8]
hsa-miR-26b-5p	SLC22A13	microarray [8]
hsa-miR-26b-5p	RGCC	microarray [8]
hsa-miR-26b-5p	CRYL1	microarray [8]
hsa-miR-26b-5p	INSR	microarray [8]
hsa-miR-26b-5p	TAC3	microarray [8]
hsa-miR-26b-5p	TCEAL1	microarray [8]
hsa-miR-26b-5p	PAF1	microarray [8]
hsa-miR-26b-5p	GPR135	microarray [8]
hsa-miR-26b-5p	RBMY1F	microarray [8]
hsa-miR-26b-5p	INHA	microarray [8]
hsa-miR-26b-5p	ATP6V1A	microarray [8]
hsa-miR-26b-5p	PRR4	microarray [8]
hsa-miR-26b-5p	ADAMTS1	microarray [8]
hsa-miR-26b-5p	PAK6	microarray [8]
hsa-miR-26b-5p	MANSC1	microarray [8]
hsa-miR-26b-5p	TCTN2	microarray [8]
hsa-miR-26b-5p	ZNF672	microarray [8]
hsa-miR-26b-5p	ERAP2	microarray [8]
hsa-miR-26b-5p	SESN1	microarray [8]
hsa-miR-26b-5p	MCUR1	microarray [8]
hsa-miR-26b-5p	CASP9	microarray [8]
hsa-miR-26b-5p	CLEC2B	microarray [8]
hsa-miR-26b-5p	EIF2B1	microarray [8]
hsa-miR-26b-5p	STX12	microarray [8]
hsa-miR-26b-5p	TSEN34	microarray [8]
hsa-miR-26b-5p	TNP2	microarray [8]
hsa-miR-26b-5p	BMP2	microarray [8]
hsa-miR-26b-5p	NELFE	microarray [8]
hsa-miR-26b-5p	KIAA1107	microarray [8]
hsa-miR-26b-5p	TIA1	microarray [8]
hsa-miR-26b-5p	TMEM187	microarray [8]
hsa-miR-26b-5p	PUS7	microarray [8]
hsa-miR-26b-5p	MPI	microarray [8]
hsa-miR-26b-5p	SNRPN	microarray [8]
hsa-miR-26b-5p	DNAJC12	microarray [8]
hsa-miR-26b-5p	MGST3	microarray [8]
hsa-miR-26b-5p	TPPP	microarray [8]
hsa-miR-26b-5p	CPN2	microarray [8]
hsa-miR-26b-5p	ADNP	microarray [8]
hsa-miR-26b-5p	HMGN5	microarray [8]
hsa-miR-26b-5p	KRT4	microarray [8]
hsa-miR-26b-5p	SERPINB1	microarray [8]
hsa-miR-26b-5p	SCGB1D1	microarray [8]
hsa-miR-26b-5p	GTF2IRD2	microarray [8]
hsa-miR-26b-5p	CLIC2	microarray [8]
hsa-miR-26b-5p	TKFC	microarray [8]
hsa-miR-26b-5p	DUSP7	microarray [8]
hsa-miR-26b-5p	TESK1	microarray [8]
hsa-miR-26b-5p	SLC2A4RG	microarray [8]
hsa-miR-26b-5p	NDUFA1	microarray [8]
hsa-miR-26b-5p	CCDC15	microarray [8]
hsa-miR-26b-5p	IDH2	microarray [8]
hsa-miR-26b-5p	ALX1	microarray [8]
hsa-miR-26b-5p	CXCR1	microarray [8]
hsa-miR-26b-5p	PTPRJ	microarray [8]
hsa-miR-26b-5p	SNX2	microarray [8]
hsa-miR-26b-5p	MADD	microarray [8]
hsa-miR-26b-5p	GNL3	microarray [8]
hsa-miR-26b-5p	VIPAS39	microarray [8]
hsa-miR-26b-5p	SHOC2	microarray [8]
hsa-miR-26b-5p	RPL28	microarray [8]
hsa-miR-26b-5p	TOR1B	microarray [8]
hsa-miR-26b-5p	POP4	microarray [8]
hsa-miR-26b-5p	MDM1	microarray [8]
hsa-miR-26b-5p	ANKRD46	microarray [8]
hsa-miR-26b-5p	RPA3	microarray [8]
hsa-miR-26b-5p	BNC2	microarray [8]
hsa-miR-26b-5p	SYNE1	microarray [8]
hsa-miR-26b-5p	ROS1	microarray [8]
hsa-miR-26b-5p	PCCB	microarray [8]
hsa-miR-26b-5p	RYR3	microarray [8]
hsa-miR-26b-5p	TSC22D2	microarray [8] PAR-CLIP [10]
hsa-miR-26b-5p	CDK14	microarray [8]
hsa-miR-26b-5p	IFRD1	microarray [8]
hsa-miR-26b-5p	UBE2K	microarray [8]
hsa-miR-26b-5p	TMEM2	microarray [8] HITS-CLIP [16]
hsa-miR-26b-5p	GPALPP1	microarray [8]
hsa-miR-26b-5p	FAM98A	microarray [8]
hsa-miR-26b-5p	MESD	Sequencing [11]
hsa-miR-26b-5p	PPP3R1	Sequencing [11]
hsa-miR-26b-5p	PTP4A1	Sequencing [11]
hsa-miR-26b-5p	IL3	microarray [8]
hsa-miR-26b-5p	MRPS18B	microarray [8]
hsa-miR-26b-5p	HMOX1	microarray [8]
hsa-miR-26b-5p	DNAJA3	microarray [8]
hsa-miR-26b-5p	PSMB8	microarray [8]
hsa-miR-26b-5p	LGMN	microarray [8]
hsa-miR-26b-5p	KANK2	microarray [8]
hsa-miR-26b-5p	MED31	microarray [8]
hsa-miR-26b-5p	MPDU1	microarray [8]
hsa-miR-26b-5p	C8orf33	microarray [8]
hsa-miR-26b-5p	RAD51C	microarray [8]
hsa-miR-26b-5p	CERK	microarray [8]
hsa-miR-26b-5p	ACSF2	microarray [8]
hsa-miR-26b-5p	PDK1	microarray [8]
hsa-miR-26b-5p	PPP1R14B	microarray [8]
hsa-miR-26b-5p	GSTP1	microarray [8]
hsa-miR-26b-5p	HNRNPM	microarray [8]
hsa-miR-26b-5p	CYP4A22	microarray [8]
hsa-miR-26b-5p	TLE4	microarray [8]
hsa-miR-26b-5p	SAMD14	microarray [8]
hsa-miR-26b-5p	PSMC4	microarray [8]
hsa-miR-26b-5p	HSF2	microarray [8]
hsa-miR-26b-5p	CYB5R4	microarray [8]
hsa-miR-26b-5p	COMMD3	microarray [8]
hsa-miR-26b-5p	HECA	microarray [8]
hsa-miR-26b-5p	RRP15	microarray [8]
hsa-miR-26b-5p	ASNA1	microarray [8]
hsa-miR-26b-5p	EI24	microarray [8]
hsa-miR-26b-5p	ID1	microarray [8]
hsa-miR-26b-5p	ZMAT4	microarray [8]
hsa-miR-26b-5p	AEN	microarray [8]
hsa-miR-26b-5p	GEM	microarray [8]
hsa-miR-26b-5p	NEK9	microarray [8]
hsa-miR-26b-5p	CCDC181	microarray [8]
hsa-miR-26b-5p	RCBTB2	microarray [8]
hsa-miR-26b-5p	KCNN2	microarray [8]
hsa-miR-26b-5p	COL4A4	microarray [8]
hsa-miR-26b-5p	PIK3CG	microarray [8]
hsa-miR-26b-5p	KIAA1644	microarray [8]
hsa-miR-26b-5p	ADGRE5	microarray [8]
hsa-miR-26b-5p	LY6D	microarray [8]
hsa-miR-26b-5p	CDK18	microarray [8]
hsa-miR-26b-5p	MCUB	microarray [8]
hsa-miR-26b-5p	BUD31	microarray [8]
hsa-miR-26b-5p	GPX4	microarray [8]
hsa-miR-26b-5p	METTL16	microarray [8]
hsa-miR-26b-5p	YIF1A	microarray [8]
hsa-miR-26b-5p	PLS1	microarray [8]
hsa-miR-26b-5p	CRELD1	microarray [8]
hsa-miR-26b-5p	GP1BB	microarray [8]
hsa-miR-26b-5p	EMP3	microarray [8]
hsa-miR-26b-5p	BRSK2	microarray [8]
hsa-miR-26b-5p	GDI1	microarray [8]
hsa-miR-26b-5p	ZKSCAN3	microarray [8]
hsa-miR-26b-5p	HSF4	microarray [8]
hsa-miR-26b-5p	SRRM2	microarray [8]
hsa-miR-26b-5p	TMEM74B	microarray [8]
hsa-miR-26b-5p	USP32P1	microarray [8]
hsa-miR-26b-5p	NTSR1	microarray [8]
hsa-miR-26b-5p	WASF2	microarray [8]
hsa-miR-26b-5p	ARL5A	microarray [8]
hsa-miR-26b-5p	HSD17B2	microarray [8]
hsa-miR-26b-5p	QPRT	microarray [8]
hsa-miR-26b-5p	FAM20B	microarray [8]
hsa-miR-26b-5p	MMD	microarray [8]
hsa-miR-26b-5p	MIA3	microarray [8]
hsa-miR-26b-5p	DUSP21	microarray [8]
hsa-miR-26b-5p	MCMBP	microarray [8]
hsa-miR-26b-5p	TAF4B	microarray [8]
hsa-miR-26b-5p	PDE12	microarray [8] HITS-CLIP [17]
hsa-miR-26b-5p	PEX5L	microarray [8]
hsa-miR-26b-5p	GINS4	microarray [8]
hsa-miR-26b-5p	SMNDC1	microarray [8]
hsa-miR-26b-5p	DYNC2LI1	microarray [8]
hsa-miR-26b-5p	PDSS2	microarray [8]
hsa-miR-26b-5p	GDE1	microarray [8]
hsa-miR-26b-5p	FAM118A	microarray [8]
hsa-miR-26b-5p	GTF2A2	microarray [8]
hsa-miR-26b-5p	MNAT1	microarray [8]
hsa-miR-26b-5p	FGF9	microarray [8]
hsa-miR-26b-5p	RPS6KA6	microarray [8]
hsa-miR-26b-5p	SIRT4	Sequencing [11]
hsa-miR-26b-5p	RSRC2	Sequencing [11]
hsa-miR-26b-5p	RAP2C	Sequencing [11]
hsa-miR-26b-5p	CREBZF	Sequencing [11] PAR-CLIP [11] [10] [12]
hsa-miR-26b-5p	TEX30	microarray [8]
hsa-miR-26b-5p	THOC7	microarray [8]
hsa-miR-26b-5p	UQCRC2	microarray [8]
hsa-miR-26b-5p	UPF3B	microarray [8]
hsa-miR-26b-5p	UBE3C	microarray [8]
hsa-miR-26b-5p	PDHA2	microarray [8]
hsa-miR-26b-5p	KIF4A	microarray [8]
hsa-miR-26b-5p	HSPB7	microarray [8]
hsa-miR-26b-5p	SF3B2	microarray [8]
hsa-miR-26b-5p	TXNRD1	microarray [8]
hsa-miR-26b-5p	ODAM	microarray [8]
hsa-miR-26b-5p	NR4A3	microarray [8]
hsa-miR-26b-5p	EFNA4	microarray [8]
hsa-miR-26b-5p	DCTN3	microarray [8]
hsa-miR-26b-5p	RAB36	microarray [8]
hsa-miR-26b-5p	FOXG1	microarray [8]
hsa-miR-26b-5p	KHK	microarray [8]
hsa-miR-26b-5p	GBP2	microarray [8]
hsa-miR-26b-5p	ADAM18	microarray [8]
hsa-miR-26b-5p	CCL7	microarray [8]
hsa-miR-26b-5p	MRPS15	microarray [8]
hsa-miR-26b-5p	ARL17A	microarray [8]
hsa-miR-26b-5p	MTX1	microarray [8]
hsa-miR-26b-5p	MRPS2	microarray [8]
hsa-miR-26b-5p	WRAP73	microarray [8]
hsa-miR-26b-5p	GPRC5A	microarray [8]
hsa-miR-26b-5p	ABCD1	microarray [8]
hsa-miR-26b-5p	LBH	microarray [8]
hsa-miR-26b-5p	SRP9	microarray [8]
hsa-miR-26b-5p	LMCD1	microarray [8]
hsa-miR-26b-5p	GABBR1	microarray [8]
hsa-miR-26b-5p	RAB32	microarray [8]
hsa-miR-26b-5p	RBM19	microarray [8]
hsa-miR-26b-5p	TK1	microarray [8]
hsa-miR-26b-5p	BOLA2B	microarray [8]
hsa-miR-26b-5p	GLRX	microarray [8]
hsa-miR-26b-5p	ZNF549	microarray [8]
hsa-miR-26b-5p	GPBP1L1	microarray [8]
hsa-miR-26b-5p	PDGFRL	microarray [8]
hsa-miR-26b-5p	RBMY1HP	microarray [8]
hsa-miR-26b-5p	CTSZ	microarray [8]
hsa-miR-26b-5p	GAS2	microarray [8]
hsa-miR-26b-5p	ELP1	microarray [8]
hsa-miR-26b-5p	KLRC2	microarray [8]
hsa-miR-26b-5p	BLVRB	microarray [8]
hsa-miR-26b-5p	SLC25A23	microarray [8]
hsa-miR-26b-5p	VIM	microarray [8]
hsa-miR-26b-5p	DYRK3	microarray [8]
hsa-miR-26b-5p	TGM1	microarray [8]
hsa-miR-26b-5p	CBLC	microarray [8]
hsa-miR-26b-5p	STIL	microarray [8]
hsa-miR-26b-5p	IFI16	microarray [8]
hsa-miR-26b-5p	ANO2	microarray [8]
hsa-miR-26b-5p	IL17RB	microarray [8]
hsa-miR-26b-5p	PDGFB	microarray [8]
hsa-miR-26b-5p	OXCT1	microarray [8]
hsa-miR-26b-5p	UFSP2	microarray [8]
hsa-miR-26b-5p	VCP	microarray [8]
hsa-miR-26b-5p	CBX6	microarray [8]
hsa-miR-26b-5p	UBQLN3	microarray [8]
hsa-miR-26b-5p	SUPT5H	microarray [8]
hsa-miR-26b-5p	PRY	microarray [8]
hsa-miR-26b-5p	ECT2	microarray [8]
hsa-miR-26b-5p	DUT	microarray [8]
hsa-miR-26b-5p	SMN1	microarray [8]
hsa-miR-26b-5p	PDIA5	microarray [8]
hsa-miR-26b-5p	RABL3	microarray [8]
hsa-miR-26b-5p	NMD3	microarray [8]
hsa-miR-26b-5p	PSAT1	microarray [8] PAR-CLIP [13] [11] [14]
hsa-miR-26b-5p	SNAPC5	microarray [8]
hsa-miR-26b-5p	IGF2R	microarray [8]
hsa-miR-26b-5p	JCAD	microarray [8]
hsa-miR-26b-5p	CDC14B	microarray [8]
hsa-miR-26b-5p	SACM1L	microarray [8]
hsa-miR-26b-5p	ASXL3	microarray [8] HITS-CLIP [17]
hsa-miR-26b-5p	MRPL22	microarray [8]
hsa-miR-26b-5p	SKIL	microarray [8]
hsa-miR-26b-5p	COL5A1	microarray [8]
hsa-miR-26b-5p	INTS7	microarray [8]
hsa-miR-26b-5p	FBXO3	microarray [8]
hsa-miR-26b-5p	ADAP2	microarray [8]
hsa-miR-26b-5p	ENOSF1	microarray [8]
hsa-miR-26b-5p	CPM	microarray [8]
hsa-miR-26b-5p	ATAD2B	microarray [8]
hsa-miR-26b-5p	CHERP	Sequencing [11]
hsa-miR-26b-5p	SRSF6	Sequencing [11]
hsa-miR-26b-5p	BEND4	Sequencing [11]
hsa-miR-26b-5p	FAM49B	Sequencing [11]
hsa-miR-26b-5p	VANGL2	Sequencing [11] PAR-CLIP [11] [10]
hsa-miR-26b-5p	BABAM1	microarray [8]
hsa-miR-26b-5p	FAM208B	microarray [8]
hsa-miR-26b-5p	BAG3	microarray [8]
hsa-miR-26b-5p	CYP2F1	microarray [8]
hsa-miR-26b-5p	CCND1	microarray [8]
hsa-miR-26b-5p	PBXIP1	microarray [8]
hsa-miR-26b-5p	LRP4	microarray [8]
hsa-miR-26b-5p	ZNF133	microarray [8]
hsa-miR-26b-5p	MGP	microarray [8]
hsa-miR-26b-5p	RBM3	microarray [8]
hsa-miR-26b-5p	MEAF6	microarray [8]
hsa-miR-26b-5p	PRDM13	microarray [8]
hsa-miR-26b-5p	NFKBIE	microarray [8]
hsa-miR-26b-5p	CDCA3	microarray [8]
hsa-miR-26b-5p	PPT1	microarray [8]
hsa-miR-26b-5p	RAE1	microarray [8]
hsa-miR-26b-5p	ASNS	microarray [8]
hsa-miR-26b-5p	COL15A1	microarray [8]
hsa-miR-26b-5p	DSCC1	microarray [8]
hsa-miR-26b-5p	KDM4A	microarray [8]
hsa-miR-26b-5p	MIR22HG	microarray [8]
hsa-miR-26b-5p	COX7A2L	microarray [8]
hsa-miR-26b-5p	C17orf53	microarray [8]
hsa-miR-26b-5p	NRDC	microarray [8]
hsa-miR-26b-5p	TLX3	microarray [8]
hsa-miR-26b-5p	POLR2H	microarray [8]
hsa-miR-26b-5p	QARS	microarray [8]
hsa-miR-26b-5p	INPP5K	microarray [8]
hsa-miR-26b-5p	TUSC3	microarray [8]
hsa-miR-26b-5p	PBX3	microarray [8]
hsa-miR-26b-5p	CCL27	microarray [8]
hsa-miR-26b-5p	TAS2R10	microarray [8]
hsa-miR-26b-5p	CHST7	microarray [8]
hsa-miR-26b-5p	SLC35C1	microarray [8]
hsa-miR-26b-5p	ALPI	microarray [8]
hsa-miR-26b-5p	PRR14	microarray [8]
hsa-miR-26b-5p	POLD4	microarray [8]
hsa-miR-26b-5p	TPD52L2	microarray [8]
hsa-miR-26b-5p	CLTA	microarray [8]
hsa-miR-26b-5p	ATP1A3	microarray [8]
hsa-miR-26b-5p	ADPGK	microarray [8]
hsa-miR-26b-5p	AOX1	microarray [8]
hsa-miR-26b-5p	IFRD2	microarray [8]
hsa-miR-26b-5p	CISH	microarray [8]
hsa-miR-26b-5p	GADD45GIP1	microarray [8]
hsa-miR-26b-5p	ARFRP1	microarray [8]
hsa-miR-26b-5p	FKBP9P1	microarray [8]
hsa-miR-26b-5p	FAM114A2	microarray [8]
hsa-miR-26b-5p	CPB2	microarray [8]
hsa-miR-26b-5p	GINS1	microarray [8]
hsa-miR-26b-5p	CCDC25	microarray [8]
hsa-miR-26b-5p	AKT1	microarray [8]
hsa-miR-26b-5p	SLC35D2	microarray [8]
hsa-miR-26b-5p	NOP2	microarray [8]
hsa-miR-26b-5p	POLR2F	microarray [8]
hsa-miR-26b-5p	CYP24A1	microarray [8]
hsa-miR-26b-5p	WISP3	microarray [8]
hsa-miR-26b-5p	LRRC17	microarray [8]
hsa-miR-26b-5p	RNF24	microarray [8]
hsa-miR-26b-5p	FOLH1	microarray [8]
hsa-miR-26b-5p	BLNK	microarray [8]
hsa-miR-26b-5p	MNDA	microarray [8]
hsa-miR-26b-5p	CXorf38	microarray [8]
hsa-miR-26b-5p	RABGGTA	microarray [8]
hsa-miR-26b-5p	TXK	microarray [8]
hsa-miR-26b-5p	SCN2A	microarray [8]
hsa-miR-26b-5p	STK26	microarray [8]
hsa-miR-26b-5p	COL4A2	microarray [8]
hsa-miR-26b-5p	IGFBP4	microarray [8]
hsa-miR-26b-5p	FAF1	microarray [8]
hsa-miR-26b-5p	ASPM	microarray [8]
hsa-miR-26b-5p	PTPRO	microarray [8]
hsa-miR-26b-5p	FNDC3B	microarray [8]
hsa-miR-26b-5p	PDE11A	microarray [8]
hsa-miR-26b-5p	PPP2R2A	microarray [8]
hsa-miR-26b-5p	SORCS3	microarray [8]
hsa-miR-26b-5p	PFN2	microarray [8]
hsa-miR-26b-5p	MCC	microarray [8]
hsa-miR-26b-5p	HECTD3	microarray [8] HITS-CLIP [6]
hsa-miR-26b-5p	MCTP2	microarray [8]
hsa-miR-26b-5p	MXI1	microarray [8]
hsa-miR-26b-5p	ICMT	Sequencing [11]
hsa-miR-26b-5p	NUFIP2	HITS-CLIP [6] Sequencing [11] PAR-CLIP [18]
hsa-miR-26b-5p	SLC19A2	Sequencing [11]
hsa-miR-26b-5p	SACS	HITS-CLIP [10] [6] Sequencing [11] PAR-CLIP [13] [11] [10] [15] [14]
hsa-miR-26b-5p	TRIM65	Sequencing [11]
hsa-miR-26b-5p	ADM	Sequencing [11] PAR-CLIP [13] [11] [10] [15] [14]
hsa-miR-26b-5p	SLC6A16	microarray [8]
hsa-miR-26b-5p	IDI1	microarray [8]
hsa-miR-26b-5p	SPRR1A	microarray [8]
hsa-miR-26b-5p	GNRHR	microarray [8]
hsa-miR-26b-5p	TRAFD1	microarray [8]
hsa-miR-26b-5p	TIMM10	microarray [8]
hsa-miR-26b-5p	GPR107	microarray [8]
hsa-miR-26b-5p	PKN1	microarray [8]
hsa-miR-26b-5p	ZNF862	microarray [8]
hsa-miR-26b-5p	COPZ2	microarray [8]
hsa-miR-26b-5p	CADM1	microarray [8]
hsa-miR-26b-5p	KLRC4	microarray [8]
hsa-miR-26b-5p	CYP2D6	microarray [8]
hsa-miR-26b-5p	TRIM22	microarray [8]
hsa-miR-26b-5p	SMG6	microarray [8]
hsa-miR-26b-5p	NAA50	microarray [8]
hsa-miR-26b-5p	LIF	microarray [8]
hsa-miR-26b-5p	SH3GL2	microarray [8]
hsa-miR-26b-5p	CIB1	microarray [8]
hsa-miR-26b-5p	PRPS2	microarray [8]
hsa-miR-26b-5p	MAP1LC3C	microarray [8]
hsa-miR-26b-5p	GABRA3	microarray [8]
hsa-miR-26b-5p	DOCK10	microarray [8]
hsa-miR-26b-5p	PCCA	microarray [8]
hsa-miR-26b-5p	MAP3K12	microarray [8]
hsa-miR-26b-5p	MLNR	microarray [8]
hsa-miR-26b-5p	TSKU	microarray [8]
hsa-miR-26b-5p	SP4	microarray [8]
hsa-miR-26b-5p	PARP6	microarray [8]
hsa-miR-26b-5p	KEAP1	microarray [8]
hsa-miR-26b-5p	REPIN1	microarray [8]
hsa-miR-26b-5p	MT1HL1	microarray [8]
hsa-miR-26b-5p	TGFB1I1	microarray [8]
hsa-miR-26b-5p	MRPS34	microarray [8]
hsa-miR-26b-5p	PCBP3	microarray [8]
hsa-miR-26b-5p	ZNF195	microarray [8]
hsa-miR-26b-5p	HIST1H2BI	microarray [8]
hsa-miR-26b-5p	MFSD9	microarray [8]
hsa-miR-26b-5p	CARS2	microarray [8]
hsa-miR-26b-5p	PNKP	microarray [8]
hsa-miR-26b-5p	DPPA4	microarray [8]
hsa-miR-26b-5p	MB	microarray [8]
hsa-miR-26b-5p	TYMS	microarray [8]
hsa-miR-26b-5p	RAMP2-AS1	microarray [8]
hsa-miR-26b-5p	KDELC1	microarray [8]
hsa-miR-26b-5p	IFI44	microarray [8]
hsa-miR-26b-5p	SND1	microarray [8]
hsa-miR-26b-5p	FBXL6	microarray [8]
hsa-miR-26b-5p	FCGR1B	microarray [8]
hsa-miR-26b-5p	ARNT2	microarray [8]
hsa-miR-26b-5p	EVI2A	microarray [8]
hsa-miR-26b-5p	CASP3	microarray [8]
hsa-miR-26b-5p	BTG2	microarray [8]
hsa-miR-26b-5p	PDLIM1	microarray [8]
hsa-miR-26b-5p	ATAT1	microarray [8]
hsa-miR-26b-5p	RGS3	microarray [8]
hsa-miR-26b-5p	DGKZ	microarray [8]
hsa-miR-26b-5p	TAF9	microarray [8]
hsa-miR-26b-5p	FCN2	microarray [8]
hsa-miR-26b-5p	FAM105A	microarray [8]
hsa-miR-26b-5p	FAM3A	microarray [8]
hsa-miR-26b-5p	ATP6AP2	microarray [8]
hsa-miR-26b-5p	RBMS2	microarray [8]
hsa-miR-26b-5p	CLINT1	microarray [8]
hsa-miR-26b-5p	ENDOG	microarray [8]
hsa-miR-26b-5p	CATSPERB	microarray [8]
hsa-miR-26b-5p	LRFN3	microarray [8]
hsa-miR-26b-5p	WFDC6	microarray [8]
hsa-miR-26b-5p	SF3B3	microarray [8]
hsa-miR-26b-5p	SEM1	microarray [8]
hsa-miR-26b-5p	SMC4	microarray [8]
hsa-miR-26b-5p	WDHD1	microarray [8]
hsa-miR-26b-5p	SPAG1	microarray [8]
hsa-miR-26b-5p	JOSD1	microarray [8]
hsa-miR-26b-5p	RNASEH1	microarray [8]
hsa-miR-26b-5p	JUN	microarray [8]
hsa-miR-26b-5p	HSPA12A	microarray [8]
hsa-miR-26b-5p	CDH1	microarray [8]
hsa-miR-26b-5p	USP6	microarray [8]
hsa-miR-26b-5p	CD28	microarray [8]
hsa-miR-26b-5p	MME	microarray [8]
hsa-miR-26b-5p	TMX4	microarray [8]
hsa-miR-26b-5p	RAB30	microarray [8]
hsa-miR-26b-5p	GPC4	microarray [8]
hsa-miR-26b-5p	NCAM2	microarray [8]
hsa-miR-26b-5p	CHORDC1	qRT-PCR [19] microarray [8] HITS-CLIP [6] Immunoblot [19] Luciferase reporter assay [19]
hsa-miR-26b-5p	FBXO28	microarray [8]
hsa-miR-26b-5p	GGA3	Sequencing [11]
hsa-miR-26b-5p	TXLNA	Sequencing [11]
hsa-miR-26b-5p	SLC5A3	Sequencing [11] PAR-CLIP [10]
hsa-miR-26b-5p	PMAIP1	Sequencing [11] PAR-CLIP [15] [13] [11] [10]
hsa-miR-26b-5p	SAFB	microarray [8]
hsa-miR-26b-5p	DRD3	microarray [8]
hsa-miR-26b-5p	TTI2	microarray [8]
hsa-miR-26b-5p	CD248	microarray [8]
hsa-miR-26b-5p	MEGF8	microarray [8]
hsa-miR-26b-5p	G6PD	microarray [8]
hsa-miR-26b-5p	ZNHIT1	microarray [8]
hsa-miR-26b-5p	ARFIP2	microarray [8]
hsa-miR-26b-5p	PCDHA11	microarray [8]
hsa-miR-26b-5p	PAQR4	microarray [8]
hsa-miR-26b-5p	GCH1	microarray [8]
hsa-miR-26b-5p	C1D	microarray [8]
hsa-miR-26b-5p	SIX1	microarray [8]
hsa-miR-26b-5p	RNF187	microarray [8]
hsa-miR-26b-5p	DHODH	microarray [8]
hsa-miR-26b-5p	NDUFS8	microarray [8]
hsa-miR-26b-5p	EMC7	microarray [8]
hsa-miR-26b-5p	ADAMTS12	microarray [8]
hsa-miR-26b-5p	RTCB	microarray [8]
hsa-miR-26b-5p	THAP10	microarray [8]
hsa-miR-26b-5p	KRT18	microarray [8]
hsa-miR-26b-5p	KCTD9	microarray [8]
hsa-miR-26b-5p	HSD17B11	microarray [8]
hsa-miR-26b-5p	PRY2	microarray [8]
hsa-miR-26b-5p	UBB	microarray [8]
hsa-miR-26b-5p	SEC61A2	microarray [8]
hsa-miR-26b-5p	MRPL18	microarray [8]
hsa-miR-26b-5p	FAHD2B	microarray [8]
hsa-miR-26b-5p	ACBD3	microarray [8]
hsa-miR-26b-5p	S100A2	microarray [8]
hsa-miR-26b-5p	TOP2B	microarray [8]
hsa-miR-26b-5p	SSX7	microarray [8]
hsa-miR-26b-5p	EGR3	microarray [8]
hsa-miR-26b-5p	PANK3	microarray [8]
hsa-miR-26b-5p	ZNF548	microarray [8]
hsa-miR-26b-5p	SPECC1L	microarray [8]
hsa-miR-26b-5p	MED9	microarray [8]
hsa-miR-26b-5p	POTEJ	microarray [8]
hsa-miR-26b-5p	SCAND2P	microarray [8]
hsa-miR-26b-5p	CACNA1S	microarray [8]
hsa-miR-26b-5p	IL22RA1	microarray [8]
hsa-miR-26b-5p	CARD14	microarray [8]
hsa-miR-26b-5p	CTSV	microarray [8]
hsa-miR-26b-5p	HGD	microarray [8]
hsa-miR-26b-5p	SLC35F5	microarray [8]
hsa-miR-26b-5p	WDR25	microarray [8]
hsa-miR-26b-5p	IFIH1	microarray [8]
hsa-miR-26b-5p	HDAC5	microarray [8]
hsa-miR-26b-5p	AGMAT	microarray [8]
hsa-miR-26b-5p	RAPGEF4	microarray [8]
hsa-miR-26b-5p	TEX2	microarray [8]
hsa-miR-26b-5p	ABCA6	microarray [8]
hsa-miR-26b-5p	STUB1	microarray [8]
hsa-miR-26b-5p	SRP9P1	microarray [8]
hsa-miR-26b-5p	LCAT	microarray [8]
hsa-miR-26b-5p	TCN1	microarray [8]
hsa-miR-26b-5p	PCOTH	microarray [8]
hsa-miR-26b-5p	CXCL6	microarray [8]
hsa-miR-26b-5p	GHSR	microarray [8]
hsa-miR-26b-5p	ARL8B	microarray [8]
hsa-miR-26b-5p	RRS1	microarray [8]
hsa-miR-26b-5p	OXA1L	microarray [8]
hsa-miR-26b-5p	C1orf216	microarray [8]
hsa-miR-26b-5p	ZNF584	microarray [8]
hsa-miR-26b-5p	ANXA5	microarray [8]
hsa-miR-26b-5p	MARC2	microarray [8]
hsa-miR-26b-5p	CSGALNACT2	microarray [8]
hsa-miR-26b-5p	LSAMP	microarray [8]
hsa-miR-26b-5p	ANKRD36BP1	microarray [8]
hsa-miR-26b-5p	GREB1L	microarray [8]
hsa-miR-26b-5p	SMARCE1	microarray [8]
hsa-miR-26b-5p	GABRB3	microarray [8]
hsa-miR-26b-5p	ZNF136	microarray [8]
hsa-miR-26b-5p	ELF4	microarray [8]
hsa-miR-26b-5p	KIF21B	microarray [8]
hsa-miR-26b-5p	CTNS	microarray [8] PAR-CLIP [14]
hsa-miR-26b-5p	STARD5	microarray [8]
hsa-miR-26b-5p	NKX2-2	microarray [8]
hsa-miR-26b-5p	SMYD2	microarray [8]
hsa-miR-26b-5p	TRANK1	microarray [8]
hsa-miR-26b-5p	MARCH1	microarray [8]
hsa-miR-26b-5p	PAK1	microarray [8]
hsa-miR-26b-5p	ICE1	microarray [8]
hsa-miR-26b-5p	MFHAS1	microarray [8]
hsa-miR-26b-5p	DNAJC11	Sequencing [11]
hsa-miR-26b-5p	GSR	Sequencing [11]
hsa-miR-26b-5p	ZNF207	Sequencing [11]
hsa-miR-26b-5p	HADH	microarray [8]
hsa-miR-26b-5p	FDFT1	microarray [8]
hsa-miR-26b-5p	ANAPC1	microarray [8]
hsa-miR-26b-5p	PMP22	microarray [8]
hsa-miR-26b-5p	BNC1	microarray [8]
hsa-miR-26b-5p	SNAP91	microarray [8]
hsa-miR-26b-5p	EED	microarray [8]
hsa-miR-26b-5p	CAV2	microarray [8]
hsa-miR-26b-5p	GALK1	microarray [8]
hsa-miR-26b-5p	CFI	microarray [8]
hsa-miR-26b-5p	HSD3B1	microarray [8]
hsa-miR-26b-5p	APOO	microarray [8]
hsa-miR-26b-5p	COQ9	microarray [8]
hsa-miR-26b-5p	SLC16A4	microarray [8]
hsa-miR-26b-5p	POU4F3	microarray [8]
hsa-miR-26b-5p	TSFM	microarray [8]
hsa-miR-26b-5p	ACAA2	microarray [8]
hsa-miR-26b-5p	GRTP1	microarray [8]
hsa-miR-26b-5p	RPGRIP1	microarray [8]
hsa-miR-26b-5p	GATA2	microarray [8]
hsa-miR-26b-5p	PAQR6	microarray [8]
hsa-miR-26b-5p	NAA40	microarray [8]
hsa-miR-26b-5p	RAB3A	microarray [8]
hsa-miR-26b-5p	RSRP1	microarray [8]
hsa-miR-26b-5p	SNRPD1	microarray [8]
hsa-miR-26b-5p	OXSR1	microarray [8]
hsa-miR-26b-5p	METRN	microarray [8]
hsa-miR-26b-5p	FSTL1	microarray [8]
hsa-miR-26b-5p	HAGH	microarray [8]
hsa-miR-26b-5p	CNNM2	microarray [8]
hsa-miR-26b-5p	SERPINI2	microarray [8]
hsa-miR-26b-5p	TCEAL9	microarray [8]
hsa-miR-26b-5p	ACTR5	microarray [8]
hsa-miR-26b-5p	CLSTN2	microarray [8]
hsa-miR-26b-5p	ANXA8	microarray [8]
hsa-miR-26b-5p	IL1R2	microarray [8]
hsa-miR-26b-5p	FASLG	microarray [8]
hsa-miR-26b-5p	ASF1B	microarray [8]
hsa-miR-26b-5p	TPM3	microarray [8]
hsa-miR-26b-5p	CEND1	microarray [8]
hsa-miR-26b-5p	STXBP3	microarray [8]
hsa-miR-26b-5p	TRAM2	microarray [8]
hsa-miR-26b-5p	ETV4	microarray [8]
hsa-miR-26b-5p	IL7R	microarray [8]
hsa-miR-26b-5p	PNOC	microarray [8]
hsa-miR-26b-5p	RAD51D	microarray [8]
hsa-miR-26b-5p	CSPG5	microarray [8]
hsa-miR-26b-5p	DDX25	microarray [8]
hsa-miR-26b-5p	ADRA2A	microarray [8]
hsa-miR-26b-5p	IKZF1	microarray [8]
hsa-miR-26b-5p	GPR17	microarray [8]
hsa-miR-26b-5p	PCLAF	microarray [8]
hsa-miR-26b-5p	FKBP9	microarray [8]
hsa-miR-26b-5p	BMP8B	microarray [8]
hsa-miR-26b-5p	F3	microarray [8]
hsa-miR-26b-5p	TRMT2A	microarray [8]
hsa-miR-26b-5p	IL36RN	microarray [8]
hsa-miR-26b-5p	TIPARP	microarray [8]
hsa-miR-26b-5p	PODNL1	microarray [8]
hsa-miR-26b-5p	SLC3A2	microarray [8]
hsa-miR-26b-5p	IER5	microarray [8]
hsa-miR-26b-5p	KRTAP5-7	microarray [8]
hsa-miR-26b-5p	ZBTB20	microarray [8]
hsa-miR-26b-5p	AAMDC	microarray [8]
hsa-miR-26b-5p	MBIP	microarray [8]
hsa-miR-26b-5p	GPR183	microarray [8]
hsa-miR-26b-5p	BRDT	microarray [8]
hsa-miR-26b-5p	RPS6KB2	microarray [8]
hsa-miR-26b-5p	RPLP1	microarray [8]
hsa-miR-26b-5p	EIF1AX	microarray [8]
hsa-miR-26b-5p	BCHE	microarray [8]
hsa-miR-26b-5p	CNTRL	microarray [8]
hsa-miR-26b-5p	RRAS2	microarray [8]
hsa-miR-26b-5p	CDK5R1	microarray [8]
hsa-miR-26b-5p	MAT2B	microarray [8]
hsa-miR-26b-5p	DDX60	microarray [8]
hsa-miR-26b-5p	SMPDL3A	microarray [8]
hsa-miR-26b-5p	PACRG	microarray [8]
hsa-miR-26b-5p	ZNF85	microarray [8]
hsa-miR-26b-5p	TBCCD1	microarray [8]
hsa-miR-26b-5p	CHM	microarray [8]
hsa-miR-26b-5p	SUGCT	microarray [8]
hsa-miR-26b-5p	CH25H	microarray [8]
hsa-miR-26b-5p	SUPT3H	microarray [8]
hsa-miR-26b-5p	RFX7	microarray [8]
hsa-miR-26b-5p	SEPT7	microarray [8]
hsa-miR-26b-5p	ALG9	microarray [8]
hsa-miR-26b-5p	RCN2	microarray [8]
hsa-miR-26b-5p	PLOD2	microarray [8]
hsa-miR-26b-5p	DDX3X	Sequencing [11] PAR-CLIP [10]
hsa-miR-26b-5p	C18orf25	Sequencing [11]
hsa-miR-26b-5p	CCR6	microarray [8]
hsa-miR-26b-5p	UBL3	microarray [8]
hsa-miR-26b-5p	CASD1	microarray [8]
hsa-miR-26b-5p	GALNT11	microarray [8]
hsa-miR-26b-5p	RTL8A	microarray [8]
hsa-miR-26b-5p	STOML2	microarray [8]
hsa-miR-26b-5p	EBNA1BP2	microarray [8]
hsa-miR-26b-5p	POM121L1P	microarray [8]
hsa-miR-26b-5p	POFUT2	microarray [8]
hsa-miR-26b-5p	GRHL2	microarray [8]
hsa-miR-26b-5p	DHX30	microarray [8]
hsa-miR-26b-5p	TPRKB	microarray [8]
hsa-miR-26b-5p	RASIP1	microarray [8]
hsa-miR-26b-5p	NDUFA5	microarray [8]
hsa-miR-26b-5p	LMNB1	microarray [8]
hsa-miR-26b-5p	DSC1	microarray [8]
hsa-miR-26b-5p	C9orf16	microarray [8]
hsa-miR-26b-5p	MEF2D	microarray [8]
hsa-miR-26b-5p	CYTIP	microarray [8]
hsa-miR-26b-5p	CNTFR	microarray [8]
hsa-miR-26b-5p	TMPRSS11E	microarray [8]
hsa-miR-26b-5p	RXFP3	microarray [8]
hsa-miR-26b-5p	POTEG	microarray [8]
hsa-miR-26b-5p	CTSD	microarray [8]
hsa-miR-26b-5p	CNPY3	microarray [8]
hsa-miR-26b-5p	TNFSF15	microarray [8]
hsa-miR-26b-5p	DPM1	microarray [8]
hsa-miR-26b-5p	KLHL21	microarray [8]
hsa-miR-26b-5p	TNFAIP3	microarray [8]
hsa-miR-26b-5p	FBLN5	microarray [8]
hsa-miR-26b-5p	DEFB4A	microarray [8]
hsa-miR-26b-5p	SETD5	microarray [8]
hsa-miR-26b-5p	EPPIN	microarray [8]
hsa-miR-26b-5p	LAMP3	microarray [8]
hsa-miR-26b-5p	CEP85	microarray [8]
hsa-miR-26b-5p	TEAD3	microarray [8]
hsa-miR-26b-5p	CTDNEP1	microarray [8]
hsa-miR-26b-5p	TRIOBP	microarray [8]
hsa-miR-26b-5p	CYP11B2	microarray [8]
hsa-miR-26b-5p	DCUN1D2	microarray [8]
hsa-miR-26b-5p	DCTPP1	microarray [8]
hsa-miR-26b-5p	ZNF480	microarray [8]
hsa-miR-26b-5p	NR2E1	microarray [8]
hsa-miR-26b-5p	MTHFS	microarray [8]
hsa-miR-26b-5p	TMEM41B	microarray [8]
hsa-miR-26b-5p	GADD45A	microarray [8]
hsa-miR-26b-5p	GGH	microarray [8]
hsa-miR-26b-5p	RAB23	microarray [8]
hsa-miR-26b-5p	SERPINH1	microarray [8]
hsa-miR-26b-5p	IFITM3	microarray [8]
hsa-miR-26b-5p	GABARAP	microarray [8]
hsa-miR-26b-5p	SLC25A28	microarray [8]
hsa-miR-26b-5p	TSPAN12	microarray [8]
hsa-miR-26b-5p	IRGC	microarray [8]
hsa-miR-26b-5p	TLX1	microarray [8]
hsa-miR-26b-5p	CHPF	microarray [8]
hsa-miR-26b-5p	SFMBT1	microarray [8]
hsa-miR-26b-5p	EFNA2	microarray [8]
hsa-miR-26b-5p	TRIM6	microarray [8]
hsa-miR-26b-5p	EMC3	microarray [8]
hsa-miR-26b-5p	MTCH2	microarray [8]
hsa-miR-26b-5p	ACTR8	microarray [8]
hsa-miR-26b-5p	SNAI1	microarray [8]
hsa-miR-26b-5p	FKRP	microarray [8]
hsa-miR-26b-5p	EXT2	microarray [8]
hsa-miR-26b-5p	ZKSCAN7	microarray [8]
hsa-miR-26b-5p	STAG1	microarray [8]
hsa-miR-26b-5p	CNIH4	microarray [8]
hsa-miR-26b-5p	MRPS16	microarray [8]
hsa-miR-26b-5p	CENPQ	microarray [8]
hsa-miR-26b-5p	DTNB	microarray [8]
hsa-miR-26b-5p	CCSER2	microarray [8]
hsa-miR-26b-5p	WRB	microarray [8]
hsa-miR-26b-5p	SLC17A6	microarray [8]
hsa-miR-26b-5p	PER3	microarray [8]
hsa-miR-26b-5p	CCDC144A	microarray [8]
hsa-miR-26b-5p	DPY19L1	microarray [8]
hsa-miR-26b-5p	NTNG1	microarray [8]
hsa-miR-26b-5p	MTCP1	microarray [8]
hsa-miR-26b-5p	JAM2	microarray [8]
hsa-miR-26b-5p	PRR5L	microarray [8]
hsa-miR-26b-5p	TRPC4	microarray [8]
hsa-miR-26b-5p	DCBLD2	microarray [8]
hsa-miR-26b-5p	SLC7A11	Sequencing [11]
hsa-miR-26b-5p	GSPT2	microarray [8]
hsa-miR-26b-5p	UNC13A	microarray [8]
hsa-miR-26b-5p	NOX3	microarray [8]
hsa-miR-26b-5p	TASP1	microarray [8]
hsa-miR-26b-5p	GLI2	microarray [8]
hsa-miR-26b-5p	PSMB7	microarray [8]
hsa-miR-26b-5p	MAPKAP1	microarray [8]
hsa-miR-26b-5p	HERPUD1	microarray [8]
hsa-miR-26b-5p	ZNF551	microarray [8]
hsa-miR-26b-5p	GDF11	microarray [8]
hsa-miR-26b-5p	ABCG2	microarray [8]
hsa-miR-26b-5p	ELOA2	microarray [8]
hsa-miR-26b-5p	FGGY	microarray [8]
hsa-miR-26b-5p	OAZ2	microarray [8]
hsa-miR-26b-5p	NRBP1	microarray [8]
hsa-miR-26b-5p	KCTD14	microarray [8]
hsa-miR-26b-5p	GKN1	microarray [8]
hsa-miR-26b-5p	TULP2	microarray [8]
hsa-miR-26b-5p	LRRC8D	microarray [8]
hsa-miR-26b-5p	ZNF839	microarray [8]
hsa-miR-26b-5p	TRPM1	microarray [8]
hsa-miR-26b-5p	RELB	microarray [8]
hsa-miR-26b-5p	NOP10	microarray [8]
hsa-miR-26b-5p	CASQ1	microarray [8]
hsa-miR-26b-5p	COLEC12	microarray [8]
hsa-miR-26b-5p	SCO2	microarray [8]
hsa-miR-26b-5p	FICD	microarray [8]
hsa-miR-26b-5p	GREM2	microarray [8]
hsa-miR-26b-5p	CYP27B1	microarray [8]
hsa-miR-26b-5p	IBSP	microarray [8]
hsa-miR-26b-5p	DERA	microarray [8]
hsa-miR-26b-5p	SULT1B1	microarray [8]
hsa-miR-26b-5p	PSME1	microarray [8]
hsa-miR-26b-5p	PRYP3	microarray [8]
hsa-miR-26b-5p	ZWINT	microarray [8]
hsa-miR-26b-5p	GNB3	microarray [8]
hsa-miR-26b-5p	PARK7	microarray [8]
hsa-miR-26b-5p	PMF1	microarray [8]
hsa-miR-26b-5p	ANKRD36B	microarray [8]
hsa-miR-26b-5p	GAL3ST1	microarray [8]
hsa-miR-26b-5p	B3GALT1	microarray [8]
hsa-miR-26b-5p	FES	microarray [8]
hsa-miR-26b-5p	NME5	microarray [8]
hsa-miR-26b-5p	GPR39	microarray [8]
hsa-miR-26b-5p	TRIM17	microarray [8]
hsa-miR-26b-5p	CCNB1IP1	microarray [8]
hsa-miR-26b-5p	TOR4A	microarray [8]
hsa-miR-26b-5p	MAP4K3	microarray [8]
hsa-miR-26b-5p	GMNN	microarray [8]
hsa-miR-26b-5p	ECH1	microarray [8]
hsa-miR-26b-5p	TSGA10	microarray [8]
hsa-miR-26b-5p	UXT	microarray [8]
hsa-miR-26b-5p	VTN	microarray [8]
hsa-miR-26b-5p	ARID3B	microarray [8]
hsa-miR-26b-5p	TNFRSF11A	microarray [8]
hsa-miR-26b-5p	HIST2H4B	microarray [8]
hsa-miR-26b-5p	KCNF1	microarray [8]
hsa-miR-26b-5p	NDUFB1	microarray [8]
hsa-miR-26b-5p	OSTF1	microarray [8]
hsa-miR-26b-5p	DDB2	microarray [8]
hsa-miR-26b-5p	KDM5D	microarray [8]
hsa-miR-26b-5p	FOXD2	microarray [8]
hsa-miR-26b-5p	PTPN1	microarray [8]
hsa-miR-26b-5p	HSF1	microarray [8]
hsa-miR-26b-5p	SLC17A5	microarray [8]
hsa-miR-26b-5p	GPATCH2	microarray [8]
hsa-miR-26b-5p	AFAP1	microarray [8]
hsa-miR-26b-5p	TMED5	microarray [8]
hsa-miR-26b-5p	URB2	microarray [8]
hsa-miR-26b-5p	PAPPA	microarray [8]
hsa-miR-26b-5p	EXOC6B	microarray [8]
hsa-miR-26b-5p	NET1	microarray [8]
hsa-miR-26b-5p	ITGA3	microarray [8]
hsa-miR-26b-5p	TMEM62	microarray [8]
hsa-miR-26b-5p	RNF111	microarray [8]
hsa-miR-26b-5p	HPS4	microarray [8]
hsa-miR-26b-5p	PCSK1	microarray [8]
hsa-miR-26b-5p	FAM198B	microarray [8]
hsa-miR-26b-5p	PLGRKT	microarray [8]
hsa-miR-26b-5p	RPS6KC1	microarray [8]
hsa-miR-26b-5p	NPTXR	microarray [8]
hsa-miR-26b-5p	CEP83	microarray [8]
hsa-miR-26b-5p	TCF12	microarray [8]
hsa-miR-26b-5p	TRPS1	microarray [8]
hsa-miR-26b-5p	CCDC28A	microarray [8]
hsa-miR-26b-5p	NABP1	microarray [8] HITS-CLIP [10] [6] PAR-CLIP [13] [11]
hsa-miR-26b-5p	GFOD1	Sequencing [11]
hsa-miR-26b-5p	PPTC7	Sequencing [11]
hsa-miR-26b-5p	NIP7	Sequencing [11]
hsa-miR-26b-5p	DDX6	Sequencing [11]
hsa-miR-26b-5p	IL12A	microarray [8]
hsa-miR-26b-5p	MYOG	microarray [8]
hsa-miR-26b-5p	HEXB	microarray [8]
hsa-miR-26b-5p	BTN3A3	microarray [8]
hsa-miR-26b-5p	F13B	microarray [8]
hsa-miR-26b-5p	RORB	microarray [8]
hsa-miR-26b-5p	PIP5K1C	microarray [8]
hsa-miR-26b-5p	TMPRSS6	microarray [8]
hsa-miR-26b-5p	MORC4	microarray [8]
hsa-miR-26b-5p	RECQL	microarray [8]
hsa-miR-26b-5p	PPIC	microarray [8]
hsa-miR-26b-5p	TINF2	microarray [8]
hsa-miR-26b-5p	OR2W1	microarray [8]
hsa-miR-26b-5p	NKX2-5	microarray [8]
hsa-miR-26b-5p	INPP5J	microarray [8]
hsa-miR-26b-5p	CAV1	microarray [8]
hsa-miR-26b-5p	DUSP14	microarray [8]
hsa-miR-26b-5p	GABRG3	microarray [8]
hsa-miR-26b-5p	TMCC2	microarray [8]
hsa-miR-26b-5p	IGFLR1	microarray [8]
hsa-miR-26b-5p	SLCO1B1	microarray [8]
hsa-miR-26b-5p	LINC00483	microarray [8]
hsa-miR-26b-5p	DPYSL3	microarray [8]
hsa-miR-26b-5p	FTH1	microarray [8]
hsa-miR-26b-5p	TFEB	microarray [8]
hsa-miR-26b-5p	TSTA3	microarray [8]
hsa-miR-26b-5p	IFNGR2	microarray [8]
hsa-miR-26b-5p	HSD17B14	microarray [8]
hsa-miR-26b-5p	MATN3	microarray [8]
hsa-miR-26b-5p	TPO	microarray [8]
hsa-miR-26b-5p	LSM1	microarray [8]
hsa-miR-26b-5p	PHGDH	microarray [8]
hsa-miR-26b-5p	DPF3	microarray [8]
hsa-miR-26b-5p	USP20	microarray [8]
hsa-miR-26b-5p	COL4A5	microarray [8]
hsa-miR-26b-5p	SKIV2L2	microarray [8]
hsa-miR-26b-5p	ODF2	microarray [8]
hsa-miR-26b-5p	CYP4F8	microarray [8]
hsa-miR-26b-5p	ABCG4	microarray [8]
hsa-miR-26b-5p	P2RX2	microarray [8]
hsa-miR-26b-5p	LYZ	microarray [8]
hsa-miR-26b-5p	RAB40B	microarray [8]
hsa-miR-26b-5p	STX1A	microarray [8]
hsa-miR-26b-5p	HTT	microarray [8]
hsa-miR-26b-5p	APOF	microarray [8]
hsa-miR-26b-5p	SERPINB2	microarray [8]
hsa-miR-26b-5p	HSD11B1	microarray [8]
hsa-miR-26b-5p	PRR7	microarray [8]
hsa-miR-26b-5p	SLC28A1	microarray [8]
hsa-miR-26b-5p	TIGAR	microarray [8]
hsa-miR-26b-5p	NDUFB11	microarray [8]
hsa-miR-26b-5p	COASY	microarray [8]
hsa-miR-26b-5p	HIST1H2BC	microarray [8]
hsa-miR-26b-5p	PQBP1	microarray [8]
hsa-miR-26b-5p	CDK2	microarray [8]
hsa-miR-26b-5p	GNA13	microarray [8]
hsa-miR-26b-5p	ANXA1	microarray [8]
hsa-miR-26b-5p	SECISBP2	microarray [8]
hsa-miR-26b-5p	GALR3	microarray [8]
hsa-miR-26b-5p	MRM1	microarray [8]
hsa-miR-26b-5p	TSPAN3	microarray [8]
hsa-miR-26b-5p	FOXM1	microarray [8]
hsa-miR-26b-5p	PHF24	microarray [8]
hsa-miR-26b-5p	DEC1	microarray [8]
hsa-miR-26b-5p	TNS4	microarray [8]
hsa-miR-26b-5p	DUSP12	microarray [8]
hsa-miR-26b-5p	GALT	microarray [8]
hsa-miR-26b-5p	FKBP14	microarray [8]
hsa-miR-26b-5p	MPDZ	microarray [8]
hsa-miR-26b-5p	EMSY	microarray [8]
hsa-miR-26b-5p	TM9SF3	microarray [8]
hsa-miR-26b-5p	LRRC20	microarray [8]
hsa-miR-26b-5p	XK	microarray [8]
hsa-miR-26b-5p	CYTH2	microarray [8]
hsa-miR-26b-5p	SLAMF1	microarray [8]
hsa-miR-26b-5p	TMEM248	microarray [8]
hsa-miR-26b-5p	MREG	microarray [8]
hsa-miR-26b-5p	FKTN	microarray [8] HITS-CLIP [17]
hsa-miR-26b-5p	SOWAHC	microarray [8]
hsa-miR-26b-5p	FGL2	microarray [8]
hsa-miR-26b-5p	ASPN	microarray [8]
hsa-miR-26b-5p	MCL1	Sequencing [11]
hsa-miR-26b-5p	CACNB4	Sequencing [11]
hsa-miR-26b-5p	HOXA9	Sequencing [11]
hsa-miR-26b-5p	REEP3	Sequencing [11]
hsa-miR-26b-5p	CA2	microarray [8] Sequencing [11]
hsa-miR-26b-5p	UNC93B1	microarray [8]
hsa-miR-26b-5p	CEMP1	microarray [8]
hsa-miR-26b-5p	SDHB	microarray [8]
hsa-miR-26b-5p	PDK4	microarray [8]
hsa-miR-26b-5p	FGFR3	microarray [8]
hsa-miR-26b-5p	ADGRL2	microarray [8]
hsa-miR-26b-5p	IAPP	microarray [8]
hsa-miR-26b-5p	POU4F1	microarray [8]
hsa-miR-26b-5p	S100A7	microarray [8]
hsa-miR-26b-5p	CRTAM	microarray [8]
hsa-miR-26b-5p	ATXN2L	microarray [8]
hsa-miR-26b-5p	AK4	microarray [8]
hsa-miR-26b-5p	TAGLN3	microarray [8]
hsa-miR-26b-5p	CIAO1	microarray [8]
hsa-miR-26b-5p	CD36	microarray [8]
hsa-miR-26b-5p	SLC2A6	microarray [8]
hsa-miR-26b-5p	IL13RA2	microarray [8]
hsa-miR-26b-5p	UFC1	microarray [8]
hsa-miR-26b-5p	CHST15	microarray [8]
hsa-miR-26b-5p	BATF3	microarray [8]
hsa-miR-26b-5p	CYR61	microarray [8]
hsa-miR-26b-5p	KIF1B	microarray [8]
hsa-miR-26b-5p	ZNF468	microarray [8]
hsa-miR-26b-5p	CCNL2	microarray [8]
hsa-miR-26b-5p	AMDHD2	microarray [8]
hsa-miR-26b-5p	DEFB4B	microarray [8]
hsa-miR-26b-5p	CCT7	microarray [8]
hsa-miR-26b-5p	RMI1	microarray [8]
hsa-miR-26b-5p	SPC25	microarray [8]
hsa-miR-26b-5p	SOX3	microarray [8]
hsa-miR-26b-5p	ZNHIT2	microarray [8]
hsa-miR-26b-5p	RORC	microarray [8]
hsa-miR-26b-5p	NXPH4	microarray [8]
hsa-miR-26b-5p	SCARA3	microarray [8]
hsa-miR-26b-5p	LPCAT1	microarray [8]
hsa-miR-26b-5p	RUVBL1	microarray [8]
hsa-miR-26b-5p	AGTR1	microarray [8]
hsa-miR-26b-5p	TBC1D2B	microarray [8]
hsa-miR-26b-5p	CST2	microarray [8]
hsa-miR-26b-5p	TLR1	microarray [8]
hsa-miR-26b-5p	TMEM30B	microarray [8]
hsa-miR-26b-5p	FAM193A	microarray [8]
hsa-miR-26b-5p	GALR2	microarray [8]
hsa-miR-26b-5p	WASHC3	microarray [8]
hsa-miR-26b-5p	NKX3-2	microarray [8]
hsa-miR-26b-5p	ISOC2	microarray [8]
hsa-miR-26b-5p	WARS	microarray [8]
hsa-miR-26b-5p	PPAT	microarray [8]
hsa-miR-26b-5p	HOXB1	microarray [8]
hsa-miR-26b-5p	SV2B	microarray [8]
hsa-miR-26b-5p	BRD8	microarray [8]
hsa-miR-26b-5p	KREMEN2	microarray [8]
hsa-miR-26b-5p	KCNA5	microarray [8]
hsa-miR-26b-5p	ARMC8	microarray [8]
hsa-miR-26b-5p	EPHX1	microarray [8]
hsa-miR-26b-5p	TSHB	microarray [8]
hsa-miR-26b-5p	EIF4A3	microarray [8]
hsa-miR-26b-5p	GRB14	microarray [8]
hsa-miR-26b-5p	CDC25B	microarray [8]
hsa-miR-26b-5p	ANXA3	microarray [8]
hsa-miR-26b-5p	GPR1	microarray [8]
hsa-miR-26b-5p	BACE1	microarray [8]
hsa-miR-26b-5p	ACE2	microarray [8]
hsa-miR-26b-5p	VANGL1	microarray [8]
hsa-miR-26b-5p	SSH1	microarray [8]
hsa-miR-26b-5p	CRIM1	microarray [8]
hsa-miR-26b-5p	SCP2	microarray [8]
hsa-miR-26b-5p	CCDC170	microarray [8]
hsa-miR-26b-5p	YOD1	microarray [8]
hsa-miR-26b-5p	HSPA4	microarray [8]
hsa-miR-26b-5p	GUSB	microarray [8]
hsa-miR-26b-5p	DAB2	microarray [8]
hsa-miR-26b-5p	NUP153	microarray [8]
hsa-miR-26b-5p	SLC26A4	microarray [8]
hsa-miR-26b-5p	MTERF4	microarray [8]
hsa-miR-26b-5p	TDRD7	microarray [8]
hsa-miR-26b-5p	TAF9B	microarray [8]
hsa-miR-26b-5p	MSMO1	microarray [8]
hsa-miR-26b-5p	PITPNC1	microarray [8]
hsa-miR-26b-5p	DCAF8	Sequencing [11]
hsa-miR-26b-5p	FAM107B	Sequencing [11]
hsa-miR-26b-5p	CRYZ	microarray [8]
hsa-miR-26b-5p	CNOT4	Sequencing [11]
hsa-miR-26b-5p	HLA-DQB2	microarray [8]
hsa-miR-26b-5p	CRYAA	microarray [8]
hsa-miR-26b-5p	UGT2A1	microarray [8]
hsa-miR-26b-5p	C3	microarray [8]
hsa-miR-26b-5p	COX8A	microarray [8]
hsa-miR-26b-5p	SLC6A14	microarray [8]
hsa-miR-26b-5p	PCOLCE2	microarray [8]
hsa-miR-26b-5p	OAZ1	microarray [8]
hsa-miR-26b-5p	NUDC	microarray [8]
hsa-miR-26b-5p	ERI2	microarray [8]
hsa-miR-26b-5p	SLC10A3	microarray [8]
hsa-miR-26b-5p	TOM1L2	microarray [8]
hsa-miR-26b-5p	C5AR1	microarray [8]
hsa-miR-26b-5p	DHRS11	microarray [8]
hsa-miR-26b-5p	DCTD	microarray [8]
hsa-miR-26b-5p	RNF2	microarray [8]
hsa-miR-26b-5p	RPL6	microarray [8]
hsa-miR-26b-5p	TNS2	microarray [8]
hsa-miR-26b-5p	VEGFD	microarray [8]
hsa-miR-26b-5p	RPN1	microarray [8]
hsa-miR-26b-5p	PSMD5	microarray [8]
hsa-miR-26b-5p	NUCB2	microarray [8]
hsa-miR-26b-5p	RNASE6	microarray [8]
hsa-miR-26b-5p	TAS2R9	microarray [8]
hsa-miR-26b-5p	CSN3	microarray [8]
hsa-miR-26b-5p	MAGIX	microarray [8]
hsa-miR-26b-5p	ITGAX	microarray [8]
hsa-miR-26b-5p	TRAPPC3	microarray [8]
hsa-miR-26b-5p	GPR22	microarray [8]
hsa-miR-26b-5p	RNF38	microarray [8]
hsa-miR-26b-5p	LTA4H	microarray [8]
hsa-miR-26b-5p	WDR60	microarray [8]
hsa-miR-26b-5p	CAMKMT	microarray [8]
hsa-miR-26b-5p	HTRA1	microarray [8]
hsa-miR-26b-5p	L1CAM	microarray [8]
hsa-miR-26b-5p	KCNQ2	microarray [8]
hsa-miR-26b-5p	FIG4	microarray [8]
hsa-miR-26b-5p	LAMA3	microarray [8]
hsa-miR-26b-5p	BATF	microarray [8]
hsa-miR-26b-5p	VPREB1	microarray [8]
hsa-miR-26b-5p	SMS	microarray [8]
hsa-miR-26b-5p	TUBGCP4	microarray [8]
hsa-miR-26b-5p	INSL4	microarray [8]
hsa-miR-26b-5p	EDN2	microarray [8]
hsa-miR-26b-5p	HIST1H1D	microarray [8]
hsa-miR-26b-5p	LMAN2L	microarray [8]
hsa-miR-26b-5p	KIAA1324	microarray [8]
hsa-miR-26b-5p	SMAD6	microarray [8]
hsa-miR-26b-5p	KRT8	microarray [8]
hsa-miR-26b-5p	FRS3	microarray [8]
hsa-miR-26b-5p	CELA3B	microarray [8]
hsa-miR-26b-5p	CASP4	microarray [8]
hsa-miR-26b-5p	SH2B3	microarray [8]
hsa-miR-26b-5p	BCL3	microarray [8]
hsa-miR-26b-5p	SDC3	microarray [8]
hsa-miR-26b-5p	SNURF	microarray [8]
hsa-miR-26b-5p	CASP7	microarray [8]
hsa-miR-26b-5p	CXCR4	microarray [8]
hsa-miR-26b-5p	KCNH4	microarray [8]
hsa-miR-26b-5p	CDK2AP2	microarray [8]
hsa-miR-26b-5p	MAST4	microarray [8]
hsa-miR-26b-5p	DCSTAMP	microarray [8]
hsa-miR-26b-5p	ACADSB	microarray [8]
hsa-miR-26b-5p	LDB2	microarray [8]
hsa-miR-26b-5p	NFKB1	microarray [8]
hsa-miR-26b-5p	GDAP1	microarray [8]
hsa-miR-26b-5p	YAP1	microarray [8]
hsa-miR-26b-5p	NELFCD	microarray [8]
hsa-miR-26b-5p	FAM135A	microarray [8]
hsa-miR-26b-5p	GPNMB	microarray [8]
hsa-miR-26b-5p	TOX	microarray [8]
hsa-miR-26b-5p	CHMP7	microarray [8]
hsa-miR-26b-5p	INPP5B	microarray [8]
hsa-miR-26b-5p	ALPK3	microarray [8]
hsa-miR-26b-5p	LSM3	microarray [8]
hsa-miR-26b-5p	DNAJC6	microarray [8]
hsa-miR-26b-5p	S100A7A	microarray [8]
hsa-miR-26b-5p	VAMP7	microarray [8]
hsa-miR-26b-5p	ZBTB38	microarray [8]
hsa-miR-26b-5p	CAMK4	microarray [8]
hsa-miR-26b-5p	PBLD	microarray [8]
hsa-miR-26b-5p	EIF2AK3	microarray [8]
hsa-miR-26b-5p	PDHX	microarray [8]
hsa-miR-26b-5p	TBC1D13	Sequencing [11] PAR-CLIP [11]
hsa-miR-26b-5p	TET3	HITS-CLIP [6] Sequencing [11] PAR-CLIP [14]
hsa-miR-26b-5p	SSH2	HITS-CLIP [6] Sequencing [11]
hsa-miR-26b-5p	ELAVL2	HITS-CLIP [6] Sequencing [11]
hsa-miR-26b-5p	TERF2	microarray [8]
hsa-miR-26b-5p	PRSS16	microarray [8]
hsa-miR-26b-5p	ABCD4	microarray [8]
hsa-miR-26b-5p	INPP5D	microarray [8]
hsa-miR-26b-5p	ARPC5	microarray [8]
hsa-miR-26b-5p	NT5DC2	microarray [8]
hsa-miR-26b-5p	CST3	microarray [8]
hsa-miR-26b-5p	TRIB3	microarray [8]
hsa-miR-26b-5p	ST18	microarray [8]
hsa-miR-26b-5p	MFSD12	microarray [8]
hsa-miR-26b-5p	FBXO5	microarray [8]
hsa-miR-26b-5p	KRT32	microarray [8]
hsa-miR-26b-5p	CCL2	microarray [8]
hsa-miR-26b-5p	NSL1	microarray [8]
hsa-miR-26b-5p	C1QTNF1	microarray [8]
hsa-miR-26b-5p	ENOX1	microarray [8]
hsa-miR-26b-5p	TRIP6	microarray [8]
hsa-miR-26b-5p	HOXB7	microarray [8]
hsa-miR-26b-5p	ADAM9	microarray [8]
hsa-miR-26b-5p	PHLPP2	microarray [8]
hsa-miR-26b-5p	TAS2R13	microarray [8]
hsa-miR-26b-5p	SRPX	microarray [8]
hsa-miR-26b-5p	GLRX2	microarray [8]
hsa-miR-26b-5p	LIG1	microarray [8]
hsa-miR-26b-5p	RAB3GAP1	microarray [8]
hsa-miR-26b-5p	RAB8A	microarray [8]
hsa-miR-26b-5p	ADAM29	microarray [8]
hsa-miR-26b-5p	DFNA5	microarray [8]
hsa-miR-26b-5p	TMSB15A	microarray [8]
hsa-miR-26b-5p	MPC1	microarray [8]
hsa-miR-26b-5p	GPR63	microarray [8]
hsa-miR-26b-5p	SIPA1	microarray [8]
hsa-miR-26b-5p	PHKA2	microarray [8]
hsa-miR-26b-5p	SLC38A6	microarray [8]
hsa-miR-26b-5p	CRIP2	microarray [8]
hsa-miR-26b-5p	DTL	microarray [8]
hsa-miR-26b-5p	SLFN12	microarray [8]
hsa-miR-26b-5p	COA4	microarray [8]
hsa-miR-26b-5p	MPC2	microarray [8]
hsa-miR-26b-5p	FARP1	microarray [8]
hsa-miR-26b-5p	C1QB	microarray [8]
hsa-miR-26b-5p	DUSP22	microarray [8]
hsa-miR-26b-5p	PIM2	microarray [8]
hsa-miR-26b-5p	CRLF1	microarray [8]
hsa-miR-26b-5p	NAT1	microarray [8]
hsa-miR-26b-5p	ZNF423	microarray [8]
hsa-miR-26b-5p	PEX11A	microarray [8]
hsa-miR-26b-5p	MPV17	microarray [8]
hsa-miR-26b-5p	TAGLN	microarray [8]
hsa-miR-26b-5p	KANSL3	microarray [8]
hsa-miR-26b-5p	TRIM68	microarray [8]
hsa-miR-26b-5p	SI	microarray [8]
hsa-miR-26b-5p	ATP6AP1	microarray [8]
hsa-miR-26b-5p	PDCL3	microarray [8]
hsa-miR-26b-5p	MAGEA11	microarray [8]
hsa-miR-26b-5p	FMO3	microarray [8]
hsa-miR-26b-5p	RNF144A	microarray [8]
hsa-miR-26b-5p	ARHGEF5	microarray [8]
hsa-miR-26b-5p	PFKP	microarray [8]
hsa-miR-26b-5p	TRAPPC6A	microarray [8]
hsa-miR-26b-5p	CDH9	microarray [8]
hsa-miR-26b-5p	DVL3	microarray [8]
hsa-miR-26b-5p	DHX35	microarray [8]
hsa-miR-26b-5p	NCAPG2	microarray [8]
hsa-miR-26b-5p	ERBIN	microarray [8]
hsa-miR-26b-5p	FZD5	microarray [8]
hsa-miR-26b-5p	TMEM50A	microarray [8]
hsa-miR-26b-5p	ERAP1	microarray [8]
hsa-miR-26b-5p	CES3	microarray [8]
hsa-miR-26b-5p	SLC30A10	microarray [8]
hsa-miR-26b-5p	GDF10	microarray [8]
hsa-miR-26b-5p	VPS13C	microarray [8]
hsa-miR-26b-5p	MPHOSPH8	microarray [8]
hsa-miR-26b-5p	RPRD2	microarray [8]
hsa-miR-26b-5p	ARL4A	microarray [8]
hsa-miR-26b-5p	PKIA	microarray [8]
hsa-miR-26b-5p	POU2F1	microarray [8]
hsa-miR-26b-5p	PDGFRA	microarray [8]
hsa-miR-26b-5p	CYLC2	microarray [8]
hsa-miR-26b-5p	POLE3	microarray [8]
hsa-miR-26b-5p	SFRP4	microarray [8]
hsa-miR-26b-5p	ARAP2	microarray [8]
hsa-miR-26b-5p	CHST12	microarray [8]
hsa-miR-26b-5p	GALNT7	microarray [8]
hsa-miR-26b-5p	PLXNA2	microarray [8]
hsa-miR-26b-5p	CCNDBP1	microarray [8]
hsa-miR-26b-5p	PCNA	microarray [8]
hsa-miR-26b-5p	CXADR	microarray [8]
hsa-miR-26b-5p	CTH	microarray [8]
hsa-miR-26b-5p	SLC25A44	Sequencing [11]
hsa-miR-26b-5p	RARS2	Sequencing [11]
hsa-miR-26b-5p	JARID2	Sequencing [11]
hsa-miR-26b-5p	FBXO11	HITS-CLIP [6] Sequencing [11]
hsa-miR-26b-5p	DCAF10	HITS-CLIP [6] CLASH [20]
hsa-miR-26b-5p	MANF	CLASH [20]
hsa-miR-26b-5p	IPO13	CLASH [20]
hsa-miR-26b-5p	XRCC5	CLASH [20]
hsa-miR-26b-5p	EEF1A1	CLASH [20]
hsa-miR-26b-5p	HIVEP3	CLASH [20]
hsa-miR-26b-5p	BCLAF1	CLASH [20]
hsa-miR-26b-5p	DERL1	CLASH [20]
hsa-miR-26b-5p	TRIM36	CLASH [20]
hsa-miR-26b-5p	HMGB1	CLASH [20]
hsa-miR-26b-5p	ACVR1B	CLASH [20]
hsa-miR-26b-5p	PPP1CC	CLASH [20]
hsa-miR-26b-5p	SRPRA	CLASH [20]
hsa-miR-26b-5p	PARP11	CLASH [20]
hsa-miR-26b-5p	NAP1L1	CLASH [20]
hsa-miR-26b-5p	NR2C2	qRT-PCR [21] Immunofluorescence [21] Western blot [21] Luciferase reporter assay [21]
hsa-miR-26b-5p	TAB1	qRT-PCR [21] Immunofluorescence [21] Western blot [21] Luciferase reporter assay [21]
hsa-miR-26b-5p	EZH2	qRT-PCR [22] microarray [22] Western blot [22] Luciferase reporter assay [22]
hsa-miR-26b-5p	USP9X	qRT-PCR [23] Western blot [23] Luciferase reporter assay [23]
hsa-miR-26b-5p	WNK1	PAR-CLIP [11]
hsa-miR-26b-5p	CCND2	PAR-CLIP [13] [11] [10] [15]
hsa-miR-26b-5p	ZDHHC18	HITS-CLIP [6] PAR-CLIP [11]
hsa-miR-26b-5p	METAP2	HITS-CLIP [6]
hsa-miR-26b-5p	CHAC1	HITS-CLIP [6] PAR-CLIP [11] [10]
hsa-miR-26b-5p	ABHD2	HITS-CLIP [6]
hsa-miR-26b-5p	C16orf70	HITS-CLIP [6] PAR-CLIP [11] [10]
hsa-miR-26b-5p	UBR3	HITS-CLIP [10] PAR-CLIP [10]
hsa-miR-26b-5p	TNRC6B	HITS-CLIP [6] PAR-CLIP [13] [10]
hsa-miR-26b-5p	SLC25A36	PAR-CLIP [10]
hsa-miR-26b-5p	PRKAA1	HITS-CLIP [6]
hsa-miR-26b-5p	EP400	HITS-CLIP [6]
hsa-miR-26b-5p	KLHL42	HITS-CLIP [6]
hsa-miR-26b-5p	KPNA6	HITS-CLIP [6]
hsa-miR-26b-5p	RLF	HITS-CLIP [6]
hsa-miR-26b-5p	RCOR1	HITS-CLIP [6]
hsa-miR-26b-5p	EIF5	HITS-CLIP [6]
hsa-miR-26b-5p	KPNA2	PAR-CLIP [15] [14] [12] [11] [10]
hsa-miR-26b-5p	CHAF1A	HITS-CLIP [6]
hsa-miR-26b-5p	FAM126B	HITS-CLIP [16]
hsa-miR-26b-5p	RASGRP3	HITS-CLIP [6]
hsa-miR-26b-5p	PRKCD	HITS-CLIP [6]
hsa-miR-26b-5p	SFXN1	HITS-CLIP [6]
hsa-miR-26b-5p	ZSWIM6	HITS-CLIP [6]
hsa-miR-26b-5p	PIM1	HITS-CLIP [6]
hsa-miR-26b-5p	IRF4	HITS-CLIP [6]
hsa-miR-26b-5p	TTK	HITS-CLIP [6]
hsa-miR-26b-5p	PNRC1	HITS-CLIP [6]
hsa-miR-26b-5p	KLHDC10	HITS-CLIP [6]
hsa-miR-26b-5p	ANKRD52	HITS-CLIP [6]
hsa-miR-26b-5p	ZNF410	PAR-CLIP [10]
hsa-miR-26b-5p	MAPK6	PAR-CLIP [18]
hsa-miR-26b-5p	DYRK1A	HITS-CLIP [6]
hsa-miR-26b-5p	RHOQ	PAR-CLIP [10]
hsa-miR-26b-5p	CREBRF	PAR-CLIP [14]
hsa-miR-26b-5p	MTDH	PAR-CLIP [12]
hsa-miR-26b-5p	MAP1B	PAR-CLIP [15]
hsa-miR-26b-5p	TNRC6A	HITS-CLIP [6] PAR-CLIP [13] [10] [14]
hsa-miR-26b-5p	OTUD1	HITS-CLIP [6]
hsa-miR-26b-5p	AKIRIN1	HITS-CLIP [17]
hsa-miR-26b-5p	STRADB	PAR-CLIP [11]
hsa-miR-26b-5p	UBN2	HITS-CLIP [6] PAR-CLIP [14]
hsa-miR-26b-5p	KLHL15	HITS-CLIP [10] PAR-CLIP [11] [10] [15] [14] [13]
hsa-miR-26b-5p	SSX2IP	HITS-CLIP [6]
hsa-miR-26b-5p	RB1	qRT-PCR [24] Western blot [24] Luciferase reporter assay [24]
hsa-miR-26b-5p	COL12A1	pSILAC [25]
hsa-miR-26b-5p	CPSF7	pSILAC [25]
hsa-miR-26b-5p	TNKS1BP1	pSILAC [25]
hsa-miR-26b-5p	NAMPT	qRT-PCR [26] Western blot [26] Luciferase reporter assay [26]
hsa-miR-26b-5p	IGF1R	Luciferase reporter assay [27]
hsa-miR-26b-5p	PTEN	Luciferase reporter assay [27] [28]
hsa-miR-26b-5p	ZNF772	PAR-CLIP [18]
hsa-miR-26b-5p	C14orf37	PAR-CLIP [18]
hsa-miR-26b-5p	OTUD4	PAR-CLIP [18]
hsa-miR-26b-5p	UQCR11	PAR-CLIP [14]
hsa-miR-26b-5p	ZBTB45	PAR-CLIP [14]
hsa-miR-26b-5p	CES2	PAR-CLIP [14]
hsa-miR-26b-5p	CD55	PAR-CLIP [14]
hsa-miR-26b-5p	SLC26A2	PAR-CLIP [14]
hsa-miR-26b-5p	ZNF426	PAR-CLIP [14]
hsa-miR-26b-5p	TMTC3	PAR-CLIP [14]
hsa-miR-26b-5p	TAF13	PAR-CLIP [10] [14]
hsa-miR-26b-5p	SERP1	PAR-CLIP [14]
hsa-miR-26b-5p	GTF2A1	PAR-CLIP [15] [14] [12] [11]
hsa-miR-26b-5p	ETF1	PAR-CLIP [13] [14]
hsa-miR-26b-5p	EDEM3	PAR-CLIP [14]
hsa-miR-26b-5p	DDIT4	PAR-CLIP [14]
hsa-miR-26b-5p	CKS2	PAR-CLIP [14]
hsa-miR-26b-5p	BLOC1S2	PAR-CLIP [11] [14] [12]
hsa-miR-26b-5p	AGPAT5	PAR-CLIP [14]
hsa-miR-26b-5p	LOXL2	PAR-CLIP [14]
hsa-miR-26b-5p	ZNF664	PAR-CLIP [13] [11] [10] [12]
hsa-miR-26b-5p	FRAT2	PAR-CLIP [11] [10] [12]
hsa-miR-26b-5p	CHEK2	PAR-CLIP [12] [11] [10]
hsa-miR-26b-5p	ADAM17	PAR-CLIP [12]
hsa-miR-26b-5p	E2F7	HITS-CLIP [10] PAR-CLIP [13] [11]
hsa-miR-26b-5p	DEPDC1	HITS-CLIP [10] PAR-CLIP [13] [11] [10]
hsa-miR-26b-5p	BRCA1	PAR-CLIP [13]
hsa-miR-26b-5p	LRRTM4	PAR-CLIP [15]
hsa-miR-26b-5p	B3GALT5	PAR-CLIP [15]
hsa-miR-26b-5p	ZNF451	PAR-CLIP [15]
hsa-miR-26b-5p	TOB1	HITS-CLIP [6] PAR-CLIP [11] [10] [15]
hsa-miR-26b-5p	KMT5A	PAR-CLIP [11] [15]
hsa-miR-26b-5p	PPP2R5D	PAR-CLIP [11] [15]
hsa-miR-26b-5p	MAD2L1	PAR-CLIP [15]
hsa-miR-26b-5p	GALNT3	PAR-CLIP [15]
hsa-miR-26b-5p	KIAA0408	HITS-CLIP [16] [17] PAR-CLIP [10]
hsa-miR-26b-5p	ZBTB24	PAR-CLIP [10]
hsa-miR-26b-5p	SOGA3	HITS-CLIP [16] [17] PAR-CLIP [10]
hsa-miR-26b-5p	TUB	PAR-CLIP [11] [10]
hsa-miR-26b-5p	ZNF608	PAR-CLIP [10]
hsa-miR-26b-5p	PPP1R15B	PAR-CLIP [10]
hsa-miR-26b-5p	EPB41L3	PAR-CLIP [10]
hsa-miR-26b-5p	TMEM19	PAR-CLIP [10]
hsa-miR-26b-5p	ALG1	PAR-CLIP [10]
hsa-miR-26b-5p	SFPQ	PAR-CLIP [10]
hsa-miR-26b-5p	PDCD10	PAR-CLIP [10]
hsa-miR-26b-5p	MAN2A1	HITS-CLIP [6] PAR-CLIP [10]
hsa-miR-26b-5p	GSK3B	PAR-CLIP [10] [11]
hsa-miR-26b-5p	TMEM254	PAR-CLIP [11]
hsa-miR-26b-5p	SMIM9	PAR-CLIP [11]
hsa-miR-26b-5p	ATP2B1	PAR-CLIP [11]
hsa-miR-26b-5p	ARNTL2	PAR-CLIP [11]
hsa-miR-26b-5p	NSA2	PAR-CLIP [11]
hsa-miR-26b-5p	SDE2	PAR-CLIP [11]
hsa-miR-26b-5p	TSHZ1	PAR-CLIP [11]
hsa-miR-26b-5p	CSTF2	PAR-CLIP [11]
hsa-miR-26b-5p	BMP2K	PAR-CLIP [11]
hsa-miR-26b-5p	ARF1	PAR-CLIP [11]
hsa-miR-26b-5p	CDV3	PAR-CLIP [11]
hsa-miR-26b-5p	NUS1	HITS-CLIP [17]
hsa-miR-26b-5p	WDR92	HITS-CLIP [17]
hsa-miR-26b-5p	FAXC	HITS-CLIP [17]
hsa-miR-26b-5p	HSPD1	HITS-CLIP [17]
hsa-miR-26b-5p	CDK9	HITS-CLIP [17]
hsa-miR-26b-5p	TNFAIP8L1	HITS-CLIP [17]
hsa-miR-26b-5p	GLTP	HITS-CLIP [17]
hsa-miR-26b-5p	RNF11	HITS-CLIP [17]
hsa-miR-26b-5p	AQR	HITS-CLIP [17]
hsa-miR-26b-5p	ZNF566	HITS-CLIP [17]
hsa-miR-26b-5p	EFCAB14	HITS-CLIP [17]
hsa-miR-26b-5p	FAM177A1	HITS-CLIP [17]
hsa-miR-26b-5p	FPR1	HITS-CLIP [17]
hsa-miR-26b-5p	SLFN13	HITS-CLIP [17]
hsa-miR-26b-5p	MYOZ3	HITS-CLIP [17]
hsa-miR-26b-5p	SSR3	HITS-CLIP [17]
hsa-miR-26b-5p	ORC6	HITS-CLIP [17]
hsa-miR-26b-5p	SEPT14	HITS-CLIP [17]
hsa-miR-26b-5p	AGTPBP1	HITS-CLIP [17]
hsa-miR-26b-5p	TUBGCP5	HITS-CLIP [17]
hsa-miR-26b-5p	SLC35B3	HITS-CLIP [17]
hsa-miR-26b-5p	PP13439	HITS-CLIP [17]
hsa-miR-26b-5p	MTA3	HITS-CLIP [17]
hsa-miR-26b-5p	BMPR1A	HITS-CLIP [17]
hsa-miR-26b-5p	ALDH6A1	HITS-CLIP [17]
hsa-miR-26b-5p	RHCG	HITS-CLIP [17]
hsa-miR-26b-5p	ADM2	HITS-CLIP [17]
hsa-miR-26b-5p	MCM8	HITS-CLIP [17]
hsa-miR-26b-5p	ZNF347	HITS-CLIP [17]
hsa-miR-26b-5p	ZKSCAN1	HITS-CLIP [17]
hsa-miR-26b-5p	SLC31A1	HITS-CLIP [17]
hsa-miR-26b-5p	RBM48	HITS-CLIP [17]
hsa-miR-26b-5p	LUC7L2	HITS-CLIP [17]
hsa-miR-26b-5p	C7orf55-LUC7L2	HITS-CLIP [17]
hsa-miR-26b-5p	C1orf50	HITS-CLIP [17]
hsa-miR-26b-5p	RGS17	HITS-CLIP [17]
hsa-miR-26b-5p	RPL37	HITS-CLIP [17]
hsa-miR-26b-5p	KDELR1	HITS-CLIP [17]
hsa-miR-26b-5p	HPSE	HITS-CLIP [16] [17]
hsa-miR-26b-5p	NWD1	HITS-CLIP [17]
hsa-miR-26b-5p	RNF216	HITS-CLIP [17]
hsa-miR-26b-5p	LRRC27	HITS-CLIP [17]
hsa-miR-26b-5p	PHAX	HITS-CLIP [17]
hsa-miR-26b-5p	OCIAD2	HITS-CLIP [17]
hsa-miR-26b-5p	TIMM29	HITS-CLIP [17]
hsa-miR-26b-5p	SSR1	HITS-CLIP [17]
hsa-miR-26b-5p	PNPLA3	HITS-CLIP [17]
hsa-miR-26b-5p	DCP1A	HITS-CLIP [17]
hsa-miR-26b-5p	MICA	HITS-CLIP [17]
hsa-miR-26b-5p	PDE4C	HITS-CLIP [17]
hsa-miR-26b-5p	ARHGEF39	HITS-CLIP [17]
hsa-miR-26b-5p	TTLL12	HITS-CLIP [17]
hsa-miR-26b-5p	SSBP2	HITS-CLIP [17]
hsa-miR-26b-5p	UGGT1	HITS-CLIP [17]
hsa-miR-26b-5p	ZNF860	HITS-CLIP [17]
hsa-miR-26b-5p	PLAC8	HITS-CLIP [16]
hsa-miR-26b-5p	UBE2H	HITS-CLIP [16]
hsa-miR-26b-5p	MTMR12	HITS-CLIP [16]
hsa-miR-26b-5p	ACBD5	HITS-CLIP [16]
hsa-miR-26b-5p	DIP2A	HITS-CLIP [29]
hsa-miR-26b-5p	POLR2E	HITS-CLIP [29]
hsa-miR-26b-5p	PDE4DIP	HITS-CLIP [29]
hsa-miR-26b-5p	PRKX	HITS-CLIP [29]
hsa-miR-26b-5p	CSNK1A1	HITS-CLIP [29]
hsa-miR-26b-5p	ZNF680	HITS-CLIP [6]
hsa-miR-26b-5p	ZNF254	HITS-CLIP [6]
hsa-miR-26b-5p	WNT5A	HITS-CLIP [6]
hsa-miR-26b-5p	UBR4	HITS-CLIP [6]
hsa-miR-26b-5p	TMCC1	HITS-CLIP [6]
hsa-miR-26b-5p	PPP4R3A	HITS-CLIP [6]
hsa-miR-26b-5p	SLC7A1	HITS-CLIP [6]
hsa-miR-26b-5p	SLC38A2	HITS-CLIP [6]
hsa-miR-26b-5p	SASS6	HITS-CLIP [6]
hsa-miR-26b-5p	REEP4	HITS-CLIP [6]
hsa-miR-26b-5p	PIK3R4	HITS-CLIP [6]
hsa-miR-26b-5p	PDE4B	HITS-CLIP [6]
hsa-miR-26b-5p	NUDT19	HITS-CLIP [6]
hsa-miR-26b-5p	NUCKS1	HITS-CLIP [6]
hsa-miR-26b-5p	HSPA13	HITS-CLIP [6]
hsa-miR-26b-5p	HNRNPA0	HITS-CLIP [6]
hsa-miR-26b-5p	EIF4G2	HITS-CLIP [6]
hsa-miR-26b-5p	EHD1	HITS-CLIP [6]
hsa-miR-26b-5p	DCTN4	HITS-CLIP [6]
hsa-miR-26b-5p	CPSF2	HITS-CLIP [6]
hsa-miR-26b-5p	COX5A	HITS-CLIP [6]
hsa-miR-26b-5p	BID	HITS-CLIP [6]
hsa-miR-26b-5p	BCL7B	HITS-CLIP [6]
hsa-miR-26b-5p	ARPP19	HITS-CLIP [6]
hsa-miR-26b-5p	AP1S3	HITS-CLIP [6]
hsa-miR-26b-5p	ACSL3	HITS-CLIP [6]

## Sheet: Overlap
Supplementary Material S4: Common elements in TargetScan miRTarBase miR-TCDS :
CACNG8
ZNF784
TERT
PGPEP1
SYNGR1
HNRNPD
TTPAL
RBM41
SOX11
SLC4A1
THEMIS2
DPH1
ORAI2
SS18
ACVR1
FBXW7
CNBP
GNE
HBS1L
LMOD3
TSPAN14
SLC35E1
TAOK1
G3BP1
FOXO3
MEGF9
FRMPD3
ATXN3
IYD
UBN2
RBM27
ADAR
EIF4E
RAVER2
SRCAP
YIPF4
CHEK1
CLEC17A
TIAL1
FGD4
PPP2CA
C6orf132
WDPCP
IGFBP5
FOXN3
