# Supplementary material for: Key circRNAs from goat: discovery, integrated regulatory network and their putative roles in the differentiation of intramuscular adipocytes
Source: BMC Genomics. 2023 Jan 28;24:51. doi: 10.1186/s12864-023-09141-7 (PMC9883971; doi:10.1186/s12864-023-09141-7)
Supplement: Supplementary file 5 — Additional file 5: Supplementary Material S4. The miR-140-3p target genes prediction results in TargetScan. Common elements in TargetScan miRTarBase miR-TCDS. The miR-671-5p target genes prediction results in TargetScan. The miR-532-3p target genes prediction results in TargetScan. The miR-500-3p target genes prediction results in TargetScan. The miR-423-5p target genes prediction results in TargetScan. The miR-26b-5p target genes prediction results in TargetScan. Common elements in TargetScan miRTarBase miR-TCDS. [file 12864_2023_9141_MOESM5_ESM.zip › Supplementary Material S4_miR-26a-5p.predicted_targets - .xlsx]

## Sheet: TargetScan
Supplementary Material S4: The miR-26a-5p target genes prediction results in TargetScan.
Target gene	Representative transcript	Gene name	3P-seq tags + 5	Conserved sites total	Conserved 8mer sites	Conserved 7mer-m8 sites	Conserved 7mer-A1 sites	Poorly conserved sites total	Poorly conserved 8mer sites	Poorly conserved 7mer-m8 sites	Poorly conserved 7mer-A1 sites	6mer sites	Representative miRNA	Predicted occupancy (low miRNA)	Predicted occupancy (high miRNA)	Predicted occupancy (transfected miRNA)	Cumulative weighted context++ score	Total context++ score	Aggregate PCT	Previous TargetScan publication(s)
STRADB	ENST00000392249.2	STE20-related kinase adaptor beta	12	2	1	1	0	1	0	0	1	0	hsa-miR-26a-5p	0.0618	0.3803	1.3882	-0.85	-0.85	0.96	2007, 2009, 2011
ARPP19	ENST00000566423.1	cAMP-regulated phosphoprotein, 19kDa	1316	2	1	0	1	2	0	1	1	0	hsa-miR-26a-5p	0.062	0.3721	1.2908	-0.78	-1.03	0.99	2005, 2007, 2009, 2011
MAB21L1	ENST00000379919.4	mab-21-like 1 (C. elegans)	25	2	1	0	1	1	0	0	1	0	hsa-miR-26a-5p	0.0534	0.3311	1.2719	-0.71	-0.81	0.96	2005, 2007, 2009, 2011
CREBZF	ENST00000398294.2	CREB/ATF bZIP transcription factor	1115	2	1	1	0	1	0	1	0	1	hsa-miR-26a-5p	0.0743	0.4427	1.5478	-0.66	-0.7	0.97	2007, 2009, 2011
ZDHHC6	ENST00000369405.3	zinc finger, DHHC-type containing 6	2991	1	1	0	0	0	0	0	0	0	hsa-miR-26a-5p	0.0568	0.3082	0.7715	-0.64	-0.64	0.79	2005, 2007, 2009, 2011
HMGA2	ENST00000403681.2	high mobility group AT-hook 2	8021	3	0	1	2	0	0	0	0	0	hsa-miR-26a-5p	0.0304	0.2071	1.0043	-0.63	-0.64	0.89	2005, 2007, 2009, 2011
SRP19	ENST00000282999.3	signal recognition particle 19kDa	243	1	1	0	0	1	0	1	0	0	hsa-miR-26a-5p	0.0465	0.2832	0.9783	-0.63	-0.72	0.92	2005, 2007, 2009, 2011
REEP3	ENST00000373758.4	receptor accessory protein 3	1095	3	1	1	1	1	0	1	0	0	hsa-miR-26a-5p	0.079	0.4794	1.7916	-0.62	-0.78	0.97	2007, 2009, 2011
BID	ENST00000317361.7	BH3 interacting domain death agonist	187	1	1	0	0	1	0	0	1	0	hsa-miR-26a-5p	0.0596	0.3172	0.7719	-0.62	-0.73	0.79	2009, 2011
KLHL42	ENST00000381271.2	kelch-like family member 42	2120	2	2	0	0	1	0	1	0	1	hsa-miR-26a-5p	0.1287	0.6745	1.778	-0.61	-0.63	0.98	2005, 2007, 2009, 2011
HMGA1	ENST00000347617.6	high mobility group AT-hook 1	2024	1	1	0	0	0	0	0	0	0	hsa-miR-26a-5p	0.08	0.3913	0.8261	-0.6	-0.6	0.93	2005, 2007, 2009, 2011
PALM3	ENST00000340790.4	paralemmin 3	5	1	1	0	0	0	0	0	0	0	hsa-miR-26a-5p	0.053	0.2925	0.7533	-0.59	-0.59	0.72	2011
EZH2	ENST00000478654.1	enhancer of zeste homolog 2 (Drosophila)	577	1	1	0	0	0	0	0	0	0	hsa-miR-26a-5p	0.0448	0.2588	0.7429	-0.58	-0.58	0.86	2011
LOXL2	ENST00000389131.3	lysyl oxidase-like 2	701	2	1	0	1	0	0	0	0	0	hsa-miR-26a-5p	0.0519	0.3078	1.0039	-0.58	-0.59	0.93	2009, 2011
MTX2	ENST00000249442.6	metaxin 2	1837	1	1	0	0	0	0	0	0	0	hsa-miR-26a-5p	0.0376	0.2281	0.7541	-0.56	-0.56	0.1	2005, 2007, 2009, 2011
SERP1	ENST00000239944.2	stress-associated endoplasmic reticulum protein 1	3242	1	0	0	1	1	0	1	0	1	hsa-miR-26a-5p	0.0168	0.1182	0.6466	-0.56	-0.62	0.71	2005, 2007, 2009, 2011
TAF13	ENST00000338366.5	TAF13 RNA polymerase II, TATA box binding protein (TBP)-associated factor, 18kDa	745	1	1	0	0	0	0	0	0	2	hsa-miR-26a-5p	0.0903	0.4418	1.0719	-0.56	-0.57	0.91	NULL
GMDS	ENST00000530927.1	GDP-mannose 4,6-dehydratase	46	1	1	0	0	2	0	0	2	0	hsa-miR-26a-5p	0.0478	0.2741	0.7836	-0.56	-0.67	0.62	2009, 2011
UBE2G1	ENST00000396981.2	ubiquitin-conjugating enzyme E2G 1	5620	2	1	1	0	0	0	0	0	1	hsa-miR-26a-5p	0.0616	0.3723	1.2123	-0.56	-0.62	0.92	2005, 2007, 2009, 2011
RHOQ	ENST00000238738.4	ras homolog family member Q	179	2	1	1	0	1	0	0	1	1	hsa-miR-26a-5p	0.0533	0.3334	1.3006	-0.56	-0.56	0.9	2007, 2011
CDK8	ENST00000536792.1	cyclin-dependent kinase 8	280	3	1	1	1	0	0	0	0	1	hsa-miR-26a-5p	0.0322	0.2214	1.0996	-0.56	-0.57	0.96	2009, 2011
BLOC1S2	ENST00000441611.1	biogenesis of lysosomal organelles complex-1, subunit 2	83	1	1	0	0	0	0	0	0	0	hsa-miR-26a-5p	0.1118	0.4859	0.9173	-0.55	-0.55	0.92	2005, 2007, 2009, 2011
ART3	ENST00000341029.5	ADP-ribosyltransferase 3	24	1	1	0	0	0	0	0	0	0	hsa-miR-26a-5p	0.0285	0.1809	0.6801	-0.54	-0.54	< 0.1	NULL
SMAD1	ENST00000302085.4	SMAD family member 1	240	2	1	1	0	0	0	0	0	0	hsa-miR-26a-5p	0.0469	0.301	1.1999	-0.54	-0.54	0.93	2003, 2005, 2007, 2009, 2011
UBE2W	ENST00000517608.1	ubiquitin-conjugating enzyme E2W (putative)	102	2	0	0	2	1	1	0	0	1	hsa-miR-26a-5p	0.0328	0.2262	1.1599	-0.54	-0.75	0.85	2007
OSBPL11	ENST00000296220.5	oxysterol binding protein-like 11	101	2	1	0	1	0	0	0	0	1	hsa-miR-26a-5p	0.0466	0.2846	1.0068	-0.51	-0.51	0.81	2005, 2007, 2009, 2011
NAP1L5	ENST00000323061.5	nucleosome assembly protein 1-like 5	28	2	2	0	0	0	0	0	0	0	hsa-miR-26a-5p	0.0553	0.3286	0.9967	-0.51	-0.74	0.74	2003, 2005, 2007, 2009, 2011
GPR52	ENST00000367685.2	G protein-coupled receptor 52	5	1	1	0	0	0	0	0	0	0	hsa-miR-26a-5p	0.0423	0.2461	0.7069	-0.51	-0.51	0.47	2009, 2011
PMAIP1	ENST00000316660.6	phorbol-12-myristate-13-acetate-induced protein 1	12503	1	1	0	0	0	0	0	0	1	hsa-miR-26a-5p	0.0301	0.1899	0.7032	-0.51	-0.52	0.36	2009, 2011
ZBTB37	ENST00000367701.5	zinc finger and BTB domain containing 37	213	1	1	0	0	5	1	2	2	3	hsa-miR-26a-5p	0.0927	0.5967	2.6203	-0.5	-0.55	0.81	NULL
FAM98B	ENST00000397609.2	family with sequence similarity 98, member B	850	1	1	0	0	1	0	1	0	0	hsa-miR-26a-5p	0.0511	0.2893	0.8166	-0.5	-0.58	0.67	2009, 2011
FRAT2	ENST00000371019.2	frequently rearranged in advanced T-cell lymphomas 2	120	1	1	0	0	0	0	0	0	2	hsa-miR-26a-5p	0.0467	0.2688	0.7938	-0.5	-0.53	0.55	2009, 2011
PRKCD	ENST00000394729.2	protein kinase C, delta	2225	1	1	0	0	0	0	0	0	0	hsa-miR-26a-5p	0.065	0.3379	0.784	-0.5	-0.51	0.8	2005, 2007, 2009, 2011
MTFMT	ENST00000220058.4	mitochondrial methionyl-tRNA formyltransferase	629	1	1	0	0	0	0	0	0	0	hsa-miR-26a-5p	0.0284	0.1773	0.6079	-0.48	-0.49	0.23	2009, 2011
ULK2	ENST00000395544.4	unc-51 like autophagy activating kinase 2	489	2	1	1	0	0	0	0	0	0	hsa-miR-26a-5p	0.0813	0.4645	1.376	-0.48	-0.5	0.98	2005, 2007, 2009, 2011
ARPC3	ENST00000228825.7	actin related protein 2/3 complex, subunit 3, 21kDa	323	1	1	0	0	0	0	0	0	0	hsa-miR-26a-5p	0.029	0.181	0.6202	-0.48	-0.48	0.23	NULL
ANKS1B	ENST00000546960.1	ankyrin repeat and sterile alpha motif domain containing 1B	21	1	1	0	0	0	0	0	0	0	hsa-miR-26a-5p	0.0421	0.2461	0.7201	-0.46	-0.46	0.81	2007, 2009, 2011
EPC2	ENST00000258484.6	enhancer of polycomb homolog 2 (Drosophila)	152	2	1	0	1	0	0	0	0	0	hsa-miR-26a-5p	0.0583	0.3316	1.0095	-0.46	-0.46	0.96	2005, 2007, 2009, 2011
TEX26	ENST00000380473.3	testis expressed 26	5	1	1	0	0	0	0	0	0	0	hsa-miR-26a-5p	0.0252	0.1606	0.5856	-0.46	-0.46	< 0.1	NULL
NABP1	ENST00000410026.2	nucleic acid binding protein 1	938	1	1	0	0	2	1	0	1	3	hsa-miR-26a-5p	0.0585	0.3256	0.9155	-0.46	-0.6	0.95	2007, 2009, 2011
BOD1	ENST00000311086.4	biorientation of chromosomes in cell division 1	1465	1	1	0	0	0	0	0	0	0	hsa-miR-26a-5p	0.0418	0.2436	0.7042	-0.46	-0.46	0.93	2005, 2007, 2009, 2011
ADM	ENST00000278175.5	adrenomedullin	1541	1	1	0	0	0	0	0	0	0	hsa-miR-26a-5p	0.0514	0.286	0.7475	-0.45	-0.45	0.57	2005, 2007, 2009, 2011
BOD1L2	ENST00000585477.1	biorientation of chromosomes in cell division 1-like 2	5	1	1	0	0	1	1	0	0	1	hsa-miR-26a-5p	0.0563	0.3467	1.2163	-0.45	-0.47	< 0.1	NULL
TMEM106B	ENST00000396667.3	transmembrane protein 106B	615	1	1	0	0	2	1	0	1	1	hsa-miR-26a-5p	0.0467	0.2676	0.7578	-0.44	-0.49	0.6	2011
ACSL3	ENST00000357430.3	acyl-CoA synthetase long-chain family member 3	2533	1	1	0	0	1	0	0	1	0	hsa-miR-26a-5p	0.0499	0.281	0.7617	-0.44	-0.51	0.95	2007, 2009, 2011
RHOU	ENST00000366691.3	ras homolog family member U	3519	1	1	0	0	2	0	1	1	0	hsa-miR-26a-5p	0.0258	0.1778	0.9062	-0.44	-0.46	0.46	2009, 2011
RCN2	ENST00000394885.3	reticulocalbin 2, EF-hand calcium binding domain	4448	1	1	0	0	1	0	1	0	0	hsa-miR-26a-5p	0.0496	0.2796	0.7587	-0.44	-0.64	0.96	2007, 2009, 2011
MSMO1	ENST00000261507.6	methylsterol monooxygenase 1	1413	1	1	0	0	1	0	0	1	0	hsa-miR-26a-5p	0.0431	0.2573	0.8456	-0.43	-0.57	0.3	2009, 2011
ASPN	ENST00000375543.1	asporin	5	1	1	0	0	0	0	0	0	1	hsa-miR-26a-5p	0.0417	0.2487	0.7931	-0.43	-0.43	0.92	2005, 2007, 2009, 2011
SKP2	ENST00000274255.6	S-phase kinase-associated protein 2, E3 ubiquitin protein ligase	340	1	1	0	0	0	0	0	0	1	hsa-miR-26a-5p	0.0344	0.2232	0.9279	-0.43	-0.43	0.54	NULL
EPC1	ENST00000319778.6	enhancer of polycomb homolog 1 (Drosophila)	102	1	1	0	0	0	0	0	0	2	hsa-miR-26a-5p	0.0518	0.2911	0.8019	-0.43	-0.43	0.85	NULL
RDH14	ENST00000381249.3	retinol dehydrogenase 14 (all-trans/9-cis/11-cis)	535	1	1	0	0	0	0	0	0	0	hsa-miR-26a-5p	0.0267	0.1708	0.6543	-0.42	-0.42	0.11	2009, 2011
DCDC2	ENST00000378450.3	doublecortin domain containing 2	11	1	1	0	0	0	0	0	0	0	hsa-miR-26a-5p	0.0516	0.2929	0.8394	-0.42	-0.42	0.9	2005, 2007, 2009, 2011
FBXO28	ENST00000424254.2	F-box protein 28	461	2	0	0	2	0	0	0	0	1	hsa-miR-26a-5p	0.021	0.1469	0.7926	-0.42	-0.43	0.92	2005, 2007, 2009, 2011
DYRK1A	ENST00000339659.4	dual-specificity tyrosine-(Y)-phosphorylation regulated kinase 1A	448	1	0	0	1	1	0	0	1	0	hsa-miR-26a-5p	0.0161	0.1158	0.723	-0.42	-0.42	0.75	2005, 2007, 2009, 2011
PFKFB3	ENST00000536985.1	6-phosphofructo-2-kinase/fructose-2,6-biphosphatase 3	29	1	1	0	0	0	0	0	0	0	hsa-miR-26a-5p	0.0464	0.2644	0.7265	-0.41	-0.41	0.91	2007, 2009, 2011
HOXA5	ENST00000222726.3	homeobox A5	63	1	1	0	0	0	0	0	0	1	hsa-miR-26a-5p	0.0394	0.2383	0.7914	-0.41	-0.41	0.88	2005, 2007, 2009, 2011
SERBP1	ENST00000370994.4	SERPINE1 mRNA binding protein 1	926	2	1	0	1	1	0	0	1	0	hsa-miR-26a-5p	0.0482	0.3044	1.175	-0.4	-0.41	0.99	2007, 2009, 2011
GRHL3	ENST00000361548.4	grainyhead-like 3 (Drosophila)	15	1	1	0	0	1	0	0	1	0	hsa-miR-26a-5p	0.0608	0.344	1.0501	-0.4	-0.4	0.94	2007, 2009, 2011
ADAM9	ENST00000487273.2	ADAM metallopeptidase domain 9	6435	1	1	0	0	0	0	0	0	1	hsa-miR-26a-5p	0.0472	0.2737	0.8528	-0.4	-0.43	0.67	2009, 2011
RNF141	ENST00000265981.2	ring finger protein 141	345	1	1	0	0	1	0	0	1	0	hsa-miR-26a-5p	0.0372	0.2388	0.9798	-0.4	-0.43	0.62	2009, 2011
LEF1	ENST00000265165.1	lymphoid enhancer-binding factor 1	104	3	1	0	2	1	0	0	1	1	hsa-miR-26a-5p	0.0204	0.1415	0.7293	-0.4	-0.61	0.95	2005, 2007, 2009, 2011
FAM214B	ENST00000378566.1	family with sequence similarity 214, member B	8	1	0	0	1	1	0	0	1	0	hsa-miR-26a-5p	0.0086	0.0623	0.4012	-0.39	-0.39	0.56	2005, 2007, 2009, 2011
CCDC28A	ENST00000332797.6	coiled-coil domain containing 28A	543	1	1	0	0	0	0	0	0	0	hsa-miR-26a-5p	0.0198	0.1304	0.5423	-0.39	-0.39	0.27	2007, 2011
MARCH11	ENST00000332432.8	membrane-associated ring finger (C3HC4) 11	5	1	1	0	0	0	0	0	0	0	hsa-miR-26a-5p	0.0097	0.0681	0.3633	-0.39	-0.39	0.21	NULL
CILP	ENST00000261883.4	cartilage intermediate layer protein, nucleotide pyrophosphohydrolase	5	1	1	0	0	0	0	0	0	0	hsa-miR-26a-5p	0.065	0.3395	0.7916	-0.39	-0.39	0.9	2009, 2011
SLC35A3	ENST00000465289.1	solute carrier family 35 (UDP-N-acetylglucosamine (UDP-GlcNAc) transporter), member A3	191	2	0	0	2	1	0	0	1	0	hsa-miR-26a-5p	0.0169	0.119	0.6655	-0.39	-0.4	0.91	2009, 2011
GPALPP1	ENST00000361121.2	GPALPP motifs containing 1	845	1	1	0	0	1	1	0	0	0	hsa-miR-26a-5p	0.0299	0.201	0.9046	-0.39	-0.43	0.15	NULL
RPS6KA6	ENST00000262752.2	ribosomal protein S6 kinase, 90kDa, polypeptide 6	156	1	1	0	0	2	1	0	1	0	hsa-miR-26a-5p	0.0891	0.4466	1.1144	-0.39	-0.46	0.94	2005, 2007, 2009, 2011
TM4SF18	ENST00000296059.2	transmembrane 4 L six family member 18	5	1	1	0	0	0	0	0	0	1	hsa-miR-26a-5p	0.027	0.1741	0.694	-0.39	-0.39	0.26	2011
ACTR3	ENST00000263238.2	ARP3 actin-related protein 3 homolog (yeast)	816	1	0	0	1	1	0	0	1	2	hsa-miR-26a-5p	0.021	0.1497	0.8919	-0.39	-0.48	0.73	NULL
MINPP1	ENST00000371994.4	multiple inositol-polyphosphate phosphatase 1	1079	1	0	0	1	1	0	1	0	1	hsa-miR-26a-5p	0.0215	0.151	0.819	-0.39	-0.39	0.65	NULL
ARMCX2	ENST00000330154.2	armadillo repeat containing, X-linked 2	531	1	0	0	1	1	0	0	1	0	hsa-miR-26a-5p	0.0144	0.1004	0.528	-0.38	-0.41	0.54	2005, 2007, 2009, 2011
KIAA2013	ENST00000376572.3	KIAA2013	652	1	1	0	0	0	0	0	0	0	hsa-miR-26a-5p	0.047	0.2672	0.7293	-0.38	-0.38	0.93	2011
CDC6	ENST00000209728.4	cell division cycle 6	772	1	1	0	0	0	0	0	0	1	hsa-miR-26a-5p	0.0291	0.1822	0.6394	-0.38	-0.38	0.2	2009, 2011
TMEM184B	ENST00000361906.3	transmembrane protein 184B	1362	1	1	0	0	0	0	0	0	0	hsa-miR-26a-5p	0.0476	0.2695	0.7318	-0.38	-0.38	0.93	2005, 2007, 2009, 2011
SHC4	ENST00000332408.4	SHC (Src homology 2 domain containing) family, member 4	61	1	0	0	1	0	0	0	0	1	hsa-miR-26a-5p	0.02	0.1378	0.6962	-0.38	-0.38	0.72	2009, 2011
RPGR	ENST00000338898.3	retinitis pigmentosa GTPase regulator	72	1	1	0	0	0	0	0	0	0	hsa-miR-26a-5p	0.0357	0.215	0.6741	-0.38	-0.38	0.79	2011
FLVCR1	ENST00000366971.4	feline leukemia virus subgroup C cellular receptor 1	322	1	1	0	0	1	0	0	1	1	hsa-miR-26a-5p	0.0662	0.3695	1.1317	-0.38	-0.4	0.76	2009, 2011
ZIC5	ENST00000267294.4	Zic family member 5	263	2	1	0	1	0	0	0	0	0	hsa-miR-26a-5p	0.065	0.3674	1.0885	-0.38	-0.41	0.94	2007, 2009, 2011
MAP7	ENST00000354570.3	microtubule-associated protein 7	444	1	1	0	0	0	0	0	0	2	hsa-miR-26a-5p	0.0526	0.2937	0.7921	-0.37	-0.43	0.95	2009, 2011
PFDN4	ENST00000371419.2	prefoldin subunit 4	4331	1	0	0	1	0	0	0	0	0	hsa-miR-26a-5p	0.0072	0.0509	0.2877	-0.37	-0.37	0.73	2007, 2009, 2011
CCNJ	ENST00000265992.5	cyclin J	5	1	0	0	1	2	0	0	2	0	hsa-miR-26a-5p	0.0221	0.1556	0.8592	-0.37	-0.37	0.87	2005, 2007, 2009, 2011
DDX52	ENST00000349699.2	DEAD (Asp-Glu-Ala-Asp) box polypeptide 52	865	1	0	1	0	2	1	0	1	0	hsa-miR-26a-5p	0.0321	0.211	0.8904	-0.36	-0.51	0.52	2011
PDHX	ENST00000448838.3	pyruvate dehydrogenase complex, component X	40	1	1	0	0	0	0	0	0	0	hsa-miR-26a-5p	0.0551	0.3031	0.7927	-0.36	-0.36	0.88	2005, 2007, 2009, 2011
RP1-170O19.20	ENST00000470747.4	Uncharacterized protein	151	1	1	0	0	0	0	0	0	2	hsa-miR-26a-5p	0.025	0.1627	0.6644	-0.36	-0.42	0.94	NULL
PTP4A1	ENST00000370651.3	protein tyrosine phosphatase type IVA, member 1	5740	1	0	1	0	0	0	0	0	1	hsa-miR-26a-5p	0.0248	0.1622	0.6786	-0.36	-0.37	0.84	2005, 2007, 2009, 2011
MXI1	ENST00000332674.5	MAX interactor 1, dimerization protein	278	1	1	0	0	0	0	0	0	2	hsa-miR-26a-5p	0.0445	0.2569	0.7499	-0.36	-0.39	0.91	2005, 2007, 2009, 2011
MAPK6	ENST00000261845.5	mitogen-activated protein kinase 6	24	1	1	0	0	0	0	0	0	1	hsa-miR-26a-5p	0.0454	0.2698	0.8848	-0.36	-0.37	0.93	2005, 2007, 2009, 2011
NAB1	ENST00000337386.5	NGFI-A binding protein 1 (EGR1 binding protein 1)	279	1	1	0	0	2	0	1	1	1	hsa-miR-26a-5p	0.0575	0.3186	0.9983	-0.36	-0.49	0.82	2003, 2005, 2007, 2009, 2011
FAM8A1	ENST00000259963.3	family with sequence similarity 8, member A1	1064	1	1	0	0	1	0	1	0	1	hsa-miR-26a-5p	0.0656	0.3749	1.1988	-0.36	-0.36	0.81	2009, 2011
GRAMD1C	ENST00000358160.4	GRAM domain containing 1C	12	1	1	0	0	1	0	0	1	0	hsa-miR-26a-5p	0.039	0.247	0.9632	-0.36	-0.36	0.81	2009, 2011
BCL7B	ENST00000223368.2	B-cell CLL/lymphoma 7B	4037	1	1	0	0	1	0	0	1	0	hsa-miR-26a-5p	0.0138	0.0945	0.4632	-0.36	-0.36	0.47	2009, 2011
MTM1	ENST00000542741.1	myotubularin 1	68	1	1	0	0	1	0	0	1	0	hsa-miR-26a-5p	0.0374	0.2315	0.8496	-0.36	-0.37	0.38	2009, 2011
INHBB	ENST00000295228.3	inhibin, beta B	75	1	1	0	0	0	0	0	0	0	hsa-miR-26a-5p	0.0494	0.2793	0.7682	-0.35	-0.35	0.88	2005, 2007, 2009, 2011
NUDT11	ENST00000375992.3	nudix (nucleoside diphosphate linked moiety X)-type motif 11	28	1	1	0	0	0	0	0	0	0	hsa-miR-26a-5p	0.0392	0.2315	0.69	-0.35	-0.35	0.66	2009, 2011
COL10A1	ENST00000243222.4	collagen, type X, alpha 1	5	1	1	0	0	0	0	0	0	0	hsa-miR-26a-5p	0.0454	0.2658	0.818	-0.35	-0.35	0.58	2005, 2007, 2009, 2011
GMNC	ENST00000442080.1	geminin coiled-coil domain containing	19	2	0	1	1	0	0	0	0	0	hsa-miR-26a-5p	0.0216	0.1495	0.758	-0.35	-0.35	0.71	2011
ATPAF1	ENST00000576409.1	ATP synthase mitochondrial F1 complex assembly factor 1	1637	1	0	1	0	1	0	1	0	2	hsa-miR-26a-5p	0.0338	0.227	1.0774	-0.35	-0.35	0.45	2005, 2007, 2009, 2011
CAPZA1	ENST00000263168.3	capping protein (actin filament) muscle Z-line, alpha 1	1159	2	0	0	2	0	0	0	0	0	hsa-miR-26a-5p	0.0113	0.0807	0.4694	-0.34	-0.34	0.77	2005, 2007
CCDC6	ENST00000263102.6	coiled-coil domain containing 6	193	1	1	0	0	0	0	0	0	4	hsa-miR-26a-5p	0.0449	0.2605	0.7624	-0.34	-0.4	0.92	2007, 2009, 2011
CDK2AP1	ENST00000261692.2	cyclin-dependent kinase 2 associated protein 1	1047	1	0	1	0	0	0	0	0	0	hsa-miR-26a-5p	0.0248	0.159	0.6009	-0.34	-0.35	0.51	2005, 2007, 2009, 2011
PTGS2	ENST00000367468.5	prostaglandin-endoperoxide synthase 2 (prostaglandin G/H synthase and cyclooxygenase)	263	1	1	0	0	0	0	0	0	1	hsa-miR-26a-5p	0.074	0.3934	1.0837	-0.34	-0.37	0.82	2005, 2007, 2009, 2011
FA2H	ENST00000219368.3	fatty acid 2-hydroxylase	5	1	1	0	0	0	0	0	0	0	hsa-miR-26a-5p	0.0484	0.2737	0.7416	-0.34	-0.34	0.92	2005, 2007, 2009, 2011
LUZP6	ENST00000589735.1	leucine zipper protein 6	1290	1	0	0	1	0	0	0	0	0	hsa-miR-26a-5p	0.0099	0.0692	0.3697	-0.34	-0.34	0.6	NULL
EPHA2	ENST00000358432.5	EPH receptor A2	2378	1	1	0	0	0	0	0	0	1	hsa-miR-26a-5p	0.0468	0.2702	0.7928	-0.34	-0.34	0.91	2005, 2007, 2009, 2011
TMCC1	ENST00000432054.2	transmembrane and coiled-coil domain family 1	97	1	1	0	0	1	0	0	1	0	hsa-miR-26a-5p	0.0612	0.3368	0.9461	-0.34	-0.36	0.94	2005, 2007, 2009, 2011
CNR1	ENST00000362094.5	cannabinoid receptor 1 (brain)	40	1	1	0	0	0	0	0	0	1	hsa-miR-26a-5p	0.0434	0.2516	0.7731	-0.34	-0.4	0.55	2009, 2011
ESCO1	ENST00000269214.5	establishment of sister chromatid cohesion N-acetyltransferase 1	94	1	0	1	0	0	0	0	0	1	hsa-miR-26a-5p	0.0239	0.1562	0.6453	-0.34	-0.35	0.87	2005, 2007
MAEA	ENST00000303400.4	macrophage erythroblast attacher	5906	1	1	0	0	0	0	0	0	0	hsa-miR-26a-5p	0.0224	0.1448	0.5558	-0.34	-0.34	0.71	2009, 2011
ZCCHC24	ENST00000372336.3	zinc finger, CCHC domain containing 24	359	2	0	1	1	0	0	0	0	0	hsa-miR-26a-5p	0.0199	0.1388	0.7237	-0.34	-0.35	0.96	2005, 2007, 2009, 2011
DEPDC1B	ENST00000265036.5	DEP domain containing 1B	449	1	1	0	0	0	0	0	0	0	hsa-miR-26a-5p	0.044	0.2496	0.6928	-0.33	-0.38	0.66	2005, 2007, 2009, 2011
DFFB	ENST00000378209.3	DNA fragmentation factor, 40kDa, beta polypeptide (caspase-activated DNase)	55	1	1	0	0	0	0	0	0	0	hsa-miR-26a-5p	0.0355	0.2139	0.6679	-0.33	-0.33	0.41	2011
CD200	ENST00000315711.8	CD200 molecule	5	1	1	0	0	0	0	0	0	1	hsa-miR-26a-5p	0.0821	0.4005	0.8631	-0.33	-0.33	0.85	2005, 2007, 2009, 2011
CHAF1A	ENST00000301280.5	chromatin assembly factor 1, subunit A (p150)	647	1	1	0	0	0	0	0	0	0	hsa-miR-26a-5p	0.0163	0.1102	0.5135	-0.33	-0.33	0.85	2009, 2011
FGD1	ENST00000375135.3	FYVE, RhoGEF and PH domain containing 1	138	1	1	0	0	0	0	0	0	0	hsa-miR-26a-5p	0.0431	0.2496	0.7108	-0.33	-0.33	0.89	2005, 2007, 2009, 2011
PRKCQ	ENST00000263125.5	protein kinase C, theta	7	1	1	0	0	0	0	0	0	2	hsa-miR-26a-5p	0.0469	0.2731	0.8321	-0.33	-0.33	0.73	2009, 2011
RASSF3	ENST00000542104.1	Ras association (RalGDS/AF-6) domain family member 3	461	1	1	0	0	0	0	0	0	1	hsa-miR-26a-5p	0.0603	0.3223	0.8378	-0.33	-0.36	0.91	2011
SSFA2	ENST00000431877.2	sperm specific antigen 2	1434	1	0	0	1	1	0	0	1	0	hsa-miR-26a-5p	0.018	0.1268	0.7075	-0.32	-0.33	0.63	2005, 2007, 2011
HOXA9	ENST00000396345.1	homeobox A9	151	1	1	0	0	0	0	0	0	2	hsa-miR-26a-5p	0.0233	0.1532	0.6455	-0.32	-0.37	0.88	2007, 2009, 2011
SULF1	ENST00000458141.2	sulfatase 1	11	2	1	0	1	0	0	0	0	1	hsa-miR-26a-5p	0.0584	0.3419	1.1183	-0.32	-0.32	0.89	2007, 2009, 2011
KCNJ2	ENST00000243457.3	potassium inwardly-rectifying channel, subfamily J, member 2	5	2	1	0	1	0	0	0	0	1	hsa-miR-26a-5p	0.051	0.3112	1.1325	-0.32	-0.32	0.93	2011
USP3	ENST00000380324.3	ubiquitin specific peptidase 3	583	1	0	1	0	2	1	0	1	0	hsa-miR-26a-5p	0.0188	0.1249	0.5382	-0.32	-0.47	0.56	2005, 2007, 2009, 2011
USP15	ENST00000353364.3	ubiquitin specific peptidase 15	286	2	1	0	1	0	0	0	0	5	hsa-miR-26a-5p	0.0325	0.2041	0.7517	-0.32	-0.44	0.99	2005, 2007, 2009, 2011
HPGD	ENST00000296522.6	hydroxyprostaglandin dehydrogenase 15-(NAD)	140	1	1	0	0	0	0	0	0	1	hsa-miR-26a-5p	0.047	0.2608	0.719	-0.32	-0.42	0.88	2005, 2007, 2009, 2011
PHLDB2	ENST00000431670.2	pleckstrin homology-like domain, family B, member 2	588	1	1	0	0	0	0	0	0	0	hsa-miR-26a-5p	0.0466	0.2797	0.9442	-0.32	-0.33	0.88	2005, 2007, 2009, 2011
CTGF	ENST00000367976.3	connective tissue growth factor	10083	1	0	0	1	0	0	0	0	1	hsa-miR-26a-5p	0.0052	0.0371	0.2329	-0.32	-0.32	0.69	2005, 2007, 2009, 2011
ERO1LB	ENST00000354619.5	ERO1-like beta (S. cerevisiae)	478	1	0	0	1	0	0	0	0	2	hsa-miR-26a-5p	0.0201	0.1409	0.7812	-0.32	-0.35	0.74	2005, 2007, 2009, 2011
ZNF608	ENST00000504926.1	zinc finger protein 608	22	1	1	0	0	0	0	0	0	0	hsa-miR-26a-5p	0.0629	0.341	0.9194	-0.31	-0.31	0.86	2005, 2007, 2009, 2011
GBP3	ENST00000370481.4	guanylate binding protein 3	72	1	1	0	0	0	0	0	0	0	hsa-miR-26a-5p	0.021	0.1404	0.6297	-0.31	-0.31	< 0.1	NULL
ATP11C	ENST00000327569.3	ATPase, class VI, type 11C	590	1	1	0	0	4	0	1	3	0	hsa-miR-26a-5p	0.0403	0.2763	1.4068	-0.31	-0.32	0.3	2005, 2007, 2009, 2011
GALNT10	ENST00000297107.6	UDP-N-acetyl-alpha-D-galactosamine:polypeptide N-acetylgalactosaminyltransferase 10 (GalNAc-T10)	3445	2	1	0	1	1	0	0	1	3	hsa-miR-26a-5p	0.037	0.2512	1.2386	-0.31	-0.32	0.77	2005, 2007, 2009, 2011
RNF6	ENST00000346166.3	ring finger protein (C3H2C3 type) 6	47	1	1	0	0	0	0	0	0	0	hsa-miR-26a-5p	0.0363	0.2181	0.6809	-0.31	-0.31	0.46	2005, 2007, 2009, 2011
CPSF2	ENST00000298875.4	cleavage and polyadenylation specific factor 2, 100kDa	945	1	1	0	0	1	0	1	0	0	hsa-miR-26a-5p	0.0797	0.4038	1.0118	-0.31	-0.34	0.9	2005, 2007, 2009, 2011
UBE2K	ENST00000261427.5	ubiquitin-conjugating enzyme E2K	762	1	0	1	0	2	0	1	1	1	hsa-miR-26a-5p	0.022	0.1501	0.7119	-0.31	-0.43	0.46	2011
LNX2	ENST00000316334.3	ligand of numb-protein X 2	760	1	1	0	0	1	1	0	0	0	hsa-miR-26a-5p	0.0722	0.4076	1.2128	-0.31	-0.31	0.87	2009, 2011
CTTNBP2NL	ENST00000271277.6	CTTNBP2 N-terminal like	182	1	1	0	0	2	0	0	2	1	hsa-miR-26a-5p	0.0645	0.3521	0.9784	-0.31	-0.34	0.94	2007, 2009, 2011
SAMD12	ENST00000409003.4	sterile alpha motif domain containing 12	57	2	0	2	0	2	0	2	0	0	hsa-miR-26a-5p	0.0387	0.2693	1.4047	-0.3	-0.3	0.79	2011
SAR1B	ENST00000402673.2	SAR1 homolog B (S. cerevisiae)	1404	1	0	0	1	0	0	0	0	0	hsa-miR-26a-5p	0.0139	0.0948	0.4567	-0.3	-0.3	0.74	2007, 2011
KIAA1737	ENST00000361786.2	KIAA1737	57	1	1	0	0	2	0	1	1	0	hsa-miR-26a-5p	0.0417	0.2574	0.9782	-0.3	-0.46	0.53	2009, 2011
ACVR1C	ENST00000243349.8	activin A receptor, type IC	27	1	1	0	0	1	0	1	0	2	hsa-miR-26a-5p	0.0418	0.2729	1.1684	-0.3	-0.3	0.94	2005, 2007, 2009, 2011
TRIB2	ENST00000155926.4	tribbles pseudokinase 2	68	1	1	0	0	0	0	0	0	0	hsa-miR-26a-5p	0.0345	0.2106	0.6931	-0.3	-0.3	0.87	2005, 2007, 2009, 2011
MSTN	ENST00000260950.4	myostatin	6	1	0	0	1	0	0	0	0	0	hsa-miR-26a-5p	0.0229	0.1527	0.6813	-0.3	-0.3	0.55	NULL
CREBRF	ENST00000540014.1	CREB3 regulatory factor	24	3	0	3	0	1	0	0	1	0	hsa-miR-26a-5p	0.034	0.2324	1.1445	-0.3	-0.39	0.76	2005, 2007, 2009, 2011
COPS2	ENST00000388901.5	COP9 signalosome subunit 2	11120	1	0	0	1	0	0	0	0	0	hsa-miR-26a-5p	0.0128	0.0881	0.4323	-0.29	-0.29	0.74	2005, 2007, 2009, 2011
BMP2K	ENST00000335016.5	BMP2 inducible kinase	164	2	1	0	1	0	0	0	0	2	hsa-miR-26a-5p	0.0345	0.2332	1.1008	-0.29	-0.3	0.8	NULL
PURA	ENST00000331327.3	purine-rich element binding protein A	367	2	0	1	1	0	0	0	0	1	hsa-miR-26a-5p	0.031	0.1995	0.7954	-0.29	-0.39	0.8	2007, 2009, 2011
PHTF2	ENST00000416283.2	putative homeodomain transcription factor 2	1730	1	0	1	0	1	0	1	0	0	hsa-miR-26a-5p	0.0296	0.2075	1.1413	-0.29	-0.29	0.43	2005, 2007
MEMO1	ENST00000295065.5	mediator of cell motility 1	89	1	1	0	0	0	0	0	0	2	hsa-miR-26a-5p	0.0361	0.2152	0.7257	-0.29	-0.55	0.27	NULL
RANBP9	ENST00000011619.3	RAN binding protein 9	885	1	0	0	1	0	0	0	0	0	hsa-miR-26a-5p	0.0138	0.0981	0.5684	-0.29	-0.29	0.68	2005, 2007, 2009, 2011
RAB21	ENST00000261263.3	RAB21, member RAS oncogene family	1823	1	1	0	0	2	0	1	1	1	hsa-miR-26a-5p	0.0633	0.2984	0.6838	-0.29	-0.6	0.94	2009, 2011
ST6GAL2	ENST00000361686.4	ST6 beta-galactosamide alpha-2,6-sialyltranferase 2	5	1	1	0	0	0	0	0	0	4	hsa-miR-26a-5p	0.0672	0.3894	1.3668	-0.29	-0.29	0.95	2011
SLC16A6	ENST00000327268.4	solute carrier family 16, member 6	17	2	0	1	1	0	0	0	0	1	hsa-miR-26a-5p	0.0204	0.1445	0.831	-0.29	-0.29	0.71	2007, 2009, 2011
MTDH	ENST00000336273.3	metadherin	5192	1	1	0	0	1	1	0	0	0	hsa-miR-26a-5p	0.0769	0.4069	1.126	-0.29	-0.32	0.95	2007, 2009, 2011
BAK1	ENST00000442998.2	BCL2-antagonist/killer 1	15	1	1	0	0	0	0	0	0	0	hsa-miR-26a-5p	0.0483	0.2726	0.7344	-0.29	-0.29	0.91	2005, 2007, 2009, 2011
MTPN	ENST00000393085.3	myotrophin	1296	1	0	0	1	1	0	0	1	0	hsa-miR-26a-5p	0.0144	0.102	0.5856	-0.28	-0.29	0.6	2005, 2007, 2009, 2011
SACS	ENST00000402364.1	spastic ataxia of Charlevoix-Saguenay (sacsin)	450	1	0	1	0	0	0	0	0	0	hsa-miR-26a-5p	0.0464	0.3126	1.5437	-0.28	-0.28	0.39	2005, 2007, 2009, 2011
FAM172A	ENST00000395965.3	family with sequence similarity 172, member A	257	1	1	0	0	1	0	0	1	0	hsa-miR-26a-5p	0.0311	0.1927	0.6524	-0.28	-0.4	0.21	2009, 2011
DEPDC1	ENST00000456315.2	DEP domain containing 1	1068	1	1	0	0	1	0	0	1	0	hsa-miR-26a-5p	0.0375	0.2299	0.7985	-0.28	-0.28	0.15	2009, 2011
SLC19A2	ENST00000236137.5	solute carrier family 19 (thiamine transporter), member 2	229	1	1	0	0	0	0	0	0	2	hsa-miR-26a-5p	0.0381	0.2392	0.9225	-0.28	-0.28	0.38	2009, 2011
EAF1	ENST00000396842.2	ELL associated factor 1	63	2	0	0	2	1	0	0	1	0	hsa-miR-26a-5p	0.0202	0.1453	0.9098	-0.28	-0.29	0.89	2005, 2007, 2009, 2011
ZNF598	ENST00000563630.1	zinc finger protein 598	22	1	1	0	0	0	0	0	0	0	hsa-miR-26a-5p	0.0468	0.2661	0.7282	-0.28	-0.28	0.91	NULL
PPP3R1	ENST00000234310.3	protein phosphatase 3, regulatory subunit B, alpha	117	1	0	1	0	0	0	0	0	0	hsa-miR-26a-5p	0.0146	0.1005	0.4995	-0.28	-0.28	0.48	2005, 2007, 2009, 2011
HOXC9	ENST00000303450.4	homeobox C9	248	1	1	0	0	0	0	0	0	0	hsa-miR-26a-5p	0.0222	0.1407	0.5072	-0.28	-0.33	0.7	2009, 2011
RTN1	ENST00000395090.1	reticulon 1	80	1	0	1	0	0	0	0	0	0	hsa-miR-26a-5p	0.0083	0.0585	0.3172	-0.28	-0.28	0.5	2005, 2007, 2009, 2011
NAMPT	ENST00000222553.3	nicotinamide phosphoribosyltransferase	375	1	1	0	0	0	0	0	0	0	hsa-miR-26a-5p	0.0236	0.1517	0.5776	-0.28	-0.28	0.46	2005, 2007, 2009, 2011
VANGL2	ENST00000368061.2	VANGL planar cell polarity protein 2	560	1	1	0	0	0	0	0	0	0	hsa-miR-26a-5p	0.0809	0.3959	0.8494	-0.28	-0.28	0.91	2007, 2009, 2011
TPD52	ENST00000379096.5	tumor protein D52	4585	1	0	0	1	0	0	0	0	1	hsa-miR-26a-5p	0.0101	0.0713	0.3973	-0.27	-0.28	0.7	2005, 2007
GTF2A1	ENST00000553612.1	general transcription factor IIA, 1, 19/37kDa	88	1	1	0	0	1	0	1	0	1	hsa-miR-26a-5p	0.0383	0.2392	0.9176	-0.27	-0.32	0.58	NULL
NAA15	ENST00000296543.5	N(alpha)-acetyltransferase 15, NatA auxiliary subunit	546	1	1	0	0	2	0	1	1	0	hsa-miR-26a-5p	0.0411	0.2662	1.1236	-0.27	-0.29	0.92	2005, 2007, 2009, 2011
UBE2E2	ENST00000396703.1	ubiquitin-conjugating enzyme E2E 2	794	1	0	0	1	0	0	0	0	0	hsa-miR-26a-5p	0.008	0.0562	0.3051	-0.27	-0.27	0.74	2005, 2007, 2009, 2011
PPP3CB	ENST00000360663.5	protein phosphatase 3, catalytic subunit, beta isozyme	105	1	1	0	0	0	0	0	0	1	hsa-miR-26a-5p	0.0368	0.2231	0.7323	-0.27	-0.27	0.78	2005, 2007, 2009, 2011
TMEM86A	ENST00000280734.2	transmembrane protein 86A	5	1	1	0	0	0	0	0	0	1	hsa-miR-26a-5p	0.063	0.3377	0.862	-0.27	-0.27	0.81	2009, 2011
GINM1	ENST00000367419.5	glycoprotein integral membrane 1	428	1	0	0	1	0	0	0	0	0	hsa-miR-26a-5p	0.0128	0.0896	0.4774	-0.27	-0.27	0.68	NULL
PDIK1L	ENST00000374271.4	PDLIM1 interacting kinase 1 like	5	1	0	1	0	1	0	1	0	1	hsa-miR-26a-5p	0.0214	0.1504	0.8292	-0.27	-0.27	0.39	2009, 2011
CCBL2	ENST00000370485.2	cysteine conjugate-beta lyase 2	409	1	1	0	0	0	0	0	0	0	hsa-miR-26a-5p	0.0143	0.0974	0.4634	-0.27	-0.27	< 0.1	NULL
EIF3A	ENST00000369144.3	eukaryotic translation initiation factor 3, subunit A	638	1	0	1	0	2	1	0	1	0	hsa-miR-26a-5p	0.0297	0.2029	1.015	-0.27	-0.31	0.66	2007, 2011
STT3B	ENST00000295770.2	STT3B, subunit of the oligosaccharyltransferase complex (catalytic)	4458	1	0	0	1	1	0	0	1	0	hsa-miR-26a-5p	0.0102	0.0735	0.4616	-0.27	-0.29	0.5	NULL
SLC24A4	ENST00000393265.2	solute carrier family 24 (sodium/potassium/calcium exchanger), member 4	5	1	1	0	0	0	0	0	0	2	hsa-miR-26a-5p	0.0678	0.3641	0.9891	-0.27	-0.27	0.95	2005, 2007, 2009, 2011
PRR5L	ENST00000527487.1	proline rich 5 like	238	1	0	0	1	1	0	0	1	0	hsa-miR-26a-5p	0.0181	0.1223	0.5661	-0.27	-0.28	0.73	2005, 2007, 2009, 2011
KCTD18	ENST00000359878.3	potassium channel tetramerization domain containing 18	12	1	0	0	1	0	0	0	0	0	hsa-miR-26a-5p	0.0111	0.0773	0.4024	-0.27	-0.27	0.52	2005, 2007
FAM71F1	ENST00000315184.5	family with sequence similarity 71, member F1	5	1	0	0	1	0	0	0	0	0	hsa-miR-26a-5p	0.0053	0.0378	0.2249	-0.27	-0.27	0.43	2011
EVX2	ENST00000308618.4	even-skipped homeobox 2	9	1	1	0	0	1	0	0	1	0	hsa-miR-26a-5p	0.0312	0.2017	0.8104	-0.27	-0.27	0.82	NULL
TWF1	ENST00000552521.1	twinfilin actin-binding protein 1	72	1	1	0	0	0	0	0	0	0	hsa-miR-26a-5p	0.0315	0.1942	0.6484	-0.27	-0.27	0.68	2011
BHLHE22	ENST00000321870.1	basic helix-loop-helix family, member e22	27	1	0	0	1	1	0	0	1	0	hsa-miR-26a-5p	0.0082	0.0587	0.3572	-0.27	-0.27	0.52	2009, 2011
ZNF259	ENST00000227322.3	zinc finger protein 259	265	1	0	1	0	3	1	0	2	0	hsa-miR-26a-5p	0.0148	0.1013	0.4953	-0.27	-0.36	0.42	NULL
UBE2D1	ENST00000373910.4	ubiquitin-conjugating enzyme E2D 1	200	1	0	1	0	0	0	0	0	1	hsa-miR-26a-5p	0.0136	0.0941	0.4775	-0.27	-0.29	0.45	2005, 2007, 2009, 2011
VDAC1	ENST00000395044.3	voltage-dependent anion channel 1	106	1	0	0	1	0	0	0	0	0	hsa-miR-26a-5p	0.0092	0.0639	0.3292	-0.27	-0.28	0.59	2007
LLPH	ENST00000266604.2	LLP homolog, long-term synaptic facilitation (Aplysia)	88	1	1	0	0	3	0	0	3	0	hsa-miR-26a-5p	0.0093	0.064	0.3407	-0.26	-0.64	0.32	2009, 2011
PHF20L1	ENST00000395386.2	PHD finger protein 20-like 1	169	2	0	0	2	0	0	0	0	1	hsa-miR-26a-5p	0.022	0.1539	0.8141	-0.26	-0.26	0.82	2005, 2007, 2009
CSRNP2	ENST00000228515.1	cysteine-serine-rich nuclear protein 2	104	1	0	0	1	0	0	0	0	0	hsa-miR-26a-5p	0.0118	0.0839	0.4754	-0.26	-0.31	0.61	NULL
UBE2H	ENST00000355621.3	ubiquitin-conjugating enzyme E2H	855	1	1	0	0	0	0	0	0	1	hsa-miR-26a-5p	0.0378	0.2177	0.6422	-0.26	-0.33	0.91	2011
EPS15	ENST00000371730.2	epidermal growth factor receptor pathway substrate 15	325	2	1	0	1	0	0	0	0	0	hsa-miR-26a-5p	0.028	0.1842	0.7998	-0.26	-0.29	0.62	2005, 2007, 2009, 2011
CSTF2	ENST00000415585.2	cleavage stimulation factor, 3' pre-RNA, subunit 2, 64kDa	385	1	0	0	1	0	0	0	0	0	hsa-miR-26a-5p	0.0066	0.0476	0.2961	-0.26	-0.26	0.41	NULL
PLOD2	ENST00000461497.1	procollagen-lysine, 2-oxoglutarate 5-dioxygenase 2	141	2	1	0	1	0	0	0	0	1	hsa-miR-26a-5p	0.0241	0.1443	0.4797	-0.26	-0.64	0.98	2005, 2007, 2009, 2011
BHLHE40	ENST00000256495.3	basic helix-loop-helix family, member e40	1571	1	0	1	0	0	0	0	0	0	hsa-miR-26a-5p	0.0204	0.1337	0.5503	-0.26	-0.27	0.63	2005, 2007, 2009, 2011
SENP5	ENST00000323460.5	SUMO1/sentrin specific peptidase 5	125	1	1	0	0	0	0	0	0	1	hsa-miR-26a-5p	0.0321	0.2003	0.7153	-0.26	-0.26	0.95	2005, 2007, 2009, 2011
TBC1D4	ENST00000377636.3	TBC1 domain family, member 4	96	1	1	0	0	0	0	0	0	0	hsa-miR-26a-5p	0.0408	0.246	0.8202	-0.26	-0.26	0.95	2005, 2007, 2009, 2011
PIM1	ENST00000373509.5	pim-1 oncogene	2041	1	1	0	0	0	0	0	0	0	hsa-miR-26a-5p	0.0266	0.1686	0.6098	-0.26	-0.26	0.62	2005, 2007, 2009, 2011
LIMS1	ENST00000393310.1	LIM and senescent cell antigen-like domains 1	68	1	0	1	0	0	0	0	0	0	hsa-miR-26a-5p	0.0154	0.1042	0.483	-0.26	-0.26	0.46	2011
DRAM1	ENST00000258534.8	DNA-damage regulated autophagy modulator 1	4884	1	0	0	1	0	0	0	0	1	hsa-miR-26a-5p	0.007	0.0508	0.3282	-0.26	-0.26	0.71	2007, 2009, 2011
AGPAT5	ENST00000285518.6	1-acylglycerol-3-phosphate O-acyltransferase 5	879	1	0	0	1	3	0	1	2	2	hsa-miR-26a-5p	0.0243	0.1705	0.9543	-0.25	-0.36	0.7	2009, 2011
ZSWIM6	ENST00000252744.5	zinc finger, SWIM-type containing 6	933	2	1	1	0	0	0	0	0	0	hsa-miR-26a-5p	0.0413	0.2528	0.8856	-0.25	-0.26	0.95	2011
SLC1A1	ENST00000262352.3	solute carrier family 1 (neuronal/epithelial high affinity glutamate transporter, system Xag), member 1	138	1	1	0	0	0	0	0	0	0	hsa-miR-26a-5p	0.0567	0.3077	0.7666	-0.25	-0.25	0.71	2005, 2007, 2009, 2011
HSDL2	ENST00000398805.3	hydroxysteroid dehydrogenase like 2	151	1	0	0	1	1	0	0	1	0	hsa-miR-26a-5p	0.0094	0.0654	0.3382	-0.25	-0.27	0.66	2009, 2011
ABL2	ENST00000502732.1	c-abl oncogene 2, non-receptor tyrosine kinase	892	3	1	1	1	2	0	0	2	4	hsa-miR-26a-5p	0.0523	0.3642	1.975	-0.25	-0.26	0.96	2009, 2011
CDH20	ENST00000262717.4	cadherin 20, type 2	5	1	1	0	0	0	0	0	0	0	hsa-miR-26a-5p	0.0354	0.2158	0.7138	-0.25	-0.25	0.75	NULL
ARL6IP6	ENST00000326446.5	ADP-ribosylation-like factor 6 interacting protein 6	1454	1	0	0	1	0	0	0	0	0	hsa-miR-26a-5p	0.0118	0.0816	0.4224	-0.25	-0.26	0.73	2005, 2007, 2009, 2011
ABHD5	ENST00000458276.2	abhydrolase domain containing 5	884	1	1	0	0	1	0	0	1	0	hsa-miR-26a-5p	0.0422	0.2196	0.5093	-0.25	-0.48	0.86	2011
ACER3	ENST00000532485.1	alkaline ceramidase 3	295	2	2	0	0	2	0	2	0	1	hsa-miR-26a-5p	0.0435	0.3	1.5249	-0.25	-0.28	0.58	2009, 2011
SASS6	ENST00000287482.5	spindle assembly 6 homolog (C. elegans)	796	1	0	0	1	1	0	1	0	0	hsa-miR-26a-5p	0.0116	0.084	0.5462	-0.25	-0.25	0.65	NULL
LPAR3	ENST00000440886.1	lysophosphatidic acid receptor 3	35	1	0	1	0	1	0	0	1	1	hsa-miR-26a-5p	0.0047	0.0341	0.2146	-0.25	-0.27	0.51	2011
SCAMP1	ENST00000538629.1	secretory carrier membrane protein 1	816	1	1	0	0	0	0	0	0	0	hsa-miR-26a-5p	0.0527	0.293	0.7832	-0.25	-0.25	0.83	2009, 2011
CCNJL	ENST00000393977.3	cyclin J-like	66	1	1	0	0	0	0	0	0	1	hsa-miR-26a-5p	0.03	0.1769	0.5529	-0.25	-0.36	0.94	2007, 2009, 2011
SCML4	ENST00000369022.2	sex comb on midleg-like 4 (Drosophila)	10	1	0	0	1	1	0	1	0	0	hsa-miR-26a-5p	0.0158	0.1061	0.4723	-0.25	-0.27	0.74	2009, 2011
PHF21A	ENST00000257821.4	PHD finger protein 21A	301	1	1	0	0	0	0	0	0	0	hsa-miR-26a-5p	0.046	0.2638	0.7611	-0.24	-0.26	0.94	2005, 2007, 2009, 2011
RTF1	ENST00000389629.4	Rtf1, Paf1/RNA polymerase II complex component, homolog (S. cerevisiae)	1869	2	1	1	0	0	0	0	0	0	hsa-miR-26a-5p	0.0556	0.311	0.9121	-0.24	-0.28	0.86	2007, 2009, 2011
ZDHHC18	ENST00000374142.4	zinc finger, DHHC-type containing 18	268	1	1	0	0	0	0	0	0	0	hsa-miR-26a-5p	0.048	0.2714	0.7335	-0.24	-0.24	0.9	2005, 2007, 2009, 2011
DUSP5	ENST00000369583.3	dual specificity phosphatase 5	600	1	1	0	0	0	0	0	0	0	hsa-miR-26a-5p	0.0228	0.1467	0.5567	-0.24	-0.25	0.45	2005, 2007, 2009, 2011
AGPAT3	ENST00000291572.8	1-acylglycerol-3-phosphate O-acyltransferase 3	2443	1	0	1	0	0	0	0	0	1	hsa-miR-26a-5p	0.0149	0.1025	0.508	-0.24	-0.25	0.48	NULL
HSPA8	ENST00000532636.1	heat shock 70kDa protein 8	9	1	1	0	0	0	0	0	0	0	hsa-miR-26a-5p	0.029	0.1601	0.4181	-0.24	-0.48	0.84	2009, 2011
PAPD4	ENST00000453514.1	PAP associated domain containing 4	434	1	1	0	0	0	0	0	0	0	hsa-miR-26a-5p	0.0245	0.1603	0.6681	-0.24	-0.24	0.85	2005, 2007, 2009, 2011
OSBPL2	ENST00000358053.2	oxysterol binding protein-like 2	283	1	1	0	0	0	0	0	0	0	hsa-miR-26a-5p	0.0414	0.2408	0.7089	-0.23	-0.25	0.66	2005, 2007, 2009, 2011
LMLN	ENST00000330198.4	leishmanolysin-like (metallopeptidase M8 family)	18	1	1	0	0	0	0	0	0	0	hsa-miR-26a-5p	0.0434	0.2602	0.8669	-0.23	-0.23	0.94	2011
ATP1A2	ENST00000361216.3	ATPase, Na+/K+ transporting, alpha 2 polypeptide	5	1	1	0	0	0	0	0	0	0	hsa-miR-26a-5p	0.0388	0.2359	0.799	-0.23	-0.23	0.84	2011
MOB1A	ENST00000396049.4	MOB kinase activator 1A	963	1	0	0	1	1	0	1	0	1	hsa-miR-26a-5p	0.0103	0.0733	0.4173	-0.23	-0.37	0.5	2005, 2007
DDR2	ENST00000367922.3	discoidin domain receptor tyrosine kinase 2	41	1	0	0	1	1	0	0	1	3	hsa-miR-26a-5p	0.0113	0.0807	0.4856	-0.23	-0.25	0.67	NULL
KBTBD8	ENST00000295568.4	kelch repeat and BTB (POZ) domain containing 8	22	1	1	0	0	1	0	0	1	0	hsa-miR-26a-5p	0.0568	0.3167	0.888	-0.23	-0.23	0.74	2007, 2009, 2011
ALDH5A1	ENST00000357578.3	aldehyde dehydrogenase 5 family, member A1	325	1	1	0	0	1	0	0	1	0	hsa-miR-26a-5p	0.0284	0.1722	0.6326	-0.23	-0.44	0.79	2005, 2007, 2009, 2011
PAK2	ENST00000327134.3	p21 protein (Cdc42/Rac)-activated kinase 2	145	1	1	0	0	0	0	0	0	2	hsa-miR-26a-5p	0.0898	0.4268	0.9044	-0.23	-0.23	0.94	2005, 2007, 2009, 2011
INTS2	ENST00000444766.3	integrator complex subunit 2	109	1	1	0	0	1	0	0	1	0	hsa-miR-26a-5p	0.0474	0.281	0.9178	-0.23	-0.24	0.72	2009, 2011
NETO1	ENST00000327305.6	neuropilin (NRP) and tolloid (TLL)-like 1	5	1	0	0	1	1	0	0	1	0	hsa-miR-26a-5p	0.0079	0.0553	0.3018	-0.23	-0.32	0.74	2011
PLCXD3	ENST00000377801.3	phosphatidylinositol-specific phospholipase C, X domain containing 3	81	1	0	1	0	2	0	0	2	0	hsa-miR-26a-5p	0.0216	0.1512	0.8282	-0.23	-0.23	0.29	2011
HNRNPUL1	ENST00000352456.3	heterogeneous nuclear ribonucleoprotein U-like 1	11882	1	0	0	1	1	0	0	1	0	hsa-miR-26a-5p	0.0078	0.0553	0.3154	-0.23	-0.28	0.72	2005, 2007, 2011
KIAA1468	ENST00000398130.2	KIAA1468	756	1	1	0	0	1	0	0	1	2	hsa-miR-26a-5p	0.051	0.2864	0.7786	-0.23	-0.24	0.95	2005, 2007, 2009, 2011
TRAF3	ENST00000560371.1	TNF receptor-associated factor 3	833	1	0	0	1	0	0	0	0	0	hsa-miR-26a-5p	0.0107	0.0744	0.3838	-0.23	-0.24	0.67	2011
DDX3Y	ENST00000336079.3	DEAD (Asp-Glu-Ala-Asp) box helicase 3, Y-linked	5	1	0	0	1	1	0	0	1	3	hsa-miR-26a-5p	0.0121	0.0876	0.557	-0.23	-0.23	0.65	NULL
METAP2	ENST00000323666.5	methionyl aminopeptidase 2	23	1	1	0	0	0	0	0	0	1	hsa-miR-26a-5p	0.0448	0.2532	0.7454	-0.23	-0.29	0.68	2009, 2011
COL19A1	ENST00000322773.4	collagen, type XIX, alpha 1	5	1	1	0	0	1	0	1	0	1	hsa-miR-26a-5p	0.0943	0.4384	0.892	-0.23	-0.28	0.94	2005, 2007, 2009, 2011
FAM49B	ENST00000519824.2	family with sequence similarity 49, member B	52	1	0	0	1	0	0	0	0	1	hsa-miR-26a-5p	0.0058	0.0417	0.2441	-0.23	-0.23	0.74	2005, 2007, 2009, 2011
RIPPLY3	ENST00000329553.2	ripply transcriptional repressor 3	16	1	1	0	0	0	0	0	0	0	hsa-miR-26a-5p	0.0232	0.1375	0.4211	-0.23	-0.42	0.74	2009, 2011
PAX5	ENST00000358127.4	paired box 5	5	2	1	0	1	0	0	0	0	2	hsa-miR-26a-5p	0.045	0.2853	1.1227	-0.23	-0.23	0.89	NULL
LARP4B	ENST00000316157.3	La ribonucleoprotein domain family, member 4B	705	2	0	0	2	0	0	0	0	0	hsa-miR-26a-5p	0.0175	0.1196	0.5895	-0.23	-0.34	0.93	2007, 2009, 2011
LMBRD2	ENST00000296603.4	LMBR1 domain containing 2	211	2	2	0	0	3	1	1	1	1	hsa-miR-26a-5p	0.0605	0.3877	1.6105	-0.23	-0.36	0.58	NULL
ENPEP	ENST00000265162.5	glutamyl aminopeptidase (aminopeptidase A)	10	1	0	1	0	2	0	1	1	3	hsa-miR-26a-5p	0.0205	0.1479	0.934	-0.23	-0.32	0.53	2009, 2011
DMRT3	ENST00000190165.2	doublesex and mab-3 related transcription factor 3	21	1	1	0	0	0	0	0	0	0	hsa-miR-26a-5p	0.0296	0.1703	0.4958	-0.23	-0.39	0.66	2005, 2007, 2009, 2011
P2RY1	ENST00000305097.3	purinergic receptor P2Y, G-protein coupled, 1	58	1	0	1	0	1	0	0	1	1	hsa-miR-26a-5p	0.019	0.1312	0.691	-0.23	-0.26	0.61	NULL
FRMD4B	ENST00000398540.3	FERM domain containing 4B	12	1	1	0	0	1	1	0	0	0	hsa-miR-26a-5p	0.052	0.3082	0.9478	-0.23	-0.28	0.95	2009, 2011
UBE2QL1	ENST00000399816.3	ubiquitin-conjugating enzyme E2Q family-like 1	10	1	0	0	1	0	0	0	0	1	hsa-miR-26a-5p	0.0108	0.076	0.4091	-0.23	-0.23	0.74	2011
ULK1	ENST00000321867.4	unc-51 like autophagy activating kinase 1	3083	2	2	0	0	0	0	0	0	0	hsa-miR-26a-5p	0.0447	0.2778	1.0007	-0.23	-0.23	0.96	2005, 2007, 2009, 2011
SHISA9	ENST00000558583.1	shisa family member 9	5	1	0	0	1	0	0	0	0	0	hsa-miR-26a-5p	0.0141	0.0972	0.4897	-0.23	-0.23	0.74	NULL
SLX1A	ENST00000345535.4	SLX1 structure-specific endonuclease subunit homolog A (S. cerevisiae)	5	1	0	1	0	0	0	0	0	0	hsa-miR-26a-5p	0.0039	0.0279	0.1748	-0.23	-0.23	0.35	NULL
MYCBP	ENST00000397572.2	MYC binding protein	85	1	0	0	1	0	0	0	0	0	hsa-miR-26a-5p	0.013	0.0902	0.458	-0.22	-0.25	0.68	2007, 2011
CREBL2	ENST00000228865.2	cAMP responsive element binding protein-like 2	218	1	0	1	0	0	0	0	0	1	hsa-miR-26a-5p	0.0162	0.1131	0.6113	-0.22	-0.31	0.44	2009, 2011
SSX2IP	ENST00000342203.3	synovial sarcoma, X breakpoint 2 interacting protein	197	1	1	0	0	0	0	0	0	0	hsa-miR-26a-5p	0.0598	0.297	0.6471	-0.22	-0.29	0.9	2005, 2007, 2009, 2011
B4GALT1	ENST00000379731.4	UDP-Gal:betaGlcNAc beta 1,4- galactosyltransferase, polypeptide 1	2265	1	0	0	1	0	0	0	0	2	hsa-miR-26a-5p	0.0185	0.1259	0.6091	-0.22	-0.23	0.74	2005, 2007, 2009, 2011
ANKS1A	ENST00000360359.3	ankyrin repeat and sterile alpha motif domain containing 1A	220	1	1	0	0	0	0	0	0	0	hsa-miR-26a-5p	0.0597	0.3273	0.8866	-0.22	-0.22	0.95	2007, 2009, 2011
MFHAS1	ENST00000276282.6	malignant fibrous histiocytoma amplified sequence 1	130	2	2	0	0	0	0	0	0	2	hsa-miR-26a-5p	0.0736	0.4317	1.3053	-0.22	-0.25	0.93	2007, 2009, 2011
MAP3K9	ENST00000554752.2	mitogen-activated protein kinase kinase kinase 9	44	2	0	0	2	1	0	0	1	3	hsa-miR-26a-5p	0.0249	0.1744	0.9604	-0.22	-0.27	0.87	2011
CHD1	ENST00000284049.3	chromodomain helicase DNA binding protein 1	35	1	0	0	1	0	0	0	0	1	hsa-miR-26a-5p	0.0126	0.0904	0.5567	-0.22	-0.24	0.74	2009, 2011
SRCAP	ENST00000262518.4	Snf2-related CREBBP activator protein	643	2	1	1	0	0	0	0	0	1	hsa-miR-26a-5p	0.1034	0.5253	1.3704	-0.22	-0.22	0.98	2003, 2007, 2009, 2011
ZNF451	ENST00000370708.4	zinc finger protein 451	190	1	1	0	0	1	0	0	1	0	hsa-miR-26a-5p	0.0527	0.295	0.9189	-0.22	-0.25	0.72	NULL
VGLL4	ENST00000273038.3	vestigial like 4 (Drosophila)	37	1	1	0	0	0	0	0	0	0	hsa-miR-26a-5p	0.0249	0.149	0.4651	-0.22	-0.34	0.78	2009, 2011
TFAP2E	ENST00000373235.3	transcription factor AP-2 epsilon (activating enhancer binding protein 2 epsilon)	7	1	0	0	1	0	0	0	0	0	hsa-miR-26a-5p	0.0065	0.0461	0.2667	-0.22	-0.22	0.65	2009, 2011
STMN1	ENST00000455785.2	stathmin 1	30059	1	0	0	1	0	0	0	0	0	hsa-miR-26a-5p	0.0037	0.0267	0.1693	-0.22	-0.22	0.48	2005, 2007
KLF10	ENST00000285407.6	Kruppel-like factor 10	320	1	0	1	0	1	0	0	1	0	hsa-miR-26a-5p	0.0116	0.0809	0.4318	-0.22	-0.3	0.7	2005, 2007
WNK3	ENST00000375169.3	WNK lysine deficient protein kinase 3	55	2	0	2	0	1	0	0	1	2	hsa-miR-26a-5p	0.0405	0.2689	1.2568	-0.22	-0.22	0.75	2005, 2007, 2009, 2011
TMEM200B	ENST00000521452.1	transmembrane protein 200B	152	1	0	1	0	0	0	0	0	2	hsa-miR-26a-5p	0.0171	0.1178	0.602	-0.22	-0.22	0.41	2005, 2007, 2009, 2011
HAO1	ENST00000378789.3	hydroxyacid oxidase (glycolate oxidase) 1	5	1	0	1	0	0	0	0	0	0	hsa-miR-26a-5p	0.0127	0.0874	0.4274	-0.22	-0.22	0.4	2005, 2007, 2009, 2011
COL1A2	ENST00000297268.6	collagen, type I, alpha 2	877	1	1	0	0	0	0	0	0	0	hsa-miR-26a-5p	0.0309	0.1878	0.6148	-0.22	-0.25	0.81	2011
MAP3K2	ENST00000409947.1	mitogen-activated protein kinase kinase kinase 2	187	1	0	0	1	2	0	2	0	3	hsa-miR-26a-5p	0.025	0.1794	1.0954	-0.22	-0.22	0.72	2007, 2009, 2011
ACPL2	ENST00000286353.4	acid phosphatase-like 2	72	1	0	1	0	0	0	0	0	1	hsa-miR-26a-5p	0.0205	0.1385	0.6508	-0.22	-0.22	0.32	2011
KIAA1598	ENST00000260777.10	KIAA1598	94	1	1	0	0	0	0	0	0	0	hsa-miR-26a-5p	0.0457	0.2723	0.9037	-0.21	-0.21	0.84	2005, 2007, 2009, 2011
GPR146	ENST00000297468.3	G protein-coupled receptor 146	5	1	0	1	0	0	0	0	0	0	hsa-miR-26a-5p	0.0109	0.0759	0.4063	-0.21	-0.21	0.31	2011
DOCK11	ENST00000276204.6	dedicator of cytokinesis 11	40	1	0	0	1	0	0	0	0	1	hsa-miR-26a-5p	0.0111	0.0797	0.5016	-0.21	-0.23	0.73	NULL
PGRMC2	ENST00000296425.5	progesterone receptor membrane component 2	2089	1	0	0	1	1	0	0	1	0	hsa-miR-26a-5p	0.0112	0.0773	0.387	-0.21	-0.33	0.73	2005, 2007, 2009, 2011
KCTD20	ENST00000373731.2	potassium channel tetramerization domain containing 20	88	1	0	0	1	1	0	1	0	1	hsa-miR-26a-5p	0.0124	0.0886	0.5281	-0.21	-0.22	0.47	NULL
BCR	ENST00000305877.8	breakpoint cluster region	5	1	1	0	0	1	0	0	1	0	hsa-miR-26a-5p	0.0657	0.3647	1.0914	-0.21	-0.21	0.94	2007, 2009, 2011
TRPM6	ENST00000360774.1	transient receptor potential cation channel, subfamily M, member 6	21	1	0	0	1	0	0	0	0	0	hsa-miR-26a-5p	0.0044	0.0321	0.2069	-0.21	-0.21	0.71	2009, 2011
ESR1	ENST00000440973.1	estrogen receptor 1	5	1	0	0	1	1	1	0	0	1	hsa-miR-26a-5p	0.0409	0.2677	1.1626	-0.21	-0.21	0.6	2005, 2007, 2009, 2011
FAM118B	ENST00000533050.1	family with sequence similarity 118, member B	788	1	0	0	1	0	0	0	0	0	hsa-miR-26a-5p	0.0064	0.0457	0.281	-0.21	-0.22	0.73	2009, 2011
ZBTB18	ENST00000358704.4	zinc finger and BTB domain containing 18	935	1	1	0	0	0	0	0	0	1	hsa-miR-26a-5p	0.0408	0.2461	0.8257	-0.21	-0.22	0.85	2005, 2007, 2009, 2011
C20orf24	ENST00000373852.5	chromosome 20 open reading frame 24	6086	1	1	0	0	0	0	0	0	1	hsa-miR-26a-5p	0.0092	0.0582	0.2191	-0.21	-0.63	< 0.1	2005, 2007, 2011
KPNA6	ENST00000373625.3	karyopherin alpha 6 (importin alpha 7)	272	2	1	1	0	1	0	0	1	2	hsa-miR-26a-5p	0.0646	0.3513	1.0974	-0.21	-0.26	0.98	2009, 2011
PELI2	ENST00000267460.4	pellino E3 ubiquitin protein ligase family member 2	229	1	1	0	0	1	0	1	0	2	hsa-miR-26a-5p	0.11	0.5113	1.2446	-0.21	-0.22	0.81	2003, 2005, 2007, 2009, 2011
PLEKHH1	ENST00000329153.5	pleckstrin homology domain containing, family H (with MyTH4 domain) member 1	125	1	1	0	0	1	0	1	0	0	hsa-miR-26a-5p	0.0779	0.4061	1.0497	-0.21	-0.21	0.91	2005, 2007, 2009, 2011
TSPYL4	ENST00000420283.1	TSPY-like 4	5	1	0	1	0	1	0	1	0	0	hsa-miR-26a-5p	0.0217	0.1537	0.8699	-0.21	-0.21	0.54	2009, 2011
ERLIN1	ENST00000421367.2	ER lipid raft associated 1	86	1	0	1	0	0	0	0	0	1	hsa-miR-26a-5p	0.0228	0.1482	0.5896	-0.21	-0.23	0.42	2007, 2009, 2011
KIAA0947	ENST00000296564.7	KIAA0947	59	1	0	0	1	0	0	0	0	0	hsa-miR-26a-5p	0.0099	0.0716	0.4496	-0.21	-0.21	0.7	2009, 2011
C16orf70	ENST00000219139.3	chromosome 16 open reading frame 70	485	1	0	1	0	0	0	0	0	0	hsa-miR-26a-5p	0.02	0.1317	0.5439	-0.21	-0.21	0.7	2009, 2011
THRAP3	ENST00000354618.5	thyroid hormone receptor associated protein 3	13	1	1	0	0	0	0	0	0	0	hsa-miR-26a-5p	0.027	0.1711	0.629	-0.21	-0.21	0.18	2009, 2011
TGIF2-C20orf24	ENST00000558530.1	TGIF2-C20orf24 readthrough	6086	1	1	0	0	0	0	0	0	1	hsa-miR-26a-5p	0.0092	0.0583	0.2204	-0.21	-0.62	< 0.1	2011
KCNH7	ENST00000332142.5	potassium voltage-gated channel, subfamily H (eag-related), member 7	5	1	0	1	0	0	0	0	0	0	hsa-miR-26a-5p	0.0241	0.1569	0.6355	-0.21	-0.21	0.49	2005, 2007, 2009, 2011
NUP153	ENST00000262077.2	nucleoporin 153kDa	231	1	0	0	1	0	0	0	0	0	hsa-miR-26a-5p	0.0065	0.0461	0.264	-0.21	-0.22	0.64	2005, 2007, 2009, 2011
PHF6	ENST00000332070.3	PHD finger protein 6	630	2	1	0	1	0	0	0	0	2	hsa-miR-26a-5p	0.0294	0.2028	1.0393	-0.21	-0.21	0.66	2005, 2007, 2009, 2011
NID1	ENST00000366595.3	nidogen 1	303	1	1	0	0	1	0	1	0	0	hsa-miR-26a-5p	0.0461	0.2813	0.9946	-0.21	-0.21	0.7	2009, 2011
C17orf103	ENST00000468196.1	chromosome 17 open reading frame 103	54	1	1	0	0	0	0	0	0	0	hsa-miR-26a-5p	0.0439	0.2541	0.7284	-0.21	-0.21	0.79	2011
C10orf137	ENST00000337623.3	chromosome 10 open reading frame 137	157	1	0	0	1	1	0	0	1	0	hsa-miR-26a-5p	0.0099	0.0718	0.4635	-0.21	-0.21	0.61	2005, 2007, 2009, 2011
HAS2	ENST00000303924.4	hyaluronan synthase 2	398	1	0	0	1	1	0	0	1	2	hsa-miR-26a-5p	0.003	0.0218	0.1499	-0.21	-0.22	0.74	2005, 2007, 2011
OAF	ENST00000328965.4	OAF homolog (Drosophila)	1447	1	0	0	1	1	0	1	0	0	hsa-miR-26a-5p	0.0162	0.1143	0.6274	-0.2	-0.33	0.81	2007, 2009, 2011
C10orf12	ENST00000286067.2	chromosome 10 open reading frame 12	49	1	0	1	0	1	0	1	0	0	hsa-miR-26a-5p	0.0215	0.141	0.5826	-0.2	-0.24	0.83	2005, 2007, 2011
HIAT1	ENST00000370152.3	hippocampus abundant transcript 1	1473	1	0	0	1	1	0	1	0	0	hsa-miR-26a-5p	0.0177	0.1185	0.5277	-0.2	-0.23	0.74	2005, 2007, 2009, 2011
RCBTB1	ENST00000258646.3	regulator of chromosome condensation (RCC1) and BTB (POZ) domain containing protein 1	9	1	1	0	0	0	0	0	0	1	hsa-miR-26a-5p	0.0321	0.2034	0.7833	-0.2	-0.2	0.71	2005, 2007, 2009, 2011
CDK6	ENST00000265734.4	cyclin-dependent kinase 6	1116	2	2	0	0	2	0	0	2	2	hsa-miR-26a-5p	0.0957	0.5709	2.0257	-0.2	-0.23	0.96	2005, 2007, 2009, 2011
IPMK	ENST00000373935.3	inositol polyphosphate multikinase	196	1	0	1	0	1	0	0	1	0	hsa-miR-26a-5p	0.0104	0.0734	0.4105	-0.2	-0.33	0.55	2011
TCF7L2	ENST00000369386.1	transcription factor 7-like 2 (T-cell specific, HMG-box)	650	1	0	0	1	0	0	0	0	0	hsa-miR-26a-5p	0.0114	0.0807	0.4651	-0.2	-0.21	0.68	2011
KCNE4	ENST00000281830.3	potassium voltage-gated channel, Isk-related family, member 4	5	1	0	0	1	0	0	0	0	0	hsa-miR-26a-5p	0.0223	0.1456	0.5862	-0.2	-0.2	0.74	2009, 2011
CHSY1	ENST00000254190.3	chondroitin sulfate synthase 1	200	1	0	0	1	1	0	0	1	0	hsa-miR-26a-5p	0.0129	0.0889	0.4359	-0.2	-0.21	0.74	2005, 2007, 2009, 2011
SUV420H2	ENST00000255613.3	suppressor of variegation 4-20 homolog 2 (Drosophila)	265	1	0	0	1	0	0	0	0	0	hsa-miR-26a-5p	0.0043	0.0313	0.1926	-0.2	-0.2	0.66	2005, 2007, 2009, 2011
AKAP7	ENST00000431975.2	A kinase (PRKA) anchor protein 7	21	1	1	0	0	0	0	0	0	0	hsa-miR-26a-5p	0.0173	0.1159	0.5174	-0.2	-0.2	0.26	2005, 2007, 2009, 2011
MITF	ENST00000328528.6	microphthalmia-associated transcription factor	593	1	0	1	0	0	0	0	0	1	hsa-miR-26a-5p	0.0206	0.1389	0.6522	-0.2	-0.21	0.65	2011
ADAM12	ENST00000368679.4	ADAM metallopeptidase domain 12	758	1	0	0	1	0	0	0	0	1	hsa-miR-26a-5p	0.0079	0.0566	0.3404	-0.2	-0.2	0.74	2005, 2007, 2009, 2011
SMARCA5	ENST00000283131.3	SWI/SNF related, matrix associated, actin dependent regulator of chromatin, subfamily a, member 5	478	1	0	0	1	1	0	0	1	1	hsa-miR-26a-5p	0.0157	0.1055	0.4726	-0.2	-0.21	0.74	2011
PTPN13	ENST00000436978.1	protein tyrosine phosphatase, non-receptor type 13 (APO-1/CD95 (Fas)-associated phosphatase)	97	1	1	0	0	0	0	0	0	0	hsa-miR-26a-5p	0.0274	0.1777	0.7322	-0.2	-0.2	0.55	2005, 2007, 2009, 2011
OSTM1	ENST00000193322.3	osteopetrosis associated transmembrane protein 1	63	1	0	1	0	0	0	0	0	2	hsa-miR-26a-5p	0.0168	0.1135	0.5257	-0.2	-0.25	0.44	2011
KLHL28	ENST00000396128.4	kelch-like family member 28	9	1	0	1	0	2	0	0	2	0	hsa-miR-26a-5p	0.0177	0.1263	0.744	-0.2	-0.2	0.28	2007
NDFIP2	ENST00000218652.7	Nedd4 family interacting protein 2	1747	1	0	1	0	0	0	0	0	0	hsa-miR-26a-5p	0.009	0.0635	0.3587	-0.2	-0.2	0.32	2005, 2007
NIPAL2	ENST00000341166.3	NIPA-like domain containing 2	7	1	1	0	0	2	0	0	2	0	hsa-miR-26a-5p	0.0273	0.1824	0.827	-0.2	-0.2	0.13	NULL
CDH11	ENST00000394156.3	cadherin 11, type 2, OB-cadherin (osteoblast)	448	1	0	0	1	0	0	0	0	0	hsa-miR-26a-5p	0.0077	0.0543	0.309	-0.2	-0.2	0.74	2005, 2007, 2009, 2011
ICOS	ENST00000435193.1	inducible T-cell co-stimulator	5	1	0	0	1	0	0	0	0	0	hsa-miR-26a-5p	0.0136	0.0927	0.4302	-0.2	-0.2	0.41	NULL
ADAT1	ENST00000307921.3	adenosine deaminase, tRNA-specific 1	597	1	0	1	0	3	1	0	2	1	hsa-miR-26a-5p	0.0207	0.1451	0.8159	-0.2	-0.23	0.43	2011
CDK13	ENST00000181839.4	cyclin-dependent kinase 13	32	1	0	0	1	0	0	0	0	2	hsa-miR-26a-5p	0.0144	0.0987	0.4814	-0.2	-0.2	0.74	2005, 2007, 2009, 2011
MAT2A	ENST00000306434.3	methionine adenosyltransferase II, alpha	8	1	1	0	0	0	0	0	0	1	hsa-miR-26a-5p	0.0154	0.1005	0.4142	-0.19	-0.33	0.78	2009, 2011
GRB10	ENST00000398812.2	growth factor receptor-bound protein 10	1382	1	1	0	0	0	0	0	0	0	hsa-miR-26a-5p	0.0227	0.145	0.5426	-0.19	-0.23	0.22	2009, 2011
KLF4	ENST00000374672.4	Kruppel-like factor 4 (gut)	22	1	0	0	1	0	0	0	0	0	hsa-miR-26a-5p	0.0224	0.1459	0.5836	-0.19	-0.19	0.7	2005, 2007, 2009, 2011
ANKRD63	ENST00000434396.1	ankyrin repeat domain 63	5	1	1	0	0	1	0	0	1	0	hsa-miR-26a-5p	0.0901	0.4288	0.9178	-0.19	-0.19	0.92	NULL
BTG1	ENST00000256015.3	B-cell translocation gene 1, anti-proliferative	1677	1	0	0	1	2	1	0	1	0	hsa-miR-26a-5p	0.0083	0.0584	0.3278	-0.19	-0.52	0.56	2005, 2007
KLF7	ENST00000423015.1	Kruppel-like factor 7 (ubiquitous)	737	1	0	0	1	1	0	1	0	1	hsa-miR-26a-5p	0.0173	0.1243	0.7589	-0.19	-0.19	0.78	NULL
TNRC6A	ENST00000395799.3	trinucleotide repeat containing 6A	267	1	1	0	0	0	0	0	0	1	hsa-miR-26a-5p	0.0458	0.2722	0.8944	-0.19	-0.19	0.87	2005, 2007, 2009, 2011
RB1	ENST00000267163.4	retinoblastoma 1	1891	1	1	0	0	1	0	0	1	1	hsa-miR-26a-5p	0.0287	0.191	0.8555	-0.19	-0.19	0.37	2011
INHBA	ENST00000242208.4	inhibin, beta A	1260	1	1	0	0	0	0	0	0	0	hsa-miR-26a-5p	0.0368	0.2265	0.7945	-0.19	-0.19	0.88	NULL
HEPHL1	ENST00000315765.9	hephaestin-like 1	5	1	1	0	0	0	0	0	0	0	hsa-miR-26a-5p	0.0532	0.312	1.026	-0.19	-0.19	0.87	2009, 2011
TRPC6	ENST00000344327.3	transient receptor potential cation channel, subfamily C, member 6	68	1	0	0	1	0	0	0	0	0	hsa-miR-26a-5p	0.0107	0.0745	0.3956	-0.19	-0.19	0.66	2009, 2011
MSANTD1	ENST00000507492.1	Myb/SANT-like DNA-binding domain containing 1	7	1	0	1	0	0	0	0	0	0	hsa-miR-26a-5p	0.0111	0.0766	0.3801	-0.19	-0.19	0.41	2007
BTBD7	ENST00000334746.5	BTB (POZ) domain containing 7	590	2	1	0	1	0	0	0	0	0	hsa-miR-26a-5p	0.0395	0.2544	1.0182	-0.19	-0.23	0.94	2005, 2007, 2009, 2011
RP11-766F14.2	ENST00000511828.1	Protein LOC285556	5	1	1	0	0	1	0	0	1	1	hsa-miR-26a-5p	0.0593	0.3539	1.2933	-0.19	-0.19	0.94	NULL
ADAM17	ENST00000310823.3	ADAM metallopeptidase domain 17	96	1	1	0	0	0	0	0	0	1	hsa-miR-26a-5p	0.0322	0.1742	0.4623	-0.19	-0.38	0.95	NULL
TMEM2	ENST00000377044.4	transmembrane protein 2	130	1	1	0	0	0	0	0	0	0	hsa-miR-26a-5p	0.0749	0.3796	0.8817	-0.19	-0.19	0.94	2005, 2007, 2009, 2011
ARF6	ENST00000298316.5	ADP-ribosylation factor 6	31	1	0	0	1	0	0	0	0	1	hsa-miR-26a-5p	0.0052	0.0377	0.2479	-0.19	-0.23	0.55	NULL
TNKS2	ENST00000371627.4	tankyrase, TRF1-interacting ankyrin-related ADP-ribose polymerase 2	205	1	0	0	1	0	0	0	0	1	hsa-miR-26a-5p	0.0073	0.053	0.3549	-0.19	-0.19	0.74	2005, 2007, 2009, 2011
GPSM1	ENST00000440944.1	G-protein signaling modulator 1	5243	1	1	0	0	0	0	0	0	0	hsa-miR-26a-5p	0.0558	0.304	0.7634	-0.18	-0.18	0.94	2011
RASGEF1A	ENST00000374459.1	RasGEF domain family, member 1A	10	1	1	0	0	0	0	0	0	1	hsa-miR-26a-5p	0.0344	0.2023	0.6351	-0.18	-0.25	0.78	2009, 2011
LSM11	ENST00000286307.5	LSM11, U7 small nuclear RNA associated	1458	1	1	0	0	1	0	1	0	0	hsa-miR-26a-5p	0.0601	0.351	1.1371	-0.18	-0.2	0.81	2005, 2007, 2009, 2011
YPEL1	ENST00000339468.3	yippee-like 1 (Drosophila)	81	1	1	0	0	3	0	0	3	1	hsa-miR-26a-5p	0.0363	0.2035	0.6345	-0.18	-0.36	0.92	2005, 2007, 2009, 2011
PIK3R3	ENST00000262741.5	phosphoinositide-3-kinase, regulatory subunit 3 (gamma)	335	1	0	0	1	0	0	0	0	0	hsa-miR-26a-5p	0.0085	0.0608	0.3611	-0.18	-0.2	0.74	2005, 2007, 2009, 2011
EP300	ENST00000263253.7	E1A binding protein p300	785	1	0	0	1	0	0	0	0	1	hsa-miR-26a-5p	0.0118	0.0828	0.4559	-0.18	-0.24	0.67	2005, 2007
FAXC	ENST00000389677.5	failed axon connections homolog (Drosophila)	95	1	1	0	0	2	0	0	2	2	hsa-miR-26a-5p	0.0284	0.1843	0.8215	-0.18	-0.28	< 0.1	2011
CAMK2A	ENST00000348628.6	calcium/calmodulin-dependent protein kinase II alpha	5	1	0	0	1	0	0	0	0	0	hsa-miR-26a-5p	0.0078	0.0552	0.3245	-0.18	-0.18	0.47	2005, 2007
NFE2L3	ENST00000056233.3	nuclear factor, erythroid 2-like 3	36	1	1	0	0	0	0	0	0	1	hsa-miR-26a-5p	0.0324	0.2004	0.6882	-0.18	-0.18	0.42	2009, 2011
GMFB	ENST00000554908.1	glia maturation factor, beta	15	1	1	0	0	0	0	0	0	1	hsa-miR-26a-5p	0.026	0.1349	0.3502	-0.18	-0.56	0.78	2005, 2007, 2009, 2011
GATA4	ENST00000335135.4	GATA binding protein 4	5	1	0	0	1	0	0	0	0	0	hsa-miR-26a-5p	0.0069	0.0487	0.2746	-0.18	-0.18	0.72	2005, 2007, 2009, 2011
AL355390.1	ENST00000325811.1	Uncharacterized protein	5	1	0	1	0	0	0	0	0	0	hsa-miR-26a-5p	0.0116	0.0809	0.4336	-0.18	-0.18	0.34	NULL
CAMSAP2	ENST00000358823.2	calmodulin regulated spectrin-associated protein family, member 2	235	1	0	0	1	1	0	0	1	0	hsa-miR-26a-5p	0.009	0.0646	0.409	-0.18	-0.24	0.51	2007
TMEM248	ENST00000341567.4	transmembrane protein 248	3207	1	0	0	1	0	0	0	0	2	hsa-miR-26a-5p	0.0084	0.0598	0.3453	-0.18	-0.2	0.74	2007, 2009, 2011
HSPA4L	ENST00000296464.4	heat shock 70kDa protein 4-like	348	1	1	0	0	2	0	1	1	3	hsa-miR-26a-5p	0.0419	0.2629	1.0164	-0.18	-0.2	0.9	NULL
ADAM19	ENST00000257527.4	ADAM metallopeptidase domain 19	981	1	1	0	0	0	0	0	0	0	hsa-miR-26a-5p	0.0698	0.359	0.8332	-0.18	-0.18	0.95	2005, 2007, 2009, 2011
ZCCHC11	ENST00000257177.4	zinc finger, CCHC domain containing 11	97	1	0	0	1	0	0	0	0	0	hsa-miR-26a-5p	0.0127	0.0916	0.5691	-0.18	-0.18	0.6	NULL
GABRA4	ENST00000264318.3	gamma-aminobutyric acid (GABA) A receptor, alpha 4	5	1	0	0	1	3	2	1	0	0	hsa-miR-26a-5p	0.0615	0.4009	1.8037	-0.17	-0.17	0.64	2005, 2007, 2011
ZBTB7C	ENST00000535628.2	zinc finger and BTB domain containing 7C	23	1	0	0	1	0	0	0	0	1	hsa-miR-26a-5p	0.0086	0.0619	0.392	-0.17	-0.19	0.74	NULL
TET3	ENST00000409262.3	tet methylcytosine dioxygenase 3	1437	3	2	0	1	1	0	1	0	0	hsa-miR-26a-5p	0.1167	0.6561	1.9312	-0.17	-0.17	> 0.99	2009, 2011
MFAP3L	ENST00000393704.3	microfibrillar-associated protein 3-like	69	1	0	1	0	0	0	0	0	1	hsa-miR-26a-5p	0.0274	0.1776	0.7331	-0.17	-0.18	0.62	2009, 2011
TBC1D13	ENST00000372648.5	TBC1 domain family, member 13	2204	1	1	0	0	0	0	0	0	0	hsa-miR-26a-5p	0.0558	0.3076	0.819	-0.17	-0.17	0.77	2009, 2011
SLA2	ENST00000262866.4	Src-like-adaptor 2	5	1	0	0	1	0	0	0	0	0	hsa-miR-26a-5p	0.0086	0.0602	0.3213	-0.17	-0.17	0.71	NULL
CELF1	ENST00000395290.2	CUGBP, Elav-like family member 1	153	1	0	0	1	1	1	0	0	2	hsa-miR-26a-5p	0.0194	0.138	0.8077	-0.17	-0.19	0.69	2011
ZNF275	ENST00000370251.3	zinc finger protein 275	465	1	1	0	0	0	0	0	0	2	hsa-miR-26a-5p	0.0726	0.3801	0.9857	-0.17	-0.17	0.83	2009, 2011
FOXJ3	ENST00000372571.1	forkhead box J3	329	1	1	0	0	0	0	0	0	0	hsa-miR-26a-5p	0.0313	0.2034	0.8611	-0.17	-0.17	0.39	2009, 2011
ATP9A	ENST00000311637.5	ATPase, class II, type 9A	1511	1	0	0	1	0	0	0	0	0	hsa-miR-26a-5p	0.0213	0.1385	0.5418	-0.17	-0.17	0.69	2009, 2011
CTNNBIP1	ENST00000377263.1	catenin, beta interacting protein 1	493	1	0	0	1	0	0	0	0	0	hsa-miR-26a-5p	0.0061	0.0428	0.2325	-0.17	-0.24	0.7	2007, 2009, 2011
ST8SIA4	ENST00000231461.5	ST8 alpha-N-acetyl-neuraminide alpha-2,8-sialyltransferase 4	5	1	1	0	0	0	0	0	0	0	hsa-miR-26a-5p	0.0393	0.2356	0.7573	-0.17	-0.17	0.68	2005, 2007, 2009, 2011
YWHAE	ENST00000264335.8	tyrosine 3-monooxygenase/tryptophan 5-monooxygenase activation protein, epsilon polypeptide	144	1	0	0	1	0	0	0	0	0	hsa-miR-26a-5p	0.0034	0.0245	0.1537	-0.17	-0.19	0.68	2005, 2007, 2009, 2011
SH3RF1	ENST00000284637.9	SH3 domain containing ring finger 1	2747	1	0	0	1	0	0	0	0	1	hsa-miR-26a-5p	0.0075	0.0539	0.3439	-0.17	-0.17	0.6	2007, 2011
FBXO11	ENST00000402508.1	F-box protein 11	359	1	1	0	0	1	0	0	1	0	hsa-miR-26a-5p	0.0176	0.1022	0.3558	-0.17	-0.37	0.88	2005, 2007, 2009, 2011
NOP9	ENST00000396802.3	NOP9 nucleolar protein	353	1	1	0	0	0	0	0	0	2	hsa-miR-26a-5p	0.0223	0.1463	0.6057	-0.17	-0.17	< 0.1	NULL
PPP1R3D	ENST00000370996.3	protein phosphatase 1, regulatory subunit 3D	132	1	1	0	0	0	0	0	0	0	hsa-miR-26a-5p	0.0239	0.156	0.6357	-0.17	-0.17	0.1	2009, 2011
NEK6	ENST00000373603.1	NIMA-related kinase 6	3449	1	0	1	0	0	0	0	0	0	hsa-miR-26a-5p	0.017	0.1139	0.5055	-0.17	-0.17	0.79	2005, 2007, 2009, 2011
AMOT	ENST00000304758.1	angiomotin	515	1	0	1	0	1	0	1	0	0	hsa-miR-26a-5p	0.0244	0.1654	0.7758	-0.17	-0.17	0.43	2005, 2007, 2009, 2011
PAN3	ENST00000282391.5	PAN3 poly(A) specific ribonuclease subunit homolog (S. cerevisiae)	361	1	1	0	0	0	0	0	0	0	hsa-miR-26a-5p	0.0219	0.1468	0.6738	-0.17	-0.17	0.68	2005, 2007, 2009, 2011
SLCO5A1	ENST00000260126.4	solute carrier organic anion transporter family, member 5A1	9	1	0	1	0	0	0	0	0	1	hsa-miR-26a-5p	0.0209	0.1428	0.7201	-0.17	-0.17	0.32	NULL
TMEM135	ENST00000340353.7	transmembrane protein 135	963	1	0	0	1	0	0	0	0	1	hsa-miR-26a-5p	0.0171	0.1197	0.6597	-0.17	-0.17	0.72	2007, 2011
KIAA1239	ENST00000309447.5	KIAA1239	5	1	0	0	1	0	0	0	0	0	hsa-miR-26a-5p	0.0121	0.087	0.5313	-0.17	-0.17	0.73	2011
FOXN1	ENST00000226247.2	forkhead box N1	5	1	0	0	1	0	0	0	0	0	hsa-miR-26a-5p	0.0061	0.0431	0.251	-0.16	-0.16	0.71	NULL
ESRRG	ENST00000361525.3	estrogen-related receptor gamma	5	1	0	0	1	0	0	0	0	0	hsa-miR-26a-5p	0.0089	0.0625	0.338	-0.16	-0.16	0.64	2005, 2007
RBMS1	ENST00000348849.3	RNA binding motif, single stranded interacting protein 1	90	1	0	1	0	0	0	0	0	1	hsa-miR-26a-5p	0.0205	0.1392	0.6609	-0.16	-0.16	0.42	2011
B4GALT4	ENST00000467604.1	UDP-Gal:betaGlcNAc beta 1,4- galactosyltransferase, polypeptide 4	196	1	1	0	0	1	0	0	1	0	hsa-miR-26a-5p	0.0346	0.2141	0.7501	-0.16	-0.16	0.41	2009, 2011
CDH2	ENST00000269141.3	cadherin 2, type 1, N-cadherin (neuronal)	1230	1	0	0	1	1	0	1	0	1	hsa-miR-26a-5p	0.0168	0.1162	0.5968	-0.16	-0.21	0.81	2005, 2007, 2011
ZFP36L2	ENST00000282388.3	ZFP36 ring finger protein-like 2	317	1	0	0	1	0	0	0	0	1	hsa-miR-26a-5p	0.0085	0.0601	0.3474	-0.16	-0.18	0.44	NULL
SOX17	ENST00000297316.4	SRY (sex determining region Y)-box 17	65	1	0	0	1	0	0	0	0	0	hsa-miR-26a-5p	0.0051	0.0368	0.22	-0.16	-0.16	0.73	2005, 2007, 2009, 2011
PIK3C2A	ENST00000265970.7	phosphatidylinositol-4-phosphate 3-kinase, catalytic subunit type 2 alpha	280	1	0	0	1	0	0	0	0	0	hsa-miR-26a-5p	0.021	0.1502	0.9147	-0.16	-0.19	0.7	2009, 2011
WHSC1	ENST00000382895.3	Wolf-Hirschhorn syndrome candidate 1	1148	2	0	0	2	0	0	0	0	0	hsa-miR-26a-5p	0.0159	0.1122	0.617	-0.16	-0.17	0.92	2011
TTC28	ENST00000397906.2	tetratricopeptide repeat domain 28	227	1	0	0	1	0	0	0	0	0	hsa-miR-26a-5p	0.0137	0.0943	0.4805	-0.16	-0.17	0.74	2011
DCUN1D1	ENST00000292782.4	DCN1, defective in cullin neddylation 1, domain containing 1	267	1	0	1	0	0	0	0	0	0	hsa-miR-26a-5p	0.0152	0.1063	0.5759	-0.16	-0.17	0.5	NULL
TSPAN5	ENST00000305798.3	tetraspanin 5	107	1	1	0	0	0	0	0	0	1	hsa-miR-26a-5p	0.0172	0.1161	0.5257	-0.16	-0.16	0.16	NULL
SLC33A1	ENST00000392845.3	solute carrier family 33 (acetyl-CoA transporter), member 1	145	1	1	0	0	3	1	0	2	4	hsa-miR-26a-5p	0.0467	0.2527	0.7867	-0.16	-0.34	0.69	2011
MCL1	ENST00000369026.2	myeloid cell leukemia sequence 1 (BCL2-related)	374	1	0	1	0	0	0	0	0	1	hsa-miR-26a-5p	0.01	0.0703	0.3804	-0.16	-0.17	0.37	2007, 2011
ARL4C	ENST00000390645.2	ADP-ribosylation factor-like 4C	84	1	1	0	0	0	0	0	0	0	hsa-miR-26a-5p	0.0266	0.1695	0.6478	-0.16	-0.18	0.39	2007, 2009, 2011
SOCS5	ENST00000306503.5	suppressor of cytokine signaling 5	72	3	1	1	1	1	0	1	0	4	hsa-miR-26a-5p	0.0134	0.0954	0.5517	-0.16	-0.21	0.86	2005, 2007
GJA9	ENST00000454994.2	gap junction protein, alpha 9, 59kDa	85	1	0	0	1	0	0	0	0	0	hsa-miR-26a-5p	0.0123	0.086	0.4544	-0.16	-0.18	0.6	NULL
EPHA7	ENST00000369303.4	EPH receptor A7	213	1	0	0	1	0	0	0	0	1	hsa-miR-26a-5p	0.0127	0.0891	0.496	-0.16	-0.17	0.68	2005, 2007, 2009, 2011
DAB2	ENST00000339788.6	Dab, mitogen-responsive phosphoprotein, homolog 2 (Drosophila)	2866	1	0	0	1	0	0	0	0	0	hsa-miR-26a-5p	0.0106	0.0735	0.3827	-0.16	-0.21	0.72	2011
ELAVL3	ENST00000359227.3	ELAV like neuron-specific RNA binding protein 3	5	1	0	0	1	0	0	0	0	1	hsa-miR-26a-5p	0.0067	0.0477	0.2901	-0.16	-0.16	0.62	2007, 2011
RAB31	ENST00000578921.1	RAB31, member RAS oncogene family	726	1	1	0	0	0	0	0	0	1	hsa-miR-26a-5p	0.0204	0.1348	0.5701	-0.16	-0.16	0.51	2009, 2011
GNA13	ENST00000439174.2	guanine nucleotide binding protein (G protein), alpha 13	190	2	2	0	0	0	0	0	0	0	hsa-miR-26a-5p	0.0679	0.3684	1.1729	-0.16	-0.22	0.96	2011
LRCH1	ENST00000311191.6	leucine-rich repeats and calponin homology (CH) domain containing 1	381	1	0	0	1	0	0	0	0	1	hsa-miR-26a-5p	0.0124	0.0894	0.5617	-0.16	-0.16	0.56	2011
MICAL3	ENST00000441493.2	microtubule associated monooxygenase, calponin and LIM domain containing 3	58	1	1	0	0	1	0	0	1	1	hsa-miR-26a-5p	0.0461	0.2749	0.9095	-0.16	-0.16	0.95	2009, 2011
KIAA1551	ENST00000312561.4	KIAA1551	15	1	1	0	0	1	0	0	1	2	hsa-miR-26a-5p	0.0262	0.151	0.4605	-0.16	-0.33	0.93	2007, 2009, 2011
C2CD2L	ENST00000336702.3	C2CD2-like	13	1	0	1	0	1	0	0	1	0	hsa-miR-26a-5p	0.0121	0.084	0.4369	-0.16	-0.19	0.44	2005, 2007, 2009, 2011
TP53INP2	ENST00000374810.3	tumor protein p53 inducible nuclear protein 2	12	1	0	0	1	0	0	0	0	0	hsa-miR-26a-5p	0.008	0.0565	0.3068	-0.16	-0.16	0.74	2005, 2007, 2009, 2011
RP2	ENST00000218340.3	retinitis pigmentosa 2 (X-linked recessive)	441	1	0	1	0	0	0	0	0	0	hsa-miR-26a-5p	0.013	0.089	0.4327	-0.16	-0.16	0.29	2009, 2011
C1GALT1	ENST00000223122.3	core 1 synthase, glycoprotein-N-acetylgalactosamine 3-beta-galactosyltransferase, 1	44	1	1	0	0	2	0	2	0	0	hsa-miR-26a-5p	0.0148	0.1025	0.5376	-0.16	-0.25	0.35	2011
PPP1R15B	ENST00000367188.4	protein phosphatase 1, regulatory subunit 15B	2154	1	0	0	1	0	0	0	0	0	hsa-miR-26a-5p	0.0102	0.0712	0.3859	-0.16	-0.18	0.71	2005, 2007, 2009, 2011
VPS37B	ENST00000267202.2	vacuolar protein sorting 37 homolog B (S. cerevisiae)	261	1	0	0	1	0	0	0	0	0	hsa-miR-26a-5p	0.0021	0.0155	0.1041	-0.16	-0.16	0.45	NULL
SLX4IP	ENST00000334534.5	SLX4 interacting protein	0	1	0	0	1	2	0	0	2	0	hsa-miR-26a-5p	0.0167	0.1191	0.7164	-0.15	-0.15	0.66	NULL
CPEB2	ENST00000538197.1	cytoplasmic polyadenylation element binding protein 2	367	1	0	0	1	0	0	0	0	1	hsa-miR-26a-5p	0.0132	0.0929	0.5212	-0.15	-0.17	0.7	2005, 2007, 2009, 2011
DAPK1	ENST00000469640.2	death-associated protein kinase 1	92	1	1	0	0	0	0	0	0	0	hsa-miR-26a-5p	0.0501	0.2863	0.8291	-0.15	-0.15	0.83	2005, 2007, 2009, 2011
GALNT7	ENST00000265000.4	UDP-N-acetyl-alpha-D-galactosamine:polypeptide N-acetylgalactosaminyltransferase 7 (GalNAc-T7)	953	1	0	0	1	0	0	0	0	0	hsa-miR-26a-5p	0.0101	0.0724	0.4355	-0.15	-0.15	0.67	2007, 2009, 2011
ETF1	ENST00000499810.2	eukaryotic translation termination factor 1	31	1	0	0	1	1	0	0	1	1	hsa-miR-26a-5p	0.019	0.1275	0.5867	-0.15	-0.17	0.53	2005, 2007
PDHB	ENST00000474765.1	pyruvate dehydrogenase (lipoamide) beta	1549	1	1	0	0	3	0	0	3	0	hsa-miR-26a-5p	0.0027	0.0194	0.1314	-0.15	-0.54	0.94	NULL
AL590483.1	ENST00000598000.1	Uncharacterized protein; cDNA FLJ42623 fis, clone BRACE3015894	5	1	0	1	0	0	0	0	0	0	hsa-miR-26a-5p	0.0128	0.0901	0.4928	-0.15	-0.15	0.28	NULL
ZNF462	ENST00000277225.5	zinc finger protein 462	214	2	2	0	0	0	0	0	0	0	hsa-miR-26a-5p	0.0656	0.4039	1.3931	-0.15	-0.16	0.94	2005, 2007, 2009, 2011
DNAJA2	ENST00000317089.5	DnaJ (Hsp40) homolog, subfamily A, member 2	1487	1	0	0	1	0	0	0	0	0	hsa-miR-26a-5p	0.0044	0.0316	0.1971	-0.15	-0.15	0.73	2005, 2007, 2009, 2011
HS6ST1	ENST00000259241.6	heparan sulfate 6-O-sulfotransferase 1	22	1	0	0	1	0	0	0	0	0	hsa-miR-26a-5p	0.0041	0.0297	0.1843	-0.15	-0.15	0.64	2009, 2011
ZNF697	ENST00000421812.2	zinc finger protein 697	43	1	0	1	0	0	0	0	0	0	hsa-miR-26a-5p	0.0123	0.0863	0.4691	-0.15	-0.15	0.42	2007, 2009, 2011
WAPAL	ENST00000298767.5	wings apart-like homolog (Drosophila)	185	2	0	1	1	0	0	0	0	0	hsa-miR-26a-5p	0.0107	0.0771	0.4987	-0.15	-0.18	0.76	2007, 2009, 2011
MREG	ENST00000263268.6	melanoregulin	95	1	0	0	1	0	0	0	0	0	hsa-miR-26a-5p	0.0069	0.0486	0.2642	-0.15	-0.23	0.65	2007, 2009, 2011
BBX	ENST00000415149.2	bobby sox homolog (Drosophila)	141	2	0	2	0	1	0	0	1	0	hsa-miR-26a-5p	0.0372	0.2485	1.0999	-0.15	-0.17	0.79	2005, 2007, 2011
SOSTDC1	ENST00000307068.4	sclerostin domain containing 1	5	1	0	0	1	0	0	0	0	1	hsa-miR-26a-5p	0.0054	0.0387	0.2292	-0.15	-0.2	0.47	2005, 2007
GSK3B	ENST00000264235.8	glycogen synthase kinase 3 beta	498	2	1	1	0	1	0	1	0	2	hsa-miR-26a-5p	0.0573	0.3252	1.1308	-0.15	-0.22	0.92	2005, 2007, 2011
TFAP2C	ENST00000201031.2	transcription factor AP-2 gamma (activating enhancer binding protein 2 gamma)	22	1	0	0	1	0	0	0	0	0	hsa-miR-26a-5p	0.0052	0.0375	0.2397	-0.15	-0.15	0.68	2005, 2007, 2009, 2011
ASCC3	ENST00000369162.2	activating signal cointegrator 1 complex subunit 3	159	1	0	1	0	0	0	0	0	0	hsa-miR-26a-5p	0.0232	0.1526	0.6478	-0.15	-0.15	0.28	NULL
CTDSP2	ENST00000398073.2	CTD (carboxy-terminal domain, RNA polymerase II, polypeptide A) small phosphatase 2	991	1	0	0	1	0	0	0	0	1	hsa-miR-26a-5p	0.0073	0.0519	0.3126	-0.15	-0.16	0.74	2005, 2007, 2009, 2011
RGS17	ENST00000367225.2	regulator of G-protein signaling 17	11	1	1	0	0	1	0	1	0	2	hsa-miR-26a-5p	0.0352	0.2063	0.7201	-0.15	-0.26	0.94	NULL
REEP4	ENST00000334530.5	receptor accessory protein 4	78	1	0	1	0	0	0	0	0	0	hsa-miR-26a-5p	0.0048	0.0335	0.1753	-0.15	-0.29	0.38	2007, 2009, 2011
COX5A	ENST00000322347.6	cytochrome c oxidase subunit Va	222	1	0	1	0	0	0	0	0	0	hsa-miR-26a-5p	0.0039	0.028	0.1762	-0.14	-0.14	< 0.1	2005, 2007, 2009, 2011
ITGA5	ENST00000293379.4	integrin, alpha 5 (fibronectin receptor, alpha polypeptide)	5599	1	1	0	0	0	0	0	0	0	hsa-miR-26a-5p	0.0612	0.3273	0.8118	-0.14	-0.14	0.84	2005, 2007, 2009, 2011
NCOA4	ENST00000452682.1	nuclear receptor coactivator 4	1665	1	1	0	0	0	0	0	0	0	hsa-miR-26a-5p	0.0231	0.1495	0.5841	-0.14	-0.14	0.58	2011
DDX17	ENST00000396821.3	DEAD (Asp-Glu-Ala-Asp) box helicase 17	2204	1	0	0	1	0	0	0	0	0	hsa-miR-26a-5p	0.0082	0.0588	0.352	-0.14	-0.15	0.73	2005, 2007, 2009, 2011
KDM6A	ENST00000377967.4	lysine (K)-specific demethylase 6A	991	1	0	0	1	0	0	0	0	0	hsa-miR-26a-5p	0.0162	0.113	0.6051	-0.14	-0.14	0.69	2005, 2007, 2009, 2011
PLBD2	ENST00000280800.3	phospholipase B domain containing 2	1144	1	0	0	1	0	0	0	0	0	hsa-miR-26a-5p	0.0038	0.0273	0.1716	-0.14	-0.14	0.5	2011
ZDHHC7	ENST00000313732.4	zinc finger, DHHC-type containing 7	4068	1	0	1	0	0	0	0	0	1	hsa-miR-26a-5p	0.0091	0.064	0.3484	-0.14	-0.15	0.3	2011
LHX1	ENST00000254457.5	LIM homeobox 1	15	1	0	0	1	0	0	0	0	0	hsa-miR-26a-5p	0.0057	0.0409	0.2417	-0.14	-0.14	0.71	2011
KCNS2	ENST00000287042.4	potassium voltage-gated channel, delayed-rectifier, subfamily S, member 2	5	1	1	0	0	1	0	0	1	2	hsa-miR-26a-5p	0.0176	0.1235	0.6911	-0.14	-0.14	0.19	NULL
TMTC3	ENST00000266712.6	transmembrane and tetratricopeptide repeat containing 3	406	1	0	0	1	0	0	0	0	0	hsa-miR-26a-5p	0.0135	0.095	0.5372	-0.14	-0.15	0.68	2007, 2009, 2011
RSPRY1	ENST00000394420.4	ring finger and SPRY domain containing 1	735	1	1	0	0	1	0	0	1	0	hsa-miR-26a-5p	0.0143	0.0952	0.4447	-0.14	-0.3	0.39	NULL
NHSL1	ENST00000427025.2	NHS-like 1	393	1	0	0	1	0	0	0	0	0	hsa-miR-26a-5p	0.0125	0.0863	0.4315	-0.14	-0.14	0.69	2011
ATAD2B	ENST00000238789.5	ATPase family, AAA domain containing 2B	11	1	1	0	0	0	0	0	0	1	hsa-miR-26a-5p	0.0455	0.2545	0.8151	-0.14	-0.23	0.88	2009, 2011
ARHGAP21	ENST00000396432.2	Rho GTPase activating protein 21	10	1	0	0	1	0	0	0	0	0	hsa-miR-26a-5p	0.0097	0.0694	0.4293	-0.14	-0.14	0.7	2005, 2007, 2009, 2011
VAMP1	ENST00000361716.3	vesicle-associated membrane protein 1 (synaptobrevin 1)	8	1	0	1	0	0	0	0	0	0	hsa-miR-26a-5p	0.0086	0.0611	0.3627	-0.14	-0.14	< 0.1	NULL
COL5A1	ENST00000371817.3	collagen, type V, alpha 1	3111	1	0	0	1	1	0	1	0	0	hsa-miR-26a-5p	0.0133	0.0933	0.5012	-0.14	-0.15	0.45	2005, 2007, 2009, 2011
DIDO1	ENST00000266070.4	death inducer-obliterator 1	1279	1	0	1	0	0	0	0	0	0	hsa-miR-26a-5p	0.0112	0.0771	0.3846	-0.14	-0.16	0.5	2011
VLDLR	ENST00000382100.3	very low density lipoprotein receptor	977	1	0	1	0	2	0	0	2	2	hsa-miR-26a-5p	0.0123	0.0888	0.5651	-0.14	-0.35	0.41	2005, 2007
ALX4	ENST00000329255.3	ALX homeobox 4	52	1	0	1	0	0	0	0	0	0	hsa-miR-26a-5p	0.0162	0.1108	0.5326	-0.14	-0.14	0.49	2011
SBNO1	ENST00000420886.2	strawberry notch homolog 1 (Drosophila)	87	1	0	0	1	2	0	1	1	4	hsa-miR-26a-5p	0.0094	0.0676	0.4133	-0.14	-0.27	0.8	2011
LTBP1	ENST00000404525.1	latent transforming growth factor beta binding protein 1	5324	1	0	1	0	0	0	0	0	0	hsa-miR-26a-5p	0.0075	0.0533	0.3082	-0.14	-0.14	0.3	2005, 2007, 2011
CAMSAP1	ENST00000389532.4	calmodulin regulated spectrin-associated protein 1	966	2	2	0	0	0	0	0	0	0	hsa-miR-26a-5p	0.0928	0.4947	1.2905	-0.14	-0.18	> 0.99	2005, 2007, 2009, 2011
CARM1	ENST00000327064.4	coactivator-associated arginine methyltransferase 1	663	1	0	0	1	0	0	0	0	0	hsa-miR-26a-5p	0.0159	0.1067	0.4702	-0.14	-0.14	0.7	2005, 2007, 2011
ENOX1	ENST00000261488.6	ecto-NOX disulfide-thiol exchanger 1	41	1	0	0	1	0	0	0	0	0	hsa-miR-26a-5p	0.0048	0.0339	0.1906	-0.14	-0.23	0.65	NULL
ESRP1	ENST00000358397.5	epithelial splicing regulatory protein 1	74	1	0	1	0	0	0	0	0	1	hsa-miR-26a-5p	0.0215	0.1507	0.8141	-0.14	-0.14	0.31	2011
SRGAP1	ENST00000355086.3	SLIT-ROBO Rho GTPase activating protein 1	64	1	1	0	0	0	0	0	0	0	hsa-miR-26a-5p	0.0611	0.3159	0.8314	-0.14	-0.18	0.95	2007, 2009, 2011
WWP2	ENST00000359154.2	WW domain containing E3 ubiquitin protein ligase 2	405	1	0	0	1	0	0	0	0	0	hsa-miR-26a-5p	0.0073	0.0519	0.2975	-0.14	-0.14	0.51	2011
RBM20	ENST00000369519.3	RNA binding motif protein 20	7	1	1	0	0	1	0	0	1	0	hsa-miR-26a-5p	0.0346	0.2078	0.6947	-0.14	-0.17	0.95	2011
GLTSCR1L	ENST00000314073.5	GLTSCR1-like	59	1	0	0	1	0	0	0	0	0	hsa-miR-26a-5p	0.011	0.0777	0.4392	-0.14	-0.14	0.68	2005, 2007, 2009, 2011
METAP1	ENST00000296411.6	methionyl aminopeptidase 1	887	1	0	1	0	1	0	0	1	0	hsa-miR-26a-5p	0.0084	0.0596	0.3411	-0.14	-0.15	0.44	NULL
CDR2L	ENST00000337231.5	cerebellar degeneration-related protein 2-like	28	1	0	0	1	0	0	0	0	0	hsa-miR-26a-5p	0.0092	0.0645	0.3375	-0.13	-0.13	0.71	2007, 2009, 2011
FUT9	ENST00000302103.5	fucosyltransferase 9 (alpha (1,3) fucosyltransferase)	5	1	0	0	1	1	1	0	0	1	hsa-miR-26a-5p	0.0438	0.2902	1.3368	-0.13	-0.13	0.61	2007, 2011
RWDD4	ENST00000326397.5	RWD domain containing 4	5	1	0	0	1	0	0	0	0	0	hsa-miR-26a-5p	0.0079	0.0565	0.3398	-0.13	-0.13	0.42	2007
PLCL1	ENST00000428675.1	phospholipase C-like 1	31	1	0	1	0	3	1	0	2	1	hsa-miR-26a-5p	0.0249	0.1656	0.7601	-0.13	-0.17	0.61	2011
TAF9B	ENST00000341864.5	TAF9B RNA polymerase II, TATA box binding protein (TBP)-associated factor, 31kDa	19	1	1	0	0	0	0	0	0	0	hsa-miR-26a-5p	0.0208	0.1228	0.3682	-0.13	-0.27	0.67	2009, 2011
KPNA5	ENST00000368564.1	karyopherin alpha 5 (importin alpha 6)	76	1	1	0	0	0	0	0	0	1	hsa-miR-26a-5p	0.0165	0.1151	0.6259	-0.13	-0.15	0.12	NULL
TCF12	ENST00000267811.5	transcription factor 12	101	1	0	0	1	0	0	0	0	0	hsa-miR-26a-5p	0.0083	0.0601	0.4001	-0.13	-0.13	0.59	2005, 2007, 2011
JAKMIP2	ENST00000507386.1	janus kinase and microtubule interacting protein 2	26	1	0	1	0	0	0	0	0	1	hsa-miR-26a-5p	0.0102	0.0712	0.3845	-0.13	-0.13	0.8	2007, 2009, 2011
RANBP10	ENST00000317506.3	RAN binding protein 10	140	1	0	1	0	0	0	0	0	0	hsa-miR-26a-5p	0.0047	0.0336	0.2078	-0.13	-0.14	0.49	2005, 2007, 2009, 2011
KCNQ4	ENST00000347132.5	potassium voltage-gated channel, KQT-like subfamily, member 4	46	1	1	0	0	0	0	0	0	0	hsa-miR-26a-5p	0.0417	0.2431	0.7035	-0.13	-0.13	0.91	2005, 2007, 2009, 2011
GPR12	ENST00000405846.3	G protein-coupled receptor 12	5	1	1	0	0	0	0	0	0	1	hsa-miR-26a-5p	0.075	0.3918	1.0315	-0.13	-0.13	0.65	2011
EIF5	ENST00000216554.3	eukaryotic translation initiation factor 5	970	1	0	1	0	1	1	0	0	1	hsa-miR-26a-5p	0.0135	0.0888	0.3733	-0.13	-0.31	0.73	2005, 2007, 2009, 2011
MATR3	ENST00000510056.1	matrin 3	216	1	0	0	1	0	0	0	0	0	hsa-miR-26a-5p	0.0078	0.0559	0.3455	-0.13	-0.14	0.74	2005, 2007, 2011
MAN2A1	ENST00000261483.4	mannosidase, alpha, class 2A, member 1	1521	1	0	1	0	1	0	0	1	0	hsa-miR-26a-5p	0.0165	0.1141	0.5816	-0.13	-0.14	0.42	2007, 2009, 2011
OCLN	ENST00000355237.2	occludin	5	1	0	0	1	0	0	0	0	0	hsa-miR-26a-5p	0.0051	0.0373	0.2468	-0.13	-0.13	0.73	2011
AURKA	ENST00000395907.1	aurora kinase A	435	1	1	0	0	0	0	0	0	0	hsa-miR-26a-5p	0.0068	0.0482	0.2723	-0.13	-0.13	< 0.1	NULL
SAMD8	ENST00000372687.4	sterile alpha motif domain containing 8	100	1	1	0	0	1	0	0	1	5	hsa-miR-26a-5p	0.0411	0.223	0.7266	-0.13	-0.28	0.89	2011
MMP16	ENST00000286614.6	matrix metallopeptidase 16 (membrane-inserted)	12	1	1	0	0	0	0	0	0	2	hsa-miR-26a-5p	0.0885	0.4657	1.3704	-0.13	-0.13	0.93	2007, 2009, 2011
MAP1A	ENST00000382031.1	microtubule-associated protein 1A	223	1	0	0	1	0	0	0	0	0	hsa-miR-26a-5p	0.0081	0.0573	0.3281	-0.13	-0.13	0.7	2005, 2007, 2009, 2011
ZBTB10	ENST00000430430.1	zinc finger and BTB domain containing 10	113	1	0	0	1	1	0	1	0	1	hsa-miR-26a-5p	0.0089	0.0644	0.4141	-0.13	-0.15	0.67	2005, 2007
SLC35E2B	ENST00000378662.1	solute carrier family 35, member E2B	5	1	0	0	1	1	0	0	1	0	hsa-miR-26a-5p	0.0082	0.0591	0.374	-0.13	-0.13	0.69	2011
LETM1	ENST00000302787.2	leucine zipper-EF-hand containing transmembrane protein 1	198	1	1	0	0	0	0	0	0	1	hsa-miR-26a-5p	0.0274	0.1732	0.6445	-0.13	-0.14	0.17	2011
KPNA3	ENST00000261667.3	karyopherin alpha 3 (importin alpha 4)	104	1	0	0	1	0	0	0	0	0	hsa-miR-26a-5p	0.0027	0.02	0.1349	-0.12	-0.16	0.64	2005, 2007, 2011
DCUN1D3	ENST00000324344.4	DCN1, defective in cullin neddylation 1, domain containing 3	53	1	0	0	1	4	1	2	1	2	hsa-miR-26a-5p	0.0278	0.1875	0.9199	-0.12	-0.56	0.47	2011
PAWR	ENST00000328827.4	PRKC, apoptosis, WT1, regulator	1872	1	1	0	0	2	0	0	2	3	hsa-miR-26a-5p	0.0268	0.1488	0.4433	-0.12	-0.39	0.94	2005, 2007, 2009, 2011
FAM53C	ENST00000513056.1	family with sequence similarity 53, member C	592	1	0	0	1	0	0	0	0	2	hsa-miR-26a-5p	0.0033	0.0244	0.1648	-0.12	-0.14	< 0.1	NULL
UBA2	ENST00000246548.4	ubiquitin-like modifier activating enzyme 2	122	1	0	0	1	0	0	0	0	0	hsa-miR-26a-5p	0.0089	0.0637	0.3801	-0.12	-0.12	0.73	NULL
CSNK1G1	ENST00000303052.7	casein kinase 1, gamma 1	149	1	1	0	0	0	0	0	0	1	hsa-miR-26a-5p	0.0645	0.3465	0.9143	-0.12	-0.12	0.94	2005, 2007, 2009, 2011
BTLA	ENST00000334529.5	B and T lymphocyte associated	5	1	0	1	0	0	0	0	0	1	hsa-miR-26a-5p	0.0107	0.0764	0.4686	-0.12	-0.12	0.41	NULL
NCAM2	ENST00000400546.1	neural cell adhesion molecule 2	64	1	1	0	0	0	0	0	0	1	hsa-miR-26a-5p	0.0364	0.2245	0.8127	-0.12	-0.14	0.31	2011
RCOR1	ENST00000262241.6	REST corepressor 1	403	1	1	0	0	0	0	0	0	0	hsa-miR-26a-5p	0.0465	0.2381	0.5635	-0.12	-0.19	0.94	2007, 2009, 2011
ANK2	ENST00000357077.4	ankyrin 2, neuronal	133	1	0	0	1	1	0	0	1	0	hsa-miR-26a-5p	0.012	0.0843	0.4659	-0.12	-0.12	0.65	2011
PSD3	ENST00000327040.8	pleckstrin and Sec7 domain containing 3	133	1	1	0	0	1	0	0	1	2	hsa-miR-26a-5p	0.0667	0.3884	1.3798	-0.12	-0.13	0.92	2005, 2007, 2009, 2011
PTPN3	ENST00000412145.1	protein tyrosine phosphatase, non-receptor type 3	374	1	0	0	1	0	0	0	0	0	hsa-miR-26a-5p	0.0106	0.0744	0.3976	-0.12	-0.12	0.72	2005, 2007, 2011
ZFX	ENST00000539115.1	zinc finger protein, X-linked	583	1	0	1	0	0	0	0	0	2	hsa-miR-26a-5p	0.0121	0.0865	0.5263	-0.12	-0.13	0.68	2007, 2009, 2011
MED13L	ENST00000281928.3	mediator complex subunit 13-like	73	1	1	0	0	0	0	0	0	0	hsa-miR-26a-5p	0.0293	0.1896	0.7929	-0.12	-0.14	0.67	2005, 2007, 2009, 2011
PRKAG2	ENST00000287878.4	protein kinase, AMP-activated, gamma 2 non-catalytic subunit	273	1	0	0	1	0	0	0	0	0	hsa-miR-26a-5p	0.0066	0.048	0.3183	-0.12	-0.12	0.49	2005, 2007, 2009, 2011
ST18	ENST00000276480.7	suppression of tumorigenicity 18 (breast carcinoma) (zinc finger protein)	5	1	0	1	0	0	0	0	0	0	hsa-miR-26a-5p	0.0151	0.1035	0.5172	-0.12	-0.12	0.37	NULL
ABCC4	ENST00000412704.1	ATP-binding cassette, sub-family C (CFTR/MRP), member 4	721	1	1	0	0	0	0	0	0	0	hsa-miR-26a-5p	0.0373	0.2271	0.7615	-0.12	-0.12	0.35	2005, 2007, 2009, 2011
HTR2C	ENST00000371950.3	5-hydroxytryptamine (serotonin) receptor 2C, G protein-coupled	5	1	0	1	0	0	0	0	0	0	hsa-miR-26a-5p	0.0092	0.0639	0.3367	-0.12	-0.12	0.29	2011
ARID2	ENST00000457135.1	AT rich interactive domain 2 (ARID, RFX-like)	891	1	0	1	0	0	0	0	0	0	hsa-miR-26a-5p	0.0064	0.0455	0.2633	-0.12	-0.12	0.56	2005, 2007, 2009, 2011
AMMECR1	ENST00000262844.5	Alport syndrome, mental retardation, midface hypoplasia and elliptocytosis chromosomal region gene 1	5	1	1	0	0	0	0	0	0	0	hsa-miR-26a-5p	0.0247	0.1656	0.7555	-0.12	-0.12	0.48	2009, 2011
PIGO	ENST00000298004.5	phosphatidylinositol glycan anchor biosynthesis, class O	152	1	0	0	1	0	0	0	0	2	hsa-miR-26a-5p	0.0129	0.0918	0.5557	-0.12	-0.12	0.45	NULL
RBM24	ENST00000379052.5	RNA binding motif protein 24	43	1	1	0	0	0	0	0	0	0	hsa-miR-26a-5p	0.0121	0.0773	0.3192	-0.12	-0.4	0.88	2005, 2007, 2009, 2011
MYPOP	ENST00000322217.5	Myb-related transcription factor, partner of profilin	41	1	0	0	1	0	0	0	0	0	hsa-miR-26a-5p	0.0045	0.032	0.178	-0.12	-0.19	0.5	2011
HAS3	ENST00000306560.1	hyaluronan synthase 3	15	1	1	0	0	0	0	0	0	0	hsa-miR-26a-5p	0.0262	0.1682	0.6481	-0.12	-0.12	0.25	2005, 2007, 2009, 2011
FIGN	ENST00000333129.3	fidgetin	10	1	0	0	1	1	0	0	1	0	hsa-miR-26a-5p	0.0064	0.046	0.2918	-0.11	-0.23	0.58	NULL
SCN5A	ENST00000414099.2	sodium channel, voltage-gated, type V, alpha subunit	5	1	0	1	0	0	0	0	0	1	hsa-miR-26a-5p	0.0137	0.0947	0.4816	-0.11	-0.11	0.45	2011
CHD5	ENST00000262450.3	chromodomain helicase DNA binding protein 5	5	1	0	0	1	0	0	0	0	1	hsa-miR-26a-5p	0.0084	0.0601	0.3581	-0.11	-0.11	0.74	2009, 2011
MAP1B	ENST00000296755.7	microtubule-associated protein 1B	259	2	0	1	1	1	0	1	0	0	hsa-miR-26a-5p	0.0164	0.117	0.6915	-0.11	-0.11	0.8	2005, 2007, 2009, 2011
ZNF662	ENST00000541208.1	zinc finger protein 662	11	1	1	0	0	0	0	0	0	0	hsa-miR-26a-5p	0.0169	0.1174	0.6246	-0.11	-0.11	0.14	NULL
RBM12B	ENST00000399300.2	RNA binding motif protein 12B	143	1	0	0	1	0	0	0	0	0	hsa-miR-26a-5p	0.0061	0.0432	0.2368	-0.11	-0.2	0.54	2009, 2011
ZBTB16	ENST00000335953.4	zinc finger and BTB domain containing 16	73	2	1	0	1	0	0	0	0	0	hsa-miR-26a-5p	0.0392	0.244	0.9025	-0.11	-0.12	0.98	NULL
CEP350	ENST00000367607.3	centrosomal protein 350kDa	705	2	2	0	0	0	0	0	0	0	hsa-miR-26a-5p	0.0688	0.4184	1.4396	-0.11	-0.13	0.94	2007, 2009, 2011
ARFGEF1	ENST00000262215.3	ADP-ribosylation factor guanine nucleotide-exchange factor 1 (brefeldin A-inhibited)	70	1	0	0	1	1	1	0	0	0	hsa-miR-26a-5p	0.0071	0.0495	0.2662	-0.11	-0.19	0.74	2005, 2007
PCNX	ENST00000304743.2	pecanex homolog (Drosophila)	458	1	1	0	0	0	0	0	0	1	hsa-miR-26a-5p	0.0652	0.3413	0.9243	-0.11	-0.13	0.89	2007, 2009, 2011
LRRC16A	ENST00000329474.6	leucine rich repeat containing 16A	718	1	1	0	0	0	0	0	0	0	hsa-miR-26a-5p	0.0646	0.3428	0.8576	-0.11	-0.11	0.76	2005, 2007, 2009, 2011
NUP210	ENST00000254508.5	nucleoporin 210kDa	246	1	0	1	0	0	0	0	0	0	hsa-miR-26a-5p	0.0118	0.081	0.3945	-0.11	-0.11	0.46	2009, 2011
CACNA1C	ENST00000399655.1	calcium channel, voltage-dependent, L type, alpha 1C subunit	69	1	1	0	0	1	0	0	1	1	hsa-miR-26a-5p	0.0384	0.2122	0.5638	-0.11	-0.17	0.95	2011
KMT2C	ENST00000262189.6	lysine (K)-specific methyltransferase 2C	417	1	0	1	0	0	0	0	0	0	hsa-miR-26a-5p	0.0185	0.1272	0.6494	-0.11	-0.11	0.55	2007, 2009, 2011
FOSL2	ENST00000379619.1	FOS-like antigen 2	2255	1	0	1	0	1	0	0	1	6	hsa-miR-26a-5p	0.018	0.1186	0.535	-0.11	-0.22	0.76	NULL
KIAA1549L	ENST00000321505.4	KIAA1549-like	117	1	0	0	1	4	0	1	3	1	hsa-miR-26a-5p	0.0159	0.1143	0.6987	-0.11	-0.15	0.71	2009, 2011
ZNRF3	ENST00000544604.2	zinc and ring finger 3	179	1	0	0	1	1	0	0	1	1	hsa-miR-26a-5p	0.0102	0.0721	0.4075	-0.11	-0.13	0.72	2009, 2011
HECTD4	ENST00000377560.5	HECT domain containing E3 ubiquitin protein ligase 4	222	1	0	1	0	0	0	0	0	1	hsa-miR-26a-5p	0.0184	0.1269	0.6471	-0.11	-0.11	0.62	2009, 2011
RBM47	ENST00000319592.4	RNA binding motif protein 47	264	1	0	0	1	0	0	0	0	2	hsa-miR-26a-5p	0.0082	0.0589	0.377	-0.11	-0.13	0.68	2009, 2011
ZBTB38	ENST00000514251.1	zinc finger and BTB domain containing 38	1270	1	0	1	0	1	0	0	1	1	hsa-miR-26a-5p	0.0154	0.1081	0.5968	-0.11	-0.11	0.35	2007, 2009, 2011
MFSD6	ENST00000392328.1	major facilitator superfamily domain containing 6	47	1	0	0	1	0	0	0	0	0	hsa-miR-26a-5p	0.0049	0.0352	0.2189	-0.11	-0.11	0.74	2005, 2007, 2009, 2011
TMEM260	ENST00000261556.6	transmembrane protein 260	44	1	0	0	1	0	0	0	0	0	hsa-miR-26a-5p	0.0073	0.0522	0.3207	-0.11	-0.11	0.65	2007, 2011
KCNN3	ENST00000271915.4	potassium intermediate/small conductance calcium-activated channel, subfamily N, member 3	5	1	0	0	1	1	0	0	1	2	hsa-miR-26a-5p	0.0254	0.1785	1.0048	-0.11	-0.11	0.65	2011
OTUD1	ENST00000376495.3	OTU domain containing 1	710	1	1	0	0	0	0	0	0	0	hsa-miR-26a-5p	0.0206	0.1366	0.5856	-0.11	-0.11	0.12	2011
PRKG1	ENST00000373985.1	protein kinase, cGMP-dependent, type I	12	1	0	0	1	0	0	0	0	0	hsa-miR-26a-5p	0.0156	0.1105	0.6226	-0.11	-0.11	0.6	NULL
DLG5	ENST00000372391.2	discs, large homolog 5 (Drosophila)	10	1	1	0	0	1	0	1	0	0	hsa-miR-26a-5p	0.0431	0.27	1.0135	-0.11	-0.11	0.94	2005, 2007, 2009, 2011
HOOK1	ENST00000371208.3	hook microtubule-tethering protein 1	804	1	0	0	1	0	0	0	0	0	hsa-miR-26a-5p	0.0075	0.055	0.3722	-0.11	-0.11	0.42	2007, 2011
PYGO1	ENST00000302000.6	pygopus homolog 1 (Drosophila)	104	1	1	0	0	4	0	1	3	1	hsa-miR-26a-5p	0.0132	0.0943	0.5691	-0.11	-0.36	0.42	NULL
ARID3A	ENST00000263620.3	AT rich interactive domain 3A (BRIGHT-like)	320	1	0	0	1	0	0	0	0	1	hsa-miR-26a-5p	0.008	0.0559	0.3062	-0.11	-0.12	0.74	2007, 2009, 2011
DCLK1	ENST00000379892.4	doublecortin-like kinase 1	9	1	1	0	0	1	0	0	1	0	hsa-miR-26a-5p	0.0143	0.0989	0.5293	-0.11	-0.23	0.13	NULL
KIF21B	ENST00000332129.2	kinesin family member 21B	12	2	0	0	2	0	0	0	0	1	hsa-miR-26a-5p	0.0143	0.1009	0.5635	-0.1	-0.1	0.92	2007, 2009, 2011
PLEKHG1	ENST00000367328.1	pleckstrin homology domain containing, family G (with RhoGef domain) member 1	106	1	1	0	0	0	0	0	0	1	hsa-miR-26a-5p	0.0228	0.1543	0.736	-0.1	-0.11	0.67	2009, 2011
NIPA1	ENST00000337435.4	non imprinted in Prader-Willi/Angelman syndrome 1	805	1	1	0	0	2	1	0	1	1	hsa-miR-26a-5p	0.0141	0.0951	0.4769	-0.1	-0.25	0.58	2009, 2011
C14orf37	ENST00000267485.7	chromosome 14 open reading frame 37	25	1	1	0	0	0	0	0	0	0	hsa-miR-26a-5p	0.0238	0.1534	0.5947	-0.1	-0.11	0.19	NULL
TNRC6C	ENST00000335749.4	trinucleotide repeat containing 6C	248	1	1	0	0	1	0	0	1	0	hsa-miR-26a-5p	0.0514	0.2909	0.8429	-0.1	-0.12	0.94	2011
SLC6A6	ENST00000454876.2	solute carrier family 6 (neurotransmitter transporter), member 6	280	1	0	0	1	0	0	0	0	0	hsa-miR-26a-5p	0.0142	0.0971	0.4606	-0.1	-0.11	0.74	2005, 2007, 2009, 2011
KIAA0319L	ENST00000325722.3	KIAA0319-like	2090	1	0	0	1	0	0	0	0	0	hsa-miR-26a-5p	0.002	0.015	0.1035	-0.1	-0.1	0.74	NULL
ITGA6	ENST00000375221.2	integrin, alpha 6	1328	1	0	0	1	1	0	0	1	0	hsa-miR-26a-5p	0.0063	0.0462	0.3127	-0.1	-0.1	0.67	2005, 2007, 2011
KLHL15	ENST00000328046.8	kelch-like family member 15	42	1	0	0	1	0	0	0	0	0	hsa-miR-26a-5p	0.0071	0.0505	0.3117	-0.1	-0.17	0.68	2011
TMEM68	ENST00000523073.1	transmembrane protein 68	77	1	1	0	0	0	0	0	0	0	hsa-miR-26a-5p	0.0121	0.069	0.1964	-0.1	-0.46	0.76	2007, 2009, 2011
BFAR	ENST00000261658.2	bifunctional apoptosis regulator	376	1	1	0	0	2	0	0	2	2	hsa-miR-26a-5p	0.0128	0.0773	0.3011	-0.1	-0.48	0.74	2011
WNT5A	ENST00000474267.1	wingless-type MMTV integration site family, member 5A	2080	1	1	0	0	1	0	0	1	0	hsa-miR-26a-5p	0.0134	0.0962	0.5842	-0.1	-0.14	< 0.1	2005, 2007, 2009, 2011
USP37	ENST00000258399.3	ubiquitin specific peptidase 37	14	1	0	1	0	3	0	2	1	2	hsa-miR-26a-5p	0.022	0.1516	0.769	-0.1	-0.13	0.38	2005, 2007, 2011
SALL1	ENST00000566102.1	sal-like 1 (Drosophila)	95	1	0	1	0	0	0	0	0	0	hsa-miR-26a-5p	0.0034	0.0239	0.1331	-0.1	-0.25	0.46	2005, 2007, 2009, 2011
YIPF4	ENST00000238831.4	Yip1 domain family, member 4	3482	1	0	1	0	1	0	0	1	0	hsa-miR-26a-5p	0.0152	0.102	0.4835	-0.1	-0.21	0.48	NULL
CHST2	ENST00000309575.3	carbohydrate (N-acetylglucosamine-6-O) sulfotransferase 2	154	1	0	0	1	1	0	0	1	0	hsa-miR-26a-5p	0.0017	0.0124	0.0832	-0.1	-0.21	0.55	2005, 2007
TRERF1	ENST00000541110.1	transcriptional regulating factor 1	52	2	1	0	1	0	0	0	0	0	hsa-miR-26a-5p	0.0314	0.2062	0.8788	-0.1	-0.1	0.9	2011
MYO5B	ENST00000285039.7	myosin VB	12	1	0	0	1	0	0	0	0	1	hsa-miR-26a-5p	0.0113	0.0802	0.4596	-0.1	-0.1	0.73	2009, 2011
HAPLN1	ENST00000274341.4	hyaluronan and proteoglycan link protein 1	5	1	1	0	0	1	1	0	0	0	hsa-miR-26a-5p	0.0448	0.2895	1.1152	-0.1	-0.1	0.17	2011
GRIN2B	ENST00000609686.1	glutamate receptor, ionotropic, N-methyl D-aspartate 2B	5	1	0	0	1	2	0	1	1	3	hsa-miR-26a-5p	0.0268	0.1939	1.2506	-0.1	-0.1	0.74	NULL
RNF213	ENST00000582970.1	ring finger protein 213	630	1	0	0	1	0	0	0	0	2	hsa-miR-26a-5p	0.0088	0.0643	0.4352	-0.1	-0.22	0.55	NULL
SOCS6	ENST00000397942.3	suppressor of cytokine signaling 6	140	1	1	0	0	0	0	0	0	1	hsa-miR-26a-5p	0.0166	0.1099	0.4878	-0.09	-0.15	0.62	2007, 2009, 2011
PAG1	ENST00000220597.4	phosphoprotein associated with glycosphingolipid microdomains 1	53	1	1	0	0	2	0	0	2	1	hsa-miR-26a-5p	0.0339	0.2181	0.8991	-0.09	-0.15	0.72	2009, 2011
CCNL2	ENST00000408952.5	cyclin L2	699	1	0	0	1	0	0	0	0	0	hsa-miR-26a-5p	0.0026	0.0182	0.1058	-0.09	-0.23	0.56	2009, 2011
GRSF1	ENST00000254799.6	G-rich RNA sequence binding factor 1	4414	1	0	0	1	2	1	0	1	1	hsa-miR-26a-5p	0.0089	0.0604	0.2755	-0.09	-0.22	0.68	2005, 2007, 2009, 2011
ACAP2	ENST00000326793.6	ArfGAP with coiled-coil, ankyrin repeat and PH domains 2	253	1	1	0	0	1	0	0	1	1	hsa-miR-26a-5p	0.0239	0.1591	0.7352	-0.09	-0.11	0.53	2009, 2011
CDH4	ENST00000360469.5	cadherin 4, type 1, R-cadherin (retinal)	33	1	0	0	1	0	0	0	0	1	hsa-miR-26a-5p	0.0163	0.111	0.5224	-0.09	-0.09	0.74	2005, 2007, 2009, 2011
SOX6	ENST00000316399.6	SRY (sex determining region Y)-box 6	22	1	0	0	1	1	0	0	1	2	hsa-miR-26a-5p	0.0058	0.0422	0.2828	-0.09	-0.12	0.65	2011
THAP1	ENST00000345117.2	THAP domain containing, apoptosis associated protein 1	196	1	1	0	0	1	1	0	0	1	hsa-miR-26a-5p	0.0101	0.0646	0.2792	-0.09	-0.71	0.13	NULL
TBC1D30	ENST00000542120.1	TBC1 domain family, member 30	153	1	1	0	0	2	0	1	1	2	hsa-miR-26a-5p	0.0284	0.1576	0.4859	-0.09	-0.25	0.93	2011
HS2ST1	ENST00000370550.5	heparan sulfate 2-O-sulfotransferase 1	787	1	0	0	1	0	0	0	0	2	hsa-miR-26a-5p	0.0085	0.062	0.4186	-0.09	-0.15	0.49	2009, 2011
NLGN1	ENST00000457714.1	neuroligin 1	36	1	0	1	0	0	0	0	0	3	hsa-miR-26a-5p	0.0229	0.1584	0.8276	-0.09	-0.09	0.41	2011
PDE4B	ENST00000371045.5	phosphodiesterase 4B, cAMP-specific	127	1	0	1	0	0	0	0	0	0	hsa-miR-26a-5p	0.0081	0.0581	0.3465	-0.09	-0.09	0.37	2009, 2011
NACC2	ENST00000371753.1	NACC family member 2, BEN and BTB (POZ) domain containing	172	2	1	0	1	1	0	0	1	1	hsa-miR-26a-5p	0.0286	0.1899	0.8333	-0.09	-0.13	0.97	2011
SLC17A6	ENST00000263160.3	solute carrier family 17 (vesicular glutamate transporter), member 6	5	1	0	1	0	0	0	0	0	0	hsa-miR-26a-5p	0.0068	0.0484	0.274	-0.09	-0.09	0.32	NULL
TBL1XR1	ENST00000430069.1	transducin (beta)-like 1 X-linked receptor 1	334	1	0	0	1	2	0	0	2	0	hsa-miR-26a-5p	0.0048	0.0347	0.2258	-0.09	-0.18	0.44	NULL
EPHA5	ENST00000273854.3	EPH receptor A5	48	1	1	0	0	1	1	0	0	0	hsa-miR-26a-5p	0.0474	0.2949	1.0379	-0.09	-0.1	0.87	2011
ADAM23	ENST00000264377.3	ADAM metallopeptidase domain 23	113	1	1	0	0	0	0	0	0	1	hsa-miR-26a-5p	0.0121	0.0784	0.3143	-0.09	-0.2	0.81	NULL
PCDH18	ENST00000412923.2	protocadherin 18	112	1	1	0	0	0	0	0	0	0	hsa-miR-26a-5p	0.0151	0.0931	0.3467	-0.08	-0.26	0.63	2005, 2007, 2009, 2011
ETV3	ENST00000368192.4	ets variant 3	37	1	0	0	1	0	0	0	0	1	hsa-miR-26a-5p	0.0073	0.0519	0.3037	-0.08	-0.08	0.48	NULL
DDX3X	ENST00000399959.2	DEAD (Asp-Glu-Ala-Asp) box helicase 3, X-linked	965	2	0	0	2	2	0	1	1	2	hsa-miR-26a-5p	0.0059	0.0417	0.2485	-0.08	-0.37	0.89	2005, 2007, 2009, 2011
GTPBP8	ENST00000383677.3	GTP-binding protein 8 (putative)	326	1	0	1	0	0	0	0	0	1	hsa-miR-26a-5p	0.0037	0.0256	0.143	-0.08	-0.22	0.29	NULL
PEX13	ENST00000295030.5	peroxisomal biogenesis factor 13	484	2	1	1	0	2	0	1	1	1	hsa-miR-26a-5p	0.0089	0.0616	0.3236	-0.08	-0.58	0.48	2011
GREB1L	ENST00000580732.2	growth regulation by estrogen in breast cancer-like	30	2	2	0	0	0	0	0	0	0	hsa-miR-26a-5p	0.0537	0.341	1.2542	-0.08	-0.08	0.3	NULL
PAK1	ENST00000278568.4	p21 protein (Cdc42/Rac)-activated kinase 1	374	1	1	0	0	0	0	0	0	0	hsa-miR-26a-5p	0.0113	0.075	0.3188	-0.08	-0.15	0.28	NULL
ATL3	ENST00000398868.3	atlastin GTPase 3	734	1	0	0	1	2	0	0	2	1	hsa-miR-26a-5p	0.0035	0.0253	0.1694	-0.08	-0.28	0.53	NULL
HOXD4	ENST00000306324.3	homeobox D4	214	1	1	0	0	0	0	0	0	0	hsa-miR-26a-5p	0.0258	0.1628	0.5873	-0.08	-0.09	0.62	NULL
SLC7A11	ENST00000280612.5	solute carrier family 7 (anionic amino acid transporter light chain, xc- system), member 11	61	2	2	0	0	2	1	0	1	1	hsa-miR-26a-5p	0.0202	0.124	0.4729	-0.08	-0.52	0.73	2007, 2009, 2011
CTC-432M15.3	ENST00000514667.1	Folliculin-interacting protein 1	38	1	0	0	1	0	0	0	0	2	hsa-miR-26a-5p	0.0063	0.0454	0.2926	-0.08	-0.09	0.68	NULL
PRKAA2	ENST00000371244.4	protein kinase, AMP-activated, alpha 2 catalytic subunit	561	1	1	0	0	0	0	0	0	0	hsa-miR-26a-5p	0.0334	0.204	0.7218	-0.08	-0.1	0.47	2009, 2011
NKX3-1	ENST00000380871.4	NK3 homeobox 1	240	1	0	0	1	0	0	0	0	0	hsa-miR-26a-5p	0.0026	0.0189	0.1302	-0.08	-0.08	0.41	NULL
EP400	ENST00000333577.4	E1A binding protein p400	1798	1	1	0	0	0	0	0	0	1	hsa-miR-26a-5p	0.0351	0.2144	0.7186	-0.08	-0.08	0.93	2005, 2007, 2009, 2011
CORO1C	ENST00000261401.3	coronin, actin binding protein, 1C	1970	1	0	1	0	1	0	0	1	0	hsa-miR-26a-5p	0.0089	0.064	0.3877	-0.08	-0.08	0.42	2011
ZKSCAN8	ENST00000330236.6	zinc finger with KRAB and SCAN domains 8	281	1	1	0	0	0	0	0	0	1	hsa-miR-26a-5p	0.0184	0.1288	0.7071	-0.07	-0.07	0.13	2009, 2011
MAP2	ENST00000360351.4	microtubule-associated protein 2	68	1	1	0	0	0	0	0	0	1	hsa-miR-26a-5p	0.0503	0.2695	0.7251	-0.07	-0.1	0.83	2005, 2007, 2009, 2011
ZFHX4	ENST00000521891.2	zinc finger homeobox 4	194	1	1	0	0	0	0	0	0	0	hsa-miR-26a-5p	0.0352	0.2198	0.8113	-0.07	-0.07	0.86	2005, 2007, 2009, 2011
UBR4	ENST00000375254.3	ubiquitin protein ligase E3 component n-recognin 4	368	1	0	1	0	0	0	0	0	0	hsa-miR-26a-5p	0.0093	0.0662	0.38	-0.07	-0.07	0.44	2011
PIM3	ENST00000360612.4	pim-3 oncogene	9484	1	1	0	0	0	0	0	0	0	hsa-miR-26a-5p	0.0069	0.0487	0.2746	-0.07	-0.07	0.18	NULL
CREB1	ENST00000432329.2	cAMP responsive element binding protein 1	295	1	1	0	0	3	0	0	3	0	hsa-miR-26a-5p	0.0187	0.1241	0.6001	-0.07	-0.19	0.36	2011
TAB3	ENST00000378933.1	TGF-beta activated kinase 1/MAP3K7 binding protein 3	201	1	1	0	0	0	0	0	0	1	hsa-miR-26a-5p	0.0199	0.1342	0.6288	-0.07	-0.07	0.31	2007, 2009, 2011
SLC22A23	ENST00000436008.2	solute carrier family 22, member 23	353	1	1	0	0	1	0	1	0	1	hsa-miR-26a-5p	0.0422	0.2613	0.9729	-0.07	-0.09	0.83	2003, 2005, 2007, 2011
ACVR2B	ENST00000352511.4	activin A receptor, type IIB	21	1	0	0	1	1	0	0	1	2	hsa-miR-26a-5p	0.0078	0.056	0.3588	-0.07	-0.16	0.65	2007, 2009, 2011
CPM	ENST00000551568.1	carboxypeptidase M	125	1	1	0	0	1	0	0	1	4	hsa-miR-26a-5p	0.0142	0.102	0.6382	-0.07	-0.17	0.13	2009, 2011
ITPRIP	ENST00000337478.1	inositol 1,4,5-trisphosphate receptor interacting protein	1138	1	1	0	0	0	0	0	0	2	hsa-miR-26a-5p	0.0246	0.1611	0.6787	-0.07	-0.07	0.47	2009, 2011
PATZ1	ENST00000405309.3	POZ (BTB) and AT hook containing zinc finger 1	165	1	1	0	0	0	0	0	0	0	hsa-miR-26a-5p	0.0199	0.1312	0.5451	-0.07	-0.07	< 0.1	NULL
LPHN1	ENST00000340736.6	latrophilin 1	49	1	0	0	1	0	0	0	0	0	hsa-miR-26a-5p	0.0108	0.0744	0.3593	-0.07	-0.08	0.72	2005, 2007, 2009, 2011
ATXN7	ENST00000295900.6	ataxin 7	264	1	0	0	1	0	0	0	0	1	hsa-miR-26a-5p	0.0067	0.0473	0.2732	-0.07	-0.09	0.7	2011
TRPV3	ENST00000301365.4	transient receptor potential cation channel, subfamily V, member 3	13	1	0	1	0	0	0	0	0	0	hsa-miR-26a-5p	0.0104	0.071	0.3477	-0.07	-0.12	0.55	NULL
CEBPG	ENST00000284000.4	CCAAT/enhancer binding protein (C/EBP), gamma	360	1	0	0	1	1	0	0	1	0	hsa-miR-26a-5p	0.0036	0.0263	0.1669	-0.07	-0.23	0.59	2005, 2007, 2009, 2011
CHFR	ENST00000315585.7	checkpoint with forkhead and ring finger domains, E3 ubiquitin protein ligase	168	1	1	0	0	0	0	0	0	0	hsa-miR-26a-5p	0.011	0.0594	0.1479	-0.07	-0.43	0.93	2005, 2007, 2009, 2011
UBE4B	ENST00000343090.6	ubiquitination factor E4B	350	1	1	0	0	0	0	0	0	0	hsa-miR-26a-5p	0.0245	0.1223	0.3363	-0.07	-0.3	0.86	2005, 2007, 2009, 2011
RAPGEF6	ENST00000509018.1	Rap guanine nucleotide exchange factor (GEF) 6	38	1	0	0	1	0	0	0	0	2	hsa-miR-26a-5p	0.006	0.0435	0.2886	-0.07	-0.07	0.47	NULL
COL9A1	ENST00000357250.6	collagen, type IX, alpha 1	9	1	0	1	0	0	0	0	0	0	hsa-miR-26a-5p	0.0153	0.1058	0.5526	-0.07	-0.07	0.44	NULL
ANKIB1	ENST00000265742.3	ankyrin repeat and IBR domain containing 1	127	1	0	1	0	0	0	0	0	0	hsa-miR-26a-5p	0.0105	0.0734	0.411	-0.07	-0.21	0.56	2009, 2011
EPAS1	ENST00000263734.3	endothelial PAS domain protein 1	3689	1	0	0	1	0	0	0	0	0	hsa-miR-26a-5p	0.0026	0.0187	0.1233	-0.07	-0.07	0.6	2005, 2007
TRIM71	ENST00000383763.5	tripartite motif containing 71, E3 ubiquitin protein ligase	67	1	0	1	0	0	0	0	0	0	hsa-miR-26a-5p	0.0134	0.0933	0.5037	-0.07	-0.1	0.48	NULL
MYLK3	ENST00000394809.4	myosin light chain kinase 3	21	1	1	0	0	3	0	1	2	1	hsa-miR-26a-5p	0.0228	0.1583	0.8524	-0.07	-0.09	0.32	2009, 2011
WEE1	ENST00000299613.6	WEE1 homolog (S. pombe)	331	1	0	1	0	0	0	0	0	1	hsa-miR-26a-5p	0.0047	0.0325	0.1596	-0.07	-0.24	0.49	NULL
NTN4	ENST00000343702.4	netrin 4	15	1	1	0	0	0	0	0	0	0	hsa-miR-26a-5p	0.0054	0.0368	0.1712	-0.07	-0.21	< 0.1	2005, 2007, 2011
CPEB3	ENST00000412050.4	cytoplasmic polyadenylation element binding protein 3	48	1	0	0	1	0	0	0	0	3	hsa-miR-26a-5p	0.0088	0.0633	0.3997	-0.07	-0.07	0.7	2005, 2007, 2009, 2011
CACNB4	ENST00000539935.1	calcium channel, voltage-dependent, beta 4 subunit	57	1	1	0	0	1	0	1	0	0	hsa-miR-26a-5p	0.0411	0.2648	1.1052	-0.07	-0.07	0.61	2011
ITPRIPL1	ENST00000536814.1	inositol 1,4,5-trisphosphate receptor interacting protein-like 1	131	1	1	0	0	0	0	0	0	2	hsa-miR-26a-5p	0.0132	0.0893	0.4125	-0.07	-0.09	< 0.1	NULL
TRPS1	ENST00000395715.3	trichorhinophalangeal syndrome I	94	1	0	0	1	0	0	0	0	1	hsa-miR-26a-5p	0.0077	0.0549	0.3255	-0.07	-0.14	0.71	2005, 2007, 2009, 2011
KLHL24	ENST00000454652.2	kelch-like family member 24	143	1	0	1	0	0	0	0	0	3	hsa-miR-26a-5p	0.0049	0.0356	0.2366	-0.07	-0.22	0.31	2009, 2011
ZRSR1	ENST00000391338.1	zinc finger (CCCH type), RNA-binding motif and serine/arginine rich 1	17	1	1	0	0	0	0	0	0	1	hsa-miR-26a-5p	0.01	0.07	0.3855	-0.07	-0.11	< 0.1	NULL
SLC38A1	ENST00000398637.5	solute carrier family 38, member 1	1967	1	0	0	1	0	0	0	0	0	hsa-miR-26a-5p	0.0098	0.0687	0.3755	-0.07	-0.1	0.71	2009, 2011
ABHD2	ENST00000352732.5	abhydrolase domain containing 2	210	1	1	0	0	1	0	0	1	1	hsa-miR-26a-5p	0.0252	0.174	0.911	-0.07	-0.07	0.31	2005, 2007, 2009, 2011
HELZ	ENST00000358691.5	helicase with zinc finger	571	1	1	0	0	2	0	2	0	2	hsa-miR-26a-5p	0.0491	0.2982	1.1748	-0.06	-0.09	0.8	2007, 2009, 2011
CEP41	ENST00000223208.5	centrosomal protein 41kDa	346	1	0	1	0	0	0	0	0	0	hsa-miR-26a-5p	0.0113	0.077	0.3692	-0.06	-0.1	0.45	NULL
TMEM178B	ENST00000565468.1	transmembrane protein 178B	129	1	1	0	0	0	0	0	0	0	hsa-miR-26a-5p	0.0609	0.3326	0.902	-0.06	-0.06	0.88	2011
FAM210A	ENST00000322247.3	family with sequence similarity 210, member A	222	1	0	1	0	0	0	0	0	1	hsa-miR-26a-5p	0.0084	0.0586	0.3287	-0.06	-0.2	0.34	NULL
FNIP1	ENST00000307968.7	folliculin interacting protein 1	32	1	0	1	0	0	0	0	0	1	hsa-miR-26a-5p	0.0144	0.1009	0.5539	-0.06	-0.11	0.28	2007, 2009, 2011
CCND2	ENST00000261254.3	cyclin D2	66	1	1	0	0	0	0	0	0	0	hsa-miR-26a-5p	0.0368	0.2198	0.7127	-0.06	-0.07	0.94	2005, 2007, 2009, 2011
SYT2	ENST00000367267.1	synaptotagmin II	5	1	0	0	1	0	0	0	0	1	hsa-miR-26a-5p	0.0071	0.051	0.3046	-0.06	-0.06	0.72	2011
RAB11FIP1	ENST00000287263.4	RAB11 family interacting protein 1 (class I)	106	1	0	1	0	1	0	0	1	4	hsa-miR-26a-5p	0.0127	0.0907	0.5574	-0.06	-0.16	0.46	NULL
RORA	ENST00000335670.6	RAR-related orphan receptor A	102	1	0	0	1	0	0	0	0	3	hsa-miR-26a-5p	0.0077	0.056	0.3749	-0.06	-0.07	0.61	2011
STK4	ENST00000372801.1	serine/threonine kinase 4	276	1	0	0	1	0	0	0	0	0	hsa-miR-26a-5p	0.0081	0.058	0.3532	-0.06	-0.06	0.74	2011
PIGU	ENST00000452740.2	phosphatidylinositol glycan anchor biosynthesis, class U	355	1	0	1	0	0	0	0	0	0	hsa-miR-26a-5p	0.0036	0.0262	0.1661	-0.06	-0.06	< 0.1	NULL
SNX30	ENST00000374232.3	sorting nexin family member 30	33	1	0	0	1	1	0	0	1	0	hsa-miR-26a-5p	0.01	0.0723	0.4564	-0.06	-0.07	0.56	2011
FAM169A	ENST00000380515.3	family with sequence similarity 169, member A	90	1	0	0	1	0	0	0	0	1	hsa-miR-26a-5p	0.0047	0.0345	0.2374	-0.06	-0.06	< 0.1	NULL
FAM136A	ENST00000450256.1	family with sequence similarity 136, member A	490	1	1	0	0	1	0	1	0	0	hsa-miR-26a-5p	0.0091	0.0482	0.1263	-0.06	-0.56	0.69	2005, 2007, 2009, 2011
NRAS	ENST00000369535.4	neuroblastoma RAS viral (v-ras) oncogene homolog	551	1	0	0	1	2	0	1	1	1	hsa-miR-26a-5p	0.0045	0.0324	0.2042	-0.06	-0.19	0.65	2011
HIPK1	ENST00000369558.1	homeodomain interacting protein kinase 1	930	1	0	0	1	0	0	0	0	1	hsa-miR-26a-5p	0.011	0.0798	0.516	-0.06	-0.06	0.7	2005, 2007, 2009, 2011
VSIG10	ENST00000359236.5	V-set and immunoglobulin domain containing 10	355	1	0	0	1	1	0	0	1	0	hsa-miR-26a-5p	0.0064	0.0442	0.2196	-0.06	-0.21	0.61	2011
CHIC1	ENST00000373504.6	cysteine-rich hydrophobic domain 1	16	1	1	0	0	1	0	1	0	0	hsa-miR-26a-5p	0.0169	0.1109	0.5111	-0.06	-0.15	0.39	2009, 2011
ZNF106	ENST00000263805.4	zinc finger protein 106	406	1	1	0	0	2	0	1	1	0	hsa-miR-26a-5p	0.0249	0.1726	0.914	-0.06	-0.06	0.2	2009, 2011
ERBB4	ENST00000342788.4	v-erb-b2 avian erythroblastic leukemia viral oncogene homolog 4	27	1	0	0	1	1	0	1	0	0	hsa-miR-26a-5p	0.0168	0.1198	0.7198	-0.06	-0.06	0.55	2005, 2007
FBXO42	ENST00000375592.3	F-box protein 42	854	1	1	0	0	1	0	1	0	0	hsa-miR-26a-5p	0.0229	0.1406	0.5122	-0.06	-0.12	0.91	NULL
NRIP1	ENST00000400199.1	nuclear receptor interacting protein 1	342	1	1	0	0	0	0	0	0	1	hsa-miR-26a-5p	0.034	0.21	0.735	-0.06	-0.06	0.4	2007, 2009, 2011
CTH	ENST00000411986.2	cystathionase (cystathionine gamma-lyase)	430	1	1	0	0	0	0	0	0	0	hsa-miR-26a-5p	0.0125	0.0685	0.1821	-0.05	-0.28	0.82	2011
TANC2	ENST00000424789.2	tetratricopeptide repeat, ankyrin repeat and coiled-coil containing 2	155	2	2	0	0	0	0	0	0	0	hsa-miR-26a-5p	0.061	0.3738	1.3071	-0.05	-0.06	0.94	2009, 2011
ONECUT3	ENST00000382349.4	one cut homeobox 3	5	1	0	0	1	0	0	0	0	0	hsa-miR-26a-5p	0.007	0.0507	0.333	-0.05	-0.05	0.74	NULL
CAPZB	ENST00000375142.1	capping protein (actin filament) muscle Z-line, beta	545	1	0	1	0	1	0	0	1	2	hsa-miR-26a-5p	0.0022	0.0149	0.0746	-0.05	-0.3	0.97	2007, 2011
FAM196B	ENST00000377365.3	family with sequence similarity 196, member B	174	1	0	1	0	0	0	0	0	0	hsa-miR-26a-5p	0.0102	0.0716	0.3874	-0.05	-0.05	0.44	NULL
CCDC171	ENST00000380701.3	coiled-coil domain containing 171	25	1	0	1	0	1	0	0	1	0	hsa-miR-26a-5p	0.014	0.0969	0.5137	-0.05	-0.18	0.81	NULL
FBXL20	ENST00000394294.3	F-box and leucine-rich repeat protein 20	455	1	0	0	1	1	0	0	1	1	hsa-miR-26a-5p	0.0088	0.0641	0.4175	-0.05	-0.12	0.41	NULL
ANKRD34C	ENST00000421388.2	ankyrin repeat domain 34C	5	1	1	0	0	1	0	1	0	0	hsa-miR-26a-5p	0.0349	0.2293	0.9876	-0.05	-0.05	0.28	NULL
TAOK1	ENST00000261716.3	TAO kinase 1	164	1	1	0	0	4	1	0	3	1	hsa-miR-26a-5p	0.0413	0.2695	1.1932	-0.05	-0.09	0.86	2011
DENND5B	ENST00000389082.5	DENN/MADD domain containing 5B	832	1	0	0	1	1	0	1	0	0	hsa-miR-26a-5p	0.0164	0.1187	0.7566	-0.05	-0.05	0.73	2009, 2011
SFT2D3	ENST00000310981.4	SFT2 domain containing 3	313	1	1	0	0	0	0	0	0	2	hsa-miR-26a-5p	0.0092	0.0591	0.2227	-0.05	-0.14	0.24	NULL
NLK	ENST00000407008.3	nemo-like kinase	61	3	0	0	3	0	0	0	0	1	hsa-miR-26a-5p	0.0028	0.0197	0.1167	-0.05	-0.42	0.94	2005, 2007, 2009, 2011
XPR1	ENST00000367590.4	xenotropic and polytropic retrovirus receptor 1	544	1	0	1	0	1	0	1	0	0	hsa-miR-26a-5p	0.0072	0.052	0.3248	-0.05	-0.11	0.33	2011
FAM208A	ENST00000493960.2	family with sequence similarity 208, member A	60	1	1	0	0	0	0	0	0	0	hsa-miR-26a-5p	0.0115	0.0661	0.2039	-0.05	-0.23	0.94	2009, 2011
HS3ST3A1	ENST00000284110.1	heparan sulfate (glucosamine) 3-O-sulfotransferase 3A1	148	1	1	0	0	0	0	0	0	0	hsa-miR-26a-5p	0.0118	0.0771	0.3161	-0.05	-0.09	0.14	NULL
MAP3K1	ENST00000399503.3	mitogen-activated protein kinase kinase kinase 1, E3 ubiquitin protein ligase	137	1	0	1	0	0	0	0	0	0	hsa-miR-26a-5p	0.0118	0.0827	0.4541	-0.04	-0.04	0.39	2011
PHF3	ENST00000262043.3	PHD finger protein 3	505	1	0	0	1	3	1	0	2	0	hsa-miR-26a-5p	0.0047	0.0335	0.1961	-0.04	-0.35	0.73	2005, 2007, 2011
PON1	ENST00000222381.3	paraoxonase 1	64	1	1	0	0	1	0	0	1	0	hsa-miR-26a-5p	0.0033	0.0216	0.0827	-0.04	-0.4	0.12	2009, 2011
NRG2	ENST00000394770.1	neuregulin 2	9	1	0	0	1	0	0	0	0	0	hsa-miR-26a-5p	0.0023	0.0165	0.0981	-0.04	-0.1	0.74	2011
KCTD16	ENST00000507359.3	potassium channel tetramerization domain containing 16	36	1	1	0	0	6*	0	1	4	1	hsa-miR-26a-5p	0.0179	0.1236	0.6277	-0.04	-0.11	0.12	2009, 2011
STX7	ENST00000367941.2	syntaxin 7	1395	2	0	1	1	3	0	0	3	4	hsa-miR-26a-5p	0.0043	0.0302	0.1703	-0.04	-0.31	0.82	NULL
RASAL2	ENST00000448150.3	RAS protein activator like 2	950	1	0	0	1	2	1	0	1	4	hsa-miR-26a-5p	0.0089	0.0645	0.4206	-0.04	-0.08	0.54	NULL
LIFR	ENST00000263409.4	leukemia inhibitory factor receptor alpha	44	1	1	0	0	0	0	0	0	0	hsa-miR-26a-5p	0.0152	0.1061	0.5659	-0.04	-0.04	0.23	2009, 2011
DNMT3A	ENST00000380746.4	DNA (cytosine-5-)-methyltransferase 3 alpha	221	2	1	0	1	0	0	0	0	1	hsa-miR-26a-5p	0.0127	0.0761	0.2577	-0.04	-0.3	0.99	NULL
ZC3H7B	ENST00000352645.4	zinc finger CCCH-type containing 7B	888	1	0	0	1	0	0	0	0	0	hsa-miR-26a-5p	0.0073	0.0518	0.2878	-0.04	-0.04	0.56	2007, 2009, 2011
ZNF217	ENST00000371471.2	zinc finger protein 217	668	1	0	1	0	0	0	0	0	0	hsa-miR-26a-5p	0.0072	0.0514	0.3156	-0.04	-0.04	0.4	2005, 2007, 2009, 2011
MKL2	ENST00000318282.5	MKL/myocardin-like 2	992	1	0	1	0	1	0	1	0	0	hsa-miR-26a-5p	0.0054	0.0394	0.2659	-0.04	-0.04	0.33	NULL
TUB	ENST00000305253.4	tubby bipartite transcription factor	743	1	0	0	1	0	0	0	0	0	hsa-miR-26a-5p	0.0029	0.0205	0.123	-0.04	-0.23	0.73	NULL
MPRIP	ENST00000341712.4	myosin phosphatase Rho interacting protein	521	1	0	0	1	0	0	0	0	0	hsa-miR-26a-5p	0.0039	0.0284	0.1992	-0.04	-0.04	< 0.1	NULL
SOX5	ENST00000546136.1	SRY (sex determining region Y)-box 5	43	1	0	0	1	0	0	0	0	1	hsa-miR-26a-5p	0.0047	0.033	0.1769	-0.04	-0.12	0.68	NULL
ARHGEF12	ENST00000397843.2	Rho guanine nucleotide exchange factor (GEF) 12	815	1	0	0	1	0	0	0	0	1	hsa-miR-26a-5p	0.0108	0.0774	0.4659	-0.04	-0.04	0.72	2005, 2007, 2009, 2011
KIAA2018	ENST00000316407.4	KIAA2018	23	1	1	0	0	0	0	0	0	2	hsa-miR-26a-5p	0.0234	0.1675	1.0339	-0.04	-0.04	0.21	2009, 2011
LACE1	ENST00000368977.4	lactation elevated 1	42	1	0	0	1	1	0	0	1	2	hsa-miR-26a-5p	0.0012	0.0091	0.0642	-0.04	-0.15	0.65	NULL
UHRF1BP1L	ENST00000279907.7	UHRF1 binding protein 1-like	369	1	1	0	0	0	0	0	0	2	hsa-miR-26a-5p	0.0258	0.1592	0.6126	-0.04	-0.07	0.87	NULL
TPPP	ENST00000360578.5	tubulin polymerization promoting protein	7	1	0	0	1	0	0	0	0	0	hsa-miR-26a-5p	0.0016	0.0112	0.0672	-0.04	-0.12	0.74	2009, 2011
USP49	ENST00000394253.3	ubiquitin specific peptidase 49	44	1	0	0	1	2	1	0	1	0	hsa-miR-26a-5p	0.006	0.0424	0.2526	-0.04	-0.08	0.45	NULL
NKRF	ENST00000371527.1	NFKB repressing factor	607	1	0	1	0	0	0	0	0	0	hsa-miR-26a-5p	0.0071	0.051	0.3161	-0.04	-0.04	0.43	NULL
SHH	ENST00000297261.2	sonic hedgehog	32	1	1	0	0	0	0	0	0	0	hsa-miR-26a-5p	0.0032	0.0222	0.111	-0.04	-0.13	< 0.1	NULL
WHSC1L1	ENST00000317025.8	Wolf-Hirschhorn syndrome candidate 1-like 1	481	1	1	0	0	0	0	0	0	4	hsa-miR-26a-5p	0.0283	0.197	1.0837	-0.04	-0.04	0.74	NULL
PHAX	ENST00000297540.4	phosphorylated adaptor for RNA export	309	1	1	0	0	3	0	1	2	1	hsa-miR-26a-5p	0.0077	0.0513	0.241	-0.04	-0.16	0.56	2011
A1CF	ENST00000374001.2	APOBEC1 complementation factor	80	1	1	0	0	0	0	0	0	0	hsa-miR-26a-5p	0.0097	0.0581	0.2045	-0.04	-0.19	0.62	2011
POU4F1	ENST00000377208.5	POU class 4 homeobox 1	61	1	0	0	1	0	0	0	0	2	hsa-miR-26a-5p	0.0025	0.0179	0.1195	-0.03	-0.19	0.7	NULL
YTHDF3	ENST00000539294.1	YTH domain family, member 3	444	1	1	0	0	0	0	0	0	1	hsa-miR-26a-5p	0.0078	0.0547	0.3113	-0.03	-0.06	0.29	2005, 2007, 2009, 2011
SH3PXD2A	ENST00000369774.4	SH3 and PX domains 2A	152	2	1	0	1	0	0	0	0	0	hsa-miR-26a-5p	0.0557	0.3087	0.9061	-0.03	-0.04	0.97	2007, 2009, 2011
BRWD3	ENST00000373275.4	bromodomain and WD repeat domain containing 3	506	1	0	1	0	0	0	0	0	1	hsa-miR-26a-5p	0.018	0.1267	0.7045	-0.03	-0.03	0.67	2011
UBE2J1	ENST00000435041.2	ubiquitin-conjugating enzyme E2, J1	1318	1	1	0	0	0	0	0	0	2	hsa-miR-26a-5p	0.0078	0.0508	0.204	-0.03	-0.12	0.5	2009, 2011
VPS33A	ENST00000267199.4	vacuolar protein sorting 33 homolog A (S. cerevisiae)	282	1	1	0	0	0	0	0	0	0	hsa-miR-26a-5p	0.0045	0.0284	0.1035	-0.03	-0.24	0.53	NULL
RFK	ENST00000376736.1	riboflavin kinase	797	1	1	0	0	0	0	0	0	0	hsa-miR-26a-5p	0.0031	0.0196	0.0808	-0.03	-0.4	0.49	NULL
TNPO1	ENST00000337273.5	transportin 1	2041	2	1	1	0	2	0	0	2	2	hsa-miR-26a-5p	0.0533	0.315	1.2101	-0.03	-0.07	0.91	2007, 2009, 2011
SESN3	ENST00000536441.1	sestrin 3	260	2	0	0	2	1	0	0	1	1	hsa-miR-26a-5p	0.0065	0.0466	0.2809	-0.03	-0.57	0.92	NULL
RIMKLA	ENST00000431473.3	ribosomal modification protein rimK-like family member A	100	1	0	0	1	1	0	0	1	1	hsa-miR-26a-5p	0.0034	0.0243	0.1485	-0.03	-0.24	0.73	2009, 2011
AP5M1	ENST00000261558.3	adaptor-related protein complex 5, mu 1 subunit	198	1	0	0	1	0	0	0	0	1	hsa-miR-26a-5p	0.0054	0.0388	0.2557	-0.03	-0.14	0.74	NULL
ZNF148	ENST00000360647.4	zinc finger protein 148	230	1	1	0	0	2	0	0	2	1	hsa-miR-26a-5p	0.023	0.1515	0.6768	-0.03	-0.1	0.3	2007, 2009, 2011
PLXNA2	ENST00000367033.3	plexin A2	8	1	1	0	0	0	0	0	0	0	hsa-miR-26a-5p	0.0499	0.2849	0.8235	-0.03	-0.03	0.95	2007, 2009, 2011
POM121C	ENST00000257665.5	POM121 transmembrane nucleoporin C	5	1	1	0	0	0	0	0	0	1	hsa-miR-26a-5p	0.0412	0.2495	0.8508	-0.03	-0.03	0.91	2011
CELSR1	ENST00000262738.3	cadherin, EGF LAG seven-pass G-type receptor 1	1359	1	1	0	0	0	0	0	0	1	hsa-miR-26a-5p	0.0307	0.1918	0.6824	-0.03	-0.03	0.89	2005, 2007, 2009, 2011
ZNF469	ENST00000437464.1	zinc finger protein 469	139	1	1	0	0	0	0	0	0	1	hsa-miR-26a-5p	0.0382	0.2337	0.807	-0.03	-0.03	0.89	2011
ZNF710	ENST00000268154.4	zinc finger protein 710	5	1	1	0	0	0	0	0	0	1	hsa-miR-26a-5p	0.0135	0.092	0.4406	-0.03	-0.03	0.86	2011
STOX2	ENST00000308497.4	storkhead box 2	379	1	1	0	0	0	0	0	0	0	hsa-miR-26a-5p	0.0289	0.1892	0.8129	-0.03	-0.03	0.76	NULL
RFX7	ENST00000423270.1	regulatory factor X, 7	1049	1	1	0	0	0	0	0	0	0	hsa-miR-26a-5p	0.0332	0.2131	0.8696	-0.03	-0.03	0.26	2007, 2011
TMPPE	ENST00000416695.2	transmembrane protein with metallophosphoesterase domain	22	1	1	0	0	0	0	0	0	3	hsa-miR-26a-5p	0.0128	0.091	0.5232	-0.03	-0.03	0.19	2011
GAB3	ENST00000369575.3	GRB2-associated binding protein 3	39	1	1	0	0	0	0	0	0	0	hsa-miR-26a-5p	0.0107	0.0741	0.3716	-0.03	-0.03	< 0.1	NULL
THSD7A	ENST00000423059.4	thrombospondin, type I, domain containing 7A	5	1	1	0	0	0	0	0	0	0	hsa-miR-26a-5p	0.0152	0.1033	0.4887	-0.03	-0.03	< 0.1	NULL
TCF4	ENST00000354452.3	transcription factor 4	394	1	0	0	1	0	0	0	0	2	hsa-miR-26a-5p	0.0028	0.0205	0.1448	-0.03	-0.04	0.41	NULL
NUP50	ENST00000347635.4	nucleoporin 50kDa	57	1	1	0	0	0	0	0	0	0	hsa-miR-26a-5p	0.0079	0.0391	0.0979	-0.03	-0.36	0.92	2007, 2009, 2011
BCAT1	ENST00000261192.7	branched chain amino-acid transaminase 1, cytosolic	1346	1	1	0	0	0	0	0	0	1	hsa-miR-26a-5p	0.0213	0.147	0.7742	-0.03	-0.03	< 0.1	2011
VPS4A	ENST00000254950.11	vacuolar protein sorting 4 homolog A (S. cerevisiae)	430	1	1	0	0	0	0	0	0	0	hsa-miR-26a-5p	0.003	0.0197	0.0816	-0.03	-0.18	0.16	NULL
PAIP2B	ENST00000244221.8	poly(A) binding protein interacting protein 2B	42	1	0	0	1	0	0	0	0	1	hsa-miR-26a-5p	0.0023	0.0165	0.1064	-0.03	-0.14	0.58	2011
MYO9A	ENST00000564571.1	myosin IXA	137	1	1	0	0	0	0	0	0	0	hsa-miR-26a-5p	0.0258	0.1628	0.5929	-0.03	-0.03	0.94	NULL
DLG4	ENST00000399506.2	discs, large homolog 4 (Drosophila)	75	1	1	0	0	0	0	0	0	0	hsa-miR-26a-5p	0.0347	0.2097	0.6623	-0.03	-0.45	0.72	2009, 2011
LNPEP	ENST00000231368.5	leucyl/cystinyl aminopeptidase	28	1	1	0	0	3	1	0	2	0	hsa-miR-26a-5p	0.0144	0.0846	0.3035	-0.03	-0.15	0.92	NULL
PGR	ENST00000325455.5	progesterone receptor	8	1	1	0	0	0	0	0	0	2	hsa-miR-26a-5p	0.0321	0.2027	0.8535	-0.03	-0.04	0.75	2009, 2011
USP9X	ENST00000324545.8	ubiquitin specific peptidase 9, X-linked	2433	2	1	0	1	1	0	1	0	1	hsa-miR-26a-5p	0.008	0.0509	0.2453	-0.03	-0.33	0.94	2007, 2009, 2011
UBXN7	ENST00000296328.4	UBX domain protein 7	95	1	0	0	1	0	0	0	0	0	hsa-miR-26a-5p	0.0034	0.0248	0.1692	-0.03	-0.09	0.66	NULL
RLF	ENST00000372771.4	rearranged L-myc fusion	70	2	0	1	1	0	0	0	0	0	hsa-miR-26a-5p	0.0026	0.0186	0.1148	-0.02	-0.28	0.83	2005, 2007, 2009, 2011
CCDC50	ENST00000392455.3	coiled-coil domain containing 50	961	1	1	0	0	1	0	0	1	0	hsa-miR-26a-5p	0.0088	0.0601	0.3151	-0.02	-0.1	0.3	2011
PIAS1	ENST00000249636.6	protein inhibitor of activated STAT, 1	368	1	0	0	1	0	0	0	0	0	hsa-miR-26a-5p	0.0024	0.0166	0.0896	-0.02	-0.1	0.45	NULL
USP25	ENST00000285681.2	ubiquitin specific peptidase 25	2012	1	1	0	0	0	0	0	0	0	hsa-miR-26a-5p	0.0047	0.0326	0.1822	-0.02	-0.23	0.31	2005, 2007, 2009, 2011
ZFHX3	ENST00000268489.5	zinc finger homeobox 3	57	1	0	1	0	0	0	0	0	1	hsa-miR-26a-5p	0.0102	0.0721	0.4095	-0.02	-0.02	0.53	2007, 2009, 2011
KIAA2022	ENST00000055682.6	KIAA2022	5	1	0	1	0	0	0	0	0	1	hsa-miR-26a-5p	0.0121	0.086	0.5051	-0.02	-0.02	0.3	2007, 2011
DNAH10OS	ENST00000514254.2	dynein, axonemal, heavy chain 10 opposite strand	89	1	0	1	0	0	0	0	0	1	hsa-miR-26a-5p	0.0049	0.0359	0.2544	-0.02	-0.02	< 0.1	NULL
NAV1	ENST00000295624.6	neuron navigator 1	702	1	0	1	0	0	0	0	0	0	hsa-miR-26a-5p	0.0098	0.07	0.4154	-0.02	-0.02	0.36	2009, 2011
EHD1	ENST00000320631.3	EH-domain containing 1	335	1	0	1	0	0	0	0	0	2	hsa-miR-26a-5p	0.0019	0.0128	0.0633	-0.02	-0.15	0.61	2005, 2007, 2009, 2011
SLC30A7	ENST00000370112.4	solute carrier family 30 (zinc transporter), member 7	204	1	1	0	0	1	0	0	1	0	hsa-miR-26a-5p	0.0048	0.0294	0.1119	-0.02	-0.21	0.87	2011
TMEM194A	ENST00000379391.3	transmembrane protein 194A	43	1	1	0	0	0	0	0	0	1	hsa-miR-26a-5p	0.034	0.1987	0.659	-0.02	-0.03	0.73	2009, 2011
MNAT1	ENST00000261245.4	MNAT CDK-activating kinase assembly factor 1	191	1	1	0	0	0	0	0	0	0	hsa-miR-26a-5p	0.0025	0.0177	0.1004	-0.02	-0.26	0.51	NULL
WNK1	ENST00000315939.6	WNK lysine deficient protein kinase 1	950	1	1	0	0	0	0	0	0	0	hsa-miR-26a-5p	0.0061	0.0351	0.1012	-0.02	-0.14	0.82	2009, 2011
LIF	ENST00000403987.3	leukemia inhibitory factor	55	1	0	1	0	0	0	0	0	0	hsa-miR-26a-5p	0.0029	0.0212	0.146	-0.02	-0.02	0.38	2005, 2007, 2009, 2011
LHFPL4	ENST00000287585.6	lipoma HMGIC fusion partner-like 4	6	1	0	0	1	0	0	0	0	0	hsa-miR-26a-5p	0.001	0.0073	0.0399	-0.02	-0.14	0.74	2007, 2009, 2011
CBX8	ENST00000269385.4	chromobox homolog 8	474	1	0	0	1	0	0	0	0	1	hsa-miR-26a-5p	0.0012	0.0083	0.0442	-0.02	-0.15	0.56	NULL
GFI1	ENST00000370332.1	growth factor independent 1 transcription repressor	154	1	0	1	0	0	0	0	0	0	hsa-miR-26a-5p	0.0013	0.0086	0.042	-0.02	-0.18	0.5	NULL
SLC16A10	ENST00000368850.3	solute carrier family 16 (aromatic amino acid transporter), member 10	233	1	0	1	0	2	1	1	0	2	hsa-miR-26a-5p	0.0052	0.0355	0.1779	-0.02	-0.11	0.27	NULL
ENC1	ENST00000302351.4	ectodermal-neural cortex 1 (with BTB domain)	57	1	0	1	0	0	0	0	0	0	hsa-miR-26a-5p	0.0085	0.0615	0.4	-0.02	-0.02	0.34	2005, 2007, 2009, 2011
PPM1H	ENST00000228705.6	protein phosphatase, Mg2+/Mn2+ dependent, 1H	45	1	1	0	0	0	0	0	0	0	hsa-miR-26a-5p	0.0087	0.0549	0.2289	-0.01	-0.08	0.94	2009, 2011
SLC35G1	ENST00000371408.3	solute carrier family 35, member G1	227	1	1	0	0	1	0	1	0	0	hsa-miR-26a-5p	0.0039	0.0276	0.1635	-0.01	-0.26	0.59	NULL
APOOL	ENST00000373173.2	apolipoprotein O-like	109	1	1	0	0	1	0	0	1	1	hsa-miR-26a-5p	0.0172	0.1053	0.3861	-0.01	-0.04	0.11	NULL
RAP1B	ENST00000250559.9	RAP1B, member of RAS oncogene family	3599	1	0	0	1	0	0	0	0	0	hsa-miR-26a-5p	0.0015	0.011	0.0719	-0.01	-0.18	0.45	NULL
UGGT1	ENST00000259253.6	UDP-glucose glycoprotein glucosyltransferase 1	1377	1	1	0	0	2	0	1	1	0	hsa-miR-26a-5p	0.0054	0.0374	0.1938	-0.01	-0.06	0.19	2011
COL11A1	ENST00000370096.3	collagen, type XI, alpha 1	160	1	0	0	1	0	0	0	0	0	hsa-miR-26a-5p	0.0011	0.0078	0.0522	-0.01	-0.16	0.67	2007, 2011
RAB11A	ENST00000569896.1	RAB11A, member RAS oncogene family	5781	1	0	0	1	1	0	1	0	2	hsa-miR-26a-5p	0.0007	0.005	0.0291	-0.01	-0.21	0.67	2005, 2007, 2011
SAP30	ENST00000296504.3	Sin3A-associated protein, 30kDa	43	1	0	1	0	1	0	0	1	3	hsa-miR-26a-5p	0.0003	0.0021	0.0141	-0.01	-0.4	0.35	NULL
RPRD2	ENST00000539519.1	regulation of nuclear pre-mRNA domain containing 2	280	1	0	1	0	0	0	0	0	0	hsa-miR-26a-5p	0.0029	0.0203	0.1068	-0.01	-0.04	0.39	2011
ZSWIM5	ENST00000359600.5	zinc finger, SWIM-type containing 5	31	1	0	0	1	0	0	0	0	0	hsa-miR-26a-5p	0.0006	0.0047	0.0311	-0.01	-0.06	0.68	2009
MMP14	ENST00000311852.6	matrix metallopeptidase 14 (membrane-inserted)	276	1	0	0	1	0	0	0	0	0	hsa-miR-26a-5p	0.0028	0.0206	0.1347	-0.01	-0.01	0.48	2005, 2007, 2009, 2011
NKX2-5	ENST00000424406.2	NK2 homeobox 5	47	1	0	0	1	0	0	0	0	0	hsa-miR-26a-5p	0.0005	0.0036	0.0257	-0.01	-0.01	< 0.1	NULL
ZNF652	ENST00000362063.2	zinc finger protein 652	33	1	1	0	0	0	0	0	0	4	hsa-miR-26a-5p	0.0025	0.018	0.1283	-0.01	-0.19	0.1	2011
APC	ENST00000457016.1	adenomatous polyposis coli	794	1	1	0	0	0	0	0	0	2	hsa-miR-26a-5p	0.0052	0.0358	0.1868	-0.01	-0.04	0.21	NULL
SOCS7	ENST00000577233.1	suppressor of cytokine signaling 7	15	1	1	0	0	0	0	0	0	0	hsa-miR-26a-5p	0.0062	0.0353	0.1107	-0.01	-0.07	0.79	2011
ATP5A1	ENST00000282050.2	ATP synthase, H+ transporting, mitochondrial F1 complex, alpha subunit 1, cardiac muscle	690	1	1	0	0	1	0	1	0	3	hsa-miR-26a-5p	0.0022	0.0142	0.0668	-0.01	-0.2	0.18	NULL
ACADSB	ENST00000358776.4	acyl-CoA dehydrogenase, short/branched chain	239	1	0	1	0	0	0	0	0	0	hsa-miR-26a-5p	0.0017	0.0118	0.0598	-0.01	-0.06	0.32	2011
LIG3	ENST00000378526.4	ligase III, DNA, ATP-dependent	554	1	0	0	1	0	0	0	0	0	hsa-miR-26a-5p	0.001	0.007	0.0412	-0.01	-0.11	0.73	NULL
RBM23	ENST00000555209.1	RNA binding motif protein 23	1540	1	0	1	0	2	1	1	0	2	hsa-miR-26a-5p	0.006	0.0434	0.2727	-0.01	-0.3	0.39	NULL
MED12L	ENST00000474524.1	mediator complex subunit 12-like	30	1	1	0	0	0	0	0	0	1	hsa-miR-26a-5p	0.0061	0.0403	0.1852	0	-0.03	< 0.1	NULL
SPOCK2	ENST00000373109.2	sparc/osteonectin, cwcv and kazal-like domains proteoglycan (testican) 2	31	1	1	0	0	0	0	0	0	1	hsa-miR-26a-5p	0.0035	0.0235	0.108	0	-0.03	0.69	2005, 2007, 2009, 2011
MAP9	ENST00000311277.4	microtubule-associated protein 9	45	1	0	1	0	0	0	0	0	0	hsa-miR-26a-5p	0.0025	0.018	0.119	0	-0.02	0.34	2007, 2009, 2011
TXNL1	ENST00000217515.6	thioredoxin-like 1	1779	1	0	1	0	0	0	0	0	1	hsa-miR-26a-5p	0.0004	0.0029	0.014	0	-0.28	0.71	NULL
UBTD2	ENST00000393792.2	ubiquitin domain containing 2	297	1	0	1	0	0	0	0	0	0	hsa-miR-26a-5p	0.0004	0.0028	0.0156	0	-0.14	0.44	2007, 2009, 2011
ST3GAL6	ENST00000265261.6	ST3 beta-galactoside alpha-2,3-sialyltransferase 6	150	1	0	1	0	2	0	1	1	0	hsa-miR-26a-5p	0.0009	0.0064	0.0409	0	-0.22	0.54	NULL
HMBOX1	ENST00000397358.3	homeobox containing 1	27	1	1	0	0	0	0	0	0	0	hsa-miR-26a-5p	0.0009	0.006	0.0337	0	-0.12	0.31	NULL
DMD	ENST00000378677.2	dystrophin	211	1	0	1	0	0	0	0	0	0	hsa-miR-26a-5p	0.0084	0.0611	0.4183	0	-0.02	0.3	NULL
EXT1	ENST00000378204.2	exostosin glycosyltransferase 1	694	1	0	0	1	2	0	0	2	1	hsa-miR-26a-5p	0.0001	0.0009	0.0055	0	-0.28	0.69	NULL
FAM47E-STBD1	ENST00000237642.6	FAM47E-STBD1 readthrough	503	1	1	0	0	0	0	0	0	0	hsa-miR-26a-5p	0.0017	0.0125	0.0812	0	-0.2	0.18	NULL
IGSF10	ENST00000282466.3	immunoglobulin superfamily, member 10	191	1	1	0	0	0	0	0	0	0	hsa-miR-26a-5p	0.0035	0.0243	0.1472	0	-0.07	0.78	NULL
SSPN	ENST00000242729.2	sarcospan	25	1	1	0	0	0	0	0	0	0	hsa-miR-26a-5p	0.0007	0.0046	0.0245	0	-0.03	0.15	2011
SLC38A9	ENST00000396865.2	solute carrier family 38, member 9	156	1	1	0	0	0	0	0	0	3	hsa-miR-26a-5p	0.0018	0.0125	0.0638	0	-0.03	0.31	NULL
SLC10A4	ENST00000273861.4	solute carrier family 10, member 4	91	1	0	1	0	0	0	0	0	0	hsa-miR-26a-5p	0.0001	0.0004	0.0023	0	-0.19	0.28	2011
TSC22D2	ENST00000361875.3	TSC22 domain family, member 2	1062	1	1	0	0	1	1	0	0	1	hsa-miR-26a-5p	0.0056	0.0391	0.2453	0	-0.29	0.88	NULL
GDF11	ENST00000257868.5	growth differentiation factor 11	847	1	0	0	1	0	0	0	0	1	hsa-miR-26a-5p	0.0011	0.0081	0.0568	0	-0.12	0.72	2011
DHX40	ENST00000251241.4	DEAH (Asp-Glu-Ala-His) box polypeptide 40	538	1	0	0	1	0	0	0	0	0	hsa-miR-26a-5p	0.002	0.0148	0.1042	0	-0.11	0.59	NULL
RBM46	ENST00000514866.1	RNA binding motif protein 46	5	1	1	0	0	1	0	0	1	0	hsa-miR-26a-5p	0.0001	0.001	0.0058	0	-0.33	0.44	2009, 2011
C15orf61	ENST00000342683.4	chromosome 15 open reading frame 61	4011	1	0	1	0	0	0	0	0	0	hsa-miR-26a-5p	0	0.0002	0.0011	0	-0.13	0.32	NULL
DGCR14	ENST00000252137.6	DiGeorge syndrome critical region gene 14	269	1	0	1	0	0	0	0	0	4	hsa-miR-26a-5p	0.0006	0.0044	0.0312	0	-0.02	< 0.1	2007
SLC35E2	ENST00000246421.4	solute carrier family 35, member E2	5	1	0	0	1	1	0	0	1	0	hsa-miR-26a-5p	0	0.0001	0.0008	0	-0.14	0.61	2011
SNTG1	ENST00000522124.1	syntrophin, gamma 1	5	2	2	0	0	0	0	0	0	0	hsa-miR-26a-5p	0.0005	0.0033	0.0211	0	-0.15	0.23	NULL
GATSL2	ENST00000426327.3	GATS protein-like 2	5	2	0	2	0	0	0	0	0	2	hsa-miR-26a-5p	0	0.0003	0.0014	0	-0.1	0.94	NULL
ZBTB20	ENST00000462705.1	zinc finger and BTB domain containing 20	5	1	0	0	1	5	0	2	3	3	hsa-miR-26a-5p	0.0001	0.0006	0.0035	0	-0.12	0.49	NULL
PARL	ENST00000317096.4	presenilin associated, rhomboid-like	1214	1	0	0	1	0	0	0	0	0	hsa-miR-26a-5p	0	0.0002	0.0014	0	-0.03	0.47	NULL
CCAR2	ENST00000308511.4	cell cycle and apoptosis regulator 2	9525	1	1	0	0	0	0	0	0	0	hsa-miR-26a-5p	0.0001	0.0004	0.002	0	-0.26	0.44	NULL
HINT1	ENST00000304043.5	histidine triad nucleotide binding protein 1	15834	1	0	0	1	0	0	0	0	0	hsa-miR-26a-5p	0	0	0.0002	0	-0.26	0.49	NULL
GRIN2A	ENST00000562109.1	glutamate receptor, ionotropic, N-methyl D-aspartate 2A	5	1	1	0	0	3	0	1	2	3	hsa-miR-26a-5p	0.0005	0.0036	0.0255	0	-0.07	0.17	NULL
ABCB11	ENST00000263817.6	ATP-binding cassette, sub-family B (MDR/TAP), member 11	5	1	1	0	0	0	0	0	0	0	hsa-miR-26a-5p	0.0002	0.0014	0.01	0	-0.03	< 0.1	NULL
SMS	ENST00000404933.2	spermine synthase	14	1	1	0	0	1	0	0	1	1	hsa-miR-26a-5p	0.0002	0.0014	0.0101	0	-0.09	< 0.1	NULL
GRAP2	ENST00000344138.4	GRB2-related adaptor protein 2	5	1	1	0	0	1	0	0	1	1	hsa-miR-26a-5p	0.0058	0.0421	0.2779	0	-0.05	< 0.1	NULL
CISD3	ENST00000439660.2	CDGSH iron sulfur domain 3	3508	1	0	1	0	0	0	0	0	1	hsa-miR-26a-5p	0.0001	0.0005	0.0035	0	-0.02	< 0.1	NULL
CPPED1	ENST00000381774.4	calcineurin-like phosphoesterase domain containing 1	511	2	1	1	0	1	1	0	0	1	hsa-miR-26a-5p	0.0001	0.0007	0.0048	0	-0.1	0.47	NULL
RCSD1	ENST00000367854.3	RCSD domain containing 1	32	1	0	1	0	0	0	0	0	0	hsa-miR-26a-5p	0	0	0.0002	0	-0.02	0.27	NULL
SMAP1	ENST00000370452.3	small ArfGAP 1	64	1	0	0	1	0	0	0	0	0	hsa-miR-26a-5p	0.0008	0.0061	0.0439	0	-0.11	< 0.1	NULL

## Sheet:  miRTarBase
Supplementary Material S4: The miR-26a-5p target genes prediction results in miRTarBase.
miRNA	gene name	experiments
hsa-miR-26a-5p	HMGA2	qRT-PCR [1] [2] Western blot [1] [2] Luciferase reporter assay [3] [1] [4] [2]
hsa-miR-26a-5p	HMGA1	qRT-PCR [5] [1] Western blot [1] [6] [5] Luciferase reporter assay [6] [5] [3] [1] Flow cytometry [5] Immunohistochemistry [5]
hsa-miR-26a-5p	CCNE2	Western blot [7] Luciferase reporter assay [7]
hsa-miR-26a-5p	CCND2	Western blot [7] Luciferase reporter assay [7] PAR-CLIP [8] [9] [10] [11]
hsa-miR-26a-5p	PTEN	GFP reporter assay [12] Western blot [12] [13] [14] [15] Luciferase reporter assay [12] [13] [16] [14] [15]
hsa-miR-26a-5p	EZH2	qRT-PCR [17] [18] [19] [20] [21] [22] microarray [18] [19] Reporter assay [23] Western blot [17] [24] [19] [20] [21] [22] Immunoblot [18] Luciferase reporter assay [18] [19] [24] [21] [22] Immunohistochemistry [22] [20] [17] [18]
hsa-miR-26a-5p	PLAG1	microarray [25] Reporter assay [25] Other [25] Luciferase reporter assay [25]
hsa-miR-26a-5p	SERBP1	Western blot [26] Luciferase reporter assay [26] Immunoprecipitaion [26]
hsa-miR-26a-5p	SMAD1	Reporter assay [27] [28] Western blot [29] [28] [27] Luciferase reporter assay [30] [31] [32] [27] RNase mapping analysis [28]
hsa-miR-26a-5p	MAP3K2	GFP reporter assay [12] Western blot [12] Luciferase reporter assay [12]
hsa-miR-26a-5p	RB1	qRT-PCR [33] microarray [33] GFP reporter assay [12] Western blot [33] [12] Luciferase reporter assay [33] [12]
hsa-miR-26a-5p	SMAD4	Western blot [29] Luciferase reporter assay [30]
hsa-miR-26a-5p	IFNB1	qRT-PCR [34] Luciferase reporter assay [34] ELISA [34]
hsa-miR-26a-5p	GSK3B	qRT-PCR [35] [36] microarray [35] Immunofluorescence [36] Western blot [35] Immunoblot [36] Luciferase reporter assay [35] [36] Immunoprecipitaion [36] PAR-CLIP [9] [10]
hsa-miR-26a-5p	CPEB2	Northern blot [37] qRT-PCR [37] Luciferase reporter assay [37]
hsa-miR-26a-5p	CPEB3	Northern blot [37] qRT-PCR [37] Luciferase reporter assay [37] CLASH [38]
hsa-miR-26a-5p	CPEB4	Northern blot [37] qRT-PCR [37] Luciferase reporter assay [37]
hsa-miR-26a-5p	GDAP1	Northern blot [39] qRT-PCR [39] In situ hybridization [39] Immunofluorescence [39] Western blot [39] Luciferase reporter assay [39]
hsa-miR-26a-5p	MTDH	qRT-PCR [22] Western blot [22] Luciferase reporter assay [22] Immunohistochemistry [22] PAR-CLIP [40]
hsa-miR-26a-5p	CDK6	Western blot [41] Luciferase reporter assay [41]
hsa-miR-26a-5p	CCNE1	Western blot [41] HITS-CLIP [42] Luciferase reporter assay [41]
hsa-miR-26a-5p	ESR1	Luciferase reporter assay [43]
hsa-miR-26a-5p	ABCA1	qRT-PCR [44] Immunoblot [44] Luciferase reporter assay [44]
hsa-miR-26a-5p	ARL4C	qRT-PCR [44] Immunoblot [44] Luciferase reporter assay [44]
hsa-miR-26a-5p	E2F7	ChIP [45] Immunofluorescence [45] HITS-CLIP [10] Immunoblot [45] PAR-CLIP [9] [8]
hsa-miR-26a-5p	NOS2	qRT-PCR [46] Western blot [46]
hsa-miR-26a-5p	IL6	Luciferase reporter assay [47]
hsa-miR-26a-5p	HIST1H4E	CLASH [38]
hsa-miR-26a-5p	ZNF814	CLASH [38]
hsa-miR-26a-5p	ZNF233	CLASH [38]
hsa-miR-26a-5p	ABCB7	CLASH [38]
hsa-miR-26a-5p	SCRN1	CLASH [38]
hsa-miR-26a-5p	NABP1	HITS-CLIP [42] [10] PAR-CLIP [8] [9] CLASH [38]
hsa-miR-26a-5p	FAM20B	CLASH [38]
hsa-miR-26a-5p	ARCN1	CLASH [38]
hsa-miR-26a-5p	ANO3	CLASH [38]
hsa-miR-26a-5p	TFAM	CLASH [38]
hsa-miR-26a-5p	FER	CLASH [38]
hsa-miR-26a-5p	MFSD14A	CLASH [38]
hsa-miR-26a-5p	PPP1CC	CLASH [38]
hsa-miR-26a-5p	SLC35B4	CLASH [38]
hsa-miR-26a-5p	RASA1	CLASH [38]
hsa-miR-26a-5p	COX1	CLASH [38]
hsa-miR-26a-5p	MSL3	CLASH [38]
hsa-miR-26a-5p	GGA2	CLASH [38]
hsa-miR-26a-5p	GIT2	CLASH [38]
hsa-miR-26a-5p	DNMT1	CLASH [38]
hsa-miR-26a-5p	MFHAS1	CLASH [38]
hsa-miR-26a-5p	UBA2	CLASH [38]
hsa-miR-26a-5p	DCAF7	CLASH [38]
hsa-miR-26a-5p	MTRF1	CLASH [38]
hsa-miR-26a-5p	RCC1L	CLASH [38]
hsa-miR-26a-5p	NUAK1	CLASH [38]
hsa-miR-26a-5p	TUT1	CLASH [38]
hsa-miR-26a-5p	PNMA2	CLASH [38]
hsa-miR-26a-5p	ACTL8	CLASH [38]
hsa-miR-26a-5p	HSPA8	CLASH [38]
hsa-miR-26a-5p	DHX15	CLASH [38]
hsa-miR-26a-5p	TCP1	CLASH [38]
hsa-miR-26a-5p	SLC25A5	CLASH [38]
hsa-miR-26a-5p	LSM14A	CLASH [38]
hsa-miR-26a-5p	CAMKV	CLASH [38]
hsa-miR-26a-5p	ALG10B	CLASH [38]
hsa-miR-26a-5p	TYW1	CLASH [38]
hsa-miR-26a-5p	RPL13A	CLASH [38]
hsa-miR-26a-5p	AGO1	CLASH [38]
hsa-miR-26a-5p	TXLNG	CLASH [38]
hsa-miR-26a-5p	RAB18	CLASH [38]
hsa-miR-26a-5p	RPS27A	CLASH [38]
hsa-miR-26a-5p	RPS26	CLASH [38]
hsa-miR-26a-5p	PIKFYVE	CLASH [38]
hsa-miR-26a-5p	TP53INP1	CLASH [38]
hsa-miR-26a-5p	ZNF703	CLASH [38]
hsa-miR-26a-5p	MTRF1L	CLASH [38]
hsa-miR-26a-5p	ZNF506	CLASH [38]
hsa-miR-26a-5p	KCTD5	CLASH [38]
hsa-miR-26a-5p	CTC1	CLASH [38]
hsa-miR-26a-5p	TKT	CLASH [38]
hsa-miR-26a-5p	LYST	CLASH [38]
hsa-miR-26a-5p	RETREG2	CLASH [38]
hsa-miR-26a-5p	NKX2-5	CLASH [38]
hsa-miR-26a-5p	AURKAIP1	CLASH [38]
hsa-miR-26a-5p	ATP1A1	CLASH [38]
hsa-miR-26a-5p	COASY	CLASH [38]
hsa-miR-26a-5p	CTR9	CLASH [38]
hsa-miR-26a-5p	COX3	CLASH [38]
hsa-miR-26a-5p	ELOVL6	CLASH [38]
hsa-miR-26a-5p	PIGT	CLASH [38]
hsa-miR-26a-5p	TMCC3	CLASH [38]
hsa-miR-26a-5p	ARHGEF1	CLASH [38]
hsa-miR-26a-5p	SHC2	CLASH [38]
hsa-miR-26a-5p	PSMA3	CLASH [38]
hsa-miR-26a-5p	PTTG1	CLASH [38]
hsa-miR-26a-5p	RPS24	CLASH [38]
hsa-miR-26a-5p	SPTBN1	CLASH [38]
hsa-miR-26a-5p	UBTF	CLASH [38]
hsa-miR-26a-5p	BTBD3	CLASH [38]
hsa-miR-26a-5p	AHR	CLASH [38]
hsa-miR-26a-5p	EEF1B2	CLASH [38]
hsa-miR-26a-5p	MRPL51	CLASH [38]
hsa-miR-26a-5p	SETD2	CLASH [38]
hsa-miR-26a-5p	LRP6	CLASH [38]
hsa-miR-26a-5p	RHOBTB1	CLASH [38]
hsa-miR-26a-5p	HIST1H4J	CLASH [38]
hsa-miR-26a-5p	MYO10	CLASH [38]
hsa-miR-26a-5p	ATP7B	CLASH [38]
hsa-miR-26a-5p	KAT14	CLASH [38]
hsa-miR-26a-5p	RBM39	CLASH [38]
hsa-miR-26a-5p	C14orf37	PAR-CLIP [48] CLASH [38]
hsa-miR-26a-5p	SFMBT1	CLASH [38]
hsa-miR-26a-5p	GPALPP1	CLASH [38]
hsa-miR-26a-5p	ABCB9	CLASH [38]
hsa-miR-26a-5p	ADM	PAR-CLIP [8] [9] [10] [11] [49] CLASH [38]
hsa-miR-26a-5p	USP7	CLASH [38]
hsa-miR-26a-5p	TTN	CLASH [38]
hsa-miR-26a-5p	HNRNPU	CLASH [38]
hsa-miR-26a-5p	YWHAE	CLASH [38]
hsa-miR-26a-5p	CEPT1	CLASH [38]
hsa-miR-26a-5p	HOXC8	CLASH [38]
hsa-miR-26a-5p	CTBP1	CLASH [38]
hsa-miR-26a-5p	SET	CLASH [38]
hsa-miR-26a-5p	MCM3AP	CLASH [38]
hsa-miR-26a-5p	TPGS2	CLASH [38]
hsa-miR-26a-5p	CA2	CLASH [38]
hsa-miR-26a-5p	PCYT1A	CLASH [38]
hsa-miR-26a-5p	ACTN4	CLASH [38]
hsa-miR-26a-5p	EPG5	CLASH [38]
hsa-miR-26a-5p	OLA1	CLASH [38]
hsa-miR-26a-5p	RRM2	CLASH [38]
hsa-miR-26a-5p	BBX	CLASH [38]
hsa-miR-26a-5p	NUP205	CLASH [38]
hsa-miR-26a-5p	C6orf47	CLASH [38]
hsa-miR-26a-5p	CFLAR	CLASH [38]
hsa-miR-26a-5p	SEC31A	CLASH [38]
hsa-miR-26a-5p	GLG1	CLASH [38]
hsa-miR-26a-5p	TBC1D16	CLASH [38]
hsa-miR-26a-5p	BTBD9	CLASH [38]
hsa-miR-26a-5p	RND2	CLASH [38]
hsa-miR-26a-5p	TUBG1	CLASH [38]
hsa-miR-26a-5p	AHRR	CLASH [38]
hsa-miR-26a-5p	CNTD2	CLASH [38]
hsa-miR-26a-5p	UBE2A	CLASH [38]
hsa-miR-26a-5p	CCDC43	CLASH [38]
hsa-miR-26a-5p	MSH6	CLASH [38]
hsa-miR-26a-5p	HIST4H4	CLASH [38]
hsa-miR-26a-5p	C17orf51	CLASH [38]
hsa-miR-26a-5p	SLC25A30	CLASH [38]
hsa-miR-26a-5p	USB1	CLASH [38]
hsa-miR-26a-5p	MYH10	CLASH [38]
hsa-miR-26a-5p	LINS1	CLASH [38]
hsa-miR-26a-5p	UBR4	HITS-CLIP [42] CLASH [38]
hsa-miR-26a-5p	ZNF207	CLASH [38]
hsa-miR-26a-5p	OGT	CLASH [38]
hsa-miR-26a-5p	TXNL1	CLASH [38]
hsa-miR-26a-5p	FOXO3	CLASH [38]
hsa-miR-26a-5p	COPB1	CLASH [38]
hsa-miR-26a-5p	FASN	CLASH [38]
hsa-miR-26a-5p	SARS	CLASH [38]
hsa-miR-26a-5p	DDB1	CLASH [38]
hsa-miR-26a-5p	PPIA	CLASH [38]
hsa-miR-26a-5p	SLC35A4	CLASH [38]
hsa-miR-26a-5p	TXNDC11	CLASH [38]
hsa-miR-26a-5p	HIST2H2AA3	CLASH [38]
hsa-miR-26a-5p	TRAP1	CLASH [38]
hsa-miR-26a-5p	SDCBP	CLASH [38]
hsa-miR-26a-5p	ASCC2	CLASH [38]
hsa-miR-26a-5p	KDM5C	CLASH [38]
hsa-miR-26a-5p	DST	CLASH [38]
hsa-miR-26a-5p	CLIC4	CLASH [38]
hsa-miR-26a-5p	WWP2	CLASH [38]
hsa-miR-26a-5p	ATP5A1	CLASH [38]
hsa-miR-26a-5p	RPL13	CLASH [38]
hsa-miR-26a-5p	CNBP	CLASH [38]
hsa-miR-26a-5p	MCL1	Western blot [50]
hsa-miR-26a-5p	CHD1	Western blot [51] Luciferase reporter assay [51]
hsa-miR-26a-5p	CKS2	Western blot [52] Flow cytometry [52] PAR-CLIP [49]
hsa-miR-26a-5p	PRKCD	Western blot [53] HITS-CLIP [42] Luciferase reporter assay [53]
hsa-miR-26a-5p	BAG4	microarray [54] Luciferase reporter assay [54]
hsa-miR-26a-5p	FGF9	qRT-PCR [55] In situ hybridization [55] Western blot [55] Luciferase reporter assay [55] Immunohistochemistry [55]
hsa-miR-26a-5p	ACVR1	qRT-PCR [56] Luciferase reporter assay [56]
hsa-miR-26a-5p	AMACR	qRT-PCR [57] Western blot [57] Luciferase reporter assay [57]
hsa-miR-26a-5p	ATM	qRT-PCR [58] Western blot [58] Luciferase reporter assay [58]
hsa-miR-26a-5p	RCBTB1	qRT-PCR [59] Western blot [59] Luciferase reporter assay [59]
hsa-miR-26a-5p	HGF	qRT-PCR [60] Western blot [60] Luciferase reporter assay [60]
hsa-miR-26a-5p	LIN28B	qRT-PCR [61] Western blot [61] Luciferase reporter assay [61] Immunohistochemistry [61]
hsa-miR-26a-5p	ZCCHC11	qRT-PCR [61] Western blot [61] Luciferase reporter assay [61] Immunohistochemistry [61]
hsa-miR-26a-5p	VANGL2	PAR-CLIP [9] [10]
hsa-miR-26a-5p	WNK1	PAR-CLIP [9]
hsa-miR-26a-5p	ZBTB18	PAR-CLIP [8] [9] [10]
hsa-miR-26a-5p	ZDHHC18	HITS-CLIP [42] PAR-CLIP [9]
hsa-miR-26a-5p	METAP2	HITS-CLIP [42]
hsa-miR-26a-5p	CHAC1	HITS-CLIP [42] PAR-CLIP [9] [10]
hsa-miR-26a-5p	RTF1	HITS-CLIP [42]
hsa-miR-26a-5p	ABHD2	HITS-CLIP [42]
hsa-miR-26a-5p	C16orf70	HITS-CLIP [42] PAR-CLIP [9] [10]
hsa-miR-26a-5p	PMAIP1	PAR-CLIP [8] [9] [10] [11]
hsa-miR-26a-5p	SLC5A3	PAR-CLIP [10]
hsa-miR-26a-5p	UBR3	HITS-CLIP [10] PAR-CLIP [10]
hsa-miR-26a-5p	TNRC6B	HITS-CLIP [42] PAR-CLIP [8] [10]
hsa-miR-26a-5p	TET3	HITS-CLIP [42] PAR-CLIP [49]
hsa-miR-26a-5p	MAT2A	HITS-CLIP [10] [42] PAR-CLIP [9] [10] [11] [40] [8]
hsa-miR-26a-5p	SLC25A36	PAR-CLIP [10]
hsa-miR-26a-5p	POLR3G	HITS-CLIP [42]
hsa-miR-26a-5p	DNMT3B	qRT-PCR [62] microarray [62] Western blot [62] Luciferase reporter assay [62]
hsa-miR-26a-5p	PRKAA1	HITS-CLIP [42]
hsa-miR-26a-5p	EP400	HITS-CLIP [42]
hsa-miR-26a-5p	KLHL42	HITS-CLIP [42]
hsa-miR-26a-5p	KPNA6	HITS-CLIP [42]
hsa-miR-26a-5p	RLF	HITS-CLIP [42]
hsa-miR-26a-5p	RCOR1	HITS-CLIP [42]
hsa-miR-26a-5p	EIF5	HITS-CLIP [42]
hsa-miR-26a-5p	KPNA2	PAR-CLIP [40] [9] [10] [11] [49]
hsa-miR-26a-5p	CHAF1A	HITS-CLIP [42]
hsa-miR-26a-5p	FAM126B	HITS-CLIP [63]
hsa-miR-26a-5p	RASGRP3	HITS-CLIP [42]
hsa-miR-26a-5p	SFXN1	HITS-CLIP [42]
hsa-miR-26a-5p	ZSWIM6	HITS-CLIP [42]
hsa-miR-26a-5p	PIM1	HITS-CLIP [42]
hsa-miR-26a-5p	IRF4	HITS-CLIP [42]
hsa-miR-26a-5p	TTK	HITS-CLIP [42]
hsa-miR-26a-5p	PNRC1	HITS-CLIP [42]
hsa-miR-26a-5p	KLHDC10	HITS-CLIP [42]
hsa-miR-26a-5p	DCAF10	HITS-CLIP [42]
hsa-miR-26a-5p	WEE1	Western blot [64] Luciferase reporter assay [64]
hsa-miR-26a-5p	ANKRD52	HITS-CLIP [42]
hsa-miR-26a-5p	ZNF410	PAR-CLIP [10]
hsa-miR-26a-5p	MAPK6	PAR-CLIP [48]
hsa-miR-26a-5p	USP3	HITS-CLIP [42]
hsa-miR-26a-5p	DYRK1A	HITS-CLIP [42]
hsa-miR-26a-5p	RHOQ	PAR-CLIP [10]
hsa-miR-26a-5p	TET2	Luciferase reporter assay [65]
hsa-miR-26a-5p	CREBRF	PAR-CLIP [49]
hsa-miR-26a-5p	TBC1D13	PAR-CLIP [9]
hsa-miR-26a-5p	MAP1B	PAR-CLIP [11]
hsa-miR-26a-5p	TNRC6A	HITS-CLIP [42] PAR-CLIP [8] [10] [49]
hsa-miR-26a-5p	OTUD1	HITS-CLIP [42]
hsa-miR-26a-5p	AKIRIN1	HITS-CLIP [66]
hsa-miR-26a-5p	NUFIP2	HITS-CLIP [42] PAR-CLIP [48]
hsa-miR-26a-5p	PDE12	HITS-CLIP [66]
hsa-miR-26a-5p	UBN2	HITS-CLIP [42] PAR-CLIP [49]
hsa-miR-26a-5p	KLHL15	HITS-CLIP [10] PAR-CLIP [8] [9] [10] [11] [49]
hsa-miR-26a-5p	SSX2IP	HITS-CLIP [42]
hsa-miR-26a-5p	ADAM17	qRT-PCR [67] microarray [67] Immunofluorescence [67] Western blot [67] Luciferase reporter assay [67] PAR-CLIP [40]
hsa-miR-26a-5p	PIK3C2A	Luciferase reporter assay [68]
hsa-miR-26a-5p	CHEK1	Western blot [64] Luciferase reporter assay [64]
hsa-miR-26a-5p	TDG	Luciferase reporter assay [65]
hsa-miR-26a-5p	PHB	qRT-PCR [69] Western blot [69] Luciferase reporter assay [69]
hsa-miR-26a-5p	ZNF772	PAR-CLIP [48]
hsa-miR-26a-5p	OTUD4	PAR-CLIP [48]
hsa-miR-26a-5p	UQCR11	PAR-CLIP [49]
hsa-miR-26a-5p	ZBTB45	PAR-CLIP [49]
hsa-miR-26a-5p	CES2	PAR-CLIP [49]
hsa-miR-26a-5p	CD55	PAR-CLIP [49]
hsa-miR-26a-5p	SLC26A2	PAR-CLIP [49]
hsa-miR-26a-5p	ZNF426	PAR-CLIP [49]
hsa-miR-26a-5p	TMTC3	PAR-CLIP [49]
hsa-miR-26a-5p	TAF13	PAR-CLIP [10] [49]
hsa-miR-26a-5p	SERP1	PAR-CLIP [49]
hsa-miR-26a-5p	SACS	HITS-CLIP [42] [10] PAR-CLIP [8] [9] [10] [11] [49]
hsa-miR-26a-5p	PSAT1	PAR-CLIP [8] [9] [49]
hsa-miR-26a-5p	GTF2A1	PAR-CLIP [9] [11] [49] [40]
hsa-miR-26a-5p	ETF1	PAR-CLIP [8] [49]
hsa-miR-26a-5p	EDEM3	PAR-CLIP [49]
hsa-miR-26a-5p	DDIT4	PAR-CLIP [49]
hsa-miR-26a-5p	CTNS	PAR-CLIP [49]
hsa-miR-26a-5p	BLOC1S2	PAR-CLIP [9] [49] [40]
hsa-miR-26a-5p	AGPAT5	PAR-CLIP [49]
hsa-miR-26a-5p	MDM2	HITS-CLIP [10] PAR-CLIP [8] [9] [10] [49] [40]
hsa-miR-26a-5p	LOXL2	PAR-CLIP [49]
hsa-miR-26a-5p	ZNF664	PAR-CLIP [8] [9] [10] [40]
hsa-miR-26a-5p	RNF6	PAR-CLIP [9] [10] [40]
hsa-miR-26a-5p	FRAT2	PAR-CLIP [40] [9] [10]
hsa-miR-26a-5p	CREBZF	PAR-CLIP [9] [10] [40]
hsa-miR-26a-5p	CHEK2	PAR-CLIP [9] [10] [40]
hsa-miR-26a-5p	DEPDC1	HITS-CLIP [10] PAR-CLIP [8] [9] [10]
hsa-miR-26a-5p	BRCA1	PAR-CLIP [8]
hsa-miR-26a-5p	LRRTM4	PAR-CLIP [11]
hsa-miR-26a-5p	B3GALT5	PAR-CLIP [11]
hsa-miR-26a-5p	ZNF451	PAR-CLIP [11]
hsa-miR-26a-5p	TOB1	HITS-CLIP [42] PAR-CLIP [9] [10] [11]
hsa-miR-26a-5p	KMT5A	PAR-CLIP [9] [11]
hsa-miR-26a-5p	PPP2R5D	PAR-CLIP [11] [9]
hsa-miR-26a-5p	MAD2L1	PAR-CLIP [11]
hsa-miR-26a-5p	GALNT3	PAR-CLIP [11]
hsa-miR-26a-5p	KIAA0408	HITS-CLIP [63] [66] PAR-CLIP [10]
hsa-miR-26a-5p	ZBTB24	PAR-CLIP [10]
hsa-miR-26a-5p	SOGA3	HITS-CLIP [63] [66] PAR-CLIP [10]
hsa-miR-26a-5p	DDX3X	PAR-CLIP [10]
hsa-miR-26a-5p	TUB	PAR-CLIP [9] [10]
hsa-miR-26a-5p	ZNF608	PAR-CLIP [10]
hsa-miR-26a-5p	PPP1R15B	PAR-CLIP [10]
hsa-miR-26a-5p	EPB41L3	PAR-CLIP [10]
hsa-miR-26a-5p	TMEM19	PAR-CLIP [10]
hsa-miR-26a-5p	ALG1	PAR-CLIP [10]
hsa-miR-26a-5p	TSC22D2	PAR-CLIP [10]
hsa-miR-26a-5p	SFPQ	PAR-CLIP [10]
hsa-miR-26a-5p	PDCD10	PAR-CLIP [10]
hsa-miR-26a-5p	MAN2A1	HITS-CLIP [42] PAR-CLIP [10]
hsa-miR-26a-5p	TMEM254	PAR-CLIP [9]
hsa-miR-26a-5p	SMIM9	PAR-CLIP [9]
hsa-miR-26a-5p	ATP2B1	PAR-CLIP [9]
hsa-miR-26a-5p	ARNTL2	PAR-CLIP [9]
hsa-miR-26a-5p	NSA2	PAR-CLIP [9]
hsa-miR-26a-5p	SDE2	PAR-CLIP [9]
hsa-miR-26a-5p	TSHZ1	PAR-CLIP [9]
hsa-miR-26a-5p	CSTF2	PAR-CLIP [9]
hsa-miR-26a-5p	BMP2K	PAR-CLIP [9]
hsa-miR-26a-5p	ARF1	PAR-CLIP [9]
hsa-miR-26a-5p	CDV3	PAR-CLIP [9]
hsa-miR-26a-5p	HAUS8	HITS-CLIP [42] PAR-CLIP [9]
hsa-miR-26a-5p	NUS1	HITS-CLIP [66]
hsa-miR-26a-5p	WDR92	HITS-CLIP [66]
hsa-miR-26a-5p	FAXC	HITS-CLIP [66]
hsa-miR-26a-5p	HSPD1	HITS-CLIP [66]
hsa-miR-26a-5p	CDK9	HITS-CLIP [66]
hsa-miR-26a-5p	TNFAIP8L1	HITS-CLIP [66]
hsa-miR-26a-5p	GLTP	HITS-CLIP [66]
hsa-miR-26a-5p	RNF11	HITS-CLIP [66]
hsa-miR-26a-5p	ASXL3	HITS-CLIP [66]
hsa-miR-26a-5p	AQR	HITS-CLIP [66]
hsa-miR-26a-5p	ZNF566	HITS-CLIP [66]
hsa-miR-26a-5p	EFCAB14	HITS-CLIP [66]
hsa-miR-26a-5p	FAM177A1	HITS-CLIP [66]
hsa-miR-26a-5p	FPR1	HITS-CLIP [66]
hsa-miR-26a-5p	SLFN13	HITS-CLIP [66]
hsa-miR-26a-5p	MYOZ3	HITS-CLIP [66]
hsa-miR-26a-5p	SSR3	HITS-CLIP [66]
hsa-miR-26a-5p	ORC6	HITS-CLIP [66]
hsa-miR-26a-5p	SEPT14	HITS-CLIP [66]
hsa-miR-26a-5p	AGTPBP1	HITS-CLIP [66]
hsa-miR-26a-5p	TUBGCP5	HITS-CLIP [66]
hsa-miR-26a-5p	SLC35B3	HITS-CLIP [66]
hsa-miR-26a-5p	PP13439	HITS-CLIP [66]
hsa-miR-26a-5p	MTA3	HITS-CLIP [66]
hsa-miR-26a-5p	BMPR1A	HITS-CLIP [66]
hsa-miR-26a-5p	ALDH6A1	HITS-CLIP [66]
hsa-miR-26a-5p	RHCG	HITS-CLIP [66]
hsa-miR-26a-5p	ADM2	HITS-CLIP [66]
hsa-miR-26a-5p	MCM8	HITS-CLIP [66]
hsa-miR-26a-5p	ZNF347	HITS-CLIP [66]
hsa-miR-26a-5p	FKTN	HITS-CLIP [66]
hsa-miR-26a-5p	ZKSCAN1	HITS-CLIP [66]
hsa-miR-26a-5p	SLC31A1	HITS-CLIP [66]
hsa-miR-26a-5p	RBM48	HITS-CLIP [66]
hsa-miR-26a-5p	LUC7L2	HITS-CLIP [66]
hsa-miR-26a-5p	C7orf55-LUC7L2	HITS-CLIP [66]
hsa-miR-26a-5p	C1orf50	HITS-CLIP [66]
hsa-miR-26a-5p	RGS17	HITS-CLIP [66]
hsa-miR-26a-5p	RPL37	HITS-CLIP [66]
hsa-miR-26a-5p	KDELR1	HITS-CLIP [66]
hsa-miR-26a-5p	HPSE	HITS-CLIP [63] [66]
hsa-miR-26a-5p	NWD1	HITS-CLIP [66]
hsa-miR-26a-5p	RNF216	HITS-CLIP [66]
hsa-miR-26a-5p	LRRC27	HITS-CLIP [66]
hsa-miR-26a-5p	PHAX	HITS-CLIP [66]
hsa-miR-26a-5p	OCIAD2	HITS-CLIP [66]
hsa-miR-26a-5p	TIMM29	HITS-CLIP [66]
hsa-miR-26a-5p	SSR1	HITS-CLIP [66]
hsa-miR-26a-5p	PNPLA3	HITS-CLIP [66]
hsa-miR-26a-5p	DCP1A	HITS-CLIP [66]
hsa-miR-26a-5p	MICA	HITS-CLIP [66]
hsa-miR-26a-5p	PDE4C	HITS-CLIP [66]
hsa-miR-26a-5p	ARHGEF39	HITS-CLIP [66]
hsa-miR-26a-5p	TTLL12	HITS-CLIP [66]
hsa-miR-26a-5p	SSBP2	HITS-CLIP [66]
hsa-miR-26a-5p	UGGT1	HITS-CLIP [66]
hsa-miR-26a-5p	ZNF860	HITS-CLIP [66]
hsa-miR-26a-5p	PLAC8	HITS-CLIP [63]
hsa-miR-26a-5p	UBE2H	HITS-CLIP [63]
hsa-miR-26a-5p	TMEM2	HITS-CLIP [63]
hsa-miR-26a-5p	MTMR12	HITS-CLIP [63]
hsa-miR-26a-5p	ACBD5	HITS-CLIP [63]
hsa-miR-26a-5p	DIP2A	HITS-CLIP [70]
hsa-miR-26a-5p	POLR2E	HITS-CLIP [70]
hsa-miR-26a-5p	PDE4DIP	HITS-CLIP [70]
hsa-miR-26a-5p	PRKX	HITS-CLIP [70]
hsa-miR-26a-5p	CSNK1A1	HITS-CLIP [70]
hsa-miR-26a-5p	ZNF680	HITS-CLIP [42]
hsa-miR-26a-5p	ZNF254	HITS-CLIP [42]
hsa-miR-26a-5p	WNT5A	HITS-CLIP [42]
hsa-miR-26a-5p	TMEM30A	HITS-CLIP [42]
hsa-miR-26a-5p	TMCC1	HITS-CLIP [42]
hsa-miR-26a-5p	SSH2	HITS-CLIP [42]
hsa-miR-26a-5p	PPP4R3A	HITS-CLIP [42]
hsa-miR-26a-5p	SLC7A1	HITS-CLIP [42]
hsa-miR-26a-5p	SLC38A2	HITS-CLIP [42]
hsa-miR-26a-5p	SASS6	HITS-CLIP [42]
hsa-miR-26a-5p	REEP4	HITS-CLIP [42]
hsa-miR-26a-5p	PIK3R4	HITS-CLIP [42]
hsa-miR-26a-5p	PDE4B	HITS-CLIP [42]
hsa-miR-26a-5p	NUDT19	HITS-CLIP [42]
hsa-miR-26a-5p	NUCKS1	HITS-CLIP [42]
hsa-miR-26a-5p	HSPA13	HITS-CLIP [42]
hsa-miR-26a-5p	HNRNPA0	HITS-CLIP [42]
hsa-miR-26a-5p	HECTD3	HITS-CLIP [42]
hsa-miR-26a-5p	FBXO11	HITS-CLIP [42]
hsa-miR-26a-5p	ELAVL2	HITS-CLIP [42]
hsa-miR-26a-5p	EIF4G2	HITS-CLIP [42]
hsa-miR-26a-5p	EHD1	HITS-CLIP [42]
hsa-miR-26a-5p	DNMBP	HITS-CLIP [42]
hsa-miR-26a-5p	DCTN4	HITS-CLIP [42]
hsa-miR-26a-5p	CPSF2	HITS-CLIP [42]
hsa-miR-26a-5p	COX5A	HITS-CLIP [42]
hsa-miR-26a-5p	CHORDC1	HITS-CLIP [42]
hsa-miR-26a-5p	BID	HITS-CLIP [42]
hsa-miR-26a-5p	BCL7B	HITS-CLIP [42]
hsa-miR-26a-5p	ARPP19	HITS-CLIP [42]
hsa-miR-26a-5p	AP1S3	HITS-CLIP [42]
hsa-miR-26a-5p	ACSL3	HITS-CLIP [42]

## Sheet: miR-TCDS
Supplementary Material S4: The miR-26a-5p target genes prediction results in miRTCDS
miRNA	gene name	Score
hsa-miR-26a-5p	CALU	0.737
hsa-miR-26a-5p	RGS7BP	0.712
hsa-miR-26a-5p	CCNT2	0.709
hsa-miR-26a-5p	PLCG2	0.777
hsa-miR-26a-5p	CTNNBIP1	0.768
hsa-miR-26a-5p	ZDHHC18	0.96
hsa-miR-26a-5p	POLE3	0.729
hsa-miR-26a-5p	ERLIN1	0.865
hsa-miR-26a-5p	ZNF713	0.778
hsa-miR-26a-5p	WWC2	0.707
hsa-miR-26a-5p	PIK3C3	0.731
hsa-miR-26a-5p	CELF2	0.849
hsa-miR-26a-5p	ESR1	0.917
hsa-miR-26a-5p	E2F7	1
hsa-miR-26a-5p	DDI2	0.731
hsa-miR-26a-5p	PLXNA2	0.836
hsa-miR-26a-5p	LOC285556	0.957
hsa-miR-26a-5p	SLC2A14	0.988
hsa-miR-26a-5p	TWF1	0.891
hsa-miR-26a-5p	BMPER	0.715
hsa-miR-26a-5p	DTD2	0.939
hsa-miR-26a-5p	SLC9A2	0.953
hsa-miR-26a-5p	HSPA13	0.795
hsa-miR-26a-5p	FHL2	0.794
hsa-miR-26a-5p	PMP2	0.86
hsa-miR-26a-5p	CDH26	0.796
hsa-miR-26a-5p	CDC6	0.896
hsa-miR-26a-5p	TMEM132C	0.779
hsa-miR-26a-5p	EAF1	0.879
hsa-miR-26a-5p	RPGR	0.996
hsa-miR-26a-5p	MTO1	0.876
hsa-miR-26a-5p	PRLR	0.908
hsa-miR-26a-5p	FMN1	0.721
hsa-miR-26a-5p	OARD1	0.804
hsa-miR-26a-5p	TMEM86A	0.939
hsa-miR-26a-5p	TBC1D15	0.993
hsa-miR-26a-5p	JARID2	0.898
hsa-miR-26a-5p	PLCL1	0.79
hsa-miR-26a-5p	NAF1	0.851
hsa-miR-26a-5p	NFE2L3	0.813
hsa-miR-26a-5p	HIPK2	0.743
hsa-miR-26a-5p	SMAP2	0.71
hsa-miR-26a-5p	HSD17B6	0.809
hsa-miR-26a-5p	EDRF1	0.851
hsa-miR-26a-5p	WIPF2	0.793
hsa-miR-26a-5p	GSK3B	1
hsa-miR-26a-5p	CCNDBP1	0.856
hsa-miR-26a-5p	CXADR	0.958
hsa-miR-26a-5p	ARAP2	0.742
hsa-miR-26a-5p	CREBL2	0.949
hsa-miR-26a-5p	WAPL	0.9
hsa-miR-26a-5p	MCOLN2	0.856
hsa-miR-26a-5p	FBXO11	0.999
hsa-miR-26a-5p	CHST12	0.739
hsa-miR-26a-5p	OTUD1	0.881
hsa-miR-26a-5p	MFAP3	0.936
hsa-miR-26a-5p	C9orf40	0.89
hsa-miR-26a-5p	UBXN7	0.765
hsa-miR-26a-5p	MARC1	0.859
hsa-miR-26a-5p	ITPRIP	0.929
hsa-miR-26a-5p	PEAK1	0.702
hsa-miR-26a-5p	TXNL1	0.813
hsa-miR-26a-5p	FREM2	0.745
hsa-miR-26a-5p	PCNA	0.866
hsa-miR-26a-5p	B3GNT5	0.984
hsa-miR-26a-5p	PDE4B	0.955
hsa-miR-26a-5p	CCAR2	0.959
hsa-miR-26a-5p	CEBPG	0.843
hsa-miR-26a-5p	TNPO1	0.977
hsa-miR-26a-5p	FRMD4B	1
hsa-miR-26a-5p	PDGFRA	0.735
hsa-miR-26a-5p	EFCAB14	0.789
hsa-miR-26a-5p	GALNT7	0.784
hsa-miR-26a-5p	PRKCQ	0.994
hsa-miR-26a-5p	LRRC37A3	0.702
hsa-miR-26a-5p	FERMT2	0.793
hsa-miR-26a-5p	GRAMD1C	0.96
hsa-miR-26a-5p	KIAA1958	0.881
hsa-miR-26a-5p	CDH2	0.91
hsa-miR-26a-5p	CFAP44	0.796
hsa-miR-26a-5p	TMEM220	0.731
hsa-miR-26a-5p	CTH	0.996
hsa-miR-26a-5p	ZNF420	0.724
hsa-miR-26a-5p	TBC1D13	0.844
hsa-miR-26a-5p	ADAM10	0.946
hsa-miR-26a-5p	ADAMTS5	0.738
hsa-miR-26a-5p	CHST3	0.755
hsa-miR-26a-5p	SIGLEC14	0.751
hsa-miR-26a-5p	DSC2	0.773
hsa-miR-26a-5p	LEPROTL1	0.74
hsa-miR-26a-5p	SLC2A13	0.934
hsa-miR-26a-5p	PDHX	0.976
hsa-miR-26a-5p	EXT1	0.773
hsa-miR-26a-5p	ARID3A	0.828
hsa-miR-26a-5p	EIF3F	0.738
hsa-miR-26a-5p	MET	0.79
hsa-miR-26a-5p	ZBTB11	0.766
hsa-miR-26a-5p	MAP2	0.981
hsa-miR-26a-5p	FGD1	0.999
hsa-miR-26a-5p	C2orf72	0.713
hsa-miR-26a-5p	MEGF9	0.755
hsa-miR-26a-5p	SSH2	0.988
hsa-miR-26a-5p	UBP1	0.758
hsa-miR-26a-5p	GRB10	0.929
hsa-miR-26a-5p	VAMP1	0.875
hsa-miR-26a-5p	C20orf24	0.981
hsa-miR-26a-5p	OAS2	0.751
hsa-miR-26a-5p	VDAC1	0.84
hsa-miR-26a-5p	PHF20L1	0.977
hsa-miR-26a-5p	ASZ1	0.733
hsa-miR-26a-5p	TM4SF18	0.75
hsa-miR-26a-5p	TTC29	0.979
hsa-miR-26a-5p	ADAMTS19	0.956
hsa-miR-26a-5p	EPCAM	0.939
hsa-miR-26a-5p	HOXC9	0.928
hsa-miR-26a-5p	UBR1	0.881
hsa-miR-26a-5p	SLC45A4	0.924
hsa-miR-26a-5p	MED13L	0.827
hsa-miR-26a-5p	CYFIP2	0.735
hsa-miR-26a-5p	PBLD	0.821
hsa-miR-26a-5p	WNK3	0.979
hsa-miR-26a-5p	STOX2	0.905
hsa-miR-26a-5p	CDR2L	0.711
hsa-miR-26a-5p	DDX3Y	0.971
hsa-miR-26a-5p	NDFIP2	0.708
hsa-miR-26a-5p	CD200	0.995
hsa-miR-26a-5p	COX18	0.718
hsa-miR-26a-5p	PAX6	0.716
hsa-miR-26a-5p	GCLC	0.703
hsa-miR-26a-5p	DEUP1	0.951
hsa-miR-26a-5p	RIPK2	0.895
hsa-miR-26a-5p	ACSL4	0.719
hsa-miR-26a-5p	ZNF594	0.895
hsa-miR-26a-5p	RAD51B	0.765
hsa-miR-26a-5p	ANKRD39	0.728
hsa-miR-26a-5p	SAR1B	0.845
hsa-miR-26a-5p	DDX58	0.74
hsa-miR-26a-5p	ATF2	0.994
hsa-miR-26a-5p	GZF1	0.716
hsa-miR-26a-5p	NUCKS1	0.839
hsa-miR-26a-5p	MFSD6	0.798
hsa-miR-26a-5p	CLASP2	0.998
hsa-miR-26a-5p	RIOK3	0.784
hsa-miR-26a-5p	ZNF12	0.926
hsa-miR-26a-5p	NXPE3	0.987
hsa-miR-26a-5p	SMAD2	0.706
hsa-miR-26a-5p	SH3PXD2A	0.888
hsa-miR-26a-5p	PELI2	0.888
hsa-miR-26a-5p	CAMSAP1	0.995
hsa-miR-26a-5p	LINGO1	0.823
hsa-miR-26a-5p	EIF2AK3	0.855
hsa-miR-26a-5p	USP25	0.832
hsa-miR-26a-5p	ACSS1	0.712
hsa-miR-26a-5p	BRD2	0.873
hsa-miR-26a-5p	ELAVL2	0.964
hsa-miR-26a-5p	KBTBD8	0.792
hsa-miR-26a-5p	RCN1	0.824
hsa-miR-26a-5p	ZBTB10	0.87
hsa-miR-26a-5p	CAMK4	0.752
hsa-miR-26a-5p	IL18R1	0.884
hsa-miR-26a-5p	TMEM33	0.736
hsa-miR-26a-5p	MTERF4	0.915
hsa-miR-26a-5p	NRAS	0.739
hsa-miR-26a-5p	PRKAA2	0.803
hsa-miR-26a-5p	TECRL	0.853
hsa-miR-26a-5p	DFFB	0.888
hsa-miR-26a-5p	SASS6	0.892
hsa-miR-26a-5p	SCML4	0.883
hsa-miR-26a-5p	TSPAN5	0.837
hsa-miR-26a-5p	THUMPD3	0.826
hsa-miR-26a-5p	MAEA	0.922
hsa-miR-26a-5p	CNOT4	0.911
hsa-miR-26a-5p	STK4	0.834
hsa-miR-26a-5p	TET1	0.961
hsa-miR-26a-5p	PPP2R3A	0.9
hsa-miR-26a-5p	ZNF124	0.84
hsa-miR-26a-5p	PHAX	0.916
hsa-miR-26a-5p	SLC7A6	0.708
hsa-miR-26a-5p	YWHAE	0.828
hsa-miR-26a-5p	FUT4	0.704
hsa-miR-26a-5p	FEN1	0.724
hsa-miR-26a-5p	COA1	0.813
hsa-miR-26a-5p	CDC14A	0.743
hsa-miR-26a-5p	BID	0.962
hsa-miR-26a-5p	SLC26A4	0.827
hsa-miR-26a-5p	MSMO1	0.997
hsa-miR-26a-5p	CHD1	0.936
hsa-miR-26a-5p	CDC37L1	0.975
hsa-miR-26a-5p	ACER3	0.816
hsa-miR-26a-5p	ATE1	0.921
hsa-miR-26a-5p	PLEKHA7	0.803
hsa-miR-26a-5p	PITPNC1	0.996
hsa-miR-26a-5p	GARNL3	0.733
hsa-miR-26a-5p	GUSB	0.709
hsa-miR-26a-5p	ATP11C	1
hsa-miR-26a-5p	ZNF710	0.946
hsa-miR-26a-5p	NIPAL2	0.949
hsa-miR-26a-5p	ZNF394	0.846
hsa-miR-26a-5p	ZMYM4	0.731
hsa-miR-26a-5p	LPAR3	0.743
hsa-miR-26a-5p	NUP153	0.763
hsa-miR-26a-5p	KLHL8	0.838
hsa-miR-26a-5p	APCDD1	0.731
hsa-miR-26a-5p	INHBB	0.978
hsa-miR-26a-5p	RGS4	0.962
hsa-miR-26a-5p	TAF9B	0.96
hsa-miR-26a-5p	TRIML2	0.746
hsa-miR-26a-5p	SHTN1	0.816
hsa-miR-26a-5p	CDH6	0.743
hsa-miR-26a-5p	TRIM37	0.895
hsa-miR-26a-5p	COL12A1	0.869
hsa-miR-26a-5p	TRIM24	0.733
hsa-miR-26a-5p	FAM71F1	0.752
hsa-miR-26a-5p	BBS12	0.869
hsa-miR-26a-5p	PTPN2	0.703
hsa-miR-26a-5p	SLC35G1	0.982
hsa-miR-26a-5p	SLC33A1	1
hsa-miR-26a-5p	C1S	0.804
hsa-miR-26a-5p	ZNF521	0.782
hsa-miR-26a-5p	MTMR6	0.703
hsa-miR-26a-5p	HMGA2	0.909
hsa-miR-26a-5p	CPSF7	0.713
hsa-miR-26a-5p	TDRD7	0.88
hsa-miR-26a-5p	CEP85L	0.76
hsa-miR-26a-5p	HPGD	0.993
hsa-miR-26a-5p	PHACTR2	0.749
hsa-miR-26a-5p	UBTD2	0.738
hsa-miR-26a-5p	DAB2	0.715
hsa-miR-26a-5p	TCF25	0.762
hsa-miR-26a-5p	LGR4	0.936
hsa-miR-26a-5p	ZNF385B	0.848
hsa-miR-26a-5p	EVX2	0.965
hsa-miR-26a-5p	AARD	0.906
hsa-miR-26a-5p	MSH3	0.874
hsa-miR-26a-5p	ADGRG7	0.821
hsa-miR-26a-5p	MEX3B	0.988
hsa-miR-26a-5p	SEPT10	0.927
hsa-miR-26a-5p	HMGA1	1
hsa-miR-26a-5p	PAK2	0.973
hsa-miR-26a-5p	STBD1	0.949
hsa-miR-26a-5p	ATAD2	0.724
hsa-miR-26a-5p	TRPC1	0.764
hsa-miR-26a-5p	FCHSD2	0.772
hsa-miR-26a-5p	TMEM248	0.759
hsa-miR-26a-5p	SLC25A37	0.75
hsa-miR-26a-5p	ANKRD52	0.96
hsa-miR-26a-5p	SAMD8	0.991
hsa-miR-26a-5p	SRP19	1
hsa-miR-26a-5p	CYTH2	0.708
hsa-miR-26a-5p	MTUS1	0.867
hsa-miR-26a-5p	REST	0.983
hsa-miR-26a-5p	USP37	0.834
hsa-miR-26a-5p	CRYZL1	0.707
hsa-miR-26a-5p	CELSR1	0.853
hsa-miR-26a-5p	ATP1A2	0.998
hsa-miR-26a-5p	ZNF431	0.735
hsa-miR-26a-5p	RBBP9	0.793
hsa-miR-26a-5p	CACNB4	0.925
hsa-miR-26a-5p	ASPN	0.99
hsa-miR-26a-5p	ING3	0.758
hsa-miR-26a-5p	SUGP2	0.757
hsa-miR-26a-5p	SPTLC2	0.748
hsa-miR-26a-5p	FKTN	0.94
hsa-miR-26a-5p	TCF7L2	0.703
hsa-miR-26a-5p	ZDBF2	0.76
hsa-miR-26a-5p	DIDO1	0.814
hsa-miR-26a-5p	ZYG11B	0.74
hsa-miR-26a-5p	WNT5A	0.818
hsa-miR-26a-5p	AP2B1	0.768
hsa-miR-26a-5p	HOXD13	0.959
hsa-miR-26a-5p	TAF2	0.92
hsa-miR-26a-5p	TBCK	0.841
hsa-miR-26a-5p	RBP1	0.709
hsa-miR-26a-5p	PURA	0.772
hsa-miR-26a-5p	ZNF275	0.965
hsa-miR-26a-5p	DCAF4L1	0.821
hsa-miR-26a-5p	DENND1B	0.961
hsa-miR-26a-5p	OGT	0.725
hsa-miR-26a-5p	MREG	0.811
hsa-miR-26a-5p	OAF	0.934
hsa-miR-26a-5p	ARL13B	0.729
hsa-miR-26a-5p	ATAD1	0.941
hsa-miR-26a-5p	FGL2	0.954
hsa-miR-26a-5p	SLTM	0.813
hsa-miR-26a-5p	BMPR1B	0.866
hsa-miR-26a-5p	CD6	0.71
hsa-miR-26a-5p	SOWAHC	0.953
hsa-miR-26a-5p	COL24A1	0.974
hsa-miR-26a-5p	REEP3	0.998
hsa-miR-26a-5p	SLAMF1	0.725
hsa-miR-26a-5p	FBXO42	0.766
hsa-miR-26a-5p	ZNF286A	0.837
hsa-miR-26a-5p	BCO2	0.875
hsa-miR-26a-5p	FAM46C	0.935
hsa-miR-26a-5p	L3MBTL1	0.753
hsa-miR-26a-5p	SNX20	0.949
hsa-miR-26a-5p	RAP1A	0.747
hsa-miR-26a-5p	PTPN4	0.743
hsa-miR-26a-5p	TMEM135	0.717
hsa-miR-26a-5p	CCND2	0.783
hsa-miR-26a-5p	ZFP14	0.774
hsa-miR-26a-5p	HOXA9	0.986
hsa-miR-26a-5p	TTC33	0.74
hsa-miR-26a-5p	RC3H2	0.786
hsa-miR-26a-5p	FBXL4	0.751
hsa-miR-26a-5p	NUP210	0.882
hsa-miR-26a-5p	SLC25A32	0.73
hsa-miR-26a-5p	NIP7	0.794
hsa-miR-26a-5p	EPHA5	0.914
hsa-miR-26a-5p	ECHDC2	0.761
hsa-miR-26a-5p	GMFB	0.983
hsa-miR-26a-5p	SLC35E4	0.906
hsa-miR-26a-5p	ARPP19	0.998
hsa-miR-26a-5p	NABP1	1
hsa-miR-26a-5p	KATNBL1	0.779
hsa-miR-26a-5p	ZNF148	0.976
hsa-miR-26a-5p	NKTR	0.738
hsa-miR-26a-5p	ANKRD34C	0.761
hsa-miR-26a-5p	NPTXR	0.728
hsa-miR-26a-5p	OTUD6B	0.823
hsa-miR-26a-5p	MYH10	0.891
hsa-miR-26a-5p	ARPC3	0.941
hsa-miR-26a-5p	STIM2	0.775
hsa-miR-26a-5p	GMNC	0.868
hsa-miR-26a-5p	KLF9	0.76
hsa-miR-26a-5p	LMBRD2	0.966
hsa-miR-26a-5p	PDLIM3	0.784
hsa-miR-26a-5p	ADCY3	0.766
hsa-miR-26a-5p	RPS6KC1	0.72
hsa-miR-26a-5p	ARHGAP17	0.707
hsa-miR-26a-5p	ZFC3H1	0.977
hsa-miR-26a-5p	CPSF2	0.999
hsa-miR-26a-5p	PAX5	0.935
hsa-miR-26a-5p	CREB1	0.938
hsa-miR-26a-5p	PRPF39	0.96
hsa-miR-26a-5p	BCR	0.952
hsa-miR-26a-5p	HUWE1	0.849
hsa-miR-26a-5p	TCF12	0.881
hsa-miR-26a-5p	STX3	0.714
hsa-miR-26a-5p	SYT10	0.991
hsa-miR-26a-5p	SLC5A1	0.928
hsa-miR-26a-5p	SCN9A	0.82
hsa-miR-26a-5p	LOXL2	0.996
hsa-miR-26a-5p	PTPRD	0.995
hsa-miR-26a-5p	LRRCC1	0.93
hsa-miR-26a-5p	ZBTB24	0.71
hsa-miR-26a-5p	DRAM1	0.837
hsa-miR-26a-5p	ZBTB7C	0.746
hsa-miR-26a-5p	FZD6	0.795
hsa-miR-26a-5p	TOB1	0.998
hsa-miR-26a-5p	FAM177A1	0.728
hsa-miR-26a-5p	UBE2E2	0.86
hsa-miR-26a-5p	RWDD4	0.734
hsa-miR-26a-5p	ARHGAP32	0.759
hsa-miR-26a-5p	WNK1	0.921
hsa-miR-26a-5p	RUFY3	0.792
hsa-miR-26a-5p	DNAJB5	0.774
hsa-miR-26a-5p	TAP1	0.938
hsa-miR-26a-5p	FRAT1	0.776
hsa-miR-26a-5p	METTL4	0.805
hsa-miR-26a-5p	SRCAP	0.998
hsa-miR-26a-5p	FAM153A	0.786
hsa-miR-26a-5p	TRPS1	0.951
hsa-miR-26a-5p	ITGA5	0.997
hsa-miR-26a-5p	GPSM1	0.984
hsa-miR-26a-5p	SLC25A16	0.999
hsa-miR-26a-5p	CTXN3	0.918
hsa-miR-26a-5p	SLC36A4	0.946
hsa-miR-26a-5p	COL22A1	0.829
hsa-miR-26a-5p	ATP2C1	0.826
hsa-miR-26a-5p	CCDC28A	0.998
hsa-miR-26a-5p	TMEM64	0.745
hsa-miR-26a-5p	RANBP10	0.731
hsa-miR-26a-5p	LAMA1	0.956
hsa-miR-26a-5p	SLC4A4	0.931
hsa-miR-26a-5p	ARPP21	0.991
hsa-miR-26a-5p	ATPAF1	0.94
hsa-miR-26a-5p	KLHL2	0.815
hsa-miR-26a-5p	BCL11A	0.731
hsa-miR-26a-5p	CPSF6	0.72
hsa-miR-26a-5p	RGPD2	0.921
hsa-miR-26a-5p	SULF1	1
hsa-miR-26a-5p	ARSB	0.802
hsa-miR-26a-5p	SLC1A1	0.863
hsa-miR-26a-5p	ZNHIT6	0.845
hsa-miR-26a-5p	PLGRKT	0.716
hsa-miR-26a-5p	SRGAP1	0.996
hsa-miR-26a-5p	CEP120	0.799
hsa-miR-26a-5p	PHF23	0.723
hsa-miR-26a-5p	ZNF320	0.703
hsa-miR-26a-5p	STYX	1
hsa-miR-26a-5p	ZNF516	0.777
hsa-miR-26a-5p	INHBA	0.987
hsa-miR-26a-5p	XPOT	0.713
hsa-miR-26a-5p	ATP11B	0.712
hsa-miR-26a-5p	DDX6	0.849
hsa-miR-26a-5p	CEP83	0.744
hsa-miR-26a-5p	ANKIB1	0.91
hsa-miR-26a-5p	ANKRD36C	0.879
hsa-miR-26a-5p	DCBLD2	0.947
hsa-miR-26a-5p	COL19A1	0.997
hsa-miR-26a-5p	DLG5	0.998
hsa-miR-26a-5p	CCDC14	0.84
hsa-miR-26a-5p	DDX20	0.814
hsa-miR-26a-5p	LIN28B	0.993
hsa-miR-26a-5p	USF3	0.879
hsa-miR-26a-5p	IBTK	0.943
hsa-miR-26a-5p	EPG5	0.902
hsa-miR-26a-5p	NTNG1	0.753
hsa-miR-26a-5p	PRKCD	1
hsa-miR-26a-5p	DPY19L1	0.706
hsa-miR-26a-5p	DMRT3	0.953
hsa-miR-26a-5p	HELQ	0.801
hsa-miR-26a-5p	MIB1	0.859
hsa-miR-26a-5p	WDR20	0.965
hsa-miR-26a-5p	SLC7A11	1
hsa-miR-26a-5p	GYPE	0.878
hsa-miR-26a-5p	HAUS1	0.9
hsa-miR-26a-5p	TNKS2	0.903
hsa-miR-26a-5p	INTS8	0.752
hsa-miR-26a-5p	MOB1B	0.912
hsa-miR-26a-5p	SLC25A20	0.838
hsa-miR-26a-5p	TMEM68	0.941
hsa-miR-26a-5p	ZNF527	0.757
hsa-miR-26a-5p	CCDC117	0.781
hsa-miR-26a-5p	SF3A1	0.925
hsa-miR-26a-5p	RAB21	0.829
hsa-miR-26a-5p	ACAP2	0.908
hsa-miR-26a-5p	NHS	0.995
hsa-miR-26a-5p	MTCP1	0.803
hsa-miR-26a-5p	MLLT3	0.767
hsa-miR-26a-5p	PHF3	0.946
hsa-miR-26a-5p	RFK	0.917
hsa-miR-26a-5p	AGFG1	0.84
hsa-miR-26a-5p	RCOR1	0.986
hsa-miR-26a-5p	CPED1	0.95
hsa-miR-26a-5p	PPP2R2B	0.807
hsa-miR-26a-5p	SH3D19	0.968
hsa-miR-26a-5p	NEMF	0.709
hsa-miR-26a-5p	RGPD1	0.894
hsa-miR-26a-5p	DAB1	0.878
hsa-miR-26a-5p	ACBD5	1
hsa-miR-26a-5p	CXorf40B	0.725
hsa-miR-26a-5p	JAM2	0.847
hsa-miR-26a-5p	DOCK11	0.817
hsa-miR-26a-5p	PSME4	0.886
hsa-miR-26a-5p	INSC	0.732
hsa-miR-26a-5p	KLF7	0.717
hsa-miR-26a-5p	ZFHX3	0.701
hsa-miR-26a-5p	PRR5L	0.898
hsa-miR-26a-5p	TRPC4	0.873
hsa-miR-26a-5p	CCDC138	0.909
hsa-miR-26a-5p	CLTC	0.715
hsa-miR-26a-5p	SPCS3	0.78
hsa-miR-26a-5p	MRAS	0.999
hsa-miR-26a-5p	ZNF800	0.712
hsa-miR-26a-5p	ARHGAP26	0.868
hsa-miR-26a-5p	VAPA	0.731
hsa-miR-26a-5p	GNL1	0.757
hsa-miR-26a-5p	SNN	0.999
hsa-miR-26a-5p	MINPP1	0.878
hsa-miR-26a-5p	RHOU	0.979
hsa-miR-26a-5p	PARP14	0.95
hsa-miR-26a-5p	KYAT3	0.859
hsa-miR-26a-5p	HAS2	0.786
hsa-miR-26a-5p	ETF1	0.785
hsa-miR-26a-5p	RABGAP1L	0.804
hsa-miR-26a-5p	RIPPLY3	0.946
hsa-miR-26a-5p	ST6GAL2	1
hsa-miR-26a-5p	ART3	0.993
hsa-miR-26a-5p	UBE2J1	0.703
hsa-miR-26a-5p	FAM91A1	0.749
hsa-miR-26a-5p	CH25H	0.743
hsa-miR-26a-5p	COL6A6	0.741
hsa-miR-26a-5p	C18orf25	0.826
hsa-miR-26a-5p	CD2AP	0.764
hsa-miR-26a-5p	SLC30A7	0.963
hsa-miR-26a-5p	SELP	0.855
hsa-miR-26a-5p	TBC1D32	0.898
hsa-miR-26a-5p	COPS2	0.846
hsa-miR-26a-5p	ENDOV	0.791
hsa-miR-26a-5p	TAB2	0.882
hsa-miR-26a-5p	CYLD	0.788
hsa-miR-26a-5p	RAB31	0.751
hsa-miR-26a-5p	VLDLR	0.78
hsa-miR-26a-5p	ZKSCAN8	0.915
hsa-miR-26a-5p	ZBTB6	0.78
hsa-miR-26a-5p	EP400	0.966
hsa-miR-26a-5p	SPRYD7	0.767
hsa-miR-26a-5p	EZH2	0.999
hsa-miR-26a-5p	ZNF705B	0.757
hsa-miR-26a-5p	CDK6	0.987
hsa-miR-26a-5p	PLOD2	0.998
hsa-miR-26a-5p	MAP3K9	0.977
hsa-miR-26a-5p	TFAP2A	0.966
hsa-miR-26a-5p	CHFR	1
hsa-miR-26a-5p	IPO7	0.756
hsa-miR-26a-5p	SEPT7	0.748
hsa-miR-26a-5p	DDX3X	0.991
hsa-miR-26a-5p	HACE1	0.76
hsa-miR-26a-5p	SUGCT	0.709
hsa-miR-26a-5p	KIAA1468	0.985
hsa-miR-26a-5p	NID1	0.921
hsa-miR-26a-5p	EYA3	0.943
hsa-miR-26a-5p	CORO1C	0.702
hsa-miR-26a-5p	MTX2	0.977
hsa-miR-26a-5p	TTC13	0.986
hsa-miR-26a-5p	USP15	0.997
hsa-miR-26a-5p	CPD	0.727
hsa-miR-26a-5p	SLC22A5	0.734
hsa-miR-26a-5p	RPS20	0.745
hsa-miR-26a-5p	WDR26	0.731
hsa-miR-26a-5p	EPC1	0.999
hsa-miR-26a-5p	VPS50	0.988
hsa-miR-26a-5p	CDK2AP1	0.953
hsa-miR-26a-5p	SARNP	0.852
hsa-miR-26a-5p	TANK	0.714
hsa-miR-26a-5p	NAA15	0.99
hsa-miR-26a-5p	CELF1	0.837
hsa-miR-26a-5p	PDS5B	0.702
hsa-miR-26a-5p	RALYL	0.92
hsa-miR-26a-5p	MED12L	0.924
hsa-miR-26a-5p	NAP1L5	1
hsa-miR-26a-5p	ADAM19	0.998
hsa-miR-26a-5p	TAOK1	0.909
hsa-miR-26a-5p	TBC1D30	0.969
hsa-miR-26a-5p	FAM84A	0.803
hsa-miR-26a-5p	TDG	0.727
hsa-miR-26a-5p	ALG9	0.768
hsa-miR-26a-5p	DST	0.99
hsa-miR-26a-5p	CAPZA1	0.79
hsa-miR-26a-5p	RHD	0.968
hsa-miR-26a-5p	FAM160A1	0.798
hsa-miR-26a-5p	RTN1	0.871
hsa-miR-26a-5p	EPHA7	0.861
hsa-miR-26a-5p	FOXK2	0.745
hsa-miR-26a-5p	PDS5A	0.844
hsa-miR-26a-5p	UBE2QL1	0.75
hsa-miR-26a-5p	TMEM38B	0.772
hsa-miR-26a-5p	PFDN4	0.733
hsa-miR-26a-5p	RFX7	0.758
hsa-miR-26a-5p	PTGER3	0.737
hsa-miR-26a-5p	AGPAT5	0.976
hsa-miR-26a-5p	ANK2	0.861
hsa-miR-26a-5p	LPP	0.901
hsa-miR-26a-5p	FAM96A	0.747
hsa-miR-26a-5p	SUPT3H	0.763
hsa-miR-26a-5p	RCN2	0.958
hsa-miR-26a-5p	STK32A	0.732
hsa-miR-26a-5p	NCL	0.744
hsa-miR-26a-5p	NRXN1	0.817
hsa-miR-26a-5p	NAB1	1
hsa-miR-26a-5p	PLP1	0.906
hsa-miR-26a-5p	SNX14	0.813
hsa-miR-26a-5p	USP28	0.966
hsa-miR-26a-5p	TRPC6	0.726
hsa-miR-26a-5p	PPP2R5A	0.822
hsa-miR-26a-5p	SOCS6	0.9
hsa-miR-26a-5p	PAK1	0.833
hsa-miR-26a-5p	MFHAS1	1
hsa-miR-26a-5p	BAG4	0.997
hsa-miR-26a-5p	TNRC6B	1
hsa-miR-26a-5p	SPTY2D1	0.771
hsa-miR-26a-5p	GATA4	0.741
hsa-miR-26a-5p	B3GALNT1	0.747
hsa-miR-26a-5p	ALDH5A1	0.991
hsa-miR-26a-5p	TMEM184B	0.96
hsa-miR-26a-5p	MITF	0.737
hsa-miR-26a-5p	CCDC68	0.741
hsa-miR-26a-5p	PDE4D	0.769
hsa-miR-26a-5p	BICRAL	0.847
hsa-miR-26a-5p	PHF6	0.985
hsa-miR-26a-5p	SLF2	0.761
hsa-miR-26a-5p	HDAC4	0.709
hsa-miR-26a-5p	RICTOR	0.774
hsa-miR-26a-5p	DCTN4	0.786
hsa-miR-26a-5p	ZSWIM6	0.997
hsa-miR-26a-5p	DNAH5	0.744
hsa-miR-26a-5p	PURB	0.876
hsa-miR-26a-5p	HLA-F	0.732
hsa-miR-26a-5p	AMMECR1	0.708
hsa-miR-26a-5p	NPIPA5	0.87
hsa-miR-26a-5p	THAP5	0.93
hsa-miR-26a-5p	DCBLD1	0.996
hsa-miR-26a-5p	GABPB1	0.742
hsa-miR-26a-5p	ABCD2	0.873
hsa-miR-26a-5p	PTPN20	0.844
hsa-miR-26a-5p	GSR	0.913
hsa-miR-26a-5p	ZNF207	0.944
hsa-miR-26a-5p	STK39	1
hsa-miR-26a-5p	GLDN	0.788
hsa-miR-26a-5p	ATP9A	0.803
hsa-miR-26a-5p	JAKMIP2	0.958
hsa-miR-26a-5p	DCAF7	0.936
hsa-miR-26a-5p	CDK8	1
hsa-miR-26a-5p	TSG101	0.955
hsa-miR-26a-5p	FRAT2	0.998
hsa-miR-26a-5p	RYK	0.819
hsa-miR-26a-5p	BOD1L2	0.969
hsa-miR-26a-5p	GRIA2	0.801
hsa-miR-26a-5p	ARL4C	0.801
hsa-miR-26a-5p	TRANK1	0.789
hsa-miR-26a-5p	SLX1B	0.854
hsa-miR-26a-5p	PRTG	0.908
hsa-miR-26a-5p	PNO1	0.778
hsa-miR-26a-5p	APAF1	0.751
hsa-miR-26a-5p	FAM217B	0.871
hsa-miR-26a-5p	FAM118B	0.752
hsa-miR-26a-5p	MMP16	0.897
hsa-miR-26a-5p	EDEM3	0.867
hsa-miR-26a-5p	PCDH18	0.889
hsa-miR-26a-5p	ZNF469	0.889
hsa-miR-26a-5p	MKX	0.706
hsa-miR-26a-5p	ABCD3	0.928
hsa-miR-26a-5p	SLC26A5	0.728
hsa-miR-26a-5p	TRIM14	0.761
hsa-miR-26a-5p	MARCH1	0.801
hsa-miR-26a-5p	STAC2	0.984
hsa-miR-26a-5p	PCGF5	0.703
hsa-miR-26a-5p	ICE1	0.882
hsa-miR-26a-5p	ZNF721	0.89
hsa-miR-26a-5p	TTLL7	0.891
hsa-miR-26a-5p	DCDC2	1
hsa-miR-26a-5p	MME	0.711
hsa-miR-26a-5p	MAN1A2	0.849
hsa-miR-26a-5p	EIF5	0.801
hsa-miR-26a-5p	SERP1	0.956
hsa-miR-26a-5p	SLC2A3	0.946
hsa-miR-26a-5p	ARID2	0.888
hsa-miR-26a-5p	CARNMT1	0.73
hsa-miR-26a-5p	TTC28	0.703
hsa-miR-26a-5p	LMLN	0.848
hsa-miR-26a-5p	PTPN13	0.993
hsa-miR-26a-5p	ATM	0.846
hsa-miR-26a-5p	NLK	0.989
hsa-miR-26a-5p	ANKS1A	0.997
hsa-miR-26a-5p	EIF2AK2	0.732
hsa-miR-26a-5p	MSTN	0.707
hsa-miR-26a-5p	GTF3C2	0.929
hsa-miR-26a-5p	SOSTDC1	0.793
hsa-miR-26a-5p	G6PC	0.775
hsa-miR-26a-5p	CBLB	0.975
hsa-miR-26a-5p	NCEH1	0.926
hsa-miR-26a-5p	THEM4	0.732
hsa-miR-26a-5p	LARP4B	0.791
hsa-miR-26a-5p	SCN5A	0.779
hsa-miR-26a-5p	DCAF6	0.738
hsa-miR-26a-5p	FAF2	0.75
hsa-miR-26a-5p	ARL1	0.764
hsa-miR-26a-5p	SYNC	0.736
hsa-miR-26a-5p	PSD3	0.946
hsa-miR-26a-5p	LARP1	1
hsa-miR-26a-5p	KLHL42	1
hsa-miR-26a-5p	STK17B	0.71
hsa-miR-26a-5p	NCAM2	0.721
hsa-miR-26a-5p	PLCB1	0.997
hsa-miR-26a-5p	TRIM59	0.82
hsa-miR-26a-5p	ABHD18	0.701
hsa-miR-26a-5p	PTCHD1	0.882
hsa-miR-26a-5p	KCNS2	0.845
hsa-miR-26a-5p	DMD	0.81
hsa-miR-26a-5p	PHTF2	0.937
hsa-miR-26a-5p	PMAIP1	0.958
hsa-miR-26a-5p	OSBPL2	0.834
hsa-miR-26a-5p	YIPF4	0.883
hsa-miR-26a-5p	BRD7	0.881
hsa-miR-26a-5p	OSBPL11	0.991
hsa-miR-26a-5p	ZFX	0.735
hsa-miR-26a-5p	DDIT4	0.839
hsa-miR-26a-5p	SFXN1	0.926
hsa-miR-26a-5p	PIH1D3	0.843
hsa-miR-26a-5p	PIKFYVE	0.767
hsa-miR-26a-5p	KLHDC10	0.76
hsa-miR-26a-5p	ZNF655	0.892
hsa-miR-26a-5p	THRAP3	1
hsa-miR-26a-5p	RAB30	0.722
hsa-miR-26a-5p	CDKN1C	0.796
hsa-miR-26a-5p	CHN2	0.705
hsa-miR-26a-5p	TRERF1	0.891
hsa-miR-26a-5p	TBC1D4	0.979
hsa-miR-26a-5p	AP1S2	0.784
hsa-miR-26a-5p	MAATS1	0.8
hsa-miR-26a-5p	VGLL3	0.833
hsa-miR-26a-5p	PCNX1	0.925
hsa-miR-26a-5p	DLG4	0.962
hsa-miR-26a-5p	HAPLN1	0.716
hsa-miR-26a-5p	ERMP1	0.789
hsa-miR-26a-5p	CHORDC1	0.998
hsa-miR-26a-5p	RAB3IP	0.975
hsa-miR-26a-5p	TMEM161B	0.91
hsa-miR-26a-5p	RBM20	0.974
hsa-miR-26a-5p	DNAL1	0.903
hsa-miR-26a-5p	SH2D5	0.851
hsa-miR-26a-5p	GPC4	0.734
hsa-miR-26a-5p	PIK3CD	0.736
hsa-miR-26a-5p	B4GALT1	0.791
hsa-miR-26a-5p	ANKRD49	0.704
hsa-miR-26a-5p	ST6GALNAC3	0.902
hsa-miR-26a-5p	PDCD10	0.996
hsa-miR-26a-5p	PPP1R15B	0.761
hsa-miR-26a-5p	WDR33	0.87
hsa-miR-26a-5p	ATRNL1	0.853
hsa-miR-26a-5p	FBXO28	0.964
hsa-miR-26a-5p	RBM46	0.992
hsa-miR-26a-5p	HAS3	0.986
hsa-miR-26a-5p	LVRN	0.774
hsa-miR-26a-5p	TIMM17A	0.796
hsa-miR-26a-5p	IMPAD1	0.737
hsa-miR-26a-5p	SMAD4	0.725
hsa-miR-26a-5p	C2CD5	0.917
hsa-miR-26a-5p	EIF4E	0.873
hsa-miR-26a-5p	ZNF705D	0.787
hsa-miR-26a-5p	ZNF805	0.742
hsa-miR-26a-5p	ACTR3	0.855
hsa-miR-26a-5p	LPAR1	0.705
hsa-miR-26a-5p	PPP3CB	0.95
hsa-miR-26a-5p	THOC3	0.814
hsa-miR-26a-5p	PTBP3	0.985
hsa-miR-26a-5p	DCAF4L2	0.823
hsa-miR-26a-5p	ZNF236	0.8
hsa-miR-26a-5p	CCNE2	0.705
hsa-miR-26a-5p	BOD1	0.988
hsa-miR-26a-5p	FAM172A	0.725
hsa-miR-26a-5p	TRIM65	0.977
hsa-miR-26a-5p	GFPT1	0.914
hsa-miR-26a-5p	INTU	0.943
hsa-miR-26a-5p	KCNE4	0.961
hsa-miR-26a-5p	SHROOM4	0.759
hsa-miR-26a-5p	SSFA2	0.913
hsa-miR-26a-5p	HECTD3	0.811
hsa-miR-26a-5p	LYRM2	0.735
hsa-miR-26a-5p	STRBP	0.957
hsa-miR-26a-5p	SBNO1	0.851
hsa-miR-26a-5p	ESYT3	0.811
hsa-miR-26a-5p	RBM17	0.734
hsa-miR-26a-5p	BHLHE40	0.891
hsa-miR-26a-5p	CBWD3	0.76
hsa-miR-26a-5p	CDV3	0.961
hsa-miR-26a-5p	SKP2	0.928
hsa-miR-26a-5p	FAM92A	0.912
hsa-miR-26a-5p	MXI1	0.979
hsa-miR-26a-5p	FAR1	0.706
hsa-miR-26a-5p	GCC2	0.973
hsa-miR-26a-5p	NEK1	0.772
hsa-miR-26a-5p	SLC19A2	0.921
hsa-miR-26a-5p	ADM	0.997
hsa-miR-26a-5p	HSDL2	0.74
hsa-miR-26a-5p	RBMS3	0.736
hsa-miR-26a-5p	FAM8A1	0.976
hsa-miR-26a-5p	ABCE1	0.958
hsa-miR-26a-5p	PALM3	1
hsa-miR-26a-5p	SYDE2	0.754
hsa-miR-26a-5p	HELZ	0.961
hsa-miR-26a-5p	HFE	0.856
hsa-miR-26a-5p	MCC	0.744
hsa-miR-26a-5p	GBP6	0.765
hsa-miR-26a-5p	SMARCA5	0.822
hsa-miR-26a-5p	MCTP2	0.802
hsa-miR-26a-5p	SACS	0.954
hsa-miR-26a-5p	C2CD2	0.834
hsa-miR-26a-5p	KPNA5	0.926
hsa-miR-26a-5p	ICE2	0.869
hsa-miR-26a-5p	BTLA	0.704
hsa-miR-26a-5p	TLK2	0.957
hsa-miR-26a-5p	ENDOU	0.716
hsa-miR-26a-5p	GTPBP8	0.838
hsa-miR-26a-5p	KLHL6	0.745
hsa-miR-26a-5p	PAG1	0.782
hsa-miR-26a-5p	CREBRF	0.934
hsa-miR-26a-5p	NWD2	0.777
hsa-miR-26a-5p	CEP68	0.891
hsa-miR-26a-5p	DPY30	0.993
hsa-miR-26a-5p	LNPEP	0.956
hsa-miR-26a-5p	TNFRSF10A	0.83
hsa-miR-26a-5p	ADAM23	0.997
hsa-miR-26a-5p	SRPK1	0.884
hsa-miR-26a-5p	HOXA5	0.996
hsa-miR-26a-5p	ZDHHC6	1
hsa-miR-26a-5p	PAQR8	0.732
hsa-miR-26a-5p	SON	0.741
hsa-miR-26a-5p	RMDN1	0.714
hsa-miR-26a-5p	TMEM178B	0.708
hsa-miR-26a-5p	CTDSP2	0.809
hsa-miR-26a-5p	FBXO3	0.704
hsa-miR-26a-5p	MARCH8	0.78
hsa-miR-26a-5p	DOCK5	0.815
hsa-miR-26a-5p	MYO9A	0.782
hsa-miR-26a-5p	ABHD16A	0.919
hsa-miR-26a-5p	KIAA0408	0.761
hsa-miR-26a-5p	RASSF6	0.786
hsa-miR-26a-5p	MTMR1	0.724
hsa-miR-26a-5p	DEPDC1	0.981
hsa-miR-26a-5p	TP53INP1	0.976
hsa-miR-26a-5p	ANKS1B	0.991
hsa-miR-26a-5p	BCL7B	0.928
hsa-miR-26a-5p	TMBIM4	0.799
hsa-miR-26a-5p	UBA5	0.78
hsa-miR-26a-5p	EIF3A	0.986
hsa-miR-26a-5p	ADAP2	0.729
hsa-miR-26a-5p	ENOSF1	0.787
hsa-miR-26a-5p	DBNL	0.7
hsa-miR-26a-5p	SMAP1	0.758
hsa-miR-26a-5p	MNS1	0.703
hsa-miR-26a-5p	FAM49B	0.9
hsa-miR-26a-5p	EPS15	0.963
hsa-miR-26a-5p	CLDND1	0.922
hsa-miR-26a-5p	DENND5B	0.758
hsa-miR-26a-5p	MTM1	0.998
hsa-miR-26a-5p	BEND4	0.778
hsa-miR-26a-5p	MYPOP	0.707
hsa-miR-26a-5p	PFN4	0.737
hsa-miR-26a-5p	MTPN	0.958
hsa-miR-26a-5p	GALNT3	0.745
hsa-miR-26a-5p	CPM	0.911
hsa-miR-26a-5p	SLC35A3	0.902
hsa-miR-26a-5p	SOCS5	0.74
hsa-miR-26a-5p	BIRC6	0.881
hsa-miR-26a-5p	ADAM12	0.763
hsa-miR-26a-5p	NEK6	0.78
hsa-miR-26a-5p	SPAG9	0.782
hsa-miR-26a-5p	ATAD2B	1
hsa-miR-26a-5p	KMT5A	0.943
hsa-miR-26a-5p	KPNA1	0.909
hsa-miR-26a-5p	TSHR	0.723
hsa-miR-26a-5p	LRRC74B	0.812
hsa-miR-26a-5p	CXorf23	0.745
hsa-miR-26a-5p	PIM1	0.978
hsa-miR-26a-5p	CEP350	1
hsa-miR-26a-5p	LRRC19	0.733
hsa-miR-26a-5p	ARNTL2	0.806
hsa-miR-26a-5p	ATRX	0.736
hsa-miR-26a-5p	ANKRD44	0.876
hsa-miR-26a-5p	FOPNL	0.823
hsa-miR-26a-5p	CSGALNACT1	0.977
hsa-miR-26a-5p	FNDC1	0.73
hsa-miR-26a-5p	DBR1	0.721
hsa-miR-26a-5p	VANGL2	0.996
hsa-miR-26a-5p	XPR1	0.791
hsa-miR-26a-5p	LRAT	0.775
hsa-miR-26a-5p	TMEM131	0.707
hsa-miR-26a-5p	FAM216B	0.722
hsa-miR-26a-5p	NBPF6	0.859
hsa-miR-26a-5p	GDE1	0.725
hsa-miR-26a-5p	COMMD8	0.926
hsa-miR-26a-5p	MNAT1	0.892
hsa-miR-26a-5p	SLC38A2	0.974
hsa-miR-26a-5p	MYCBP	0.863
hsa-miR-26a-5p	GABRG1	0.734
hsa-miR-26a-5p	ZNF598	0.995
hsa-miR-26a-5p	ZNF286B	0.858
hsa-miR-26a-5p	HEPHL1	0.93
hsa-miR-26a-5p	DIAPH3	0.733
hsa-miR-26a-5p	RAB11A	0.819
hsa-miR-26a-5p	ERC2	0.993
hsa-miR-26a-5p	SAXO1	0.864
hsa-miR-26a-5p	C17orf58	0.704
hsa-miR-26a-5p	LMBR1	0.728
hsa-miR-26a-5p	SIM1	0.743
hsa-miR-26a-5p	RNMT	0.775
hsa-miR-26a-5p	RBM26	0.951
hsa-miR-26a-5p	SNX16	0.756
hsa-miR-26a-5p	GALK2	0.709
hsa-miR-26a-5p	KIAA2013	1
hsa-miR-26a-5p	ATP1A4	0.827
hsa-miR-26a-5p	FOSL2	0.829
hsa-miR-26a-5p	TRIB2	1
hsa-miR-26a-5p	TRIM33	0.761
hsa-miR-26a-5p	TBCC	0.797
hsa-miR-26a-5p	ACKR4	0.724
hsa-miR-26a-5p	CREBZF	0.977
hsa-miR-26a-5p	MYRFL	0.713
hsa-miR-26a-5p	PTGS2	0.989
hsa-miR-26a-5p	SFPQ	0.939
hsa-miR-26a-5p	REEP4	0.774
hsa-miR-26a-5p	PATZ1	0.969
hsa-miR-26a-5p	RMDN3	0.806
hsa-miR-26a-5p	HIST1H4H	0.738
hsa-miR-26a-5p	KCMF1	0.836
hsa-miR-26a-5p	GAD2	0.906
hsa-miR-26a-5p	RPS6KA6	0.991
hsa-miR-26a-5p	FAM9B	0.987
hsa-miR-26a-5p	HOOK1	0.811
hsa-miR-26a-5p	PALMD	0.884
hsa-miR-26a-5p	NDUFA4	0.93
hsa-miR-26a-5p	ACSL3	1
hsa-miR-26a-5p	KLHL7	0.73
hsa-miR-26a-5p	RB1	0.901
hsa-miR-26a-5p	SCYL2	0.716
hsa-miR-26a-5p	AP1S3	0.894
hsa-miR-26a-5p	SREK1	0.791
hsa-miR-26a-5p	SATB1	0.756
hsa-miR-26a-5p	GTF2A2	0.799
hsa-miR-26a-5p	FAM118A	0.858
hsa-miR-26a-5p	NAMPT	0.985
hsa-miR-26a-5p	CPEB2	0.825
hsa-miR-26a-5p	TMCC1	0.987
hsa-miR-26a-5p	DOCK4	0.982
hsa-miR-26a-5p	RBM24	1
hsa-miR-26a-5p	IL2RA	0.773
hsa-miR-26a-5p	SLC22A23	0.819
hsa-miR-26a-5p	FGF9	0.911
hsa-miR-26a-5p	B4GALT4	0.765
hsa-miR-26a-5p	AKAP7	0.951
hsa-miR-26a-5p	NXT2	0.841
hsa-miR-26a-5p	FBXL19	0.997
hsa-miR-26a-5p	MPP6	0.941
hsa-miR-26a-5p	IPMK	0.82
hsa-miR-26a-5p	SLC25A36	0.97
hsa-miR-26a-5p	NAA30	0.705
hsa-miR-26a-5p	RFX3	0.959
hsa-miR-26a-5p	ZNF708	0.839
hsa-miR-26a-5p	CNR1	0.863
hsa-miR-26a-5p	BHLHE22	0.902
hsa-miR-26a-5p	PPP2R3C	0.919
hsa-miR-26a-5p	CHAC1	0.999
hsa-miR-26a-5p	RAP2C	0.959
hsa-miR-26a-5p	ZNF781	0.74
hsa-miR-26a-5p	PLCXD3	0.901
hsa-miR-26a-5p	NT5C1B	0.838
hsa-miR-26a-5p	PDSS2	0.73
hsa-miR-26a-5p	TVP23C-CDRT4	0.739
hsa-miR-26a-5p	SLC30A9	0.834
hsa-miR-26a-5p	CDK14	0.804
hsa-miR-26a-5p	NUAK2	0.71
hsa-miR-26a-5p	SLC26A2	0.749
hsa-miR-26a-5p	GNPNAT1	0.897
hsa-miR-26a-5p	GALNT10	0.941
hsa-miR-26a-5p	HSD17B13	0.826
hsa-miR-26a-5p	SLC12A2	0.942
hsa-miR-26a-5p	H3F3A	0.883
hsa-miR-26a-5p	EPHA2	0.998
hsa-miR-26a-5p	LARP4	0.888
hsa-miR-26a-5p	MNX1	0.824
hsa-miR-26a-5p	NRP2	0.71
hsa-miR-26a-5p	EIF3J	0.701
hsa-miR-26a-5p	ANKRD13C	0.705
hsa-miR-26a-5p	OTUD4	1
hsa-miR-26a-5p	POF1B	0.813
hsa-miR-26a-5p	SOX6	0.919
hsa-miR-26a-5p	IFRD1	0.875
hsa-miR-26a-5p	UBXN2A	0.774
hsa-miR-26a-5p	FANCE	0.779
hsa-miR-26a-5p	FAM208A	0.974
hsa-miR-26a-5p	PTP4A1	0.769
hsa-miR-26a-5p	ABR	0.843
hsa-miR-26a-5p	FGFR1OP2	0.928
hsa-miR-26a-5p	GPALPP1	0.995
hsa-miR-26a-5p	FLVCR2	0.867
hsa-miR-26a-5p	MAP7	0.981
hsa-miR-26a-5p	UBE2K	0.859
hsa-miR-26a-5p	NUP50	0.972
hsa-miR-26a-5p	THAP2	0.998
hsa-miR-26a-5p	TMEM106B	0.969
hsa-miR-26a-5p	SH3RF1	0.85
hsa-miR-26a-5p	FAM122A	0.706
hsa-miR-26a-5p	RYR3	0.768
hsa-miR-26a-5p	RHOQ	0.991
hsa-miR-26a-5p	SLC24A4	0.975
hsa-miR-26a-5p	HSPA4L	0.986
hsa-miR-26a-5p	FGF18	0.892
hsa-miR-26a-5p	DYNAP	0.847
hsa-miR-26a-5p	C4orf22	0.907
hsa-miR-26a-5p	PIK3C2A	0.813
hsa-miR-26a-5p	CIPC	1
hsa-miR-26a-5p	PAWR	0.984
hsa-miR-26a-5p	INTS6	0.973
hsa-miR-26a-5p	FAM199X	0.865
hsa-miR-26a-5p	TXLNG	0.769
hsa-miR-26a-5p	TMEM2	0.917
hsa-miR-26a-5p	SSX2IP	0.998
hsa-miR-26a-5p	ZBTB21	0.766
hsa-miR-26a-5p	BTC	0.757
hsa-miR-26a-5p	BCL2L12	0.906
hsa-miR-26a-5p	MAB21L1	0.999
hsa-miR-26a-5p	CCDC50	0.761
hsa-miR-26a-5p	FAM170B	0.794
hsa-miR-26a-5p	KCNK1	0.945
hsa-miR-26a-5p	ZNF430	0.859
hsa-miR-26a-5p	LSM11	0.873
hsa-miR-26a-5p	CDK13	0.894
hsa-miR-26a-5p	FLT3	0.701
hsa-miR-26a-5p	GCNA	0.735
hsa-miR-26a-5p	DNAH10	0.706
hsa-miR-26a-5p	EIF2S1	0.898
hsa-miR-26a-5p	YAF2	0.985
hsa-miR-26a-5p	GPX8	0.799
hsa-miR-26a-5p	RANBP2	0.73
hsa-miR-26a-5p	STRADB	0.999
hsa-miR-26a-5p	SLC16A6	0.764
hsa-miR-26a-5p	THRB	0.853
hsa-miR-26a-5p	ZPR1	0.845
hsa-miR-26a-5p	COL1A2	0.832
hsa-miR-26a-5p	JAG1	0.963
hsa-miR-26a-5p	FAM98A	1
hsa-miR-26a-5p	ARHGAP21	0.886
hsa-miR-26a-5p	CD93	0.724
hsa-miR-26a-5p	BLOC1S2	0.963
hsa-miR-26a-5p	OSTM1	0.823
hsa-miR-26a-5p	ACVR1C	0.993
hsa-miR-26a-5p	MAGOHB	0.86
hsa-miR-26a-5p	GBP1	0.848
hsa-miR-26a-5p	PRKCB	0.841
hsa-miR-26a-5p	AKIRIN1	0.8
hsa-miR-26a-5p	MAT2A	0.982
hsa-miR-26a-5p	ZNF451	0.936
hsa-miR-26a-5p	MARK1	0.976
hsa-miR-26a-5p	CHRNB2	0.746
hsa-miR-26a-5p	TSPYL4	0.929
hsa-miR-26a-5p	TNKS1BP1	0.836
hsa-miR-26a-5p	REPS2	0.78
hsa-miR-26a-5p	SERPINA10	0.801
hsa-miR-26a-5p	PAPOLB	0.715
hsa-miR-26a-5p	TRAPPC2	0.905
hsa-miR-26a-5p	KCNJ2	0.999
hsa-miR-26a-5p	KHDRBS3	0.845
hsa-miR-26a-5p	UBE2H	0.991
hsa-miR-26a-5p	DGKB	0.727
hsa-miR-26a-5p	EID2	0.739
hsa-miR-26a-5p	FAM160B1	0.741
hsa-miR-26a-5p	TLK1	0.999
hsa-miR-26a-5p	ZNF705A	0.782
hsa-miR-26a-5p	GPR52	0.993
hsa-miR-26a-5p	POLR3G	0.997
hsa-miR-26a-5p	EP300	0.876
hsa-miR-26a-5p	AMOTL2	0.768
hsa-miR-26a-5p	SHC4	0.832
hsa-miR-26a-5p	PGRMC2	0.902
hsa-miR-26a-5p	KCNMB4	0.748
hsa-miR-26a-5p	ARL5B	0.914
hsa-miR-26a-5p	CNTNAP3B	0.783
hsa-miR-26a-5p	USP48	0.813
hsa-miR-26a-5p	ZNF679	0.928
hsa-miR-26a-5p	DNAJC21	0.992
hsa-miR-26a-5p	CASZ1	1
hsa-miR-26a-5p	CHSY1	0.852
hsa-miR-26a-5p	FA2H	0.998
hsa-miR-26a-5p	TAX1BP1	0.774
hsa-miR-26a-5p	MIGA1	0.799
hsa-miR-26a-5p	S100PBP	0.786
hsa-miR-26a-5p	REV3L	0.711
hsa-miR-26a-5p	CDH4	0.957
hsa-miR-26a-5p	SH2D4A	0.714
hsa-miR-26a-5p	SPATA6	0.897
hsa-miR-26a-5p	ZNF484	0.859
hsa-miR-26a-5p	SPESP1	0.76
hsa-miR-26a-5p	C18orf54	0.796
hsa-miR-26a-5p	MYLK3	0.732
hsa-miR-26a-5p	COL11A1	0.721
hsa-miR-26a-5p	CDK12	0.704
hsa-miR-26a-5p	HERC4	0.836
hsa-miR-26a-5p	FGF21	0.866
hsa-miR-26a-5p	OSGIN2	0.784
hsa-miR-26a-5p	ATXN7	0.754
hsa-miR-26a-5p	PCDHA9	0.809
hsa-miR-26a-5p	EPM2AIP1	0.913
hsa-miR-26a-5p	CNTNAP3	0.818
hsa-miR-26a-5p	VPS41	0.704
hsa-miR-26a-5p	CHRNB1	0.827
hsa-miR-26a-5p	MPHOSPH9	0.7
hsa-miR-26a-5p	CXXC4	0.846
hsa-miR-26a-5p	UBE2D1	0.771
hsa-miR-26a-5p	RNF186	0.706
hsa-miR-26a-5p	G3BP2	0.992
hsa-miR-26a-5p	SEC22A	0.709
hsa-miR-26a-5p	PAPD4	0.991
hsa-miR-26a-5p	FAM214B	0.989
hsa-miR-26a-5p	SMC2	0.725
hsa-miR-26a-5p	COL10A1	0.966
hsa-miR-26a-5p	PRKAG2	0.868
hsa-miR-26a-5p	SUZ12	0.806
hsa-miR-26a-5p	SLX1A	0.922
hsa-miR-26a-5p	FAM210A	0.727
hsa-miR-26a-5p	NPAP1	0.705
hsa-miR-26a-5p	KPNA6	0.981
hsa-miR-26a-5p	S100Z	0.953
hsa-miR-26a-5p	SLC16A7	0.708
hsa-miR-26a-5p	STX11	0.777
hsa-miR-26a-5p	RALGDS	0.849
hsa-miR-26a-5p	TRPM6	0.766
hsa-miR-26a-5p	LRRN3	0.774
hsa-miR-26a-5p	TMEM236	0.74
hsa-miR-26a-5p	ZBTB33	0.774
hsa-miR-26a-5p	GPSM2	0.721
hsa-miR-26a-5p	MPP7	0.936
hsa-miR-26a-5p	C5orf24	0.851
hsa-miR-26a-5p	NTN4	0.988
hsa-miR-26a-5p	HOMER1	0.902
hsa-miR-26a-5p	MED23	0.889
hsa-miR-26a-5p	BAK1	0.973
hsa-miR-26a-5p	UBE2G1	0.963
hsa-miR-26a-5p	CSTF2	0.885
hsa-miR-26a-5p	PAPD7	0.783
hsa-miR-26a-5p	RCBTB1	0.99
hsa-miR-26a-5p	SREK1IP1	0.802
hsa-miR-26a-5p	PCMTD1	0.877
hsa-miR-26a-5p	BRD4	0.713
hsa-miR-26a-5p	SGK2	0.701
hsa-miR-26a-5p	ZNF462	1
hsa-miR-26a-5p	KDM7A	0.749
hsa-miR-26a-5p	LEF1	0.903
hsa-miR-26a-5p	ENPP4	0.7
hsa-miR-26a-5p	ZNF704	0.812
hsa-miR-26a-5p	KIAA0368	0.763
hsa-miR-26a-5p	UPF2	0.798
hsa-miR-26a-5p	GOLGB1	0.825
hsa-miR-26a-5p	TDP1	0.766
hsa-miR-26a-5p	RTF1	0.931
hsa-miR-26a-5p	GMDS	0.987
hsa-miR-26a-5p	TMEM69	0.798
hsa-miR-26a-5p	CTTNBP2NL	0.991
hsa-miR-26a-5p	CHD5	0.743
hsa-miR-26a-5p	ACCSL	0.727
hsa-miR-26a-5p	LASP1	0.791
hsa-miR-26a-5p	RLF	0.978
hsa-miR-26a-5p	XPO4	0.767
hsa-miR-26a-5p	ZNF585A	0.715
hsa-miR-26a-5p	ANKRD28	0.9
hsa-miR-26a-5p	DERL1	0.732
hsa-miR-26a-5p	IFNG	0.798
hsa-miR-26a-5p	ZNF705G	0.749
hsa-miR-26a-5p	TSC22D4	0.827
hsa-miR-26a-5p	FAM136A	0.993
hsa-miR-26a-5p	UBN2	0.996
hsa-miR-26a-5p	GATAD2B	0.722
hsa-miR-26a-5p	RAB22A	0.743
hsa-miR-26a-5p	DIMT1	0.865
hsa-miR-26a-5p	MATR3	0.8
hsa-miR-26a-5p	NAGPA	0.751
hsa-miR-26a-5p	PYGO1	0.792
hsa-miR-26a-5p	ZNF92	0.744
hsa-miR-26a-5p	STMN1	0.734
hsa-miR-26a-5p	CCNJ	0.919
hsa-miR-26a-5p	ZIC4	0.748
hsa-miR-26a-5p	SAMD12	0.983
hsa-miR-26a-5p	MFSD14A	0.834
hsa-miR-26a-5p	DOCK9	0.786
hsa-miR-26a-5p	TNRC6A	0.988
hsa-miR-26a-5p	MDN1	0.978
hsa-miR-26a-5p	RNF170	0.732
hsa-miR-26a-5p	MAP3K2	0.938
hsa-miR-26a-5p	RSPRY1	0.996
hsa-miR-26a-5p	HAO1	0.964
hsa-miR-26a-5p	KCNH7	0.809
hsa-miR-26a-5p	GBP3	0.769
hsa-miR-26a-5p	GABRA4	0.964
hsa-miR-26a-5p	MON2	0.828
hsa-miR-26a-5p	ZFHX4	0.985
hsa-miR-26a-5p	LTBP1	0.702
hsa-miR-26a-5p	PON1	0.965
hsa-miR-26a-5p	PAN3	0.993
hsa-miR-26a-5p	AVL9	0.724
hsa-miR-26a-5p	UBR3	0.999
hsa-miR-26a-5p	SEMA6D	0.835
hsa-miR-26a-5p	ZBTB18	0.999
hsa-miR-26a-5p	CARM1	0.756
hsa-miR-26a-5p	LSM12	0.993
hsa-miR-26a-5p	VGLL4	0.951
hsa-miR-26a-5p	SESN3	0.88
hsa-miR-26a-5p	FAT1	0.777
hsa-miR-26a-5p	NAA25	0.793
hsa-miR-26a-5p	RIDA	0.903
hsa-miR-26a-5p	ZNF555	0.711
hsa-miR-26a-5p	PFKFB2	0.945
hsa-miR-26a-5p	ATXN3	0.725
hsa-miR-26a-5p	SPAST	0.741
hsa-miR-26a-5p	ZBTB1	0.753
hsa-miR-26a-5p	CHST2	0.748
hsa-miR-26a-5p	PPM1B	0.835
hsa-miR-26a-5p	PEX12	0.763
hsa-miR-26a-5p	NOL8	0.815
hsa-miR-26a-5p	BARD1	0.991
hsa-miR-26a-5p	ITGA4	0.773
hsa-miR-26a-5p	SHANK2	0.793
hsa-miR-26a-5p	MTAP	0.767
hsa-miR-26a-5p	KCNC2	0.869
hsa-miR-26a-5p	NPRL2	0.727
hsa-miR-26a-5p	BTBD7	0.955
hsa-miR-26a-5p	TMEM263	0.807
hsa-miR-26a-5p	ZNF235	0.985
hsa-miR-26a-5p	DDIAS	0.773
hsa-miR-26a-5p	MINDY2	0.86
hsa-miR-26a-5p	RUFY2	0.8
hsa-miR-26a-5p	GPM6B	0.738
hsa-miR-26a-5p	CCNJL	0.998
hsa-miR-26a-5p	CACNB2	0.946
hsa-miR-26a-5p	HIPK1	0.841
hsa-miR-26a-5p	AHNAK	0.859
hsa-miR-26a-5p	LUZP1	0.755
hsa-miR-26a-5p	NRIP1	0.708
hsa-miR-26a-5p	RASGEF1A	0.942
hsa-miR-26a-5p	KIF1C	0.7
hsa-miR-26a-5p	INTS2	0.961
hsa-miR-26a-5p	CARMIL1	0.974
hsa-miR-26a-5p	CYCS	0.722
hsa-miR-26a-5p	MEF2C	0.885
hsa-miR-26a-5p	PLEKHH1	0.974
hsa-miR-26a-5p	UBE2W	0.847
hsa-miR-26a-5p	ABCA1	0.911
hsa-miR-26a-5p	HGF	0.999
hsa-miR-26a-5p	C1GALT1	0.765
hsa-miR-26a-5p	MKNK2	0.897
hsa-miR-26a-5p	PDE7A	0.76
hsa-miR-26a-5p	PALM2	0.814
hsa-miR-26a-5p	DUSP5	0.965
hsa-miR-26a-5p	ZFP36L2	0.752
hsa-miR-26a-5p	TMEM192	0.706
hsa-miR-26a-5p	C8orf44	0.73
hsa-miR-26a-5p	ZNF106	0.874
hsa-miR-26a-5p	AGPAT3	0.914
hsa-miR-26a-5p	ULK1	0.992
hsa-miR-26a-5p	CRCP	0.776
hsa-miR-26a-5p	DYRK1A	0.866
hsa-miR-26a-5p	SRSF3	0.718
hsa-miR-26a-5p	RNF6	0.998
hsa-miR-26a-5p	UHRF1BP1	0.861
hsa-miR-26a-5p	SUSD3	0.704
hsa-miR-26a-5p	EXOC8	0.891
hsa-miR-26a-5p	HOXC4	0.952
hsa-miR-26a-5p	MOB1A	0.743
hsa-miR-26a-5p	SALL1	0.925
hsa-miR-26a-5p	MLANA	0.928
hsa-miR-26a-5p	G2E3	0.922
hsa-miR-26a-5p	FAM184B	0.903
hsa-miR-26a-5p	CARF	0.884
hsa-miR-26a-5p	RNF125	0.821
hsa-miR-26a-5p	SHH	0.978
hsa-miR-26a-5p	LRRK2	0.84
hsa-miR-26a-5p	USP3	0.798
hsa-miR-26a-5p	PPARGC1B	0.766
hsa-miR-26a-5p	SLC12A1	0.703
hsa-miR-26a-5p	CEP290	0.787
hsa-miR-26a-5p	KIAA1549L	0.835
hsa-miR-26a-5p	B3GNT2	0.849
hsa-miR-26a-5p	FAM227A	0.727
hsa-miR-26a-5p	GTF2A1	0.836
hsa-miR-26a-5p	TANC2	0.976
hsa-miR-26a-5p	RBM44	0.91
hsa-miR-26a-5p	TMEM168	0.816
hsa-miR-26a-5p	CPEB3	0.745
hsa-miR-26a-5p	PTEN	0.999
hsa-miR-26a-5p	CDH20	0.988
hsa-miR-26a-5p	PALLD	0.917
hsa-miR-26a-5p	SPTBN1	0.967
hsa-miR-26a-5p	PI4K2B	0.846
hsa-miR-26a-5p	HNRNPUL1	0.807
hsa-miR-26a-5p	CHD6	0.787
hsa-miR-26a-5p	FRZB	0.948
hsa-miR-26a-5p	ATL3	0.872
hsa-miR-26a-5p	PHF21A	0.979
hsa-miR-26a-5p	TFAP2E	0.799
hsa-miR-26a-5p	FOXO1	0.71
hsa-miR-26a-5p	ACADM	0.882
hsa-miR-26a-5p	KIAA1841	0.952
hsa-miR-26a-5p	OVOL2	0.903
hsa-miR-26a-5p	ENPEP	0.929
hsa-miR-26a-5p	RNF213	0.778
hsa-miR-26a-5p	BBX	0.959
hsa-miR-26a-5p	TAF5	0.723
hsa-miR-26a-5p	RNF141	0.963
hsa-miR-26a-5p	PNRC1	0.746
hsa-miR-26a-5p	NIPBL	0.821
hsa-miR-26a-5p	AMER1	0.768
hsa-miR-26a-5p	SLAIN2	0.807
hsa-miR-26a-5p	METTL7A	0.767
hsa-miR-26a-5p	NUS1	0.989
hsa-miR-26a-5p	NECAB1	0.758
hsa-miR-26a-5p	MAPK6	0.993
hsa-miR-26a-5p	LATS2	0.715
hsa-miR-26a-5p	LNX2	0.723
hsa-miR-26a-5p	UACA	0.801
hsa-miR-26a-5p	CREBBP	0.92
hsa-miR-26a-5p	FNTA	0.886
hsa-miR-26a-5p	SESTD1	0.711
hsa-miR-26a-5p	PRDX3	0.938
hsa-miR-26a-5p	GREB1	0.921
hsa-miR-26a-5p	ABL2	0.984
hsa-miR-26a-5p	ZNF772	0.842
hsa-miR-26a-5p	RFC3	0.788
hsa-miR-26a-5p	TMPPE	0.845
hsa-miR-26a-5p	GRIN2A	0.942
hsa-miR-26a-5p	RANBP9	0.873
hsa-miR-26a-5p	HECTD4	0.903
hsa-miR-26a-5p	TET2	1
hsa-miR-26a-5p	DIAPH2	0.798
hsa-miR-26a-5p	BOC	0.796
hsa-miR-26a-5p	KMT2C	0.83
hsa-miR-26a-5p	MGAT4A	0.798
hsa-miR-26a-5p	ULK2	0.998
hsa-miR-26a-5p	HELLS	0.849
hsa-miR-26a-5p	GOLGA3	0.817
hsa-miR-26a-5p	PCDH9	0.712
hsa-miR-26a-5p	TMPRSS11F	0.768
hsa-miR-26a-5p	GPR151	0.726
hsa-miR-26a-5p	UGT8	0.976
hsa-miR-26a-5p	CAPRIN2	0.708
hsa-miR-26a-5p	SLFN5	0.73
hsa-miR-26a-5p	SMAD1	1
hsa-miR-26a-5p	UBE4B	0.999
hsa-miR-26a-5p	PATL1	0.809
hsa-miR-26a-5p	SERBP1	0.97
hsa-miR-26a-5p	GPATCH11	0.868
hsa-miR-26a-5p	CEP76	0.997
hsa-miR-26a-5p	LRRC40	0.821
hsa-miR-26a-5p	DNMBP	0.833
hsa-miR-26a-5p	ATP10D	0.743
hsa-miR-26a-5p	DIS3	0.729
hsa-miR-26a-5p	RAP1B	0.705
hsa-miR-26a-5p	TAF3	0.883
hsa-miR-26a-5p	ZNRF3	0.76
hsa-miR-26a-5p	ADAMTS18	0.934
hsa-miR-26a-5p	ZCCHC24	0.82
hsa-miR-26a-5p	GMEB1	0.807
hsa-miR-26a-5p	TOP1	0.906
hsa-miR-26a-5p	FAM9C	0.895
hsa-miR-26a-5p	PATJ	0.711
hsa-miR-26a-5p	NUDT11	0.996
hsa-miR-26a-5p	PLBD2	0.741
hsa-miR-26a-5p	TRPM3	0.867
hsa-miR-26a-5p	ZNF470	0.735
hsa-miR-26a-5p	KPNB1	0.729
hsa-miR-26a-5p	BRWD1	0.928
hsa-miR-26a-5p	KLF4	0.856
hsa-miR-26a-5p	TTPAL	0.985
hsa-miR-26a-5p	TNKS	0.733
hsa-miR-26a-5p	GADL1	0.985
hsa-miR-26a-5p	TBL1XR1	0.789
hsa-miR-26a-5p	ERO1B	0.893
hsa-miR-26a-5p	BAZ2B	0.998
hsa-miR-26a-5p	ZNF410	0.995
hsa-miR-26a-5p	TRMT10A	0.854
hsa-miR-26a-5p	ACTA1	0.737
hsa-miR-26a-5p	KLHL18	0.932
hsa-miR-26a-5p	KCNQ4	0.858
hsa-miR-26a-5p	BFAR	0.996
hsa-miR-26a-5p	GRSF1	0.728
hsa-miR-26a-5p	IRF1	0.729
hsa-miR-26a-5p	ERAS	0.728
hsa-miR-26a-5p	PON2	0.86
hsa-miR-26a-5p	USP10	0.949
hsa-miR-26a-5p	TMEM260	0.812
hsa-miR-26a-5p	PRMT3	0.722
hsa-miR-26a-5p	TTC6	0.703
hsa-miR-26a-5p	PLEKHG1	0.949
hsa-miR-26a-5p	ITFG1	0.711
hsa-miR-26a-5p	USH2A	0.707
hsa-miR-26a-5p	FAM9A	0.781
hsa-miR-26a-5p	ZNF300	0.756
hsa-miR-26a-5p	MDM2	0.714
hsa-miR-26a-5p	YPEL1	0.818
hsa-miR-26a-5p	ARMCX2	0.917
hsa-miR-26a-5p	MAP10	0.9
hsa-miR-26a-5p	MTDH	0.999
hsa-miR-26a-5p	SYTL5	0.864
hsa-miR-26a-5p	PRR11	0.717
hsa-miR-26a-5p	ZNF629	0.775
hsa-miR-26a-5p	TMC7	0.945
hsa-miR-26a-5p	TNRC6C	0.993
hsa-miR-26a-5p	SLC35E2B	0.808
hsa-miR-26a-5p	CILP	0.997
hsa-miR-26a-5p	MT1M	0.722
hsa-miR-26a-5p	NIPA1	0.954
hsa-miR-26a-5p	FAM98B	0.963
hsa-miR-26a-5p	ERBB4	0.803
hsa-miR-26a-5p	TMEM232	0.731
hsa-miR-26a-5p	NT5DC1	0.985
hsa-miR-26a-5p	KIAA1551	0.987
hsa-miR-26a-5p	FLVCR1	0.998
hsa-miR-26a-5p	ADAMTS6	0.757
hsa-miR-26a-5p	EIF4G2	0.947
hsa-miR-26a-5p	FCRL5	0.938
hsa-miR-26a-5p	MRPL1	0.969
hsa-miR-26a-5p	CCDC144NL	0.962
hsa-miR-26a-5p	CCDC6	0.998
hsa-miR-26a-5p	OPCML	0.942
hsa-miR-26a-5p	EPB41L3	0.976
hsa-miR-26a-5p	METAP2	0.799
hsa-miR-26a-5p	TDGF1	0.724
hsa-miR-26a-5p	PLEKHA2	0.766
hsa-miR-26a-5p	ARHGEF28	0.753
hsa-miR-26a-5p	KCTD20	0.749
hsa-miR-26a-5p	PPP3R2	0.932
hsa-miR-26a-5p	MOSPD2	0.715
hsa-miR-26a-5p	MAP1B	0.767
hsa-miR-26a-5p	CTGF	0.95
hsa-miR-26a-5p	SOX5	0.955
hsa-miR-26a-5p	MIER3	0.994
hsa-miR-26a-5p	MUM1L1	0.864
hsa-miR-26a-5p	PPP1R3D	0.843
hsa-miR-26a-5p	PFKFB3	0.968
hsa-miR-26a-5p	KCTD18	0.703
hsa-miR-26a-5p	ZKSCAN1	0.731
hsa-miR-26a-5p	SENP5	1
hsa-miR-26a-5p	NACC2	0.901
hsa-miR-26a-5p	ELAVL3	0.703
hsa-miR-26a-5p	BNIP2	0.784
hsa-miR-26a-5p	FNIP2	0.864
hsa-miR-26a-5p	EREG	0.921
hsa-miR-26a-5p	LRRC2	0.993
hsa-miR-26a-5p	NCR3LG1	0.869
hsa-miR-26a-5p	CUL4B	0.702
hsa-miR-26a-5p	COA7	0.718
hsa-miR-26a-5p	ANKRD66	0.802

## Sheet: Overlap
Supplementary Material S4: Common elements in TargetScan miRTarBase miR-TCDS :
CACNG8
ZNF784
TERT
PGPEP1
SYNGR1
HNRNPD
TTPAL
RBM41
SOX11
SLC4A1
THEMIS2
DPH1
ORAI2
SS18
ACVR1
FBXW7
CNBP
GNE
HBS1L
LMOD3
TSPAN14
SLC35E1
TAOK1
G3BP1
FOXO3
MEGF9
FRMPD3
ATXN3
IYD
UBN2
RBM27
ADAR
EIF4E
RAVER2
SRCAP
YIPF4
CHEK1
CLEC17A
TIAL1
FGD4
PPP2CA
C6orf132
WDPCP
IGFBP5
FOXN3
