# Supplementary material for: Key circRNAs from goat: discovery, integrated regulatory network and their putative roles in the differentiation of intramuscular adipocytes
Source: BMC Genomics. 2023 Jan 28;24:51. doi: 10.1186/s12864-023-09141-7 (PMC9883971; doi:10.1186/s12864-023-09141-7)
Supplement: Supplementary file 6 — Additional file 6: Supplementary Material S5. Top 20 of the KEGG Pathway enrichment analysis. [file 12864_2023_9141_MOESM6_ESM.xlsx]

## Sheet: circ_0000946
Supplementary Material S5: The CircRNA-miRNA-Mrna binding site pair of circ_0000946.
circ_0000946	miR-26a-5p	CACNG8
circ_0000946	miR-26a-5p	ZNF784
circ_0000946	miR-26a-5p	TERT
circ_0000946	miR-26a-5p	PGPEP1
circ_0000946	miR-26a-5p	SYNGR1
circ_0000946	miR-26a-5p	HNRNPD
circ_0000946	miR-26a-5p	TTPAL
circ_0000946	miR-26a-5p	RBM41
circ_0000946	miR-26a-5p	SOX11
circ_0000946	miR-26a-5p	SLC4A1
circ_0000946	miR-26a-5p	THEMIS2
circ_0000946	miR-26a-5p	DPH1
circ_0000946	miR-26a-5p	ORAI2
circ_0000946	miR-26a-5p	SS18
circ_0000946	miR-26a-5p	ACVR1
circ_0000946	miR-26a-5p	FBXW7
circ_0000946	miR-26a-5p	CNBP
circ_0000946	miR-26a-5p	GNE
circ_0000946	miR-26a-5p	HBS1L
circ_0000946	miR-26a-5p	LMOD3
circ_0000946	miR-26a-5p	TSPAN14
circ_0000946	miR-26a-5p	SLC35E1
circ_0000946	miR-26a-5p	TAOK1
circ_0000946	miR-26a-5p	G3BP1
circ_0000946	miR-26a-5p	FOXO3
circ_0000946	miR-26a-5p	MEGF9
circ_0000946	miR-26a-5p	FRMPD3
circ_0000946	miR-26a-5p	ATXN3
circ_0000946	miR-26a-5p	IYD
circ_0000946	miR-26a-5p	UBN2
circ_0000946	miR-26a-5p	RBM27
circ_0000946	miR-26a-5p	ADAR
circ_0000946	miR-26a-5p	EIF4E
circ_0000946	miR-26a-5p	RAVER2
circ_0000946	miR-26a-5p	SRCAP
circ_0000946	miR-26a-5p	YIPF4
circ_0000946	miR-26a-5p	CHEK1
circ_0000946	miR-26a-5p	CLEC17A
circ_0000946	miR-26a-5p	TIAL1
circ_0000946	miR-26a-5p	FGD4
circ_0000946	miR-26a-5p	PPP2CA
circ_0000946	miR-26a-5p	C6orf132
circ_0000946	miR-26a-5p	WDPCP
circ_0000946	miR-26a-5p	IGFBP5
circ_0000946	miR-26a-5p	FOXN3
circ_0000946	miR-26b-5p	CACNG8
circ_0000946	miR-26b-5p	ZNF784
circ_0000946	miR-26b-5p	TERT
circ_0000946	miR-26b-5p	PGPEP1
circ_0000946	miR-26b-5p	SYNGR1
circ_0000946	miR-26b-5p	HNRNPD
circ_0000946	miR-26b-5p	TTPAL
circ_0000946	miR-26b-5p	RBM41
circ_0000946	miR-26b-5p	SOX11
circ_0000946	miR-26b-5p	SLC4A1
circ_0000946	miR-26b-5p	THEMIS2
circ_0000946	miR-26b-5p	DPH1
circ_0000946	miR-26b-5p	ORAI2
circ_0000946	miR-26b-5p	SS18
circ_0000946	miR-26b-5p	ACVR1
circ_0000946	miR-26b-5p	FBXW7
circ_0000946	miR-26b-5p	CNBP
circ_0000946	miR-26b-5p	GNE
circ_0000946	miR-26b-5p	HBS1L
circ_0000946	miR-26b-5p	LMOD3
circ_0000946	miR-26b-5p	TSPAN14
circ_0000946	miR-26b-5p	SLC35E1
circ_0000946	miR-26b-5p	TAOK1
circ_0000946	miR-26b-5p	G3BP1
circ_0000946	miR-26b-5p	FOXO3
circ_0000946	miR-26b-5p	MEGF9
circ_0000946	miR-26b-5p	FRMPD3
circ_0000946	miR-26b-5p	ATXN3
circ_0000946	miR-26b-5p	IYD
circ_0000946	miR-26b-5p	UBN2
circ_0000946	miR-26b-5p	RBM27
circ_0000946	miR-26b-5p	ADAR
circ_0000946	miR-26b-5p	EIF4E
circ_0000946	miR-26b-5p	RAVER2
circ_0000946	miR-26b-5p	SRCAP
circ_0000946	miR-26b-5p	YIPF4
circ_0000946	miR-26b-5p	CHEK1
circ_0000946	miR-26b-5p	CLEC17A
circ_0000946	miR-26b-5p	TIAL1
circ_0000946	miR-26b-5p	FGD4
circ_0000946	miR-26b-5p	PPP2CA
circ_0000946	miR-26b-5p	C6orf132
circ_0000946	miR-26b-5p	WDPCP
circ_0000946	miR-26b-5p	IGFBP5
circ_0000946	miR-26b-5p	FOXN3
circ_0000946	miR-197-3p	CACNG8
circ_0000946	miR-197-3p	ZNF784
circ_0000946	miR-197-3p	TERT
circ_0000946	miR-197-3p	PGPEP1
circ_0000946	miR-197-3p	SYNGR1
circ_0000946	miR-197-3p	HNRNPD
circ_0000946	miR-197-3p	TTPAL
circ_0000946	miR-197-3p	RBM41
circ_0000946	miR-197-3p	SOX11
circ_0000946	miR-197-3p	SLC4A1
circ_0000946	miR-197-3p	THEMIS2
circ_0000946	miR-197-3p	DPH1
circ_0000946	miR-197-3p	ORAI2
circ_0000946	miR-197-3p	SS18
circ_0000946	miR-197-3p	ACVR1
circ_0000946	miR-197-3p	FBXW7
circ_0000946	miR-197-3p	CNBP
circ_0000946	miR-197-3p	GNE
circ_0000946	miR-197-3p	HBS1L
circ_0000946	miR-197-3p	LMOD3
circ_0000946	miR-197-3p	TSPAN14
circ_0000946	miR-197-3p	SLC35E1
circ_0000946	miR-197-3p	TAOK1
circ_0000946	miR-197-3p	G3BP1
circ_0000946	miR-197-3p	FOXO3
circ_0000946	miR-197-3p	MEGF9
circ_0000946	miR-197-3p	FRMPD3
circ_0000946	miR-197-3p	ATXN3
circ_0000946	miR-197-3p	IYD
circ_0000946	miR-197-3p	UBN2
circ_0000946	miR-197-3p	RBM27
circ_0000946	miR-197-3p	ADAR
circ_0000946	miR-197-3p	EIF4E
circ_0000946	miR-197-3p	RAVER2
circ_0000946	miR-197-3p	SRCAP
circ_0000946	miR-197-3p	YIPF4
circ_0000946	miR-197-3p	CHEK1
circ_0000946	miR-197-3p	CLEC17A
circ_0000946	miR-197-3p	TIAL1
circ_0000946	miR-197-3p	FGD4
circ_0000946	miR-197-3p	PPP2CA
circ_0000946	miR-197-3p	C6orf132
circ_0000946	miR-197-3p	WDPCP
circ_0000946	miR-197-3p	IGFBP5
circ_0000946	miR-197-3p	FOXN3
Circ_0005870	miR-140-3p	CABLES1
Circ_0005870	miR-140-3p	CDK6
Circ_0005870	miR-140-3p	DAZAP2
Circ_0005870	miR-140-3p	FANCA
Circ_0005870	miR-140-3p	NFYA
Circ_0005870	miR-140-3p	NRIP1
Circ_0005870	miR-140-3p	SLC30A3
Circ_0005870	miR-140-3p	VKORC1L1
Circ_0005870	miR-140-3p	ZNF207
Circ_0005870	miR-423-5p	CABLES1
Circ_0005870	miR-423-5p	CDK6
Circ_0005870	miR-423-5p	DAZAP2
Circ_0005870	miR-423-5p	FANCA
Circ_0005870	miR-423-5p	NFYA
Circ_0005870	miR-423-5p	NRIP1
Circ_0005870	miR-423-5p	SLC30A3
Circ_0005870	miR-423-5p	VKORC1L1
Circ_0005870	miR-423-5p	ZNF207
Circ_0005870	miR-500-3p	Rccd1
Circ_0005870	miR-500-3p	Impad1
Circ_0005870	miR-532-3p	ATP2B1
Circ_0005870	miR-532-3p	KPNA6
Circ_0005870	miR-532-3p	VPS4A
Circ_0005870	miR-532-3p	CELSR3
Circ_0005870	miR-671-5p	LGALS3BP
Circ_0005870	miR-671-5p	CPNE2
Circ_0005870	miR-671-5p	HNRNPUL1
Circ_0005870	miR-671-5p	CCDC6
Circ_0005870	miR-671-5p	OR2D2
Circ_0005870	miR-671-5p	HMGA1
Circ_0005870	miR-671-5p	CRTC3
Circ_0005870	miR-671-5p	ACTR2
Circ_0005870	miR-671-5p	2022-09-03
Circ_0005870	miR-671-5p	PTBP1
Circ_0005870	miR-671-5p	CTNNBIP1
Circ_0005870	miR-671-5p	MINK1
Circ_0005870	miR-671-5p	PSMB2
Circ_0005870	miR-671-5p	MYH9
Circ_0005870	miR-671-5p	ENTPD1
Circ_0005870	miR-671-5p	OGT
Circ_0005870	miR-671-5p	UBE2Z
Circ_0005870	miR-671-5p	NR4A3
Circ_0005870	miR-671-5p	ZBTB4
Circ_0005870	miR-671-5p	ZNF585B
Circ_0005870	miR-671-5p	SLC7A1
Circ_0005870	miR-671-5p	DCAF17
Circ_0005870	miR-671-5p	KIF6
Circ_0005870	miR-671-5p	BAZ2A
Circ_0005870	miR-671-5p	RTN3

## Sheet: Circ_0005870
Supplementary Material S5: The CircRNA-miRNA-Mrna binding site pair of circ_0005870.
Circ_0005870	miR-140-3p	CABLES1
Circ_0005870	miR-140-3p	CDK6
Circ_0005870	miR-140-3p	DAZAP2
Circ_0005870	miR-140-3p	FANCA
Circ_0005870	miR-140-3p	NFYA
Circ_0005870	miR-140-3p	NRIP1
Circ_0005870	miR-140-3p	SLC30A3
Circ_0005870	miR-140-3p	VKORC1L1
Circ_0005870	miR-140-3p	ZNF207
Circ_0005870	miR-423-5p	CABLES1
Circ_0005870	miR-423-5p	CDK6
Circ_0005870	miR-423-5p	DAZAP2
Circ_0005870	miR-423-5p	FANCA
Circ_0005870	miR-423-5p	NFYA
Circ_0005870	miR-423-5p	NRIP1
Circ_0005870	miR-423-5p	SLC30A3
Circ_0005870	miR-423-5p	VKORC1L1
Circ_0005870	miR-423-5p	ZNF207
Circ_0005870	miR-500-3p	Rccd1
Circ_0005870	miR-500-3p	Impad1
Circ_0005870	miR-532-3p	ATP2B1
Circ_0005870	miR-532-3p	KPNA6
Circ_0005870	miR-532-3p	VPS4A
Circ_0005870	miR-532-3p	CELSR3
Circ_0005870	miR-671-5p	LGALS3BP
Circ_0005870	miR-671-5p	CPNE2
Circ_0005870	miR-671-5p	HNRNPUL1
Circ_0005870	miR-671-5p	CCDC6
Circ_0005870	miR-671-5p	OR2D2
Circ_0005870	miR-671-5p	HMGA1
Circ_0005870	miR-671-5p	CRTC3
Circ_0005870	miR-671-5p	ACTR2
Circ_0005870	miR-671-5p	2022-09-03
Circ_0005870	miR-671-5p	PTBP1
Circ_0005870	miR-671-5p	CTNNBIP1
Circ_0005870	miR-671-5p	MINK1
Circ_0005870	miR-671-5p	PSMB2
Circ_0005870	miR-671-5p	MYH9
Circ_0005870	miR-671-5p	ENTPD1
Circ_0005870	miR-671-5p	OGT
Circ_0005870	miR-671-5p	UBE2Z
Circ_0005870	miR-671-5p	NR4A3
Circ_0005870	miR-671-5p	ZBTB4
Circ_0005870	miR-671-5p	ZNF585B
Circ_0005870	miR-671-5p	SLC7A1
Circ_0005870	miR-671-5p	DCAF17
Circ_0005870	miR-671-5p	KIF6
Circ_0005870	miR-671-5p	BAZ2A
Circ_0005870	miR-671-5p	RTN3

## Sheet: GO Enrichment
Supplementary Material S5: The GO enrichment analysis of the target mRNAs
	GO ID	GO Description	P_val	Correctted p_val	Cluster frequency	Total frequency	genes
BP	60255	regulation of macromolecule metabolic process	3.8913e-05	0.032609	31/67 46.2%	3377/14306 23.6%	8013 65264 1021 92285 3184 121512 56998 3159 1112 90 7756 11100 147808 4800 5515 2309 1977 5690 6760 64784 8204 4287 6664 7555 7073 55294 103 10847 3488 11176 57659
CC	5634	nucleus	1.256e-05	0.0023236	41/73 56.1%	5185/16378 31.6%	8013 65264 8473 1021 2175 92285 3184 3959 80067 56998 3159 55225 1112 1111 54439 7756 11100 147808 91768 4800 5515 2309 4627 10313 5690 6760 7015 64784 8204 4287 6664 23633 55294 221458 103 10847 11176 57659 10146 5725 1801
CC	30530	heterogeneous nuclear ribonucleoprotein complex	5.5235e-05	0.0051093	3/73 4.1%	17/16378 0.1%	11100 3184 5725
CC	43229	intracellular organelle	0.00033266	0.016214	56/73 76.7%	9324/16378 56.9%	8013 9145 10097 1021 59283 3959 121512 3159 54439 7756 11100 84443 91768 4800 2309 6760 7015 10020 6521 57551 55294 84272 10146 65264 7781 8473 2175 92285 3184 8030 80067 56998 55225 1112 1111 147808 5515 27183 4627 10313 5690 64784 8204 4287 6664 7555 7073 23633 221458 56203 103 10847 11176 57659 5725 1801
CC	43226	organelle	0.00035057	0.016214	56/73 76.7%	9338/16378 57.0%	8013 9145 10097 1021 59283 3959 121512 3159 54439 7756 11100 84443 91768 4800 2309 6760 7015 10020 6521 57551 55294 84272 10146 65264 7781 8473 2175 92285 3184 8030 80067 56998 55225 1112 1111 147808 5515 27183 4627 10313 5690 64784 8204 4287 6664 7555 7073 23633 221458 56203 103 10847 11176 57659 5725 1801
CC	44428	nuclear part	0.0013983	0.033791	17/73 23.2%	1741/16378 10.6%	8473 7015 8204 4287 6664 3184 23633 55294 80067 103 3159 1111 54439 11100 11176 4800 5725
CC	43228	non-membrane-bounded organelle	0.0016596	0.033791	21/73 28.7%	2432/16378 14.8%	6760 7015 10097 10020 6521 6664 3184 55294 8030 221458 56203 80067 121512 103 3159 1111 11176 84443 5515 5725 4627
CC	43232	intracellular non-membrane-bounded organelle	0.0016596	0.033791	21/73 28.7%	2432/16378 14.8%	6760 7015 10097 10020 6521 6664 3184 55294 8030 221458 56203 80067 121512 103 3159 1111 11176 84443 5515 5725 4627
CC	43231	intracellular membrane-bounded organelle	0.0017846	0.033791	50/73 68.4%	8349/16378 50.9%	8013 9145 1021 59283 3959 121512 3159 54439 7756 11100 91768 4800 2309 6760 7015 57551 55294 84272 10146 65264 7781 8473 2175 92285 3184 80067 56998 55225 1112 1111 147808 5515 27183 4627 10313 5690 64784 8204 4287 6664 7555 7073 23633 221458 103 10847 11176 57659 5725 1801
CC	31981	nuclear lumen	0.0017997	0.033791	14/73 19.1%	1316/16378 8.0%	8473 7015 8204 4287 6664 55294 80067 103 3159 1111 54439 11176 4800 5725
CC	43227	membrane-bounded organelle	0.0018265	0.033791	50/73 68.4%	8356/16378 51.0%	8013 9145 1021 59283 3959 121512 3159 54439 7756 11100 91768 4800 2309 6760 7015 57551 55294 84272 10146 65264 7781 8473 2175 92285 3184 80067 56998 55225 1112 1111 147808 5515 27183 4627 10313 5690 64784 8204 4287 6664 7555 7073 23633 221458 103 10847 11176 57659 5725 1801
MF	43495	protein anchor	6.0576e-05	0.01277	2/70 2.8%	3/15444 0.0%	6521 4627
MF	3723	RNA binding	9.9375e-05	0.01277	12/70 17.1%	732/15444 4.7%	7015 103 55225 54439 11100 11176 55285 7073 10146 3184 5725 1977
MF	166	nucleotide binding	0.00026692	0.022866	22/70 31.4%	2254/15444 14.5%	65264 10097 10020 1021 57551 490 55285 7073 3184 221458 10767 10847 55225 90 953 1111 54439 50488 10146 27183 5725 4627
MF	16563	transcription activator activity	0.00069461	0.036711	8/70 11.4%	429/15444 2.7%	8013 6760 8204 3159 10847 4800 2309 3184
MF	46965	retinoid X receptor binding	0.00071421	0.036711	2/70 2.8%	9/15444 0.0%	8204 3159
MF	42974	retinoic acid receptor binding	0.0010848	0.046465	2/70 2.8%	11/15444 0.0%	8204 3159

## Sheet: KEGG Enrichment
Supplementary Material S5: The KEGG Pathway enrichment analysis of the target mRNAs
#Term	Database	ID	Input number	Background number	P-Value	Corrected P-Value	Input	Hyperlink
Adrenergic signaling in cardiomyocytes	KEGG PATHWAY	hsa04261	3	149	0.0041486	0.0625056	5515|490|59283	http://www.genome.jp/kegg-bin/show_pathway?hsa04261/hsa:59283%09red/hsa:490%09red/hsa:5515%09red
Cellular senescence	KEGG PATHWAY	hsa04218	3	160	0.00503871	0.0694359	2309|1111|1021	http://www.genome.jp/kegg-bin/show_pathway?hsa04218/hsa:1021%09red/hsa:2309%09red/hsa:1111%09red
Influenza A	KEGG PATHWAY	hsa05164	3	167	0.00566055	0.075252	103|11100|1021	http://www.genome.jp/kegg-bin/show_pathway?hsa05164/hsa:103%09red/hsa:11100%09red/hsa:1021%09red
Tight junction	KEGG PATHWAY	hsa04530	3	170	0.0059405	0.0762815	5515|10097|4627	http://www.genome.jp/kegg-bin/show_pathway?hsa04530/hsa:4627%09red/hsa:10097%09red/hsa:5515%09red
PI3K-Akt signaling pathway	KEGG PATHWAY	hsa04151	4	354	0.00705762	0.0818279	2309|1977|5515|1021	http://www.genome.jp/kegg-bin/show_pathway?hsa04151/hsa:5515%09red/hsa:1977%09red/hsa:1021%09red/hsa:2309%09red
Non-small cell lung cancer	KEGG PATHWAY	hsa05223	2	66	0.00915979	0.0818279	2309|1021	http://www.genome.jp/kegg-bin/show_pathway?hsa05223/hsa:1021%09red/hsa:2309%09red
p53 signaling pathway	KEGG PATHWAY	hsa04115	2	72	0.0107724	0.0818279	1111|1021	http://www.genome.jp/kegg-bin/show_pathway?hsa04115/hsa:1111%09red/hsa:1021%09red
Human T-cell leukemia virus 1 infection	KEGG PATHWAY	hsa05166	3	219	0.0117076	0.0818279	1111|7015|64784	http://www.genome.jp/kegg-bin/show_pathway?hsa05166/hsa:7015%09red/hsa:64784%09red/hsa:1111%09red
EGFR tyrosine kinase inhibitor resistance	KEGG PATHWAY	hsa01521	2	79	0.0127999	0.0818279	2309|1977	http://www.genome.jp/kegg-bin/show_pathway?hsa01521/hsa:1977%09red/hsa:2309%09red
Longevity regulating pathway	KEGG PATHWAY	hsa04211	2	89	0.0159597	0.0818279	2309|1977	http://www.genome.jp/kegg-bin/show_pathway?hsa04211/hsa:1977%09red/hsa:2309%09red
mRNA surveillance pathway	KEGG PATHWAY	hsa03015	2	91	0.0166278	0.0818279	5515|10767	http://www.genome.jp/kegg-bin/show_pathway?hsa03015/hsa:5515%09red/hsa:10767%09red
TGF-beta signaling pathway	KEGG PATHWAY	hsa04350	2	94	0.017652	0.0818279	90|5515	http://www.genome.jp/kegg-bin/show_pathway?hsa04350/hsa:5515%09red/hsa:90%09red
Ubiquinone and other terpenoid-quinone biosynthesis	KEGG PATHWAY	hsa00130	1	11	0.0250377	0.0844601	154807	http://www.genome.jp/kegg-bin/show_pathway?hsa00130/hsa:154807%09red
AMPK signaling pathway	KEGG PATHWAY	hsa04152	2	120	0.0275858	0.0844601	2309|5515	http://www.genome.jp/kegg-bin/show_pathway?hsa04152/hsa:5515%09red/hsa:2309%09red
Cell cycle	KEGG PATHWAY	hsa04110	2	124	0.0292738	0.0846021	1111|1021	http://www.genome.jp/kegg-bin/show_pathway?hsa04110/hsa:1111%09red/hsa:1021%09red
Human papillomavirus infection	KEGG PATHWAY	hsa05165	3	330	0.0336412	0.088406	5515|7015|1021	http://www.genome.jp/kegg-bin/show_pathway?hsa05165/hsa:5515%09red/hsa:7015%09red/hsa:1021%09red
Ubiquitin mediated proteolysis	KEGG PATHWAY	hsa04120	2	137	0.0350343	0.0889324	65264|55294	http://www.genome.jp/kegg-bin/show_pathway?hsa04120/hsa:55294%09red/hsa:65264%09red
Measles	KEGG PATHWAY	hsa05162	2	138	0.0354943	0.0889324	103|1021	http://www.genome.jp/kegg-bin/show_pathway?hsa05162/hsa:103%09red/hsa:1021%09red
Hepatitis C	KEGG PATHWAY	hsa05160	2	155	0.0436644	0.0938038	5515|1021	http://www.genome.jp/kegg-bin/show_pathway?hsa05160/hsa:5515%09red/hsa:1021%09red
Other types of O-glycan biosynthesis	KEGG PATHWAY	hsa00514	1	22	0.0474442	0.095395	8473	http://www.genome.jp/kegg-bin/show_pathway?hsa00514/hsa:8473%09red
Hepatocellular carcinoma	KEGG PATHWAY	hsa05225	2	168	0.0503359	0.0990934	7015|1021	http://www.genome.jp/kegg-bin/show_pathway?hsa05225/hsa:7015%09red/hsa:1021%09red
Collecting duct acid secretion	KEGG PATHWAY	hsa04966	1	27	0.0574601	0.106268	6521	http://www.genome.jp/kegg-bin/show_pathway?hsa04966/hsa:6521%09red
Transcriptional misregulation in cancer	KEGG PATHWAY	hsa05202	2	186	0.0601312	0.10837	8013|6760	http://www.genome.jp/kegg-bin/show_pathway?hsa05202/hsa:6760%09red/hsa:8013%09red
Calcium signaling pathway	KEGG PATHWAY	hsa04020	2	193	0.064104	0.112306	80228|490	http://www.genome.jp/kegg-bin/show_pathway?hsa04020/hsa:490%09red/hsa:80228%09red
Autophagy - other	KEGG PATHWAY	hsa04136	1	32	0.0673719	0.113797	5515	http://www.genome.jp/kegg-bin/show_pathway?hsa04136/hsa:5515%09red
Viral carcinogenesis	KEGG PATHWAY	hsa05203	2	201	0.0687497	0.1154	1111|1021	http://www.genome.jp/kegg-bin/show_pathway?hsa05203/hsa:1111%09red/hsa:1021%09red
Epstein-Barr virus infection	KEGG PATHWAY	hsa05169	2	201	0.0687497	0.1154	953|1021	http://www.genome.jp/kegg-bin/show_pathway?hsa05169/hsa:953%09red/hsa:1021%09red
Thyroid cancer	KEGG PATHWAY	hsa05216	1	37	0.0771808	0.123884	8030	http://www.genome.jp/kegg-bin/show_pathway?hsa05216/hsa:8030%09red
Proteasome	KEGG PATHWAY	hsa03050	1	45	0.0926633	0.136875	5690	http://www.genome.jp/kegg-bin/show_pathway?hsa03050/hsa:5690%09red
Amino sugar and nucleotide sugar metabolism	KEGG PATHWAY	hsa00520	1	48	0.0984029	0.14147	10020	http://www.genome.jp/kegg-bin/show_pathway?hsa00520/hsa:10020%09red
Endocrine and other factor-regulated calcium reabsorption	KEGG PATHWAY	hsa04961	1	50	0.102209	0.145096	490	http://www.genome.jp/kegg-bin/show_pathway?hsa04961/hsa:490%09red
Pathways in cancer	KEGG PATHWAY	hsa05200	3	530	0.103222	0.14635	7015|1021|8030	http://www.genome.jp/kegg-bin/show_pathway?hsa05200/hsa:7015%09red/hsa:1021%09red/hsa:8030%09red
Mineral absorption	KEGG PATHWAY	hsa04978	1	53	0.107889	0.149957	490	http://www.genome.jp/kegg-bin/show_pathway?hsa04978/hsa:490%09red
Fanconi anemia pathway	KEGG PATHWAY	hsa03460	1	54	0.109775	0.152016	2175	http://www.genome.jp/kegg-bin/show_pathway?hsa03460/hsa:2175%09red
Legionellosis	KEGG PATHWAY	hsa05134	1	55	0.111656	0.153121	10767	http://www.genome.jp/kegg-bin/show_pathway?hsa05134/hsa:10767%09red
Pyrimidine metabolism	KEGG PATHWAY	hsa00240	1	57	0.115407	0.156555	953	http://www.genome.jp/kegg-bin/show_pathway?hsa00240/hsa:953%09red
Endometrial cancer	KEGG PATHWAY	hsa05213	1	58	0.117277	0.158142	2309	http://www.genome.jp/kegg-bin/show_pathway?hsa05213/hsa:2309%09red
Long-term depression	KEGG PATHWAY	hsa04730	1	60	0.121005	0.161054	5515	http://www.genome.jp/kegg-bin/show_pathway?hsa04730/hsa:5515%09red
Longevity regulating pathway - multiple species	KEGG PATHWAY	hsa04213	1	62	0.124717	0.164638	2309	http://www.genome.jp/kegg-bin/show_pathway?hsa04213/hsa:2309%09red
Cytosolic DNA-sensing pathway	KEGG PATHWAY	hsa04623	1	63	0.126567	0.166885	103	http://www.genome.jp/kegg-bin/show_pathway?hsa04623/hsa:103%09red
MAPK signaling pathway	KEGG PATHWAY	hsa04010	2	295	0.130198	0.169768	57551|59283	http://www.genome.jp/kegg-bin/show_pathway?hsa04010/hsa:59283%09red/hsa:57551%09red
Mitophagy - animal	KEGG PATHWAY	hsa04137	1	65	0.130256	0.169768	2309	http://www.genome.jp/kegg-bin/show_pathway?hsa04137/hsa:2309%09red
MicroRNAs in cancer	KEGG PATHWAY	hsa05206	2	299	0.133036	0.171611	1021|6541	http://www.genome.jp/kegg-bin/show_pathway?hsa05206/hsa:6541%09red/hsa:1021%09red
Prolactin signaling pathway	KEGG PATHWAY	hsa04917	1	70	0.139411	0.177005	2309	http://www.genome.jp/kegg-bin/show_pathway?hsa04917/hsa:2309%09red
Melanoma	KEGG PATHWAY	hsa05218	1	72	0.143046	0.180203	1021	http://www.genome.jp/kegg-bin/show_pathway?hsa05218/hsa:1021%09red
Thyroid hormone synthesis	KEGG PATHWAY	hsa04918	1	74	0.146667	0.182727	389434	http://www.genome.jp/kegg-bin/show_pathway?hsa04918/hsa:389434%09red
Pancreatic cancer	KEGG PATHWAY	hsa05212	1	75	0.148471	0.183759	1021	http://www.genome.jp/kegg-bin/show_pathway?hsa05212/hsa:1021%09red
Glioma	KEGG PATHWAY	hsa05214	1	75	0.148471	0.183759	1021	http://www.genome.jp/kegg-bin/show_pathway?hsa05214/hsa:1021%09red
Chronic myeloid leukemia	KEGG PATHWAY	hsa05220	1	76	0.150272	0.185177	1021	http://www.genome.jp/kegg-bin/show_pathway?hsa05220/hsa:1021%09red
Antigen processing and presentation	KEGG PATHWAY	hsa04612	1	77	0.152068	0.186577	4800	http://www.genome.jp/kegg-bin/show_pathway?hsa04612/hsa:4800%09red
Arrhythmogenic right ventricular cardiomyopathy (ARVC)	KEGG PATHWAY	hsa05412	1	77	0.152068	0.186577	59283	http://www.genome.jp/kegg-bin/show_pathway?hsa05412/hsa:59283%09red
Cardiac muscle contraction	KEGG PATHWAY	hsa04260	1	86	0.168072	0.201615	59283	http://www.genome.jp/kegg-bin/show_pathway?hsa04260/hsa:59283%09red
Salivary secretion	KEGG PATHWAY	hsa04970	1	90	0.175089	0.208264	490	http://www.genome.jp/kegg-bin/show_pathway?hsa04970/hsa:490%09red
Hypertrophic cardiomyopathy (HCM)	KEGG PATHWAY	hsa05410	1	90	0.175089	0.208264	59283	http://www.genome.jp/kegg-bin/show_pathway?hsa05410/hsa:59283%09red
Small cell lung cancer	KEGG PATHWAY	hsa05222	1	93	0.180313	0.212687	1021	http://www.genome.jp/kegg-bin/show_pathway?hsa05222/hsa:1021%09red
Dilated cardiomyopathy (DCM)	KEGG PATHWAY	hsa05414	1	96	0.185505	0.217448	59283	http://www.genome.jp/kegg-bin/show_pathway?hsa05414/hsa:59283%09red
Pancreatic secretion	KEGG PATHWAY	hsa04972	1	98	0.188948	0.219435	490	http://www.genome.jp/kegg-bin/show_pathway?hsa04972/hsa:490%09red
Aldosterone synthesis and secretion	KEGG PATHWAY	hsa04925	1	98	0.188948	0.219435	490	http://www.genome.jp/kegg-bin/show_pathway?hsa04925/hsa:490%09red
Chagas disease (American trypanosomiasis)	KEGG PATHWAY	hsa05142	1	103	0.197492	0.227257	5515	http://www.genome.jp/kegg-bin/show_pathway?hsa05142/hsa:5515%09red
Insulin resistance	KEGG PATHWAY	hsa04931	1	108	0.205948	0.235071	8473	http://www.genome.jp/kegg-bin/show_pathway?hsa04931/hsa:8473%09red
HIF-1 signaling pathway	KEGG PATHWAY	hsa04066	1	109	0.207628	0.236036	1977	http://www.genome.jp/kegg-bin/show_pathway?hsa04066/hsa:1977%09red
Neurotrophin signaling pathway	KEGG PATHWAY	hsa04722	1	119	0.224241	0.252887	2309	http://www.genome.jp/kegg-bin/show_pathway?hsa04722/hsa:2309%09red
Sphingolipid signaling pathway	KEGG PATHWAY	hsa04071	1	119	0.224241	0.252887	5515	http://www.genome.jp/kegg-bin/show_pathway?hsa04071/hsa:5515%09red
Yersinia infection	KEGG PATHWAY	hsa05135	1	121	0.227522	0.256331	10097	http://www.genome.jp/kegg-bin/show_pathway?hsa05135/hsa:10097%09red
Autophagy - animal	KEGG PATHWAY	hsa04140	1	128	0.238898	0.266228	5515	http://www.genome.jp/kegg-bin/show_pathway?hsa04140/hsa:5515%09red
Oocyte meiosis	KEGG PATHWAY	hsa04114	1	128	0.238898	0.266228	5515	http://www.genome.jp/kegg-bin/show_pathway?hsa04114/hsa:5515%09red
Purine metabolism	KEGG PATHWAY	hsa00230	1	130	0.242118	0.268492	953	http://www.genome.jp/kegg-bin/show_pathway?hsa00230/hsa:953%09red
Dopaminergic synapse	KEGG PATHWAY	hsa04728	1	131	0.243723	0.26869	5515	http://www.genome.jp/kegg-bin/show_pathway?hsa04728/hsa:5515%09red
FoxO signaling pathway	KEGG PATHWAY	hsa04068	1	132	0.245325	0.270192	2309	http://www.genome.jp/kegg-bin/show_pathway?hsa04068/hsa:2309%09red
Insulin signaling pathway	KEGG PATHWAY	hsa04910	1	137	0.253282	0.276798	1977	http://www.genome.jp/kegg-bin/show_pathway?hsa04910/hsa:1977%09red
Fluid shear stress and atherosclerosis	KEGG PATHWAY	hsa05418	1	139	0.256442	0.27944	90	http://www.genome.jp/kegg-bin/show_pathway?hsa05418/hsa:90%09red
Signaling pathways regulating pluripotency of stem cells	KEGG PATHWAY	hsa04550	1	140	0.258017	0.280615	90	http://www.genome.jp/kegg-bin/show_pathway?hsa04550/hsa:90%09red
Breast cancer	KEGG PATHWAY	hsa05224	1	147	0.268949	0.290547	1021	http://www.genome.jp/kegg-bin/show_pathway?hsa05224/hsa:1021%09red
Gastric cancer	KEGG PATHWAY	hsa05226	1	149	0.272043	0.293049	7015	http://www.genome.jp/kegg-bin/show_pathway?hsa05226/hsa:7015%09red
Oxytocin signaling pathway	KEGG PATHWAY	hsa04921	1	153	0.278193	0.298819	59283	http://www.genome.jp/kegg-bin/show_pathway?hsa04921/hsa:59283%09red
mTOR signaling pathway	KEGG PATHWAY	hsa04150	1	153	0.278193	0.298819	1977	http://www.genome.jp/kegg-bin/show_pathway?hsa04150/hsa:1977%09red
Hippo signaling pathway	KEGG PATHWAY	hsa04390	1	154	0.279722	0.300177	5515	http://www.genome.jp/kegg-bin/show_pathway?hsa04390/hsa:5515%09red
Cushing syndrome	KEGG PATHWAY	hsa04934	1	155	0.281248	0.300957	1021	http://www.genome.jp/kegg-bin/show_pathway?hsa04934/hsa:1021%09red
Wnt signaling pathway	KEGG PATHWAY	hsa04310	1	160	0.288831	0.308196	56998	http://www.genome.jp/kegg-bin/show_pathway?hsa04310/hsa:56998%09red
Necroptosis	KEGG PATHWAY	hsa04217	1	162	0.291842	0.310822	27183	http://www.genome.jp/kegg-bin/show_pathway?hsa04217/hsa:27183%09red
RNA transport	KEGG PATHWAY	hsa03013	1	165	0.296335	0.314717	1977	http://www.genome.jp/kegg-bin/show_pathway?hsa03013/hsa:1977%09red
Protein processing in endoplasmic reticulum	KEGG PATHWAY	hsa04141	1	165	0.296335	0.314717	4287	http://www.genome.jp/kegg-bin/show_pathway?hsa04141/hsa:4287%09red
cGMP-PKG signaling pathway	KEGG PATHWAY	hsa04022	1	167	0.299315	0.316988	490	http://www.genome.jp/kegg-bin/show_pathway?hsa04022/hsa:490%09red
Alzheimer disease	KEGG PATHWAY	hsa05010	1	171	0.305237	0.322353	10313	http://www.genome.jp/kegg-bin/show_pathway?hsa05010/hsa:10313%09red
Tuberculosis	KEGG PATHWAY	hsa05152	1	179	0.316933	0.333769	4800	http://www.genome.jp/kegg-bin/show_pathway?hsa05152/hsa:4800%09red
Kaposi sarcoma-associated herpesvirus infection	KEGG PATHWAY	hsa05167	1	186	0.327007	0.343418	1021	http://www.genome.jp/kegg-bin/show_pathway?hsa05167/hsa:1021%09red
Chemokine signaling pathway	KEGG PATHWAY	hsa04062	1	190	0.332698	0.347778	2309	http://www.genome.jp/kegg-bin/show_pathway?hsa04062/hsa:2309%09red
Human immunodeficiency virus 1 infection	KEGG PATHWAY	hsa05170	1	212	0.363157	0.37683	1111	http://www.genome.jp/kegg-bin/show_pathway?hsa05170/hsa:1111%09red
cAMP signaling pathway	KEGG PATHWAY	hsa04024	1	214	0.365857	0.378588	490	http://www.genome.jp/kegg-bin/show_pathway?hsa04024/hsa:490%09red
Regulation of actin cytoskeleton	KEGG PATHWAY	hsa04810	1	214	0.365857	0.378588	4627	http://www.genome.jp/kegg-bin/show_pathway?hsa04810/hsa:4627%09red
Human cytomegalovirus infection	KEGG PATHWAY	hsa05163	1	225	0.380506	0.392668	1021	http://www.genome.jp/kegg-bin/show_pathway?hsa05163/hsa:1021%09red
Endocytosis	KEGG PATHWAY	hsa04144	1	244	0.405025	0.416449	27183	http://www.genome.jp/kegg-bin/show_pathway?hsa04144/hsa:27183%09red
Cytokine-cytokine receptor interaction	KEGG PATHWAY	hsa04060	1	294	0.465061	0.475797	90	http://www.genome.jp/kegg-bin/show_pathway?hsa04060/hsa:90%09red
Metabolic pathways	KEGG PATHWAY	hsa01100	3	1433	0.588143	0.594456	953|154807|10020	http://www.genome.jp/kegg-bin/show_pathway?hsa01100/hsa:154807%09red/hsa:10020%09red/hsa:953%09red
Olfactory transduction	KEGG PATHWAY	hsa04740	1	448	0.61483	0.618112	120776	http://www.genome.jp/kegg-bin/show_pathway?hsa04740/hsa:120776%09red
Herpes simplex virus 1 infection	KEGG PATHWAY	hsa05168	1	492	0.649417	0.651724	92285	http://www.genome.jp/kegg-bin/show_pathway?hsa05168/hsa:92285%09red

## Sheet: Top 25 of KEGG
Supplementary Material S5: Top 20 of the KEGG Pathway enrichment analysis
godesc	FDR	gene_ratio	gene_number
Adrenergic signaling in cardiomyocytes	0.0625056	0.0201342	3
Cellular senescence	0.0694359	0.01875	3
Influenza A	0.075252	0.0179641	3
Tight junction	0.0762815	0.0176471	3
PI3K-Akt signaling pathway	0.0818279	0.0112994	4
Non-small cell lung cancer	0.0818279	0.030303	2
p53 signaling pathway	0.0818279	0.0277778	2
Human T-cell leukemia virus 1 infection	0.0818279	0.0136986	3
EGFR tyrosine kinase inhibitor resistance	0.0818279	0.0253165	2
Longevity regulating pathway	0.0818279	0.0224719	2
mRNA surveillance pathway	0.0818279	0.021978	2
TGF-beta signaling pathway	0.0818279	0.0212766	2
Ubiquinone and other terpenoid-quinone biosynthesis	0.0844601	0.0909091	1
AMPK signaling pathway	0.0844601	0.0166667	2
Cell cycle	0.0846021	0.016129	2
Human papillomavirus infection	0.088406	0.00909091	3
Ubiquitin mediated proteolysis	0.0889324	0.0145985	2
Measles	0.0889324	0.0144928	2
Hepatitis C	0.0938038	0.0129032	2
Other types of O-glycan biosynthesis	0.095395	0.0454545	1
Hepatocellular carcinoma	0.0990934	0.0119048	2
Collecting duct acid secretion	0.106268	0.037037	1
Transcriptional misregulation in cancer	0.10837	0.0107527	2
Calcium signaling pathway	0.112306	0.0103627	2
Autophagy - other	0.113797	0.03125	1
Viral carcinogenesis	0.1154	0.00995025	2
Epstein-Barr virus infection	0.1154	0.00995025	2
Thyroid cancer	0.123884	0.027027	1
Proteasome	0.136875	0.0222222	1
Amino sugar and nucleotide sugar metabolism	0.14147	0.0208333	1
Endocrine and other factor-regulated calcium reabsorption	0.145096	0.02	1
Pathways in cancer	0.14635	0.00566038	3
Mineral absorption	0.149957	0.0188679	1
Fanconi anemia pathway	0.152016	0.0185185	1
Legionellosis	0.153121	0.0181818	1
Pyrimidine metabolism	0.156555	0.0175439	1
Endometrial cancer	0.158142	0.0172414	1
Long-term depression	0.161054	0.0166667	1
Longevity regulating pathway - multiple species	0.164638	0.016129	1
Cytosolic DNA-sensing pathway	0.166885	0.015873	1
MAPK signaling pathway	0.169768	0.00677966	2
Mitophagy - animal	0.169768	0.0153846	1
MicroRNAs in cancer	0.171611	0.00668896	2
Prolactin signaling pathway	0.177005	0.0142857	1
Melanoma	0.180203	0.0138889	1
Thyroid hormone synthesis	0.182727	0.0135135	1
Pancreatic cancer	0.183759	0.0133333	1
Glioma	0.183759	0.0133333	1
Chronic myeloid leukemia	0.185177	0.0131579	1
Antigen processing and presentation	0.186577	0.012987	1
