# Supplementary material for: Key circRNAs from goat: discovery, integrated regulatory network and their putative roles in the differentiation of intramuscular adipocytes
Source: BMC Genomics. 2023 Jan 28;24:51. doi: 10.1186/s12864-023-09141-7 (PMC9883971; doi:10.1186/s12864-023-09141-7)
Supplement: Supplementary file 8 — Additional file 8: Supplementary Material S7. The data quality assessment table. [file 12864_2023_9141_MOESM8_ESM.xlsx]

## Sheet: Sheet1
Supplementary Material S6: The data quality assessment table
sample	raw_reads	clean_reads	clean_bases	error_rate(%)	Q20(%)	Q30(%)	GC_content(%)
IMA1	106965744	104026824	15.6G	0.01	97.43	93.49	46.19
IMA2	97739340	95783582	14.37G	0.01	97.38	93.41	45.44
IMA3	100355022	98296238	14.74G	0.02	97.28	93.19	46.19
IMA4	87081698	85127438	12.77G	0.02	97.3	93.26	45.62
IMA5	93900560	92052240	13.81G	0.01	97.33	93.31	45.94
IMPA1	89914112	87780640	13.17G	0.02	96.88	92.26	50.48
IMPA2	89869988	87544572	13.13G	0.02	96.76	92.01	49.14
IMPA3	86513066	84676776	12.7G	0.02	96.89	92.26	51.41
IMPA4	93072522	91173148	13.68G	0.01	97.45	93.47	49.64
IMPA5	103727284	100918664	15.14G	0.02	96.27	91	51.62
Not:
Sample:	Sample ID
Raw Reads:	Count the number of sequencing sequences per sequencing file in units of four acts
Clean Reads:	Filtered data
Clean Bases:	The number of sequenced sequences multiplied by the length of the sequence and converted to units of G
Error rate:	The sequencing probability of abnormal base positions within the sequencing length range
Q20:	The percentage of bases with Phred values greater than 20 in the total bases
Q30:	The percentage of bases with Phred values greater than 30 in the total bases
GC content:	The total number of bases G and C as a percentage of the total number of bases
